# Supplementary material for: Diversification of chiles (Capsicum, Solanaceae) through time and space: New insights from genome-wide RAD-seq data
Source: Front Genet. 2022 Oct 18;13:1030536. doi: 10.3389/fgene.2022.1030536 (PMC9622771; doi:10.3389/fgene.2022.1030536)
Supplement: Supplementary file 1 [file Table2.XLSX]

## Sheet: Hoja1
Data S4. Summary of number of dispersal events by single areas in Capsicum.
Dispersal events between areas					Total dispersal events					AREAS
A		B	3			from	to	within		A	Northern Andes
A		F	2		A	5	4	5		B	Central Andes
B		A	1.5		B	8	4	10		C	Chaco
B		C	2		C	1.5	4	2		D	Southeastern (SE) South America
B		D	2.5		D	5	3	13		E	Amazon basin
B		E	1.5		E	2.5	3	1		F	Central America and southern USA
B		F	0.5		F	0	3	0		G	Galápagos Archipelago
C		A	0.5		G	0	1	0
C		B	0.5
C		E	0.5
D		A	1.5
D		B	0.5
D		C	2
D		E	1
E		A	0.5
E		D	0.5
E		F	0.5
E		G	1
#VALUE!
