# Supplementary material for: Diversification of chiles (Capsicum, Solanaceae) through time and space: New insights from genome-wide RAD-seq data
Source: Front Genet. 2022 Oct 18;13:1030536. doi: 10.3389/fgene.2022.1030536 (PMC9622771; doi:10.3389/fgene.2022.1030536)
Supplement: Supplementary file 2 [file DataSheet1.ZIP]

Archive with 1 entries (1 files):
- Data_S1.usnps
