# Supplementary material for: Diversification of chiles (Capsicum, Solanaceae) through time and space: New insights from genome-wide RAD-seq data
Source: Front Genet. 2022 Oct 18;13:1030536. doi: 10.3389/fgene.2022.1030536 (PMC9622771; doi:10.3389/fgene.2022.1030536)
Supplement: Supplementary file 2 [file DataSheet1.ZIP › Data_S1.usnps]

55 37708
108_ceratocalyx         YCATRTTATATAAGCCTCCTRGTCTCRGNGTCAYGTKCCCNWGGGCGAATTCGGAMTACTATTAGCGGAACTTAGGTCAGGGGYGCKTCACCTGCRTTCGSATWGACATTTCCGANCTGGTGTATGCTAYTACAKATANTGGAGCGGRCYAATCAATGACNRTATWTTGTWTGAAGCWAAAYTCAAACATMGTATTGCTGTTACTACGTTAARAAAATGANTYTAAGTTNACCTAGTYCCTTGTGNRGMACAGRGCCGGCYACAMGATCAGTTCRTGCCCGYTGGNAGATCAAGRTNGCWACTWCTAGRYTCAGACATA-RCAGGATTCTCGTNCGTATANCACCACTTG-ANYCTCGTCTCAGACCCAWGYTARTGAAGTCTTNA-CTATGTATNKCCACYCGTGATTGTTNATTTGMTARTCCNCGYNTRSCACGYTATTGATGRGAAGAAWGCACTGACATCTRTNAGGCNTGGYCWTCRTAAYAAGNAACCAGACTGRACTGKGAAYCNCAGTKCRCATCAWTYCTCCAAASGGGYGNTTAAGGCGWCCYAGNCCCCGWCGNNNNNNTNNTTAAANNCNNNNNTNAANNANNNGNGNNGGTNNAAMANTNTGANNNG-NNNNNNNNNNSNNNNCGNTWGNGANNNNNNNNNNNNNNCNRNGNKNNNNNNNTNAGGCANCNNNNNAGNNNNCNNNNTNACNNNCNANNNNNCGNTNCRNNNGNCNNNANNNNNNTCNARCNNGNNTNTNNNKNNCNGNNTNNNCNNNNNNNNCNAANNNNTNNNRNNNNNNNACNTCGNNANNNNTNGNTGNTTNNNTNANNNGNGANNNANNNNNCNNNNNNCNNNANNNANNNNNNTNNNCNTNAANNGNNNTNNCNANANNNNNYTNNNANNNN-NNANRNNNNNAANNNTNNNNNNNNACNNKNNTNNGNNAANTNNNNGNTNNCNNNTTNNGNTANNTNTNNTNNGNNTCCNCNNNNNNNNNNNNTNNANGNNNTNGNNNANNNNNNTNANNNNNGNNNANTNNTNNANTNNNNNNNNNNNNNNNNN-NGGNNANNNNNNTNNTNNNNNNNNNNNNGTNNANANGNTNNNCNAAGNNNNANGNNNNNNNNNTNN-NNNNNTTNGNNNNGNNNNTNNNNGGNTNNNCANNRNNNTNNGNNNNNNNNNNNNNTKANNCGNNNNCGNNGNTNTNNNCANGNNGNNNANANNNNNKTNNNNNNNNTNNNNNNNNCNNNNANNNNNNNNNCNNNNNNGANNNNANTANNNNNAGTNGNNNNNNNNTANNNGNNNNNNANNNNGNNCNNTCNNNNGNNNNNGNANNCCKGNANNYNNGNNNNCNNNNNNNCTNNNNNNNNNNNNNNNNNACNTNNCTNNANCNYNWNNGNNGTNCANNNNNNNNNNTNGNNGNNNCNTNNNNATNGRNCGTNTNNNNNRCNNNGGGNGNNNNNTNANGNNNNTNNNNNCTCCTNNNGNNWNNNNTNNNANNNGNNNNNNNNNNNGNNANNNAYNNNNNANNTNNNGYNNNNNTGN-NNNNNNNNNNANNNNNTNNNNNNNNNNCNGNNNTNTNNGNNNNNNNNGNNNNNYNNNNNNNNNNNGNNNNNNNNNNNRNNNNNNNNRCTNNACNNNNNNNCNNRTNNGNNNNNNANGAAANNNNNTNAKTGNNNNANNANNNNNNNCCNNGANNNNNANNNGGNCNNNNNNNCNNNNNATNCTMNNRTCNNTNNNRAGNNNNNNGTNRNNNGGNNNNNNANNNNNNNNNNNNGMNANNTNNTNNANNNCNCNNNNNNNNNNNNNNNNNNNNNNNNNNNNGNNN-ANRTNNNNNNNNANNNGNNNNNNNNNNNNNCNNNNNNNNTNNNNNNNNNNNNNGCNNNNNNNTNNNNNNNNNNNCNNNNNNNNTCNNNNNNRNNNNNNNNNANANNANGNNGNNNANNNNNNNANNNGNNNGANNTNNNTTNNNNNNNGNGNNNNNNNCANTNTCNNNGACNCTNANTNANNGNNNNNNNNTGNNNTTNYTTNNNNTCGGNNANGNNNNNYNNANNNTNNNNNNNNCNGNNANNNNANNNNNNTCTNNNNNNGNTTNYGGNNCNNNNANNANNGCNNNNCNYNNNNGNNNCNANNATNNNNNGNNNNNNNCTGNNNNGNCNNNNNNMANNCNNNGNNNNNGGANNNNNNCNCNNNCNNNNNNNANNNGMNTNNCNNNANAANNNNNANNNNNNNTNNNNNNTNNNNNTNNNNGNTNNNNGNCNNNNYNGNNGNNTNTNNNN-NNNNNGNNNNNNNNNGNNNNNNNNNTCTNCTNNTNNNNNNNNNNNGNANNNRNNNNNNNNCNNTNYNNNNGCNNCGNNNNNTNANNNNNNAKNNNNGNANNNNNNNNNNNNNNNNNNNNNNNRNNNNAGNANNNNNNNNCNNNNGNNNNNNNTGNNNNTNNNNNNNNNNNTANNGNNGGNNNNCNNNNTNNNNGNNNNNNCNNNTNNNWNNNCNNNNNANNNANNNMNNA-NNNCNNGNGNGNKCNNNNNGNTNNNNNCNNNNNNNNNCNNNNNNANTCTNNTNTNNANNNNNNNGNNNNNNCNGNNNTGNNNC-NNNNNNTNNNNNNNNNNNNNNCNNNNNNNNNNTNTNNNNNCATNNANNCNCNNANNCANNGNANCNNNNNNAATNNNNNGTNKNCTNNNNNNCTNNGNNGANNNYANNNNNCNANNNGNNTNAYNNNNCNCNNCANNNNNANNNNANNNNNNNANANANNNNCNNNNNNACNCNKGCNNTNNNNNNNNNGNNNNSTNGNNNNNNNCNNNNGNNCCNNGNNNRNWNGNNANNNNNWNTNANNCNCANNAANNANNNNCNNANNTNSNNCGNNNNNCNNNNCNNNNACNNNNCNNTNNNNNNNNNNNNNNNNNNNNNNGNCNNNNNNNNNNNNGNNNNNNNNNYNNNNNNNTKNNNNCNNNTNTNNNNNNTGNNNGNNNNNNNTTNCNNNNNNCNNNNCNNNTNNGCANGNNGGNCNATANNNNGNNNNNNNNTNNNNNNNNNNNCNCNNTNANNGTNCNGATNNANTGNNNGNACNNGTGCNCNNTNANNCCCNNNNNGANGNNNRTNCNNNNNNCTTNNNTACGNNNNANANNRNNNNNTNNNNNNNCNNNNNNANNNNNCNNNNNNNNCNCNCNNNNNNNNNWRTNNATNNNNNNGTCAANNNNGGTTTNNGCSNNNNGTNCNNNNCNCNANGNNNNNNCNNNNAATNNNNNNNNNNNNNNNCCTNNNNANNNNNNANNTNNANNNCNGNNYNNNNNNNRNATNNNCANNNNNNNNNNNNGNNCNNAGTNNNNNNNNCCYANNNRTNNNNNNNNTNTNNTANTNNNNGGNMNTNNTNNN-NCNNNTNNNACGNCNCATCGTTNNNNGNNNANNNNNNCCNNNNNWANNNNRNCNNNNTGNNNNNGNNNNNNNNCNGGNNNNNNNNNNNNNNNNNGNGNNNNCNNNNNNNCNNNNNNANNNNNNCNNNNCANTGNNNNNYAGNNNNNGNNNANRNNTNNNNGNNWNNGNNNRNNNNNNNNAANNNNNNWNAANNCNNNNNANNNNTNNWNNNANTNGNNNNNNNNNCNGNNNANN-WNNNNNNNNNNNGNTNANNNNNNNGNNNCNNNANTNNNNNGA-NNGNNCNNNNANNNNANGRNNNNNGNNNNANNNCNGNNNNYNNTNCNTYTNANNNNNNNANNNNNNNNCNNNGNNNNAANGNNNNANNNNNACNANNCNCNNNNTRNNNNANNNNNNNNCNNNATNNNGNNNNNNNNNNNNNNNCTNNTNNANRNNANNNGNNNNTNNYNNANNNNNNNTNNNCNNNNTNNNANNNNNNNNANNNNTNNNNNNGNNTNNNNNNNNTCNTTTNNNNNNNNNNNNGNNGNNNGNNCAGANANGGNNGNNNANNNNNNCNNNNNMNNCNTNNNGNNAGNANNNNNNSRNCNNNNNNNNGNNNNTNNNNNNNGNNNNNNNGGNGNNTNGNCNNNGNNYNNNCNNNNNNMNNTNNNNNGANANNNTNNNNNANNNNTNNNNNNNNYTNNNNNCNNNNTGNNNNNNNNNNANYNNNNANNANNNNNNNANNNNNNNNNNNANNNNNNNNNNNNNNNNTNNANNNNNNNNNNANTNNNNNNNA-GNNNNNNNYNNNNNNNNNGNNCNNYNNNCNNTNCNTNGNCNCNTNNNNGNNNNNNNATNNNNNNNNNANTNGNTNNNCNNGNNNNWNGTNNTNANNNNNNNNNCNNNNNTNNNNNNGNANGCCNANNTNCGNTNNANYTNNCNNNRNANNNCNCNNNNNANNNNNNNTYNNNNNCGCGNGTKANGNNNNGCNNNNGNNNGNTNNNANNTNNNNNYCTNNNNTNNNNNTNNNNNNANNCATNNNGNNNNCCNTNNTTCNNNNANGTNNGNTNTNNNCNNNNKNGNNAAAACNANGNKGNGWCNNNNNNNNNNGNNGNNNNNNNGNCNCNNNNTNNNNNARNYNCAANNNNNCCNTNNANNNTNNNNCNRNCNANNNNNNGTNNANNNNNNNNNNNNNNGTNNNNNNNATNNNNNNRTANNNNNTCNNNNANNCNNYTNNNNCNNNGNNNNNNNNNNNNNNANNGNNNAGNNNNNNATNNNTNNNGNNANNNCNNNNNNNNTRNNNNNNNNNNNNNNYNNTNNNNNNRGNNNNNNNNNNNNNNGAGNCNGNGCNNANAAACNANNNTNNCCNTCNNTNGTGNNANNNTNGNNRTTNNNTNCGNNNTNNNCTNNANNNNNNNANCNNNNNNNNNCCNNNNTNNNNTYTNNNNNANNWNTNNCNNAAGNNNNNNNNNNCANNNCNNTGNNNNNGCCTNNNNNNNNNNRANAANTNGCNGNNNACTNNTNCNTGAANNNNGCNN-TNANNNNNNCNNNTNNCNNNNNTNNGCNNTCGAGNCNNNNNTNNNNNNGNNTNYNNNNNANWNANANNNNNCGGANGANNANNGNNNTTNNNGANNNNNGGNTNNNNGNAGNNNTNANTNATAGSNTNANNNAANNTNNANCANNACGNANNNANNTYNANCNNNNNGNNGNGGAGNANNNNNNTGCTANYNNNNNNANNCNANNNNCGTNNNGNNNNNCGNNNCNNTNNANTNNANNNRNANCNNNANNGTNNNNTCNNNANNNNRNNNNNNNNNNNCANGNCNT-NNCNCNNNNNNNTCNNNNNNNNTTTNNNGGANCNANTNNTANNNANNNGNYNNNNNCNNNNNNNNNNKTNNANWNCTNNAGNNNNNNNANGACNCGGNNNNNCNNNNNNNNCTNNNNCNNNCGTNTNTCNNANNGNNNGNNNNTNNNNNNNNGNNNNTNNNGNNANNNNNNNNNANNNNNNNACTTAGNNNNNNNYNNNNWNNATNNNGGCTNTNNNNTNNNCNNNNANNGNNNNNANNNNNGNNNNNNNTANTNNNNNNNNGNNANACNGNNNNNANNNNNNNNNCNNNNNNNNRNTTTNNNGTANNACANCGNNNNNCGNNNNNNNNANCYTNGNNNGNNNNAATANRNNNNANGNNNNNCNGNTNANYNNNNNGGGTANNNNNNGN-NANNNNTNTGNYNNCNCNNAANNANNTNNNNNNNNANNGNGCNGNNNNCNANNNGNCANANNTNNNNNNNNMNNNNNNCCCNNNTANTNNNNCGNATNNNNNNNTNNTNCNNGANNNG-NTNNNGTNGGGCGGGNCNNTNNNANAGNNWNNANNGNCNNANNTNNNNNCNNNNANNNCNNNCNNTNGANANGNNANCNNCNNTNGCNNTNNNNNNNNNNGNNNRNNCGNGNANCCAYNGNANNNNNNNANNATNGNNNWKNCNNNNNNNNACANSNCNNGNNCNNNNNNCNAANNNCNCANANNNNTNNNNNANNANNNNNNNNNGNTCNNNTNNNNNANNTNGNNTNNNNNNNNNGNTNNNNTNNNNNNNTNNGCANNNNNNAGNNNTNNANANNNNNNCCNNTNATTTNNNGNGTNACTNNNNNWANNNNNNGNNANNGTNNNNNANNNRNNNANNNNNNNNNNNSTNNCGNNNNNANNCNNNNNNNNTNNANATNNGNNNNCNNCRYNGNNCNNTNNNNNNNNNGGNNNGNNNNCNCNNTNNNNGAAAANNCGNNNNGNNCNNCCNNNTNNNNANCNNGTNNTTGNAANNNANTATNNNNANNNCAGCCNNNNGGNNGNNNNGNNNCNNNANNNNGNNNNNNNANNTNNNNNGNNNNGNNYNNNNCNNANNNNNNNNNNNNNNGNGTNNNNNNNTNANNNNANAN-NNANNNANCNNGNNNNGTNNGNNNNNNNNNNNNNNNAACNNNNGNNGNNCYCNNNNNNNNNNNNNNNCKANNNANNNTNAGNNCNNNGNNNNNCCANNNNNNNCA-AAANNGANNNNTNNCNGGNANNNWNCNNNTNGNTNCNNNNNKNNNNANNNNCNNGNNNNNNNNNNNNNNCNNGNANNNNNNNNNTNNNTNTNTNNNNGNGNCNNNGNNSNCNNNNNCNNNNNNGNNNNNTGNNRYCNNNNYNNANNNNNNNNTGNGTANRNNGNNNNTMNNNNMNCGNATNCNTTNGCTNGGNNMANTNNNTNNNNTANNTNNNNCNCNNNNNNAACGNNNNGNGNCNNNGNNNNNTGTATNNNNCNNTNNNANNNCNNANNNNGNNNNCANNNTNNACNNNNNCNYANNNGNNNCGNNNYRTNNNNTNNNNTTGNTGYTNCNNNNNNNCNNNNNNNNNNNNNNNNNNCNNNNCGNNAANNNNNNNNNGNNNNNCAGANNNNTNNNNNNTCNNNNNNNNGNNNCNNANNNNNNNNNNNTNNCNNNNNNNCNNTNNANNNCNNNNNNNNTNNNNTNNNNCNGANNNCNGNNNANNNNNCTANTNNNNCNNNNNCCNNNNNNCGNNNNNNGNNNNNANWGNTNNNNNGNNANNANNCNGNNNNNNAYGNNNNNWNNNNNASGNNNNTNNNATNTNCNNNNANNNNGCGNCTCKNGGNCNGNNAGNCGNCNNNNNGNGGCNNAAANCRNACGNNMNNNNNNNTNNNGTNTNANNNNAAWNNWNTNNNNNNNNNNCRCGNNNNNNNANCCGNSCNNNNGNYANNNTGYNNNNNNNNNNNNMGGNRRANNTNNNGNNNAGNCNNTTNNTNNTNNCACTCTNNNNCNNANGNNNCNCNNNCNNNNACNRNNTNKRGNNNCNNNNNGNNAAANNGWTNNNGNCAGTRRNNGCGNCNNTTNCNGCNRNTNCNNNNCNNNNNNNNNNGNANNNTNNTGNNNNNANNNNNGNNNNACGNTAGGNNNNACGNGCNNNGCNNNNGNCCTGNNAGANTNNNCNNNNNNNNANYNTNNMNNRNGCNNGANCNNNNNANNNNNNNNNNNNRNNNNNANTNGTGNNNTNNNNANNNNGGTNNNTGGNWNAAGCNNNNNCNCNKTNTNNNNNNGCNNNNTCNNNNNNNNY-NNNGCNNCNTNNNNANCNANGNNNNNNNNNTNGCMNNNGNNACNATTKTTNTNNAANNNNTNCNTNGNNNGNTGNNANANCNAGAYNCGCNNTNNNNNYNTTNCNNCNTNNNNNNTNNGNTNNWNTTANATNNNTNNGNNNTNNNCNCNCNNNANNNNNNTMNANNNNNNNNNNNCNNNNNNNNNNNNNNCNCNCNANNNNNNNNGNNACNNGTCNNNNNNNNCNNCCGNNCNNNNNNNNTNNNNYCNCNNNNNNTNNNNNNNNANTTN-TNNNNGTNNNANNNNAANNANNTCNNNNCNNCNCNNNRNNCNNNNNNNNGCNNNNNNNCNTNSNNNNTGCNNNNNANNNTNANNCANANNNNNNGNNNANCNMNNNNNTNNNNTNNNNNNANCANNAATNNNNNNNCNNNNNNNNNNNNNNNTNNNGNNTNNNNNNNNGNNNNNNNNNNTNCCNNNNNNNANNCNNNNNNNNGNNNNNNTTANNNNNATCNANNNNNNNNNNNTGNWNNNNNNANNRNNNNNCNGNNNNGNNCNGNTNNCNNNNRGTANACRGNNNGNNNNTTNNNCTANNNGNTCCNNNNANNTNNNGNTNCGNNNNNNTNNNNNCRNNANNNNTNNCNNGNNNNKANNNNGGTNNNNNNNATNNNNNNNNANNNNNNNNNNYNNNNCNNNCCNNWGNNGNNCNGNNNNTANNNNNANNNNNNNNNNNNNNNNNNNNNNNGNNTNANNNNTNNTNNNNNNNANNNGNNNNRNCGNNNNNCNNNTNNTNANNNNNNNNNKNCGNNNTNANNTNCYAANNGNNNNNNNNNNGATNNNNTNNNNNNNNNANNGNNTNCNNNNNNNNTGNNNRNNTNNNNGACNNNNNGNNNCGGNNNNANNTGANNNNGCNNNNNNNNCNNNNNTNNNNTNNNNNNNNGNTNCNNNNNNANNCNANNNANANNNNNANNNNNNNNNGN-GNNNNGCNNNTNNNNANTNNNNNNNNNNNNNANNNNNNNNNGNCNANNNNNNNNNGNNACNNGGNNNTNGNNNNNNNNCNTNNGNNNNNNNNNNNCNNNNNNNNNNNTNNTNTNNNANNNNNNNTANNTRNGNNNNNNTNNNNCTNNNNNNNNNNANGNNNNNNNNANNCTGNTANNNNNNNNGNNNNNNNNNNTYNNYNNGTNNATNNNNNNTTNCNNCNNNTNCGCRGNANNNGNANGNNNCNNNNNAANCANNTANNNNANNNTANCNNNNNTNGNNCNCNGGNNNNNNANNNNNNANNTNNTNNNANRNNNNNNYGNNNNNNNNNNTANNNKNGNNNNNNGNNNCANNNANNACNNNNNNNNNAGNNNNNANNTNTNNGN-NNAGNNYNNNNNNCTCTGARNNNGNNNNNNNNNANNCNNNCNTNCNNCNACNCANANTNNNGNNNANNNNTNNNNNNNNTNNNNNNNANTNNNNNNNCNNNNGNNNNANTNTCNTNNNNNNNNNNNNWNTGNNNNNNNNNNKNTNANTNANCNNNTNNCNNNCNCCNNNCNNNNNNNNNCNNNNAAANANANNANNNANNNNNNNNNNCGNNNNNNAGNNNNNANGNNNNACNNNGNCNNTTNNCNTNNNCGNNNTNCNNNTTNNCNCNAGNNNNNNNNNNNN-NNNNNNNNNNNTNNNATSNNNGTNGNNAANANNNNCTNNNCNNTCNNACNNATNTTNGNNNNANNNNNCNNANNNNNRNNNCNNNNNNCNNNNNNNNNNNNNNNNAGNNNNNGNGNANYNNRNNNNNNTNNNNNNTANNNNNNNNNNNNGNNNNNNNCGNNNNNNNGCNNNNGNNNNGNNNGNNNNRNNNNANNANNNNNNGANSGSNNCNCANNNNNNNANNYNAMNATTGNNRNNACNGNNNNCNNGNCNNNTCNNNNTANANNNNGNNRNYA-GNNTNNNNNNNNNNNNNTNNCNANNTTCGNNNNNNNNNNNNNANRNNANNNNNNNYTNNNNNANCNNGNNNNGTNNNAAGNNNNATNNNNANNNNNNTANNANGNNNNNNNNNNNNNNNNRNNNNNNNCNNNNNNNNNNNNNNNGNNNNCGNNNTNNNYNNNNTTNTNNCNNNNNNNMNNNNNNNNNNTNNNCNNNNNNANNTTNNNWTNACNNNNNNNNANNYNNANNNNNTNNNNNNNNTNNNNTGGNNNNGNNCGNNNNNCNNNNGNCNCTNNANNNNKAANNNCRTNTANNTNANNNNGNCCNNNNNNAGNANGGNNGNNNGNNNNNNNN-NNNTNTTCNTGNCNA-NANNNNNNNNNAANNGNGNANNNAGNNNTNNNNNNNGCNNNNANNNKNYNTNNCNNTNNWANNNNNNRGTNTNNNNNTNANNNNNNNANNNNNNTNNTNTTCNCNNNNTTGTNNNNCANNNNNNCNNNGNANNNGNNNNNNNGNNTNNRCTTNNNNNNRNWTNNTANNNNNNNNTNNNANGNNNNNNNTGANNNRNANTGNNCNNNNRNNNNNNAANCCGNAACNNCANNNNANNNNNNNNNNGAGNANCAANTNNNNNNNNGNNNNANNNNNNNNNNNTTNNNNNTNNNNGCNNCAANNNNANNNYNNANNNNNTNNNNANNNNNNNNGNNNNANNNTCTNN-ANNNCNNNNNNNNTNNNANNNTNNNNNNNNNNNNNACNTANNTNTCNNNNNGTGC-CNCNTNNCNNANNANNNTNNNNNGNNNCNNNNTNNCNANANNCYNNTGNARNNNNNNNNGNRNATNYNNNNNNNNAANTNNNGNNNNTNNNNNNNN-NGNNGNNGNNNNNTGNNNCNNNNNNNCNTWANNGNNNNNNNNGRNTGNNNNNNNNNNNCGNNNSNNNWNGNANNNANNANNCNNGGNNNNNNNNNNNNNNN-TANNNNANANNNNNNNGNNNNNGNTNNNNNNRCNNTNTNNNCCNNNYNAANNNTNNNNNNNNWNNNGNTNGRNGNNNNNNNNCNTTNNNCNATNNNTNNNNNNNNNCNNGNTNCNNNRNCCNNNNNNNCNANNGNNTANNNNNNNNNNNNNNGNNNNANNAANNNNNNAGNGNANANAGNNACTNNNNNNANTNNNNTCCNNNTCNTNNNNANNNRNNCTNTANCANNCGNNNNNNNNNNCNCNNNTNNNNNNGNNNNNANNNYNNNNNNNANNCTTNGNNTNACNNNNNNANNNNGNTCTNNCGNNCNNTANGNNANNNCNANNGNCNNANNNTNANNNNNNCNNNCCGARNGNNNNNNNGNNNNNANNNNNCNNRNNNNNNTNNNNATNTNNANNNGAANNNNTNNNNGNNANNNKGYMNNNCNNNGTNCGNNANGNCNGNNTNCNN-NNNGNNANNCNNNTNNCNTTNNNNNNGNNNWNNNNNANNNNNNNNGNNCNNNNNNNNNGNNANTNNNNNGNAGNNNNNCNNNTGNNACNNNANNNNNCNANNNTGNGCTNNNNNGNANNGNNNNNTNANNNNANNNANNNNCNTRCNGTNNNNNNGNNNTTNNNNNNNCGNNNNNNCAKTATTNNNNNTCNMGAA-NN-NNNNNCCNNNGNNNNCANNNYNCNGNNNNNNCNACNNNNNNNNNTCNNNYNTNNGNNTGNNNRGNNANNNRNGNNNNNTTARNNNTNNNANNNNNNNANNNNNCNNCNNNNNNNGGNNNNANNNNNNNNNGANANNNNNNTNTNNNNCNGNNNTNWNANNCCNNNNNGNNNANNTNNNNANNNNNGNNNANNNNNNNNNNNNCNNNNNNCNYNNNNNNNNCNNNCGNGGNCNCNNNNANNNNNGNNNNNNTNNNNGNNTNNNNNNNNGNGNNNNNNNGNGNNNAMNANNNTNNNNTNCCTNNNNNNARGTCTNNNNNTNNCNNANNNGNNNNNNTTNTNANNGNNNNGANNAAANNNNNNANNNNNNNNNTGNNNGNNTNNGNNNNNNNNCGNCNGNGNNNNAGTNNNCRNANNNNCNNNNNNNNCNNCNRNNNCNGNNTGNNGTNNKNTNNANNNNNNNNNNAGNNNNCNNNANTNNNNNNGNNGNNNCTANNTNNNNNNNNNNTNNNNNNGNGNNRCNCNNNNGTNTNNNNNAANNTNNGAAYNN-AANNNNNNNNMNACNCNNNNNGNTCNATGNRNNNNNGNNNNNNNNNNNNCNNNNNNNNCNNNNNGNNNNNNTNGNNNNNNANNNNNANNNNNTNRNNNANNNANNNNNRNNNGNNNAGNCNCNGNNCNNNNNNNNNCNNNNNNNNTNNNNGNNNNGNNNNNNAWGNNNNNNNGNNNCNNNTCNNANNNNNNCAGNATGNGNNNGNNNNNANNANNNNNNNNNNNNNGNNNTNGNNNCCCNNTNNCANNANNNNACNNNNANNTNNNNNNANTNTANCNNTNNNNNNNNNGNNCNRANNNAWNNNTNNNNGNTANNNNNCNNNNNCCNNNNNNANWNNNNNNANNNNNNCTNNNNGNNNTNNNNNNCNNN-NNNNCNNNNNNNNNNCNRNNNNNANNNNANNTNANNNNNNNNNTNNNNNMNATCNNNCNNNAANTRCNNNTNNNNNANGNNNNNCTCNCNNNNNGTCNYTNNNNNCGNNNNNCANNNNNCNNNNNTNNCNNYTNNNNNTGNNNNNNNKANTNNAAANNNNANNNNNNNNNNNNNNNTNGNTNNNNNRNNNNNNTNNNNNNNNNNNNNANNNCYGCNNNTNTWNCN-TCNNNNNNCGNNNNGNTNNNKNNNNNNNNNNNNNNTNAANNNNNCNTNNNNNNNNNNNNTNGNNNNTNGNNTNNNNNTNNNNTNNNTGNNNNNNNNNNCNNNAANNNNTNNNTNANNCNNNCNNNNNGNNNANNTNGNNNGNNNNNNANNNNNNNYNNNCNNNNYNTTNNNNNNNNNNNNNNNNNNNNNCANCNNNNANCNTNNNNNNSTNNGNNAGNNNNNNGNNNNNNTNNNNCANNNNNTNNNNNNNNACCNCCCNNNNNTNNNNANNCNCNTNCNNNNNNNNCNCNNNCNNNNTNNNCNTNNNKNNNTNNYGGNNNNNNNAGNNNNNNTNNNMNNCCNNNNNANNNNCNNGCNRNNNNNNNTNNNNNGNRNNNNNNNNGTNNNNNRNNNNNNNNANNNNNNACNCNAANNGNNNNNNNNANNNTNNNNWNCCNCNNNNNNNNNNNNTGNNNNNNNCNNNRNNMGNNNNNNNWNTNNNNNNANNNNNCNATCTANNNNKNNNNNNNNNNNNCNNNNNNNNNNNNNNNNNNNNNNNNNNNNNNNNNNNCNNNWAGNNNNNNANNCNTNNNNNNNNCNNNNNNNNCNANNNNNNNCNNNANNNNNNNTANACNNNANNNNTNNNNNNNNNKNGNANNNNNNGNNWMNNNNAGNNANNNN-GNNNTNNNCNNNNNNNNNCNNTNN-NNNNNNNNNNNNNNNNNTGNNNCNAN-NNNTYNNNNNNNNNTNNNNNNNGNGATCNANANNTSARNNGNNNGCNNGSNNNGN-NNGTNNNNNNNGNNNNNNNNANCNNANNNNNAGNNNNNNNNNNANCCTANCNTNNNANNNNNTANNANNNANNNNNNNTNNNNNNNNNNGNNNNNTYNNGNNKNNGNNNNNNNNTNNNNTNGNNNNNNAWNNNNNNNNNGNNNNNANNNNNNNNNNNNNNNNNNNCNNNNNNNNNNNNNNCNNCNNNNNNNNGGNNTNNNNTNNNNNNCANNNCNANNNTNTNNNNNCNNMACYANNNNNNNNNNANNNNNGNNAANGNNNGNNNCTNNNNNGYNNNANNNATNNNNNNNNANNNNTNNNNNNAGNANNRNNCNNTNNCNCNNGACNTNNNTNGNNNNNNNNAWNNCNNNNNNNTNNNNNNNGNRNNCTNNNNAANNNNCNNNNNNNCTNNNNNNNCNNNNNANNNNNNNNNYGNNNNNNNCNTGATNRNANNCNRNNNNCNNNNRANNGRNNNNNNNNNNATANNNNGNNNNNCNCGNNNNNNNTNNNANNNNNNGNNGNGTCTGNTNNTNNTNANNNTNNGNNCTNNNANNNNNNNCTNTNNANGCNNNNNNGNNYNNNTNNANNNNNNCNTCNNNNNNNNNNNNNNTNNNNNCNNNGNNTTNNANGGNNNNGNCNTAACNKNNTNNTNNNNNTNNNGNANNTANNNNNNNNNNNNNATYNNTNNNTNNNNNNNNNNNNNNNNNNNNGCNNNNNNNNNCNNTNNGGNNNNNNNNNNNNNNNNGNNNNCCNNNANNGNCTNNNNNGNNNNNNGNNNNANNGNNNNNNGNNNANNNNNCTTNATNNNANNNNNNNNNNNNNNNATNNNNNNMANNANGGNNNNCNNNNCANNCTNNNNCGNNNNSNGNNTNCNNATCNNKGNNNNNNNNNNNNNNNNNNNNNNNANNGNNNTNNNCGCNNNTNGNNNNNNCNNNNNNNNNNNGNCNCNNNNRANNNNNKNNANNNNNNNNYTAANNNANCNTNNANNNYGNNNNNGNNNGNNNNNNNNNCAANNNYGNWANNGNNNNNNN-NNWANNNNNNRNTNNCNNNANNNANANNNNNNTNNTNNCGNNNCNNNNNNNNNNNNNAANNNNNNNGNNACNANCNNNGGNNNTTNNNNNNNNNCNNNTNNNCNNRNNNNNNCNNNGNNNNNNNCNNNNNNNNNNCNNNNNNNNNNNNNNNCNNNTNNNNNNNNNNNNNCNNNNNNNNNNNNNNNNNSANNNNNCNRNNNNNNNNNNNNTNTNNNNCNCTNTANNNTGNGNNNNCNNNWNCNNNNNNNNNNNNNNYNNNNNNNNNNNNACGANNANNNNNNNANNTCNNNNTTNNNNNNYNNTNNNANSTNNNAANGCNTNNNNNNNNGNNNNNGNNGNNNNNNNNNNTNNNNNNNNNNNNNNNNNCNNCNNNNANNNNNNNNACTNANTNNAYNANTANANNNNNNNNNNNNCGANNNNNANNNNNNNWCNNCNNNNNNNTNTNNNNNNNSNGNNNNNNNGNNNNNTNNNTNNNNNNNNNANNNNNNCNNNNNNNNAGNNNNNTNNRNNNNANNNNNNNNTNGGNNGCNNNTNGAGNNNNNNNNNNNNNNNNNNNNNGNANTNANNNNNTNNNNNNNNNNNNGNNNNNGNNNNNNGNNANNNNNNNNNNNNA-NYNTRTNANNCKNNNNNNNNNNNNNNANNNCAGNNNNNNNNNNATNNNNNANNNTNNNNNNNNNYNNCNCNNNNNNANNNGNTNNNNTNNNNNNNTNNNNNNNATNNNNNNNNNANCNNNCNNNNTNNNNNNNGNGNGNNTNNNNNNANNNNGNNNNNNNNNNNNNNANANNNNNNATNNNNNNGGTNNNNCMCGNNNAGNNNNNNCNKCNNAACNGCTNNNNNNNCATNTNNCNNTNNNNGNNNNGGTNNNNANNNTNANNATNNNNNNANNNATNTRTNNNNNTTNNNNNNATNNWNAATTNTCNNNNNNNTGNYNTNCNNNNNCGANNNNNTCANNTTNCNCNNCYNNNNGNCGNGNTNNNANANNGANNNNCNNNGNNGNNNWTNGNNNTANNNNNANGNGNAGCNNYNANNGCNNNNGNNNNGNNNTNNNNAAGNNYTNNNNNNGTNGNNNNCNNCTGATNNANANNNCNNNNNNNNYNNCNNNCCGTNNTNNNNCACCNNNNNNYNANNNNNCSNANNNNNGATNNNNNTTCCNTAACTNANNNNCNANNCNAGNNCGTNTNNNNGGNNNNGATNACNGNNTGNCCGNNNNNAWAANNNNNGGNNNYCGNANNNNNACGNNNNNNANRTNNNCNNNNNNNTGANNNRANNNNACNNCNNNNNANGNNNNAAANACNNNNNATNNNANNTNYNNCNNNNTANGGNNNNNNNCGNNNNNNNNNNNNANNTNNNCRNANNNTNNNNNTNNANNNCCNNNCNNNNNNTNCNNNNNNANNNNTGNNCNNNNNNANNNNNGNNTNNCAGNNNNGNNNCNNGANNGNRNNNNNNANNANNNNNNNNNNNANNNNCTNNGNNNNNNNAGNNNNNNANNNGNNNNNGNNNNNNGNTNNNSCNNNNCCANNTNNNNNNNNNTNNNGNNNNANNNNNTNNNNNTNNNNNNNANNNNNNNNTNNNNANNNNNCNNNANGNNNNNGNNNNANNNNTNNNNNNCNNANNNNNNNNNTNNNNGNCNNCNNGNANNGNNNNCCNNNNNNANNNNNNNNCNNNNNNNYTNNNGNNNATTNGNATNNTNNNNNNNANGCNNNNNATNNNNNNNNNNNNTNNNCNNNNNNNNCCNNNNNNNCNGNNNNNN-NANGNNNNNGNNNGNCNNNANNNNNTNNNNNNNTTNNNGNTNCNCNNNAYTNNNNNNNNNNCNNNNNANNNNNNCNSNNNNNNNGANNNNNNGANAGTNTNNNNNNNNANNNNNNNNANGANNNYNNNNNNNARNCGANGNNNNCNGNNANNNNNNNNNGNNANNNANANNNNNNNNNNNNNNNNNNTNNNNNNGNNTCNNNCNNNNNNNNNNGNNNCNNNNNNNGGNNNNNNNNGNNCNNNNGNNNNNTNGNNANNNNNNNNTNAYANNNNNNNNNNNCNATGNNNNNCTRNNNNNNNNNNNNNNNNNNCNYCCNNNNNNNNNNGNNNGNGNNNNTYNNNCNTNNNNNNNNNNNNNNNGNNTNNNGNNNNTAANNNARNGNNNGCNTNCTNNNNNNCNGNNNNNNNNNCCNNNNNSNGNNNNNNGNNNTNNGNNNNNNGNNANNNGNNNNNGTNNNNNNNGNNNNNCNTNNNNGNCNANCCANNGYNNNNNNNNNNNCNNNNNNNNNNTNAWNNNTNANNNNNNNTTNNNYNNNNNNGNNNNGGNNNCNNCNNNNNNANNNNNNNNGNNTNNNNNNNNNNANNNNNNNNNGYNNNASNNNNNNNNGANNCNANNANNNNNNAGNNNNNNNNTNNNNNNNNTNNCNNCGANNNNNNNNTNNNNNNTNNNNNNGTANNNNNNNNGNTGNNNNCNNTGNNNNNANNNGTYNNNNNNNNANNCCNCGNNNRATNSNNNNNNNTNGTNNNGNCNTNNNWGNAANNNNANNNNNNNNNNNNNNTNNCCNGNTGNCNNNNNNNNANCTNNANNNNNANNNTNNAGNNTNNNNNNNNNNNCNNNNGWNNTNNNNNNANNNNTNGNRNNNNNNNGTCNNN-NNNNNNCNTNNNNNNNNNNNNGNNCNNNCGCNNNNNNTNNNCNNNNNCNCNGYNGNCNNNNANNGANGNGNNCNANNNNNAGTNANNNTNNNNTNNTNGNNGANNNNNNWNNNTNYNNWNNCGCNNNCNAANNNNNTNNNNNNGNNTNNNNNNNNNNNNNCNGNTYNNNNNNTNNGNNNNNNTNNNNNNNNNNCCNNANNNNNNNNRNTANNNNNNNNNTNNNNNNNNCNNNNNNNNNNNTNCTNAGNNNGNNNN-NTNCNANNYNNNNNWNNNNNNNNNGNNNNGTNNNNNNNNNTNNNAGNNWCNNNANNTCNNNNGNANNNNNNANNNYNNNNNGNNKNATCNNNGNNMNGNNNGNNCNNNNNNNNNNNNNNNNANNNNTATANNNNNNNNNCNNNNNCNGNNNNNNNNTNNTANNNTNGANANYNANNWNNNNNNCNNNNTTNTNNANNNNCNNNNGNGNTNNGTNNNNNGNGNCNNNNNNGGANNNCTNNTNNCNNNNNNNNNNNNNNAANNNNCNNNTNNNNNNNCNNNNNNNCNNNANNNNGGTNNNNTTNNNNNNNNTNANCNNNAGNNNTNNNNNGGNNTNNNNNNNGNNNTNNNTNNNNNNNNNNTGNNGNNTNNNNGNNNNNNNNTNNNNNGNNNNNNGGNNNNNNNNNNNNNNGNTNANGNTNNNTNGANNNNNNKNNNNTGNNNANNTAANGNNNNNNAANCNTCNNGGCNGNNNNCNTNNCNTTNNCNNNNNANNANNCNNNNNNNNNNNNNNANTNCNNNNGTTAGNNNNNNNNNNCNANNNNCNRNYTNCNNNNTNRCNNNCGNNNNNNT-NNNNNNNCNGCNCNTNNNNNNNNNNNTWNNNGNNNTNNNANNNNTNNNTNANNSNNGNNNTNWNNNTNNNNTNNNNNNNNNANNNNNNNNNCCAGNANNANTNNNNNGNNNCNNATCNNNGNCNNNNNNNNACNNNKNNNTNNNNNNCNYNNNNNTMTNNNRNNNNNNNCNNNGNNCNNNNATNGNNMNNNNNNNNNNGTNNNTNNNNCNCNNNNNNCNNNNGNGNACKCNNGNNNNNGNNANNNGNNSNCRGGNNNGNNNNNNNNRNNCNNNNNNYANNNNNNNATNNCATNNGNNNNNNNCNNNANNANNNNNTNNNNNWNNTNGNNNNTNNNANNNNANYNMGNCNNNNNNNNNNNNTNNNNGCANNNNCNNNNNCNANCNNANCNNNNT-ACNTNNTNASNCNNNNCNNNANGNNNTNTTNGNNNNTNNNNNNTNTNANCNRTNTAGNNNCNNNNNCCNNNTCRNCNNNNNNCNNCGNNNNNNNNNNNNNNTNNNNNANNTNNNCNGNNNGNNGCNN-NCTCNNGNNNNNNNNNCNNNTNCNNNNNGAGNNGNNGNNNANNNNGNANTNTNNGNNNGANNNNNNNNNNNNYNNTGNGCNNNNNNNNNNNNNTNNNNCNNNNNNTGNNNNNNNNNNTNNANNANNANNNNNNNNNNNNTNNNNAGNNNNANNTTNANNTNTNNANNGNNANAGCWNGNNNNNAANNATGNNNNNNNNTNNNNNNGNTNNNNANNNANCNANNNNNNNNNNTRNGNNYGTNNNNNYGNA-NNNNNNNRNNNYNNNNCNNTGNNNNNCNNNNNNTNNNNNNACNNNNNNCNNNNGGNNNGYNMNANTKANNNNGNNNTNNNNRGNNTNNNNNNNNNNNNNNNNNNATTNNNNNNCNNNNANWANNTNNNANNNNNNNCNNNNNTNGNNANGNNNCNNNNNNANGCNNNNGNNGNNNNTNNNNNNNTNTTGNNNNNCNGCNNNNNANNNMCAAGNNNNNCGNNTCANNNYNCNNGCAATNNNGNNNNNNANNNNNNTNNANNNGGNCNNCNNACNTGNNNNTNWNNNNTNNNNTNNNNNKNNNNNNNCNGNTNTNNKNNGN-NTCANRNNNTANNNNNNNNNNNANNNNNNNNNNGGGNNNN-TNNNNNNNNTTNNNNTNNNTNCTNNNNNRNNNNYNNNNGNNNATNRNNCNNTNNGTNNNNNCGNNNGNNNNCNNTNNNNNNNNNNGNNTGNCTNNNGAAGNNNRNANNNTNN-CNNNNCNNNNANNANNCNNANAANNNAANNNANNNNNNATNNNTNGNTNNNNNNNNNNANNNNTNNNNTTNNNNNNRNCNNNNNRNNNNNANNNNNYGNTNNNNTANNNNNGGNCNAGNNNCNNNYNNNCNNGNNNNNNNNNNTNNNNNNNNNNNNNNNNATNTTNNNNNGNNNGNNANGNNNNNNNNANNNYNNNTTNTNNNNCNNNNNCANNNGNNNNNNNNNNNATNNCNNNNNNNNNNNNGCCTANNNNNGMNNNNANKNNNNNNTNTTTNNNANNNNNMCNCGNNNNNCNNGNANNNNATNNNNNTNNTNNNNGCCNNGNNNNNNRGNNNNNNNCNCNNNANNNGNTNNNNNNNNNNNNNNNGNNNNNGNNNNNNNNNNCAGNNNNNNNNNNYANNNNNNNNNNNNNNNNNYNNNNNNANNNNNNNNNNTNNNNNNANNNNNNNNNNTNNNTNNNNATTANNNNNNNTNNNNNNNNNGNNNNCGNNNGNNNNNNGNNNCNNNCNNCNNNNCNCNNNCNNNNNANNNTCANCNNNNNNNNCNNNCNACNTNNGNGNWNNNNNTNNNNNNTNNNNNNNTNNCNNNNNNNAANNNNTNNGNNNNNNGGNNNCNNTTNANNNNNNNGNNCNNTNNNNGNNNNNRTNCNNANNTTNTNNCNNNNNCNCNNNNNNANNANNTTNNNNNNNNTNGANNNNNTGCNNNNNNSNNNNNNTNTNNCTNNNNGNNNRNNNNNNNNCNNNCNNCNNNNNTCNNNNCANNNNNNAANNNNNNNNNANNNNNCNYNNMNNNNNNNNNNRANCNNYGNNNANNANNNNNNNNTCNNNGNNNNTNNNTNNTGNNGNNNNNNNNNNNNNNRNCGNNNCNAWNNNNNNNTNNNNNCNNNCNNANGNGNTNNNNNGNGNNCNNNNNTNNNNGANCNNNNYNNNNNGGCNNNNNNTNNNNNNNNNNNNNNNNATGTNCTNNNNTNNGNNNANNNNNNNNAACNNNNNGNNNNNNNNNNNNNGNNNNTNNNNCNAGANNNNGNNNNANNNNNGNNNACNTNNCGNNNNNNNNNNTNNTNNNNNNGGNNNNNNNNNNNNNNTNNANACNNNCTNNNCNNNNNKNNGNNNGNANTNCNNCNNNNNNNNNNNNNNNNNNGNTNNNNCNNNANNTNNANGNANGGTNTNNTNTNGNCNTNRNGANNNTNNNNNNNNNGNNNNNGNNNGGNNNNNANNNNNCNTNNNRNGTGTNNCNNGNNGNNNNNTNNNNCNTNNNNNNGNNNNGANNTNNNNNANCCNNTNNNTTGNNNNNNNNTNNNNCANNNNNNNNNGNNNNNNNCNNNNANNNNNNNNNNNCNNANNNNNNNNNNGNNNNNNNNNANNNNNNRGNNNNNNNNNNNNNNNTNNNNTNNNNNNNCNNCNYNCNANTNNNNNCNGNNGNNNTTNCNNNNNCNNCNNNNNNNNNNNAGNNANNCGCNNNCNNNTNNNNCNNYANNNNNNNCNNNNNNNNNNNNNNNANNNTNTNNNNNCNNNATANRNACNNNNNCNTNNNNNNCGNNNNNNNAGNAATNNNNNNNNNNNNGNNNNNNNCNNANTNGNNNGNAGNNNNNAGGANNNNGNNNNNNCNNANNNNAWNNNNNNNANTNCNNNNNNTCNNNNNNNNNKNGNANAANNNNNNNANNNNNNNTNNGNATGNYYCNGNNNCNNNNGNNNANRCNNANTNNNCTNCNNNNNNNNNNNNNNNNNNNCNNNNCANNNCNANYNNNANNGTANNNTANCNNNGCNNNNTNNNNNNGNNTACANNNNTNCNNNNNNNANNNNNNNNNGTNNNNNANANNNNNNNTNANNANNANTNTNNGNNGNNNNNNNNNNNNNNNNCANTNNNCNNGTNTTNNNNNNNNNNNCNNNNNNNNNNNCNNNNANNNNGNNNNYTYNCTTATNGNANNNCNNTNNNNNAANNATNNNNTNAMNNGGTGGNNNNNNTNNNAAGGNTNNNANNNNNNNNNNNNNNNNCNNNNNTNNCTNNNNAGNANNNNNNNTNNNNNNCNTGNGNNNNNNNTNNNNCCNNNNNNNNNNNYNNNNNTCNANNNNNNNNNNNNTNNCGNNANNGNCNNNNNNNNNNNGNANNNNNCNACNACNANNRNNNNNANNNRNNNNNNNNSNNNNNNNNNNNNNNNNNNNNCNNGNNNNNNNAYNNNNNNNNNGNNNNTGNNANNNNNNTTNNTNNNGNNNNACTNNNCGNNNNNNNNNTNNNNNTNNRGGNSNNNANCANNNNNNNNNNNNNGNCNNGNNCNNCNTNNCGNNNNCNNNNNNANCNCNNNNNNCNNNNNCNNNNNNNNNGRKNNNTGNNNANNNNNNCNNNNNGNNAGNNRNGNCNNNNNNYNNNNNNANNNNCAWNNNNNTNANNNNNNTNTNANNCKNANNTTNNGNTNANTGNNNNNTNNNTRGNNNNNCARNGNNGNNNNNMANTNNCNNNNNCNNNCCNNNNNNNNNNTNNNNWNNNNCANNNNNNNNNNCNCNNATNANNCNNNTNNNNCTCNNNNGNNNNNNNNNNNNNMNGNNNNNNGNNNNNNNNNNNNNNNANNNNNGNNNNNGNNNNNNNRNNNNNNATNNNNNNGNGTNNGTNNYNNNNTNNNNNNNNNNNNTANNNNNNNNNNNNNTNNNNANNNNNNANNNNNNANNANNNNNNNNNNNGNNNNNNNNNNNNACNNNNNNNNNNNNAGNNNTNNNCNNNTNNNNNANNNGNNNANNNNNNNNTNTGTNNNNNNNNNANNNNNNNNNNNAGNTANNNGGNGNNNNNNNANNNNNNNNNNGNCNNANNNNNGNNNNARNNNNNGNN--N-CNNNNNNNNNNNNNMCNNCNGNNNGGNNNNANNANNANNNNNNNTNTNNNNAYNTNNGTNNNNNNGNNTNNNTNNTTNNNGGAGNGNNCNNANNWNNCNNNNNNNGNCNNANCNNNNNNNNCNNNNNNWNNNNNNNANGNNNNNNTTNNNNCNNNNNNGNNMTNNTYTGNNCTNANNTNNNNNNNANNRNNNNCTNKANGNCNNNNGNANNAGNNCNNNNACNNNNNNTNNANNGNGNCNNNNANCNNCATGANNNNNCNCNNNNNNNNNTNNTRATNNTTNNTNNNNNNNANNNNNNNANNNTCANNTNGNANCNNNNNNNGCNNCNNCNNTNYTGCNWNNGNGNNNNCNNGTNNNNNRNNNNCGNNNNANAGTNANNGNNNNCNNNCNRNNNNNNCGNCNTNCNANNNNANNNNNTNNNNCGNNNNCSNCTNNNCNNCYSATANCNTCNNNNMANNNNACNNNNGNNYNNTNNNNTNTANNNTCNNANNNANNTNNNANGTCANNNCNCTNNTNNNCNANNNNNNCNNNNNNNNNANNNNNGNNNNWNNNNTNNRNNNNNNNNNNTNNGNGNNNN-NTNNANNNNNNNGGNCNTNNNNNNNNNGNCNNNTGCNNNTCANNANGANNGNNNNGNNNNTNANNTTNNNNNNANNNNNNNNWNNNNNTNYNNNCNNNNNTNNACKCAANNNNNTNNRNTNNNNNNNNNNNNNNGNNNNNYGNNTNNNNNGNNNNNTAANNNNCNNNNACNNCNNNNGTGGNNNNNNNNGNNNNCNNGNNTNATN-NNNNTNNNGNANNNNNNTNNNCNMNNNNNNNANNNNGNNNNANTCNNANNNNNNNNNANRNNNNNNTRNNANNYNNTNANANNNNNNTNNGANNNNGNNNNACCNNNANNNNNCNNNGCNNGNNNNTTNNNNTNCNNNGNNNGNNNNCNNNANNNNNNNNNNTTGGNSNNCNNGNNNNANNNNNNNNNNNCNNCANNCNNNCNNNNNNNNGTNNTKNNGNNNNNNANNNNNNNNNNNNNNTANNWNNNNNNNNNNNNNANNTNTNNNNANNNNNGNNCNNNNTNNNNNNNNNNNNNNTNNCN-NNNNNNNNNNNNTNNTTGGNNATNCNAANCNNNNNANGNNNNANNNNGNNNNNTTNNNANNNGNCTNNNNNNNNNNNTTNNRNNNNNANNNGCNNNNNNNANNTNNGNNNNNNNNNNNNNGANNANNNNTNNC-NNNANANTNNNNNNNNNNNNNNNTNNNNNNNNNNGNNNNANNANNNNNTNNTNNNRNWGKNNNCNNNNNYNNNNCNNNNNANTNGNNNANAANNNNCANNNNNNNNNCNNNNNGNNNCNTGTNTGTNNCNNNANNCNNTNNNNANCNNNNGNNNYNNCNCGNNNNNNTNNNNGNNCNCNGNNGGNGTCNNNNNNNNNNNYNNNGNNNGNCNNNNNNTNNNNNCNNNGNNNNNNNGNNNTNTNNNNNNNNNNNNNNGNNNNCGNNNNNANTNYNNGGNNNNNNNNTNNNNANNNGTNNNNAGTNNNTNRNNNNNNNNNNNYNNNNNNNNNNNCNNAN-NNNNNNNTNNNNCTNNNNNTNTNNANMGNNGNNYNCNNCGNNGNTCNGNNNNNNNNNTGNTNNNTTNTASNNCNNNNNNNNNNANNNNNNNNNNANTWNNNNNNTACNNNACNNNNNNNNNNNNTNNTNNNYNNNTANNNNTNNANNNGCNNGANNNNCNNNNNNNNGNNNNNNTGNNGNNNNNANNNNNNTGNCANNTNNNNNNNNNNNNNGNNNNNNNNNNNNNCNNGGNNNNNNRNNYNNGNNNNNNNNNN-NAGNGNRNNNNNNGNNGCNNNNNNANNGMNNNNCNGNNANNNNCNNSNNNNCNNRNCNTNCANNNNCNKNTNNNTNNNNGNNNNNNNNNNATNNNNNANNNNYWANNNNNNTNNNYNNNNGNNANCNNCNNNANNNNNN-NNNNNNNNNNNNNNNNNANNNNNNTNTNNANSNNNNWNGNNNNNNRNCCWCANNNNNNTNNNCNNNNATTNNNANNNNNANNNNNNCNCNTNNNNNNTNNNNANNGNNGNNNNNNNNNNNCACNNGATRNTNGANNNNNANGNNNNANNNTNCNNNNNNNACNNNNNNNNTTCNNNCNNNNTNNTNNCNNNCNNNNCGNNNANNNNNNNNNNGNCNNNGNYNNGANNNNNNNNGGNNNNCNNNNAGANNNGNNNNNNCNNNANNMNGTNNNNNGNNNNNNNNTTNNNNCNNNCNNNNCNNNNNNNNNNNNNANNNNNGGCNNNGNNNNNGNGTNNNNNNNNNNCNTGAACNNNNNNNANNNNNTNNNNNNNAGNNNNNANWNNGAAANNNNGNNNNNTNNNTNNNTNNNNKNNKTNNNNCNNNNNGANNNTNCNNNNANNNNNNNCNNNNNNCCNNNNNGNANNNNANGNNNNNGTNNNNNNNNNNANNNNNNNNANNANNNNANNNGNNNCNNNCNCNTTANNNNNNNNNNNNNGNNTTNCANNNNNTNCNNCNNNNNATTTNNNNNNNNNNNKNNNTNTNTNNNNNNNGNNNGNNNNNNNNNSNNNNTNNGNNCGNTTNNNGNNNNNNNNNNNNGNNNNNNNNNNNNNNNNNTATCNYACNNNNNARNKNNNNNNN-N-CNNNNNNNNNNNNNNTNNNNGGANNNNNGNNNNNNNYNNAMNACNNNNNNNNNSTNNNNGNNANNNNNTNNTNNGCNANANATNGNNNNNNNNRNNANMNTNNNNNNNNNNNNNNACNNNRNNGNNNGNTNNRNNNNNANNNNGNNNNNNAACNNNNNNNNNTNTNNNNNTNNNNNNNNNNANNTNANNNCNNNNNNNTNNNNNNRNTATNNNNGCNANNNRNTCNCANGNNNNNNNTNNNNCAGNNNNACNNSNNNNNGNANNGNNNNCCANNTNNNNNNNANNNANGNNNNNNNNANNNAGNNNNNNNNNNNNNNNNNNNNNNNNNNGANNNNYCNNGNNNNNNNNNNANNNNNNNNNNNCNNNNANNNCATNNNNNNNNNNNGGNNNNNCNNGANNNNTNNNNANNNNNANARGCNNRNTTNNNNNNNTGTNGNGNCNNTNNNANNNNGKANNNGNCNNNCNNNCNNNGNNNNNNNNNNNNNNNNNNANNNNNCNNNNNTCNGNNCCNNNNNCGNANSNNNNNNNNNGNNNGNGNNNNNGNNNNNNNNNNNNNANNNNANNANCNANRNCNTNNNNNNCNNNNANNTNNNNNNNGNNNNGNNNCNNNNGNNNGNNCCNNNNTMCTNNNCNNNNNTNNNGRNNNGNGANNNNNNNCGNNNNTNNCNNNYNNNNNNNNGGTNNNNNNNNTNANYNNNNCGGNNGNNNCTNYNNNNNNCNNANNGNNNNNNNNNNNCNNNNCNNNNGNNNNANNGNNGNNNNNNKNNNNNNCTNTNNNNCNNNNNNNNNNNTNNGNNTCNNNNNAANNNNGNCCNNNANNTNNNNNTCTNCNNNNNNNNNNNNNANNNCNTNNNNNTNAGNNNNNANNGGNTNNNNNNNTGNNNNNNNNCNGNNN-NNNNGANNGNNANTNCNNTNCNNNNNNNRGNNNNNNNNNNNANNN-NNNNNRNNNNGNNCGNRNNNANCNANNNNNNNNNNNNNGNNANNNNNGNANANCNANNNGNTNNNNTNNNANNNNTNYANNGNNNNNNNNNNNCCGNNNANANNNNNCNCGNNNNNNNWNTNNNNNNNNTCNNGNNNATNNTNNNNNAGNNNNNNNNNNNCNNNATNNGNNNTANNNNCNTTTNYNNNNCNCNNTNNCGNNNNNCNNNNTNANNNNCCNNNNNNNNNNNNNNNNNNNTNNNANNNNGNNCNGNNNNTNNGNNNCACNANNNNNCNNNNCNNNTCNGNNNNCYNGTNNNANNNNNNNNNNNNNTAANNTNNNNNNNNNNNNNNNNNNANNNNNGNANTNCNNNNNNNNNNNNNNNNNNNNNNNNNNNNRTNTYGNNNNMCNNTGCNNNNNNNNNNNNNNTNTNNNTNNGNCNANNNTNNNANNNCNNNTNNTNNNATGTNNNNTCNANNGNNTNNNNNNNNANGNANNNNSNNAGNNNNNGANNCNCNNNNNNNNNNCNCNRNGRNNNNNANNNNNANNNNNNCNNNCGNGNTNNCCNNNNNNNNNNNNNCNNNNNNNNNNNNNNNCGNNNNNNNTGARNCNCTNCNNNNNATNNNNCNCAANCNNNNGGNNGNNNNNNNNRNNNNCNNTNNNNNNNNNNNNNNCNANNNNNNNNNNNNNNNNANCN-GNNNNNNANANNNNGGNNNNGCNNNNNNRNNNCNCNGNANNNNNNNNNANNNNNNNNNNNNNTNNANNCNNCNGAYNANNNCGNATNNNNNNCNNNNNNNNNNNNNNTNCNNRNNNNNGNNNNNNNTTNNNNNTNGNCNNNGCNNNNNNNNNNNNTNNRCNNNNNNNCTGNNNNTCNNNNNNNNNNNNNNTANNNNNNNNNNGTNNNNRYNNNNNNNNNNNNNTCNCTNTTNNNNAATNNNNNNNYNGNNNNANGNNNNCNNNNTNANTNNNCNNNNNCNNNCNNNNNTTNNGTNANNNWGNCNNNNNANNNNNNNNNGNNNNNANGNGNNNNTNNCNNNNNANGNTNNNNNNNNNTNNNGNNNNCNNNNNNNKGNCYCCGNNNNNNNNNCNNNANNNNACNNNANNTNNANNNNCNNRNNNNTCNNKNTNANNNNNRNNANNNCNNNNNNNNCNNNNGNNNNNNNANTNTNNNANNNNNNGCNNNTTNANTNRCGAANNCNNGNNNNNNNNNNNNNNNNTNNNNNTNGNNNNNNNNNNNNNTNNNNNNNCNNNGNNNNTCNNNNNNGNNNNNGNNNTGNNNANCGNNNCTNNTNCNNNNNNNNNNTNNNTGNAN-NNNNANNNNNNNNGNNNTNNNNNCNNNNTNNNGNNNNCNNNNNCTNNNNCKANNNNNNNMNANTNTNNNNNNNNNNNNNNTNNNNCNNGNANNANNNCNNNNGGGNNYNNANNNNNNANNNNNNNTNNANNNGNNNNNNGCNNNNNNNNNNNNNANNNNANANNNNNNNNNNNCNNNKNTNNNNNTNNNGCCNTNCNANNNNNNNNACNRNNANNKNNNANGNNNNRNNNNNNYGAGNNTNNNYANCNNGNGANNNCCNNNNNNANTNNNNNTRNNNNGNNNNNNNNCNNNANNTNNNGNNCCNNGNNNNNANNNCGNGNNNNNNTNNCANNNNGNNNCGYNTYNNNNNNNNNNNNNNNNNNNNNNWNNNNNNANNNNNNNCTRNTNNNGNNTGNNNNNNTNGNNNNNNNNNNNCANNCTNNN-GGNNNNNANNNAGNTNNNNNTNCNNNNNNNNGNNNNNAANNNNNNNCNTNNGNCNNCNNNNRNNYNNANCN-NNGNNNNNNNKKNGNTNNNGNCYNNNNCNNNNYNNTNNAANNNNANNNNNGNNNNNGNNNTTGNNNGNANNNNNNNNANNGNNNNNNNSNNNCNNTYNNNCNNNNNNANCNNGNANNNNANNNATNTNWNNNNTNCNNTNNNNCNNANNNNNNNNNNNNRCNCNNNGTNNGTNGACNNNNNNNNNNNNTNNNNNGNNNNNNNN-NNCNNNNNNCNNNNCNNNNCNNNNNNNNTNNNNTNNCNNNANNGNNNCATANNNCNNYNNCNNNGNNNNNTAGNNNNNNNNWGNNNNNGGN-NNYNNYNNCCCNNCNNYARNNCNNNNNNCNANNATNNNNNGNNNANNNNRNNNCNNNTTNNNNNNNYNANNNKGNNNNNNNTCNNNNNNNNANNNTNNACANRNNNNNAGCNNNNNNGNNNCNTNNNNCTGNKNNNNNCNNNNNNNNNNNNNNNNNCTGANNNANNGANNNTNNNNNAACNNCNNGNNNNNNNNCNNANNNNNNNTNTNCNNNNGANNNNCNAANGNNNNNTGNNNNCNANRNNNNNNNNNANNGNNNNNWNNTNNNAACNNANNNNNRNNTNNNNTNNNNANNNNNNNANNNNNNANNNNNNYNNYNNNNNNNNNNNAACNNNGN-CNNNCNNTMN-TTANCNANGGNNNSANCNNNNNGNGNNNNNNNCNANNTNNCNGNTNNCGNGCNNNGNNNNNNNNNNNNNNCNNTNNNYNTNCNNNCNNNNGNNCNNNNANNNNNNNNNNCNNNTNCNCNNNNNNNNNNNTNNCCNNNNNNNNNNNNNNNNNANNNGGNTNNNNCNNNNNNNGNTNNTCYNTYNNNNNNNCNANGNNNTNWNYNNYNYNCGNNNNNTNT-NNNTNNGNNTACNNNNNNNNNTNNNNNNNNNNNNNNATNCNNACTNCNGYNNNGNNNCNNNCANNNCNNNNNNNNKGNCANGNNNANTNNNNRNNNNNNTNNNANNNNTNNNNNNNNNNNNNNNNCNNNNNNNCNNAGNNTTNNNNNNGNANNRNNNNNTGGCNAANCNYNNANANNNNYNNNNNNCNTGNNTNNNCNNNNNTNGNNNNANANANNGTCATKN-NNGNNNRGNNNNNCNNANNNNNNNNGNMNANNNNNMNNGNNNGNNNNN-NNNNNAANNNNNNNRRTNANNNNCNNNNNNNNTNNNNGNNCNNANNNNNNGNNNNNGNNNGCGNTTNCNGNANNNNTNNNNCNNGNNNNNNNNGNTNNTNGNNNTNNNANNTNNWNNNNNNANGNNNNANNNNNNGNNNNNNANNGNNNNNNNNGNNNNNANNANNAGNTNNNNNGANTNNCNNNASNNNNNNNANNNNNNNNNCTNRGNNKNNNNNNNNNNNNGNNNNTNNNTNNACNNNNNNNNNNTANNNGNNNNNNNNNNNNNNNANNNTNNNNNNNNRCTNCGNNNNTNNNNNNCNNTANNCNNNWNNNNNYGNNNNNCNNNNNNNNNNGNNNNTNNNTNNNNNNNNTNNNNCNNTNNNNNNGNNNANNNNNNNNNCNNNNNNNNNNCGNNNGNNNNNGTSNNNNNNNCNNNNCNTNNNNNNNNNNNNNNNTNNNNNAGNNNNNGGANTCNNNNCNNNNYGTNNNKNNNNNYNNNNNNNNNNNGTNTNTCCNNAWNNNNNNNNNNNNNCN-GNNNNGNNCNNNNNTGRNNGNNGNNNANNNNANNGNGNNNCCNNCNNANGNNNNNNNNNNNNNGNNKTNNNGNNNNAANNNNNCNTNNNNNNNNNNNNNNNNCCNTNGNNNNNNNGNNNNNNNNTNNNNNGNGNNNNNTNNNGNNNNNATNNNNNNYANNNNNNNTNNNNNNNNNNNNNNNNNNNNNTANGNNNNNNNNNNNGNNNNTNNANTCNATNGNANNNGNNTNGNNANNNNNNANNNANNNNNNNNNTTNNNNNNNNNNCANNNNTNNNNGNNNNGNNNNGCAANNNNNNCCNNNNNNTNGNNNNNNNCNCNNNNNANANNNNNGANNNNNGNNANNNTNNNNNNNNNNNNNANNGNNNNNNNNGNNNNNCNTNNNNNNNNNNNNYNNNNNNNGNNNNANNNNNNNNNNCNNANNNNTNGCNNANNNNGACTNNGNNNANNNNNGNNNNNNNANNNNNNGNNNNNNNNNNNNGNNNNNCNNNNANNNNNNNNNNNNNNNNANNTNNNNNNNGNGNNNNNCNNNANNNNYANNCNNNANNNNNNNNNNNNNNNTNNAYNCNNNANANNNNATNNNNNNNNNNNNNNRTNNNTNNNTNNNANNNNNRNNTNNATGGNNNNNATTNNNGMNNNNTNGNNNNNGNGNRNNCNCACNNNNNGNNNNNNNANTNNGRNNNNNNNNNTNNTNCNNNTCNNNNNNNGNGNCCGNAANNNNNNNTTNNNNNANNTNNGNNNNNRNNNNTNGNNNANNRATTNNNNTNANNNARCNNNCNNANGNNNNTNNNNNNTNNCGNNNMTCNNNNANNMNTNNNNNNNACNNNNNNNNNNNNNNNANNNGANKTTNCCYTTNWNNACNNNNNANACNTNTNNNNNNCNNNTNCNGAGTGTNNNTTCTGGNNATNNNCNTNNNTNANNANYTCGNTNNNCNNNNNNTNNANNTNNNNNNNNNNNNCNNNNNNANNGNGNNCNANNNNTNNGNNCNGNNTNKNNNNNNNANNNNNACANNNNNNNNMNANNNNCNNNNNNCNNGNNNNGNNNTNNNNNTNNRGNNCNTNAGY-NNNCNCTNNGNRTGNNNGYNNNNGNGNNNNNNNNRNNTNNANNNNNNTGCNNNTAGNNNNNNNCNGNNNNNNNNNASNNNNNNNTNGNNNNNNCNNNACNTMTNNNCNNNTNNNNNATNGNGNNCNTNNNNTNCNNCNTNCGNNNNTNNNNNNNNNNNNNGNNANCNRNNNTNNNNGGNNNGNANATNNNRNNGNNNANNANNANNTNTNANCGNGNTNNNNNNNGTANNNNNNGANNNNNTCNTANNNNNNNCNNNNATMNTNANNGGTNNANANNNNMNNANNNNNNCCNNNNNNNNNNNNNNNNNNNNNNNNNNANANNNGNNTNNNRNTGNNNKRNNNNNNANNNNANNNNTNNNNNNCNNANNGNTNCCNNNNCNNNANGNNNNNNNNNNNNNNGNCNNTRNNNNNANNNNNNRNNNGCTNNNNNNNNNNNNCNNCYANNNNNNNNNNANANNNCNATNNNANNNSNNNNGNNNANNNANNNNNNNNTNNNNNNNNNNNNNNNANNNCNNNANCNNNNNTNNNNNNNNNNNNNNNANNNNNTNTNCNNNNNANATNNNTNANNNNCNNNTGCNNNNN-NNNNNNCTNNNTCNNTNNANNNNNNNCNNCNNNNNTNANTNNNANNGNGNGNATNNNNNANNCNNNGNYNNNANNNNGCNNNNNTNNNNTNRGNANNCNNNTNNNNTNNNNNNNNNTNNNNNNGNTNYNSNNANNNNNNNNNNYNNNNNANGNNNNNNTANACNMNNGANNNNNNNG-NNNNNNNTNNNN-NNNCNGNNNNNNNNARGANNNNGNNNNNNNNNRNNNNGANNNNNNNNNCNNNNNCNNTNGNNNNCNNGNGNNNNTANNNNNNANNNNNNNANNTTTNNNNNRNCNNNNNNNNANNNANNNNNNCGNCNNNNNNNNNNNCNNNNNCNTNGNANCNNNNANTRNANNTNNNNNNNCNNGYNTTNNNNNTGNTNNNAGNNNNTNGNNNNGNYNNTNNNANTNNNNNNNNNNYCGNNNNANNNNNTNNNNNNGNNTNNNTTCNNANNNTNANGYNANGNNNCNNKGNNNNCNNNANNNNNNGANANAANNNNNTCNNNNNNNNNNANNNNGCNNNNNNNNNSTCNCTTNANTTNNNNNNNNNNGNWNNNNNATNNNCNNCNNNNTNGNAGNNNNNNNTNNNNCTGNNGANNNNNNNNGNNCCNGNANNNNCNNNNANNNTNNNNANGNANNANNTNTNNNCGNNNNANNNNGNNANNTNNANNNNNNNNANNNNTNGNNCNWNGNTNNNNNNNNNANTNRNTNNNNNKNNNNNGNTNGNNCNCNNGGCCCNNNNGNGNNNAANNNNTNGGNGNANTCNTGNNNNNNNTNTNNTNNGNNYNANGNNNNNNNNATNNNNNNNANNNNGNNGNCNNNGNNGNNNNNNNNTNANYNNN-NANNGRNNNNNNNGNGNGNNSNNTNNNGNNNNNNNNNNNANNTNNCYNNNNNNNCNNNNNNNGCNNRNNNNANTTNTNNNNNNNNNNNANNNNNNNNNNNNNNNCNNNNNNNNNNNNNNCNNNNNNNNNANNWNNNNNNNNNNNNNCNNNCNNNNNANNNNNNNGNANTNGNANNMNNAGCANNNARNNNNNNCNACTNTNNNMNNNNGNNTNSWNNANGNTNNTAGNNNNNCNNNNTCNNNNNTNNNNNTNNNNNNNNNNNTNNNNNNAC-TNNNNNNNGNNNANNCNNNNGNNNCNNNNRNNNNNNNTNANAGRGGNGNANNGTNNNARNNNGNNANNNNCTTNNNNTNNNCNCNNNNNNNNNYTNCTNNNCMTNCCTNGNCNCNNNNNNNRNRCTNGNGGNNCNNCNNANNTNCNCNTNNCNCNNCKNNNNNNCANNCTNNNNNYNNNNNNGGNGCGNNCTNNANGTGTNNNNCNNNANTTTCANNNNNANNNNTANNNANNNNNCNGTNNGCNNNNNNNNNNN-GNNNNCANNNTNNNNNNNANNNCNNNNAGGNNCNNNNNCNNNANNTNAAKTNNNCTTNNRNTTYNNNANCNNNCCNCNGNGNNGNNNNNYNNNNCNCNYNNTNNCTNNCNNNNNNANNNNNCNGNNGANNTNCNCNANNNCNNNNNNTANGGNNACNMCNNTNNTANNNNNTNNNCNNCNGNNTTTNNNNNAGATNNTN-NNNNNNANNNTGCNSGNNNNNCNGNNNGTNNGGNNGNNNNCANNNNNNNGNNANNNNANNNNNNNNNNNNANNNNRANRNNCNANNNNNNNNNANNMNANNACNCANNNGCNNTNNNYNNNNNGNNGNNYANNNNNAWNNNNCGNGCYNNNANGNNNNNNCTNNNNNGNNNGNTNNCNNNNNN-NTGNNNGNNYNNTNRNGGNNNNNCCGNNNNNNNNNNNNNNANACNCANNGTCNANNANANGNNNCYNNNNNGANNNNNGNNNTCNNNNNTNRNNTNNNTNCNANNNNCNNNNNWATCANNNNNNNNTCNAANNNNGANNNNNNANNNTNNANNNNGANNNNNANNNNNNNNNNNNCANNNCNGGNCNGNNTNNATNYAAGNNNNAANNNTNTNANNGNGNNNTCNANNNAMNTNTNGTNTNNNNNTNANANNNTNAGTNNNANNCCNYNANNNYNSANNNCNNNNNGNNTCNNNNNNAGTNNANNNNNCNCNTNCCNTNNGNNNNTNNNNNGNNTNNATNNNNNNNNNANNNNACTNGNGCNNGNANNNNANNNNNNNNNNNNNNANGNNNATNNNGNNNGNNGNANNNNNGNNNNNNNNCNNNNAWACGGNNNANCNNCTNNNNGYNNCACNNNANNNNNNNNNNNNNNNGNNCNGNCNGNNNNNNNNCNAGYNGNTNNNGGNNNCNNNANNGGNANANNNTANNNNNNCNANNNNNNNNGNNNNNNTNANNNNNNNNGNNNNNTCNTNNTNNNNNNNNNNNNNNNNNANNNGNCNNNTATANGNTNGNNNNANNNNTNANNNAANNNNNNNNNNNNCNNNNNNTWTTNTNNCANNNCNNNNNNNCNNNNNNGNNNNNNNNCNNNYNTNNNTNNNCNNCNGNNNNANNNNNCNCGNRNNCNNANAYNNNNCNNNNNNNNNTNNGNGNCTNNNNCNCNANNNCNNNNANNNTNNTAANNNNNNNNNNNNATMAANCNNNAGNCNCNNNGNNNNNNNNNNNNNNNANGNNCNNTNNCNANNNNNNNNNNNNNGNNANCGNNNCNNNNNANNGANNNNNNNACTNNNCNNRNNNNCNANNNANANGNCNNNNTCCNNNNNANNNNNNNNNGNNNCTNTTNTTNNNNNTCNNRAANNNNNNNACNNCGNCANANNCGNCNNNGNNNYNNNANNNNNNNNGNNNNNNNNCNNNNNNNNNNNCNNANCNNTANNNCNGNANGNCNNTNGNNNNNNNYNNNNGNNNNNNNANTTNGNNANNNGNNWANNNNNMNNAANNNSCNMTARNTNNNNCNCNNNCNGNNNNNNNNNNTGNNNNNNCAYTTANNNTNTNNNNNNNNANNNNNNNNTNNNNGNANNNNNNNGNNNNANNNNNGNTNNNTNNGCNTNNNNNGNNNNTRNANTTGNNGCNNNNNNNNTNNGNNNTNCNNNGNNNNGGNGNNNNTNNGNRNNNNNCNNNANANNNNNNRANGANCNNNTNANNNCNNTANNNCNANNCCTNTTNNNNNNNNNNTNTNNNTNNNNNNCTCNNNNNTNGGNNNGNNNNNCNANNNCNCNNNNNNNGNNANNNNGNNNNNTNANNNNNCNNNNNRNNNGNANNNNANN-NNNANNNNNNANNNNNNCNCNTRCNNNNNNCNNNANNGNNNNNNNARNNNANNNYNCNNNNNNNNNNANTGNNANNNNNNANNNNNCNNNANNCANNCNRANNYNNGNNGCNNATNNNNGNNANNNNAGNNNNNNNNYTNNNNNNNNGNNNTNNNRNNNNGNNGNNNCNNNNCNNNTNTMNNNNNNTGGNNNNNNNCNNNTNNNNNNNNTNANTNNNNGNNNNNSNCNNNNNNTNNANCNNNAGNGNNNNNTNNTNNNNNNNNCNNNNNTNNNGNATNNGNNNNANNGNNNNNNCNNNNNCNNNNNCNNNNNNNNNNNNNNTNNNCNNNTNNTNCNRCRNTNNNNNANNCNNNNNNNNTNNGNTTNNNNNNNNGNANNNNNNNNTNNAGNNGNCNTNGNNNNNNNNNNANNNNNGNNTNNAANNTCNNNTNCNAGTNNTNNGNNNTGNNNNCNTNNNNNNGNCNNNNNNCNNNMTTNGNNAANNTTNNGCYNTNNNANNNANGNNNANNNNCNGNNNANGNWNNNNTNNNATNTNNNNGNTNNANNNNGNNNGNNGNANGCAANNNNANNGNTNGGNNTCNNNNGAGNNNTNYTNNAGANTGNNNNNNNNTNNNNACNANNNNTNNGNNNCTCNRNCNNNNGNNNNTNCGNNNNNNNNKNNRTNNNNNNNNNNNRNNNNNNTNNNANNNNNGNNNNNNNNNNNNNTNNNRNNNANNNNNAGNNNGNTNNMGNNNNNNCNCNNGNNNMNACNNNTNANNGNNNNNANCANNYNGNNNTNNNCNNTNNTNNCNGNNNTNGARNGNNNGNGTATNNNAGNNNNNAGCNRTNNNNNNTNANTNNCTNN-CTNNNNTANNTNNNNNNARCANNANNNGNNTNAGNAANNNCGNNNNNNNCNNNNNNCNNTNNNNNNNNNNNNNWNTANNTNNNCRNANNNTNNCTGNNTNGANNCNNNNTNNNNNAANNNNNNNNNNNNNCGNNNNTTNNTANNNGNNNNNNNNMCNNNANNNAGNNNNCNNNNNGNNGNCTNKNNTANNNNCAANNNNGNNCWNTNGNATNCNWNNAANGGANAGNNTGNNNTTNNNNGNNNNCANNNNNNNNRNNGNNNNRNNNNTNGGNANYNNANNNTTNNNNCNCNNNTNNAANNNCTANNNNNNNNNNGANNNNNCNNNTGNANNNNNNGAGGNNTNNNAMNNTNTGNANNNTNNANKTTGGTNNTNNNNNNTNNYTTNNNNNNNNNNGNNNNCNNNGNTCAGNNNNNNNNNNANNGANCNMGNTNNNNNANNNNNNGNNNNTNCGNNNNANCNNNANNNNGANNNCNNGGGNTWNNAGNGGNNATNNCNNANNNTNCNNNNNNNNNGNNCNNNNNNNGNACNNRNCNNKNNNNTNNNNTNNNNSNNNNTTNNNNNGNKNNNNNNNCNANNNNNCCNNNNGNNNNNNNNNNNCNNWGAANNGMNNNYNGGNNNNNNTCNANTNNNGNNNNNNNNNNNNNNNNANNNNGNNNNNNANNNNNNNNNNNNNTNNNNTNCTTNNNTNATNNNNAATNNNNTATGNNMNNTNGCNNANNTNNNNNNTNNNNNNNTNNCNYNNNNGNNNNNNCANNRGN-NNANNNNNNNNNNNNNNNWGNNNNGNNANNCNAGNNTNNGNNTNNNNNTNNNGNNNNNCNGNNGNNNGNNNATCNNNNCNNNANNTCNTNTNNACYNAANNNNNGNNNNNNNNNCNNNGTCCNNNNNNNNTNNYNTCNNNNNTNANNNNNGNNNCNNNNNNNNNNNNCNNANNCNCGTNCNNNNNNNNNAACNNNTNGNNNNNNYN-ANNNCAGTNNNNCCNNNNANNNNCNGNCNNANNNYNNNCNNANNGNNNNNNNNNNNNNNCNNGGNNCGNNTNTNNNTGNNANNCNNNNNNNGNNARYNAN-TTAYNCCNCNGNNNANNTAGNNNNTNTNANNNNANNNCNTYNG-NCNNNNTTNNNNGNNAGNTNNNNNNGNAATNGNNNTAGAAGTGNNNNNNAANGRNNANNNNGNNGNNNNNGCNNNNWNANNANNNNNNNTNNTNNNNNTNTGNCNTTNNTNNNANNNNTGNTNNTNNNNNTANGNTANTNGNNNTNGNNNNNNANNNNCNNNTGNNNNCGNNGTNNNAGNNNNNCNNNNCGNNNTNGANSTNNGNNAMGNANTANCGTNGNNGTNNYNNNNNANTNNNGNCGNANNGGNNNNNNNNNNNNRNNCNNNAANNNNNNNNNANNNNCNKNAGTNNCCGNNANNNNGNNRGNCNNTNNYGNGNNTNNTNNGNNNNGNNNNTTCCNANANNNNNNNTNNCTNNNCTGNNCNTNNNCNNNGNANNNNNNNTNCNNNNNNCNTYNGNNNRNCGKTNNNCGNNNTNTNANNNYNNNNGNGNNNNAGNNNANNNNNWNGNNANNRNCNNNNNNGNNNNNNTWNNNNNNNNNNTNTANGCNNNNNNNTNANTANNNGNNNCCMCTGNNNANNNNNNNTRNNWNNNNNNNNNNCNNNN-GNNNNNNTNNNTNCNNNNNNNNNAAGGNSCNNNNNNNNNNNCNNNNNAANNNNANNNNNNNNNTNNACNNGNTGNKNNNGNNCNTNNNNGTNNNNNNGNNNNGNCNNTNNNNNNCNNNNNNGNANNNNNNANNCSANNNTGCNNNNYCNNNNTCNNNTNNAGNRTNTTNNNYNNNNTNNNNCNNNNNNNNTGNNNNGNNNGNNCNNGNNNNNNNANNNNNCNNGNRNRNANNNNTNCCANNTNANTNGNNNNNRGTNTNNNNNANNNNNNNNCNANNNNANNNTNNNYNNNNYNTNNNNNTNNNANCANNNNTANNNTNATTNNANTNACNNNNNCNNRCNNNTGNGNNNNANNNNNNNGNTCNNTCNATGNNNTTNNNNNGNNATNANNNNNNCNNNNNGNNNCNNNNTGNNNANNNANANNNAGNNNYNNNNTNANNNNNNNNNNNNNNTNNCNGNCNTCNTNNNNTNNNNTNNNNCNNNNNNCNNNNTNNNNNGNNNNNNNNNNNGNNTNNNNNRNNNNTGNGNCGNNNTNNNNTGKGCNNANNNNNNNTNGNNNNNNCANCNANNNMNNNNNCNTNNNNNNN-NNNANNANNANNNANNNNNNNNNNNNNNNCANNNRCNNANGNNNNNNNNCGNNNNNNNNNNNNNNTNNNTNNNNANNNNCANWTNNNWNNNNTNNNGNNNGNNCNNNNNGNTNNNGRTAYNNNNNGNNNNNNNNNNATNNCRNANGTTNNNNNNNNNNNCNNNNNNNNNNNNNCCNCNNCANCNCNNGNNNNCNACNNNGNANNNNYNNNNNTGNCNNCNNNNNNNNNTNAWAANTNNNNNNANYNNNNNNNNNYNNNNNNNTNNNNNANNKANGNNNNNNNANNNAGNNTGNNNAANCNNNNNNGNGGNNGNTNKNGNANNNYTNGGNNYNCNNNNNANNNNNNNGNAANNCNNTNNNNNNGNNNCNNNNANNNNNNNNANNNNNNNNNNNGCTNNNNNCNNNNNNNNNNNNNNNTGTNNNNNNNNCNNNNCNNNNNNTNNNNCCTCNANNNNNNNNNNNNNNTNCNNANNNNNNNNNNCNNNTNNNCNNNANCNNNNNTNNGNNNNTNNNTNNNNANNNCANNGNNNTTNNANNNCT-NTNNANGNNTNNCGNNNRANNNGNNNNCNNNNNNNTTCNNNANANNNANNNNNCNNNNNGANGNNNNGTNTGNGNCNANNNNNTNNNNNNNNNRNNNNGNNNNCNNNNNCNNNNANNATANNNTGNANTANNNNNNNNNCNNNNNCNNNNNANNYANKNCNTGNCNNNNNCNNTNTNNNNTGNWNNNNCNNNNNRNNNNNTTCNNNNNNNNNNTNANNNNANANNNNNNNANGNANNNNNNNNNNNNNACNTNNNTNNTNNNNNNNNNCGGTNNNAN-GNKNNNAGNNNNNNGNNNNNNANNNNNNCNNNNNNNNTNNNCNNNNCNCNNNNNTYNGTNNNTNGTNNNNNNANNNNNYNAGNNNAKYYNNNNNGNNNNNNCNNCNNNNCNNNNNTTNNNNNNNTNGNNNNNNNNTNNNNNNANNNNNNNNNNCCSCANNNNTNANNNNNNNANNNNTNNNNNNGGNNNNNNNNNNNNNNNCNNNNANNNNNNNGNNYCTNNNNNNNANGNNNNCNNNNGGNNNNNNNNNNNNNTNNNNNNNNTNNNNNNNNNNNNNNNNNN-NNNNAANNNNNNNNNNNNYNNNTGNNNTNNNNNNNCNNNNNNNNNCNNNGNNNNNNNNNNNNANNTNNWNNNTTCNNNNNNNCNNNNCNNNNGGTNNNNNNNRNNN-NAGNNANCNNNNCNWNGNNCGATGNNNNCNNNCNNNNNNCACTNN-CGNNANNTTNTNNGNNNNRNGTNNNTNNNGNGNNNCNANNNNCNNTMCNNCCNNANNNNRNCNNNGNNGNGNNTNTNANTTNKCATGNTNNGANANCANNNNGNNNCNNNAANNNTNGGNTNGNGNNNNNNNTTNCNN
116_ex                  NNNNGTNNTATANNNNNNNNNNTNTNNGANTNANGTGNNNNNNNNNNNATTNNNNNNNCNNNTNNCNNCACNTNGNTCNNNNGNGCNTNNNCNNNGNNNNCNGNNNNNTYNNCNNNNNGGNGNANNNTANNACNTATNNTNNNNCNNNNNAANCANCGNNNNNNTNNTGNNTNANNNTAANWNNNAACNNNGNANTNCT-TTNNNNNGNTAANANAATGANNCNNAGTNNACNNNNTTNNNNNNGNNNNNNAGNGNNNGCNNCNAGNNCNNNNNGNNNCCGNNGGNNNNNNNNGNNNNNNANNANTNNANNNAGANNNNNANNGGNNNNTNNNCCNTANNNNNNNNNTTN-ANNNTCNTNNNAGNNNNANNNNNNTTANGNCTTNACNTATGNNNNNNNNNNNGNNNNNGTTNNTNTGNNNNNCNANNTANNNNANNTNNNTNNNNGGNAGNNANCNCNNACATNNNTNAGNCNNNGNNNTCNNNNNCAGNNNCNNGANTNNACNNNGNNCNNNANNNNANNNNANNNNNCNANACGGGNNNNNANNNNNNNNTNNNNNCNNNNGCACCGGTNCTTAAACACATTCTTNAAGAAAACGAGTAGGTCAAAAAGTTTGATACGGATAGCCGTGCGATWTMGGTAGWGGGACAATGAAAGYCACGRAGGGGGTATNCTGAGGCATCTATGNAGARTGCGATTTACCGTNCGAAAATACGKTCCGTGCGYCTCAACTTAACTCNAGCACGCATATTTTGGTCAGGCTTAACTATACTAACTAATGAATAATATGGTGATACATCGGAACTGATAGGTGCTTGC-TTACCGGCGAAATRCGCAACTTCTCGCATTANAGACGTAYATCGACCTCANAGGTAATTGCTAAACGGCTTTGTAAAGTA-CCATGGTTTTMATAMTACCAATCAATGAGTATGTGTCAAGTGGYGGCTCTCGCCTTNNNNNANNTNNNNNNNGNNNNNNTGNNNNNNNNNNNNNNNNRGNNNNNNNNAGNNNNTNNANNNNNNNNNNTTNNTNNNCNNNNGNNNNNNNNCAGNGNNNNNNNCNNNNNTNNNNNNCNNWNNGNNNTNNACANGNNNNNCNANNNNCNNCNNTNNNNNANNNNNTNNNANNNGNNNNGTNGNNNNNCNGNNTNNNNNNNNNCTGNNNNNGNNNCNNTNNTNNCNNNNNNNCNNCNNNANANNCNNGNNGCGGANANNTNTTNNNNNNNNNTNNNNNNNNNNNNNANNNTNNGNNCCNNANNNNNANAANTANNNNANGNTNNNNNNNTNTANNNNNNNNNNNCNNGNNNNANNTNNNANNCNNNNNNNNNCNGNNACNNNGCNTNNNCNGNNNNNNTNNNNNNNNGNGNCNGNCCTNNCNGNNNCNNNNNNGCNGNNNANNNNNAANCGTNGCNGNNNCTTNNTANNCNNANNNCNNNCNANNNNNNGNTNNNNANTCANGANNNTNNTNNNNCNNNNNNTNNGNNNTNNNANNGNNNANNNNCNNNGNCRNNNNNANNNNANNNNACNCNNGNTNGNNATNNGNGNNGN-NNNNTNNNNNNNNANNNNNNCTNTNNNNNNGNNNNGNNNCNNNTCCGNNNANNNANNNNNNNNAGNN-ANANGNNCNNNNCNCNNNANNNNGNNGNNNNNNNNCGNNNNNNWNNNAATNNNNNNNNANNTNNCCNCNAGNNNNAAANNNNNNCCTNCNNNNNANNNANNNNNCNGTCNCTNNNNNNNNNCNCGNNNNNNGGGCNNGNNNNNNNNNCNAGNNCNNNNNNNNNTNNNNCNNNCNNNNGNNNTNNNNGNNNNGNANNCGNNNNNTNNATNGCNNNNNNNNNGNGNNNNNNNNNNNNNNNNNNNTNNNNNNNNNNNNNNNNNNNCNNTNCGNNNNNNNNNCNNNNGCNNNCGNNNNNANNNNNNNNANNNNNNNGNNGGNNNNNNNNANNNNNGNNNNATANNNNTNNNGNNNGGNNNNTNANNNANNGNNNNNANNNCTNNNNNANNNNNNNNNGNNGTNNNTNNNTNGNNNNGGNNANNNNNNN-NNANNNNNNNNNNNNNGNNNNNNAGNNNNYNNNCNNNNNGNNNNTANNGNNCNNNNANNANNNCNNNNNNNNGNNNNNNTNANCANNANTNGNNNNNNNCNNNANNGANNNNNNNANNNNNTNGNNNTGNGNTNNNNNNTNNNGCNCNNANNNNNNNNNNNNNNTNNCAANNGTCANCNNNNNNNNNNNCNNCNNNTNNNNGNNNNNNNNNCGNNNNGNNGNNTNNNNNNNGNANNGNNNNNNTTNNNANNNNNNNNNNACTNTNNNNCNNANCNNNNNNNNNNNNCGNANNNNNNNNTNNNCANNNNNNCNNNNGCCANNATNAACGNANGNNNNNNNNNNCNNNNANNNNNNANNNAGNACNNNNNNNNNNNNNNNNNNNNNNCNCNTTACNNANNNNNNNNNGNNNNNNNNCNNNNNNNNNNTNGNNNNNNCNNNNTGNNNTNCNNANNNANCNNNNNNNNNNNNGNNANNNCNNNNNNNTANNNNNANAGNNNNNNTNNNCNANNCTNNNNTNNANNNNNNNNNNNNNNNNNNANNNNNNNCNNNNNNNNNNNNNNNNNCNNNCNNGNNNANNGTNTNNNNCCNTCNNNNNNNNNACNCANNNCNCCNNGNTNNNTNNNNNNNCNTCNNNNTNNNNNNNNNNNNANCNNAGNNCNNNNNGNNTNANNNGGNNNNNCANNNNNNGNTNAANNNNNNNNANANNCNNGNCNNAANNNNGGCNNNNTNNGNTNNNTNNNCNNNNNGACNNCNNNNNNNCNNNNNNAANNNNANNNNNCNNNTNNNNCGNNNNANTNNNCNNCNNNNNNCGNCNGNNNNNNNCNNNTNNNNNNANNCNNNNNNNNTNNNNANNNNNNNNNNNNNNNNNNNNNCNTNNNNNNNGNNNNNNNNCANNNTNNTGNGCNTNTTNNNNNNNNNNNNCCNNNNTNNNNNANNNNANNNNNNNNNNNNNNNNNGNNNGNNAAGANNKNGNNTNANNNNAGNNNCCNNTCANNNANCNTTNTNATCNANNNCNANCNCNNGGGCNCNNTCNNNCCNNNNNNGNNGNNNATNNNNNNNNCNTCNTNNCGNNNNAANNNNNNNNNTNNNNNANNNNTANTANNNANCNNNCNCNNNACNNCNNNATNNNTNTNANNNNNGNNNTNAACNNAGNNNNNNNNNNNNNNNNNNTANNNCNACNNNNNNNCGNNNNNTNCNNNNNANNNNNNNNNTANNTANNCNNCNNNNNCNNTTNNGNANNATNANNNGNNNNNNNNNNCCCANNNNNGNANNNNNNNNNNNNNTNNTNNCNANNNNNNNNNNNNNNNNNTNNNNNGNNANTNTNNN-GCNNGTNCNNNGNCNCNTNGNNNNNNGNNNANNNNNCCCNNNNGNNNGNNANNTNNNTGTNNNNNNANNNNANNNNNNNNNNCNNCNNNNNNNNGANNNNNSNNNNNNGNNNCNNNANNGNNNNNNTNNANNNNNCNNCNNNNNNNGNTNNNGAGNNNANNTNNNANNANANNTANNNNNNGNNNTCNCAANNNNNANGNNNNGTNNTNGNNNNTGGNNNNNGNNCNANTRNTN-NNNTNNTNNNNNNCTNNNNNACNNNTNNNNNNANNNNNCNNATNNGNNNNNNNNNANNNNNNNNNNAGNNNNAGNNNNNNNNNNCNNTCNNNNNAAGGNNANANTNNNNNNCNNNGNNGNNANNNNNNNNNCNNNNNNNNNNNNNNTTANNANNNTNNNNNNNNANANGGNNNNTNTNTGNNNCGNNCTNNNNNANANNNNNCNNNNNNNNCNNNTNNNCNNNNNNNCNNNNNNNNNNNNNNNNNNNNNNNATTCNNNNTNNNNNGNCNNTNTNNNNNNNNNNGGNNNNNNNNNTNNNGANNNGGNNNNANNNGNNNNNANNNNNNNCTNNNNNNANGCANNNNN-CRNNNCNNNNNNNNNGNNNNNCNNNGNNNCGNNGGNNNNTNNNNANNGNATNNNNANNNNGCNGTNNNCNNNNNNNNNNNNNNNANGNNANNNNNCNNTNNGNNCNNNNNGNNNNNNNGNNNNCNNNNNNGACNNNNTNNNNNNNNNNNAANNNNNNNNNNANNTTNNTNNANNNNNACNNNANTNNNNNNNNNNNNNNNNNCNANTNANNNNTNNNNCNNNCAATNNGNNNNNGNNNNNNNNNNNNNNNANNNNNNAGNNNNTNGNNNNNCNNNNANNNCNNNNNNNTNNGNNTNCNNNNNNTCANTNANANNNCN-NNNTNCNNTNNANCNNNNNNNGNAANACGNNNNCNANNNNGNNNCNNNNNNNNNNNTGNNNNNNGNNNNNNGNCNGNNNNNANNTANNNNNNNNNNNTNNNNNTTNNNNNANNCRCCNNNNNNCCNNTNNNNCNNANNTNTTNNNTNNCANNNNNNGNGNNAANNCNNNGNNGGNWCNNNNNNNNNNGNNGNNNTNNNGNCNCTNNNTNNCNNNNNNNCANNNNNNCCNNANANNCTTNNNNNANNNNNNNNNNNNNNANNGMTNNCACNNNGNNGTNNNGNNNNNNNTNNNANNNGANNNNNANNCCNNNTNCNTCNNNGCNNNTTTNNANNNNNNNGNANNNNTNNNNANNNNTNNCGNNANNNNNNNNNNNNTGNTANNNCNNNNNNNCNCNGNNNNNANNNNGNNNTNNNCNNNNNNNNGNNCNNANNNNNNNGNNTNCNCNNCNANNGTGNNNNNAKANNNGNNNNANNNNCNNTNNNCTNNNNNGNCNNNACNANNNNNNNCCNNNGNNNNANNNANCNGNNNNNNNNCNNAAGANCNATNNNNCAGNNCNNNNNNNNANNCTNGNNNNNNNNGATAANNNNNNNNNNANTNNTNCNNNNANGNNNNNNNTNAGNGNAGNTNANNNNNNNNNNNAGCNNTNNANNNCNNNATNNNNNTNNNTTNNNNNNNGNNAANNTNNANNNNNGAGAANNNNNNNTGCCNANGNNNNNNTCNNNNCNNANNNNNNTNNTNGNNNGANANNNGANNTANCAGNACGNNCNCNNNNNANNCNNNNANNGNNNNGKNANCTNNNTNNTANCNGNCNNANNNNNNANNTGTTNAGGNTNNNGNTNCNNNNAANNTTNNNNGNANNNTNNNNNNNTNNTCNNNANNGGANTTNNAGNNCTNANNTCNTCNACNNNNNNNNNNNNAGNNANNNNNNNNNNANCGNAT-NTNTNNAGNNNTTNGTTTCNNNANNCNCNGNNNANNTNTNNNNNNNNNNTNNGANNCNGNCNTNNNTANNNAGCNNNNCCNANCATNTATCNGANCNNNNNNNTNNNANNNNATNNNNCTNNNGNNNTNNNNCTNNNTNNNNNNNCNNANANNNNNNNGNNGNATNNNNAGNMNNTNCNNTANTNNGASNTNGGNANNNACGTNGNNCNGCNTNNTNTGAANNTNNNANNCNNNNCANNNNNNNCNTANNNNNCNCNNNTNTNTNNTANNNCNNCGGANNANGCTANNNNNNNNNNNNNNNNNCNNAATNTACNCNATGCNNNCCAGNTCANCNCNTNGNGNNNNNAYNNNNNANNAANNNGNNNNNNCANAANNANNNNNNNNGNGNNNNNGCNGNNANNNNATATNNANANGTGANNNAACMANNNNNCCNGCNTANTNAANCNCATNNGNANANNNNTCTNNNNCGNNCTANNGNNNGGNNNGNCATTNNANGNNANTNAANNNNCTNANNNNNAANNNNNNACGTCANNNNNTTGANNGGNNATCNNCNNTNGNNGYNNNNANNNNNNNNNGNNNNWGNNNNNANNNTANNNNCNGATNNNNGANCTNNNNTNNACNNACACCTCTNNTTCNCNNTCNAAANAANNN-NAATNNTANNCTNNAANNNTNNNNNGNNNNCTNTNNNNANNTNGNNTNANTG-NNNTANNNNNNNNNNNNNTNNGNANNNGCGAGGNCTACNTNCNNTNGCNNNTNNYNTCNNNTNTNACTNNNNNNATNGNGNGNNNNANNNNNTNNCNTNNNNANNNNNNNNNNTNNNACNNNNCNNNGNNNNNNANNTNTNCNT-NNGNNNCNNNANNN-NCNCNNNNNNNNNNGNANNNTNNCCNNNNNNNNNGNNAANNNGNNTGGCNNNNNNNNNTNNNNANNNNNNNCNTNKNNGNNNNTNTNNNNNNNGNNNCNNANNNNTGGTNANNANNCNNNANNCNNTNNNNAGATNNNNNNNGNNNNNNNNNNNNNNNNNNNNNNTNNANNNNNTGNNCNNNNNTGNNANNANATNGNANCNANNNNNNANNNNTANNNNNANCNNGNNNNNNACNNANGANGNNNNCTNNCCNNNCNC-NNNNNNNNCNNTNNNAGNNNNNNNNNTNANNATNNCNNNCNNANANNNNNNGNNNNCNNNGAANNTACNNANGNNTACNNCGN-NYTNANNANCGTGCNTGTANNNNANNNNNNNNANNNNNCTNNTNNTTGNTTNNCGNANNNNNGNNNGNNTNNNGCNTCNNAGNNNNNTNCNNCNNNNNNNNANNNNNTNNNTCGTANANCGNNNNNNGTNCNNNNNGNGCNNTNNNNNGGNNNNNNGANTNTNNNNNNNNTNNNCNCNNNNNANCNNNNNNNNNNTNNGTNNTNTGNNNNNNNNNNNNNNNNNNNNNANNNNNNNANNANNNNNNNNNANNCNNCNNNNNNANCGGTNNNNCANNNGNNTNTGNNGTTTCGNNNCNNNNCANNNNNGNNNNGNMNNNNANNCGNTNANNNNNNNNNNCCNGTCAGNNNNNNNNTNNATNGCGGNTNNNNNNCCNNNNNTNCNTNNGTNNCTANCNNNNANNNTANNTCNTNCTNNATTNCNNCTNNNNNANGTNCGNAANANNNNCNANNNCTNCNANNCNNNNANNNNNNCNCGNGGNCCNANTNTNNACNNGTNATGNGNNNNGNANGAACGNNGCNNNNGNNACGNNGNNNTNNNCNANNNNNAGNNNGNNNNNNGNNNGCNNNAANNNGNCNNNNNNNNGNNANNNNNNGNCNCGCNNTNNCTNANNGTNNNANNNNAAANNNTTNNTAANNNTTCANNGCNGTNNCNCNGAGCANNNNNCNNNNNGNNNAANTANCANANNNNGNNCNTNGNGNNNNGNNATNNNNNNNNNNNNNTNTNNNTNGNNNNATNNANACGCANNNACAGNNNNNGGNANNNNNNAGNGNNNNNNTTNNNNNCANNANKTGCGCNNANNGNNNCNGTNANNNNNCNTGNCCAACCNTNNNNTNNTNNNNNGNCNNNNNNTTNANNNNAGNNNGNANNNGNNNNGNNNNAGNNNNNNNANANNTNNNNNNNNCNNANNANGNCTCANNNNNNATCGGGNNANNCNNNNNNNGANCNNNNANTNGNKNNNNNCNCAGNTNNNTACNTNGTNNANNCNNNTNNNCANTNTNGTNTANCNNAGTNCTANANTNYNTGNNCNTCTNNNNNANNNNNNNNGGGGYNNNNGNNNCNTNTANNNNTGNNNNNNNNNKNNNNCNTNGGNNNNCGNTANNNNNAGANNNGCNGNNCNNNNCNNNNAGCNTNNTNNCNCAGNTCCNNNNANANNGNNNNGNNNTNNCNNCNCNTNANNNNNNTNNNNNTNNGNAGGGCNNNGNNNANCNNNNCNCTCANNNNNANGANGNNNNNNTNNNGNNNNNNNNNNNNNNNTNNNTNTNNN-NCCNNNNANNNNNNNNNCNNNCNNNANACNNNNNNNNANANAASNNTGNCNNGNNCNNCNGNTNGNCNNTNNCNKGNTNAGNGNNNNNCNNNNNNCCNANNNNNNTTANNCNNATNTTNNGNNNNNNGNTNNTNTCNNNNNNNANGNNCNNNNANNNNNNNNNNCNNCCAGCNNNNNNTCNNNNNNNCNNTNNCGTNNNNNNAANTCNCNNNNNNGAANNNNNNNTNNNNNNNNNTNNNNNNNNNCNAGNNNNNCNNNTNGNNNNNNNAANNNNNNNNCNGNGANNNCCNGNTNCCGNNNAGNNAANNNNCNNNNCNNNNANNNNNNCNNNNNCNNGNNNNNCNGNTNNNNTNANGTNNNANCNNCNNNNNNGACNNNNNNNNNCNNCNNNTNNGNNNNNNNNCNNNCNNNNNNNNNNTNNNNNNNGNCCNAANNANCANGNNNCNNNWNNNNANNNTCNNNTCTNNNNNNTNNNNNNNNTGANNGNNGNNYNNCNNTANNAGNNNNNTNNNNNNNCNNNTNNTNANGNNGANNANNNNNNNTTANNTNCNAANNGAACTCNANNNNANNNCNNNNNNNNCNNNANNCNNGNNNNNNNNNNNTNNANNTNCNNNNCNTNNNNNNNNNNNANNNGNNNNNNNNNNNNNNNNNNNNACNNNNNNNTGGNNGCNNNNTNNNNNCANNNCNANNNNANNNNNNNNCNTCNTNNGNTNNNNNNNNNNNNNNNANCNNTNNNNNNNNTTNNNGNNNNNNNNGNGNNNNNNNNNNNNNNCNNNGNTNNNGNNNWNNNNNNNNNNNNNNNGNNNTNNNNNNNNNNNTNNNNTNNNNNNNNNNNNNNNNATGNGANANNNNNNTNCNNYNANNNNTNNNNNNNNNNCNNNNNTNNNANNNNNCGNGNNNNNNTNANNCNTNATGTNYANTNNNANTNNCNNNCAGTNNGCNGNANNNNNNNGANNCNNCCANANCANNNANNNNANGNTNNCTNNNGNCGNNNNCNNNNNCNTANNNNCNGNNNNNCNNANATANCTNNNNNNNNNNNNANNNNNNNGNGWNGCNTGNTANNGNNAGGANNNNNNNTTGNGGNNNANGNNNNNCNNNNTANNTNNCNNNNNNCNNAGNNNNANNNNNNNNNNNTNNNCNNNCNNCANCNCANNNTTNNGGTNANNNNTRNACTNNGTNGNCNTCNATNNNTNNNCANNNNGNANNCTNNNGTNNNTNTANTNGNANNGCNNNNNNNNCNNNANNTTANNNNNCGCCTNNCCNNNNNCCNNNNNNNNNGNNNAAANNNNNNNNNNNGNCANNANNNCGTNNNANNRNNNNNANNCNNNNNGNNGRNNNTNNNNCTNNNCGCNNTTNNNNNTNNNNCNANNNNNNNNANNNNNCGNTTCNNTNNNTNNNNCNNTGTTNCTNNNNTNNCCTNNGNGNNNNNNNNCANNNNNGNNTNNAANNANNANNNNNCGNTTNGANNGNCNNNNRNTNCNNNCNNNNGNNNNNGNGCNNCCNGNNNTNNNNNNCNNTANGNNGNNNNNNANNNCNNNTCGRANNNGNGCNNANNCNCNGANNNNTNNNNNCNNNNANNNNNNGAANNCNCNNNNNNNNNNTANNNGANNATTGCNNGNACNNNNNANTNGNCCGNTNNKTNTNNNCNNNG-NAGTNNNNNNNNNNNCNNNNNNANNNNGANANTCGNNGANNCNNNANTANGCCANANANNTCTNCNNNNNNNNNCNNNNNNCNNANNANCNNNNNNAANNNNNNNNNNNNNNNNNNNNNTNNNNNNGNNNNNNNCGNNNNNNNGNNNNNNNCNCNNNNNNNNNNNNNCNTNTTNNCNNNNNNNNNNNTGNGCANNRNNCTNNNWNNCRNCCGNNNNACCNNNANNNNNNNTNNTCNNNTNNANANNNTNTMCTGGNNNGNTNCGCNTAACNNAANAN-CTNTNCNNCTAANNCCNTNTGCNNCNRTGGNCCNACNNNNNGCATGNCNGNNCNGNNGATGC-AANTNNTNGTGGCCANNANTANAGNCAANTANNGGNNGGAGNNTTT-CNCTAGCAANNAGNAGNNNWGNCATTNGNANANANANGNNNNANNNNANNNTATNGNNNCAANTNCTCTTCNNANGNTNNTNNYNNNNNGGGNNNNNGNNNCNGRGNNNGNGAGNNCACTTNAGNTNNAATNCTANATTNTTTTANCNNNNNNGACANGATCNNTAATGNTNGTANANNGNNNAGTNNGCAANTNNANNNCANCTNANANAAANGNAANNNNTNNTNCNCCNATNNANTTGNNCAGCNNTNGTNNTCNNNNCGTCAANNNNNAN-NNAAGTNNNTGNNNNGNNNAGNNNNNNTNNNATNTNTNANGNNNNGGTNNNTNTNANNNTATNNNNNNANCTANNNTANNNNNNNGCNCNNNTNCTCGNNANNNNCNNNCTNNANANGNGCCNNNNTNNCNNNANNNCNNTNNNNNNNGNNNANNGNANNNNNGNNNAAAANTNNNGNNGATNGAGNTNNNANCNGCNGGNCTNTNTAGNCANTNNNNNTAANAGNTGTAGNTNGNCNTNTNNACNNNANGANNNANANNGNNCCGNNNANANNNGGTNGNTNNNNNAGNAG-TNNNNTGNNNCGCWNAGNNNNNGNTNCNNNNNNNNTNNCTNCCCNNNTANANNTGNNNNNNTANNNGNNNGNNNCCNNCCCNNNTTANTCNANNNNNNNNNAGNNNCNAGNNNNNNNNTCCNNNANNTNNNNTNNNNANANNGNNNNCGTACGNNNNNCNNACNNGNGNGNGNACNNAGNNACTNNANNGNNTNNNNTCCANNNNATNNNTNNNAA-NNNNTNNNANNNNNNNNNNNNNNCNNNNNTGNCNGNNNANNNNNNNNNNNNNNGNNNCNTNNNNNNNNGNNNCTNNNNNGNNCCNNNNNNCNNNNNNNNNGNNNTANNNNNNTNNATNNGNNNNNNNGTNNCNANTGGNGNNNNGNNNACANAANNCNNNNCNNNNTNNNNANNNNNNNTNGAANNNNTTNNANNNAANNNGTCNNCNNNCNNNCGNGANNNNNGNNTCCNTTNNNGNNNNANGNTNNNCNCNANNNGAGCNNNNNAANNNCTANNGNGNCCNNNTNNNANNNAACNNNNTNNNNGNNGTNNNNNNNNANNANAANNNNNNNNANNTGNNNNNNNNCGNANNNGNNGGNTGNNNANNCNANTNNNMTANGCNGNNNNNGNCNNNAANNNGACGNNNCNNNANNNTNCNGNNTNNNGNNNCG-NNNACNCNACNCNYNNNCKNNGNNNNNNNGNCNACGNNNATNNGNCNNATATNNNNANNAANNGCNANANNNCNNNGTTTCNNNNNNNNNNNCNTNNNNNTNNNNMNNTNNNNNNGNNNCNANNTNANGNGNNNTNNAGNNNTTGGNNCGTNNNNNNGANNNTNGNNGNNNANNTNNNNAANANAGNNGNCNNCNTNANGNNCNTNNTNNNNNNGGNNNNNNGNNGGNNNCNCNNTTNNCNTNGNNNNCNNNNNTNNNNNNNACANNGCNNANAGGCNNNANNAAAATNNNANNTTNCCNCCNNNNANNNNTTNGNANAGNNNAANNNNNNNNNTTCNNNNTNNNRNNNGNNNNNNNNNNANNNNNAANNNNNATNNNNNNGCNNNNNNCCNNNTGNGGCNNANNNNCCNNNNNNCCGTNACANGCNNCNNNNANNGANTNTNGNNCTNTGANWTCNNNNGCANNNNCNCNNCANTNNNNNNNCNGNNTNTNANTNNCGGNNNNNNNNNANNNNGNNANGNNNNNGTNNNNNNCNNNNNNTGANNANNNNNNCGN-GNCNNNNNNNNNAGNNNNNNNAGAANCANNNNNCNNNTNNNNNNNNNNNNNCTNGTNNNNNTNTNGNNNNNNAGNTNNANNNNCTNGNNANNAGNNNTNANNTNNNNANNCNNCNNNNCGNNCANNCNNNNNANNANTNNTNNATNANNNANTNNTGANATT-TGCGNCTNNNNCNNNNANNACANNANNCGTNANGNNNNNATNNNNTNNCNNANNNNNGNTCGNNNNCNCANNANNNNNNNNNACNNCNNGNTNAGNANNGTNNNNCCNNTNNNNGNNNNNNNNNNTNNAANNNTNTNNNNNNCNAANNTNGNANNNNNNNANNNNNCNANNNCNNNNCNACNNGNANTNNGNNNCNCNAGNGNNNTTTNNNGNNCGGANNNNNTNCNNGGTNNNNNNNTNNNTNNNANANNNCNATNCNNNANTNNCNNNCNNGGANNNNNNANNNGNNNNNNNNNRNWNNNGNNGCNNNACAANNNNNCNTAGTNTNTTNTNNNNNNNNNCGNNNNNNNNNNNAANTTACNNGANNNTNNNNNNNCGNTCNNTNNNGGGANTNNNNNNNNTGNANANGNNNNNNNCTNTNGNNNTNNNNNNNNNNNATNCTCCNGNNNNNNNNNNTGANNNANCNNNNNNNNGNNNNNNN-NNTNNNNNCN-GNNTAANNNNNNNNTNNNTNNNCNNNNCNNNNNNAANNNNNANCTTNNNNNANNGGANGGNGNAGNNNNCANNNTGNGNNNCNNNNNNNNNNNNNNNGTNTTNGNNNNGNNNNNANNGNCNCNGNNNGANNNGNANNANNGTNNNNGNNNNNNNNNANNNGNTNANNCNNNNNNNNNTATGNANNNNNNNNNG-NNNATNANNNNNN-NNNNNANNRNTNNNNNCNNTCNTNCNNTNNANTNTTNNCGGNNNNGNNNNGNNNANTNTNANNNNNNNGNNNCGNNNNGNNNNNNTNGNTNNNNNNNAYNNNNNNNGNNNGNGNCNCNTCNNNNNNANNNCNCNGANNGGNGNNNGNANGGTGNNNTCNNNCNNANNNNGNGNCTNNTNANNNCNNTAGACGNNNNNTNNCTNNNANNNNNNANCNNNNNNANCNNNNNNNNNTNNNACNNNNNNNGCNNNNNNCNNNNCNNANNNANNNNNNNNNTNTAGCTNTNNNNACNNNNNNNTNNCNTGNNNNNCNNCNNNGNNCNNNANANNCNNTNNGNNNAAGCNNNNNNNCTNGNNNNNNNNTTNNGTNNNNANNNNTNATNNNNNNNNTNNNNNNNNNNNNNCNTNNNNNCNNNNNNNCNATGGNNNNNNNCANGNTNNNTNCNNNNGNNTNNNNTANNCNATNNNNNNNNNNNNANNNTGNCNNANNNGNTNNNTNNNNNNNGNNNNNNGNNNCANACNNNNNNNNNNNNNNNNNNCNNANNNNNNAANTNNNNNNNANNTA-CCNNWNTTNNCNNNGTNGNNNNNNCNNGANNNNNNNCNNNNNNNNNGNNNNNNNNNNNNACNNNNAANNNANNNNNNNNNNNNNNNNNNNNNNNNNNNNNNNNGGNNNCNCNNNNTNNNNGNNNTNNNNTNNNNNNNNTNGNCNNNNTNNANGNNNNNNNNCANNNNNNNNNNNNCNNNGNNNNCNNNNNNTNNTNNNNNNNNGNNNNNATCNNTNNAGNNANNNNNANNNANNANWNNNNNNTNNNNCNNNANNNNNCNNNNTNNNGNNNNGNNNNNNNNNNNNNNCNNNCANNNNNNNNANNNTNNCNNNNNNNNNNNANNCNNNNNNNNNNNNNNNNNGNNNGGNNNNNGNNNNNNNNCNAANNNCANNKANNNGNNNNNNNNGNNNNNNTNNGTNANNNNANNANANNNNNNNNNNNNNNGANGNGTCTNNCNNNGNTNNNNNTTNNNNNNNNNAANNNNNNCTNNNNANNNNNANGNNNNCNANNGNNNNNNNNCNNNNNNNNTNNNNNNNNNNNNNNNNNNGANNTTTNNNGNNNNNNCNNNNCNGNNNNNNNNNNCTNNNNNNNNTNNNNNNNNNNNNGNNTNNNNNGNTNNNTNANNNNGNNNNNNNNNNCNNNNNNNGNNNCNCNNNNNNNNNNNNNNNNCNNNNNNNNNNNNNTAGTNNNNNNNGNNNNNCGNNNNNTNNNTNNNTGNNNANNNNNNNTNNNNNNANNNNNNNNNNNNNNNNTNNNNTNNANNNNGNNNNCCNNNNNANNCNGTNCNGNNNNGANNNTNCNNNTNGNNNCNNNNNNNNSNNNNNNNCTNNNNANNGGNNNCCNNNNNNTTTGNNNNNANNTNNACNNNGNNCNNNNATGNNNCGNNNNCNNGNGNNNNNNNNNNNACNNNNNANNNNNNNNNNNNNNGNNATNCNTGCAANNNCNNNANNNNNANNNNNGNNNNNNNNCANTNNANNANNNANNNNNNNNNTNNNNNCGNTNNTNNNCANNNNANGAAGANNNNGNNNNCNNNNTNTNNNNNTNCNNNTANNNCNNNTNNNNNNANTYGNNCNNNGCCNNCNNCTNNNNNCNNCCNNGNNNANNNNNNANCGTCNNNNCNNTNTNNNCCNNNNNCNNNNNNNNNNNNANGNNNNTNNNNNNGNNNGNNTNNNNNCCNCNNNA-NNNNNNGNNNNCNCTNCANNNNNNCNNNNNNCNNTNCNNNANNNNNGANNNGNNGNNNNCNNCNNNNNNNNNNANNNNKNGNNNNNCNANNNGNNNNNTNTNNNGNNNNNGGNNNNNNNNNCANTNNNNNNNNNNNNNCNNCNNNNNNNNNNNTNGCCTNNNCNNTCCNTNANTNGNNTGNNNNNNNNNNNANNNNNNNCNNNNNNNNNNYNNCNNNTNTNANNNNNNNNNNGNNNNNNNGCNNNANNNNGNNNNNNNNNNNNNNNNNNNNNGNNNNNNNNGNNNNNNNNNCNNTNNTNNNCGNNNNTTNNAGNANNNNNNNNNNGNNCNNNNNNNNNTNNNNNCNNNANNNCNNCNAAGNNNNNNNGNNGTNNGANNNANNNNNNNNNNNNNTANCNNNNNNATNNNCNCNNANNANNNNNNGNNNNNNNNNANANNCNANNANTNANGTNNANTNANCNNNNGCNGNNNNNNNNNNNNNCTNNTNNNNNNNNNNNNNNNNNNNACNNNNNNNCTNNNNWNNNGGNNNNNTANNNGNNNNNGANNNNNNNNNTNNTANANTGNNNATTNNGNCNNTNNNNCNCNNNAANTTNTNNCTTCCNNANNNCTNNNCNNNNANTTNNNANNCNTCGCNTNGNTNNNNNTNNTNNNNATNNNNNNANNTANNNNTCNNNNTTNNNNNNATNNTNNANNNNCCNATNNNTGNNTTNCNNNNNNGAGN-GNTCACNNNACNCNNNNNANTNNAGNGCTNTNACANANNNANNCNNNNNNGNNCNTNGGNNTANNNNNANGNNNATCNNNTNANNCNNAANNNNNNGNATNNNGNAGNGNTNNNNNNNNNGNNNNNNNCNNATNNANNCCGNNNCNNNANTNNNNNNNNGTNCTNNNNCANNTNGNNNCNNGN-NNNGNNNNNTANATNNCNNNTNNNTAANNNANNNNNNANNCNNNNNCNTCTCNTNGGANNTGNTNNNNNNANNANNNNGNANANAANTCNNGGCANCCGNAKGNAGANNNNNANTNNACNNNCNNNNNNCNGNNNNNANNNNNNNNCNTNNTANNNNNNANAAANCGNNNNNNNTNNNNTNCNNNNGNTANNNNNNNTCNCNNNNANCNNTNNNNNTNANNNGNANNNTNNNNNNNNNNNNCCNGCCCNNNCNNNNTNNNCNNNNNNNGNNCNNNGNNNNNTANNNNNTNNANGNNNNNNNNTTGANNGNGNNNNNNANNNNTANNANNNNNNNNNNCNNNGNNNNNGNAGNCNTNTNGTNNNNNNNNNNNNCNGNTTTNNNNNN-CNNNNTNNNNNGNNNNCNNNNCCNNTNNNANNNNNGNNNNTNNANNNNNCNNNNNNNNNANNNNNNGNNNNNNGNTNAANTNNNNNNTCNNNTNNNNNNNCNNNNCNNNNNGNCNNNNNNNANNNCCNNCNNNTNNNNNNNNNNNNNNNNNNGNNNNNNGNNNNTNNNNANNCNNNNNNNNCNTNNNNNNATNNNNNCNNCNNNAGNNCNCNNNNNTNNNNANNNNNNNNGNCNANNNANNANNNNNNNNCNNNNANNNNNTNNNAAGNNTNCGGNTNCNCNANNNTNNNNNNNNNNCNNNGNN-NCNNNNNNNNNNNNNGNANNNNNNNNNGTNNNCNNNNNNANNANNGNNANGNNTNNTNNNTNNNNACNAAGNC-NCNNANNNNNNGNNNTNNNAANNANNNNNNNNGNNNNNWNNNNNNNTNGCNNANNNNNNNNNNGANNNNNNNNNNNCNNNGNGNNNNNANNNNGN-NTNNANNNNCNNGNNANNNNNNNNNNACNAGNANNNNGNTNNNTNNNNNNCNGNNNNNNNTNGNNNNNNNNNNNCNTNNTNANNNNNNNNNNNNNNCNCNGNCNNNNNNNGNNNNTNNNNNNNNNNANNNNCTAANNNNGNNNTNNCCNGCTTNNNNNNAGANNGTANNNNNNNAANCAGGNGNNNNNNNNNNGNNNNNNNNNNNNNNNNNNNGTNATCNNNNNNNANCNNNANNGNNNNNCCNNNGNGNNNNNNNGNNCTANNCNNNCNNNNNNNNNNANGNNNNNNNNNNNNTTANNNNTNNNGNATNNGNNNNNNNNYNNNNNNNGNNNNNNNNTNNNNNNNNNNNNNNNNANNNNNANNCNNNRNCNANNNNNNNNNTNMGNANGNNNGNCNNNNNNNNNNNNACNNTTANNNNNNNNANNNNNNNNNNNNNCNNWTNNNGNTGGNCNNNNTGTANNANNNNGNNNNCNNNNGATTNCACNTCTANNNCAANNNNNCAGTNCNGTNNNNGGAGANNNNNNNNNTNNTNNNNNANNNNACCNGNNNNNNCANANNNANNNANNGNTANATNNNCANNNNTNTNTNNGNAANCNNNCNTNNTANNCNNANNNNNCNAGNNNANNNNNCNNN-ANNNGCNNTNNANNTWNNNNNNNNCATGNGNNNNNGNNNNTNANNANNGNAGNTGNNNNNNNNNNNNGNGNNCCNNNNTCGGNNATTNNNNNTNNNTNGNNGATNCANNNGNNNGNGNNNNCNNNNGNCNAACANNTNNNTNNGNNGNNNACTNNNNNNNNGNNNNNNNNNNNANNNNNNNCTNNNNANCNNNNCNNNNNNCTNGNNNNNNNNNNNNNANGTNNNCNCCNNNNNNNGNNANNNNGANNANGNANAN-TNNNNNNNNGANAANNNNNNNGNNNTNCNNNGNNNNNTNNNNNNNNNTCNANANNTNNNNTGNNNGNNNNNNNNNANNNNNWNGNRNCNNNTACNANATNGANNNNNTCNNGNNNNNANGNNNNNTNCANNCANNACCCNNNNNCGNNNNNCCCCNKNNNNANNNGNNANNTNNATTNNNNNNCNNNNNNNCNANNNNNNGNNNNNTNNNGTTNNCNNNNNNNANNNNNNNTNNCNNNNTNNNNNNNNNTNNNCANNNNGNNNNNGTNNTNTNTCNCNNNNNNACANNNNANNNNNNCTTGNNGNNNNTNACNTNTANNNNNNNNNAGNNNTCNNNNTNNNNNNNNNTNNNNNNNTTNNNCNNNCTNNCANNNNNNNNNNNNNNNGNNNNCNGNCCANNCNANANNNNNNTNNNNGTGNNTNNANNNNNNNNNANNNNNNANNNAAGGNNANNNAANNCNNANGGCNNNTNNCNNNNCNTNNNCNNCAGNNNNCNNNNNNNNANNNNNCNNNNNNGNNNNNNNGNGNNNNNNNNNNNNANNN-GNNTNNNGCNTNNNNNGNGNNNGNNTNACNNNNNNNNNTNNNNNNNCCGNNNNTAANNGNNTANGCNAAANNNNCNNACNNNAGA-TTNNNNANNTTNTNNNNGNCANNTNCGNNNAANCNNNNNNNNNNNNNNNANNNNNTNNNGTNNCNNNNNNNNACNNNGNNATNNNNNNNNTNGNNNNNNNNTNCNNNGNCNNTNNNNCNGNANNGNNTNNNNNTNCRNANTNNNTCNNNCNNNGNNNANNNNNGNGNANNNNGNNNNNNNANANNTANNGNNGNGANNNNNNNNGNCGNCCAANNNNCANGNGNNNANNNCNNNNNNTGNNNNCNNNNNGNAGNCNNNNNNNNTCTNNNTNCNNGNNGGANANNNCNNNNNNNNGNNNNN-NTRNNNNNNNNNNCNNNNNNNANNNNNNTNNNTGANNNNNNNNGNNNNNNNNTTNANNNCNCTNNNNNNNNNNNNCNTCTGNNCNGNATANNNNNTNNNNCNNCGTNGNNNNN-NTNNNCGCCANNNNANNCNNTNCANCNNNATNNNCGGACNNNNNNNNNNNNNNCGNCNGNNNCACTNNANCGCNNTNNGNAGNNNNANANNNCGNAATNNGNNNTANANNNNTNNNCNNGCCNNNNGNNNTNNANNNNNNNNNNNNCNTNNTNNNNNNGNACNNNNNANANATNNNNNTNNNCNNNNTNNCANNNNNNNNNTTNNNGTNTCANNNGNNNNNNNNNRNNNNTNANNATNNNTNGNNNTNCNNNNNNNNNNNNGNNAGNNANNNNANGNNATNNNNNTNTNTNNNNNNNANNNCTNNANNNNNNNNCNNNGNCNNNNNNNNGNTNTNNNCNNNNNCNNNNNANGNNCANCNNNNNTNNGNNNNTNNNGGNGANGNTNNNANCNATNGNNNNCNNNNNCNNNNNNNTNNANTANNTNNNNNNNTNTACNGNGCNNNGNANGNNANNNNNNNNGNNNNNG-NNGCNNNNNNCNGNNTNTNGNNTNANWGNNNNCANNNGNCAANGNNNNNNNGTNANNANNNNAGNNATNTCNTATCNNNATNGNNTANNNNGNGNNANCNNANNNNGNNNTNNGNNNNNTGNTTTNCGNNTNANCCCTNCNNTNNNCGNGTGNNANGNNTNNNNNANNNNANNNNANNNGCNNTGGNNTNNNTNNNANNCTNNNNNCNAYNNNNNNTNNNNNNNNNNTNNGANNANNACGNNGNNNNNNNNANCGNNTGTANNCACNNTNNNNNTNNNNCTGNCNANTNAAGNGNNNANNNTNNNCTCNNCCNCNNNNAGNCNNANAACNNANNNNANNGNNNANNTNNNGCNCCNNNGCNNNANNTNNANNNTTNNNNNNNANNNNGNANGGNNACNCNNNGCNNGCNNANGTNACGNNNNSNANCANNNANNCTANGGTNNNNNGNTNANNNCNNANNNGNNNNTGNNNGCNNGNNNNNNANGANNNANGNANANNNNNTTNNNNANNANANNNANNNNTCAANNNNTNGANGNCNGNNNNNNNGANGCCTANNAGGNNNNNNNCNTCGGCNNTTNTNNNANGGNNNCCNGNNNNGNNNNNANNTANNGNNNTTNNNNNNTNNCNTGNTNANNNGGNTNNNNNNNNTTNNNNNNNNTNNNNNNCNNNNNNNNCNNNGANNNNNANNTNNNNACACNNNNANANNGNCGNNNNNNCNNANNNNNNTNNNNNNNNNNNCNTNTNNNNGCNNCNGNNNNNNNTTNTNNWNNNNNGNGNTNNAANNANGNNNNNNNNNNNNCNCNNGNNTNNANNNNCANTNCNNCNNNCNNNNNNNNTNNNCNNNGNNNGNNNANNACNTNNGNGNNTNNNNTNCTCANTNNGNGMNNAGCNCNNANNNNNNNTNNNNNNNNNCNNNNNNNNNTNANNANNNNNNNNNGNNNNNNTNNNNNNNNNNANTTNNNTNNNGNNCNNNNNNAGNAANNNNTTNNNNNNNNNNNATNNNNTGCNNNNGNNNCNNNATNNNNCNNNNCNNNNNNNANNGNNCNAGGNTCNNTNNNNNKANNNNTNTNCNNNNNGANNNNNNNNNNCNNNCANNNGNNNNNNNNNNNGNGNCTANGNNNGCNGNNNCNAAGTNNCNGNNNNNNNNNGCNGNNNNTNTNNNNGNCNNNANNNNGNTCCNNTNTGNNNCNNNNNNNGNGNNNNNGNGANTNNNNNNNTNANNNANCNNGNNNTNNNNNCNNNNNNNNNCNNNNNNNNNNNCNNTGTNNTNNNNTNTNYNNANNATNNNTNACNNGNNNNNNNNNNN-TNNNNNNNNTNNNNCNAAAANTANNNGNNNNNNCNCNCANNNANNNCNGNGANNNNTTNNANNNNTNGNTNNNCANTNAANCTNNNNNNANGNTNNNNNNNCNNNNGNNNGNNNTNCNNCNNNNTNGNNGNNNNNNNNNNTTNNNCNNNNCNTNNANNNNNNGNNNNNTNTANNNNTNNNNNGNTNNCNTNGATNNNANNNNNNANGNGCNNNNNNNNNATNNNNNANNTNNNNGGT-GCNNCATGGNNNGTNNGNNGNNNNNGNNNTNNNNNNNTCNGTNTNTNNNTTNNNNNTNCNNNNNWNNNNNNNNNNNNNNNNANGNNANGNNNNNTCTNCAAGNCNTNGTNNNNCACNNNTNNGNNNNNNNANNCNNNCNNNNNNGNNTANNNNTNANNNNNANNNNNNGNNNNCNCNNNNNNNNNTNNTNNANNNGCNNNTNNNTNNNANNNNNNNNNNNNNNNTTNNNNNNNNGNNNNNNNNNNNNNNNANNNNNNNNANNTNTNNGNNNNNNNTNNNNNCANNNANCTNNNNNNCNNNNNNNTNNNNANNNNCNNNTGNNNGNNNNNNNNNNAKNNNNNTGNNNCNNNNNNNNNNNNGANNNNNCNNANNNNNNNCTNNNNNNTANCCNNNNNNANNNNNNTNTTRNANNNNNNNNNNNNNNNNNTNNNNGNTGANNCNNNNNCNNCCNNNNANRNGNNNNNANCNNCANNNNNNNNGNACNNNNNNCNNNNNNNNNCTNNNNNNNNNNNAGNNNANNNCNNNNNNNNANNNNNGNNNNCAGNNNTNCRNNANNNNNNGNNNNGGGTNNANNANNNNNNNNNTNACNGNNANTNNNTNNANNNNANTCNNNNNNGGNNNNNNNNNNNNNNNTNNYNNNNNNNNCNNNNNNTNNNNNNNNNNNGTNNNNNNNNNNCNTNNNGNNNNNNNNNNGNNNAANNNTNNNNNCNNNNGNTGNANNNGATNNNNAGNNTCNNANNNANTNNCNCNNNNNNNNTNNANNCTNNNNNGNANNNNNNNTNNNNNTCNNGNNNNNANNNTNNTNCNNNNNGNNNNNTNNNNGNTNNNNANNNNNNNNNNNCNNNNNANNGNCNNNGCTNNNTNNNANNNNNNNANNACNNTNGNNNNNNNNYNNNNNNNNNNTNNNNTNNNNNNNNNNNNNNNNNNNNNNNNNNNNNNNNCNNNNNNNNNNNNANNNNNNNNNTNNCNGNATAACGNNNNGANNNNNNNGNNNNNNNNNNNNNNNNNNNNAANTNNNNNNNACNGANNNGANNNNNNNGTNNNNNNNNAANNCNNNNNNNNNNNNNNNNNNNNANNNNGAGNNNNNNNNCNANCTTNNNNNTNNNCNANNNNNNNCNNNNNNTNNNNNNNGNNNCAANNGNNNNNNNNATNNNTNANNCGNANNTNNNNNNNNNTNCNGNNNNNNANGNNANNNAGNGCNNNNNNNCNNNNNCNNNNCNNNNCNNNNNNTNNNNTNCNNNTNGNCNNNNNNNNNNTCNNNNNNNNNNNGCNNNNNTCNCNNANNNNNNNNNNNNTNNNNNNNNCNCGGNNCTNNNNANNNNNAGNNNNGNGNNNNNANNNNNNANAGGNNTCANCNANNNNNNNNNNNNNGNTNNNNTNNGNNNNNNCNRNNNNNNNNNGNNNNNNCNNNNNANCNNNNNNANNNNNNGNNNNNGNNTTNNNNNNNNANNNNNNCNANGNNANNNNNTNNNNCNTNNNCGANNGNCNNANNNNNNNNYGNNYNGNNNNNCNNNNNNNCTNNNCANNNANNNGGNNNNCNNNNANNNNNNNNNNRTNNNAGTNNNNNNNCAGNNNNNGWNNNNNCNNNNNCAGNNNGNNCNNCNNNNNNNNNNNNNGNANNNNNNNNNNNNGCNNNNNNNNGTNNNANANNANCCNNNGTNGNCNNAGNNNNCNNNNNNNGCNNNNNNANNCNNANNNNNNNTANCGANNNNNNNNNNANNNNTNNNCNNNNNNNNANNNNCNNANNNNNNNNNGCNTANNTNNNNNNNNNNAGNNNNTNTNNTNCNNNNGNNCAAGGNNNANTNNNNNNNNCNNNNCNNGNNANNTNNNNNNNNNNNNNGNNANNNNTNTNNTTNNTNNNANNNNNTNNNNGNNATNNNNNNNNNNTCNNNNNGNNNNNNANNNNNNNNNNNNNNTNNTNCNNNNGNNNNNNNNNNNNNNTNNNNNNNNNNNNANNNNNNNNNNNNNNNTNNNNNNNANCNNNNNNNTNNNNGAGNNCNNNCNNNNNNNNGCGNNTNNNCNNNNNNNANNNTNNNTNNANNNNNNNTCNNNNNTNNNNNCTNNNNNNTNNNNCTNNGNNNGNANNNCNNNNNANNNNTTNNCNACNNNNANNNNNNNCNNNNNCNNGNNNNNNNCNNNNNNNCNNNNNGCNANNANNNCNNNNNNAANNNNGAGNNCNNNANNNNNNNNNNNNNNGNNNNTCNNNNNGNAANNNNNGNNNNTCNNNTNGNNNNCNCNNNTNNNTNNGNGNNNNNTNNNNNNNNNANTCANTNNNCTNNGNNGNNNGNNANCNNNNNNANNNNGTTTGNNTNNNNNNNTNNNNGNCNTNGNCNNN-NGTNNNNNNNCNNANNNNNNNNNNNNTNNTANNNNTNNNNNCANNNNNCNCNNCNANTNNGNNGNNNNNNNTNAGTNNNNNNCNNNNANANNNNNNNNNANNNNNCNGTNANNNNNANNNNNNNCNNNNNAGNNNCNNNNNANNNCNNNGCNNNNNTNTNNGNNTNNGNNGN-NGNNNTNNCNNNNANNNNNNCNTGNNCNNNNNNNNNGANNNNNNTNNNNCNNCNNNCNNNNNNNNNNNNGNNNTTNNNNNNNNNANNNNNNNNNANANNTNGNNNNNNNNNNNANGNANNTCTNNNNNNNNNNNNNCNNNNTNNNNNNNNNNNNANNTNCNNNNNNNNNCANCNNNNNNGGNTANNCNNANNNNNNNNNGNNNNANGNNNNNNGNNGNNNNNNNNNNTNNNNNNNNNNNTNTNNGNNNNNNNNGNCNNNNKNNNNNNANNANNNNNNATNNNNATNNNNCNTANCNNNNNNANNNNTNGNNNNNNNCNTNANNANTNNNNGNANANNNNCNGNNNNCNNNGNNNGNTNNNNNNNNNNNNNNNGNNNNNNNNNNAAAAANNNNNNNNNNNNNNNCGNNTNNAMNNNNNNNNNTNNCNGNNTNNNNNNCNNNNNNNNNGNNTTNNNNNNNCNNNCNTNNTNNNNNNTGNNNRNNNNNNNNNCCNNACNNNNNNCCNNNNNNNNANNNRNNNNNNNNNANNANGNNATNNNNNNNNNNNNNNNTGNNGNNNNN-NGANTANNNNNCNNNNNNNNANNTANNGGNNNTNNNNNNNTNNNTNNNNANNCCTNNNNNNGNNNNNNNNNNNNNNNNNNNNNNNTNNNNNNNNNNANNGNNGNANNCNANGNNNNNNNNNNNNNNNNNNGNNCNNTNNTACGNCNNCCNCNNNNNNCNGNNNNNNNNTTNNCNNNNANNNCNNNNNNNNNNNNANTNNTNNNTNNANNNNNNTNNNCNAGCNNGNNNNCCNNNANNNNNNNNNNNTGTNNCTNNNANNCNNNNNCCANCNNNNNNCNNNANNNNNNNNNNGNNNGNNNNNNNNNNANNANGTNNGANNNNNTNNNNNNGCGNNNNNA-NNNNNCNNANNNANNGCNNNNCNGNNNNNNNNNNGGCTGCNTNNNNTNNANGNNNNNNNNNNNNTNNGNNNNNNNTNNNTNNNANANNNNNNNNNNGNANNANNNNNNGNNNACNNNNNNNNANNNNNNNCNNNNNANNTCNANNANNNNNNTNANNNTNNNNGNNGNNNANTNNCNNNATNNNNNNNNNCGNNNNTNNNNANNACNANNCNNNCTNNNCNNNNTNANNGNNNNNNANGNNRNNNNNNNNNNNNNNANNKANNNNCNNNGNNNNNNNNTNNNNNTCNNNNNNNNCNANNNCNNNTNNNNNCNNNNNCNNNNNNNCGNNNANNNNANNANNGNNNNANNTNNNANCNNNNNNNNANGNNNTGNANNNNNNNNANNNNGNNNTNNNNTNNNNNGNNANNNGNNNNTNNNNNNNNNNTCNNNNNANNNNTNNNNNTNNGNNNNNNACGNTNNGTNNNNNNANNNNNNNANNNNTNNNNATCANNNNNNNNNNAGNTNNNMNNNNNNAANNNNNNNNNGNNNNTNNNNNGNNTNNNNNANNCNNCNNNNNNNNNNNNGNANNNNNNACNCNNNNCCNGNNNGCNNCNNNNNNNNNCNNNNNNNNNNNNNNNNGNNNNNNNAGNNNNNNNGNNNNANNCNCNNNNNNNNNNNNNNNGGNNCCTNCANNNNNNNNNNNCNNNNNNNNNNNNNANNNNNTNNNNNTNTNNNNNNNNGANGGNNNNNNNNGNNCNNNNNNTCNNNTNNNNNNNNGNNTGNANNNNNGNNNTNNNNNNCNNNNNCANACANNNNANNGNNTNNNN-NNCNNNNNNNNNNNNANTNNNNNNNANNGNGN-NNNNNTNNNNNNCNNNNNNNNNNTCNNNNNNANTNNTNANTNNNNNNNNNNNNNNNNNNNCCANTNNNNNNNNNNNNNTGNNNCANNTNNNNGTNNNNNNNNCANNNATNNNNTCTNNNNNNNCNNNNANNNNTNNNNNNNNNNNNNNNTANTTNANNGNNNCTNGNTGNNNNTNNGNNNNNNNNCNNNANANNNNANNNNTANNNTANNNCNGNNNNANGNNNNANNNGANNNNGNNNNNNNTNNNNNNNANTCNAGNNNCTNNNACNNNGTNNNNNNNTNNANNNNNNNNNNNNNNGNGNNNCNNNNNCNNNTNNNNNNNCCNNNGNNNNTANNNNATNANNNNNNNNNNNAGGNNCNANNNNNNNNNTNNNGANNNNTNANNNCNNNNTNNCCNNNNTNNNGNNNNCNTNNNNANNANNANNNNCCNNNNGNNCNANNNNNNNNNNNNNNGGNNTNANNNNANNGNNNTNNGNNNNGNNNNNNNNNCNNNNNNNNNGNNTGNNNNNNNGNCNNNNNNNGTNCNNNNNANNANCNANNNNNNCNNNNNNANNNNCTTNNNTNNNNNNNANNNNCNNNNNNNNNNNNCNNNNNNNNNNNCGNCNNNGNGGNNNNNNGNNNGCNNCCNNNNNNANCNNACNNNNNNNNNGNNNNNGANNTNNTNNNNNCGNNNNNNRNNNNNNTNNNCNNNNNNANNNNTNNNNNCATNTCNNNCNNNNANNNGTGNNNNNNNNTNNCNNNNNNNGNACCNANNNNNNNNNNNNNNNCANNNNANCNTNGNCCNNNNCNNGNNNATNNNNNNNNNNNNNKNANNNNNNATNNACNNNNNNGNTNANNNNNTNGNNNNNNNNNCNNNNNNNGNTGNNNNNNNNNNNNNNNNNNNTNNNNNNNNNNNNNTNNNNNNNANNCNNTNCGNNNNNNNCNCGNNNNNNNNNACNNNNCNNNNNNNNNNANNNNNNNNTNNCNNNGNNNNNNNNTNNNNNNNNNTCNNNNNATTNNTNNNNCNGAANAAACNNNNNNNNNNN-TNNNNNNCCNNNNNTCNTNNACNTNNGNNNGNANANNNNNNNNNNNNNNNNNNNNATTNCNNNCNNTACNNNNNNNNNNANNNGNCNNTNNGNNTGNNNNGCNNNGNNNNCGNNNNNNNNNNNNNNANNNNNNNNCNNNNNNNCNNNNNNCYNNNNNNNNNNNNNNNNCNNNNNNCCNNNNNNNNNNNNNTNNNNNANNNGNNNNANGNGNNTNNNACNNNNTNNNNNNNGTGNNNNNNNNCNANNNANNNNNNGANCGNGNNNNTNNNNTNANNGNNNNCNNGTNNNNNNGNNNTNTNNNNGNCNNNNANTNNNNTNNNNNNNNTNNANTNTNNNNTNNACNNNNNNTNNNNNNNNNNNNNNNGGNNGNNNNNGCCGCNCNNNGTYGNTNNGNCANGANNNCNANNGNNNNNNTNNCNTNNGNNNCNNNNNNNNNNNNGNATNCNNNGNNNNCNNNTNGNNTNCNNNNNNANNCNCTCNANNNNNTNCNNNNCANNNNCNNNNNNNNTNNNNCNNNNNCNNNNNTNANNNNNCNNNNNNNTGNTNNNGNNNNANGNANNNNNTNNNNCANNNGTNNGNNNAGNNNGNNNNNNTCNNNNANCNNANNCNNANNATNNNNNNNNNTNNANNNNTCNNNCNANNTNGNNTNNNNNTNNNNNNNNNNNNNNNTCCNNGNTNNNNNNTNNGCTTNNNNNTNNNNGNNNCNNNNANNNNANNNATNNNNNNNNNNNNNGCANCTNNNNNNNNNNNNNNNNNNNNGCGNNGNNNNNNNNNNNNNNNNNNNCTCNCTNTTNNNCNANNNCNNNNNNGNCNNNNNNNNNNNANNTNNNNNNNNAGNNNCNNNCNNNNNNNTNNNNANNNNNNNTGGNNNNANCNNNNTNNNYNNNNNNNNANNNNGNGNNNNNNNNNNNCNNNTTYTNNNGANNNNNNNNCNNNGNCNNNGNNNNNNNNGNNNNNNNNNNNNNNNNCTNNNNNTNCNNNGNNNTCNNNNNNANNNANNNNNAANNNNNNNNNNNNTTNNANNNNTNANNNNNGNNNNNNGGNNNNNNTNNNNGNNNANANNNTGGNTNNAACNGNGNANTTGNNANNNGNNNNNNNNRNNNNTNNNNCNNNCNNNNGNNNCNNNNNNGNNNNNGNNANNNGNNNNGNANNTNATNNNNTNCNNNGNNNANNGNNNANNNNNATNNGNYCNNNNNNTNNANNATNTANNNNNNNCNNNNCNTNTMNNGANNANNCCNNNNNNNNNNNNNNNNNNNNNNNNGTNNNNNANNNNNNCNNNNNNGNNNNNANNNNNNNNNNNNNCNNNANNNNNNNNNNNNNNNNNNNNNNNNNNNTANNNNNNNNNNNNNANCNNNNANNNNTNNGCNGCNNNN-NNGNNNGNNCANNNNNNNNNNNCANGNNGNNNGCANNCGANNTNNNNNRGCNNNNGAANNCNNMNNGNNNNNNTNNTNGNNANNCNNTCGNCNTANGTTAANNGNNCATNAGGNNNNTNNNAGANTCCNNNACNNGNNNNNNCNNGNNANNGGNNGATNTNNNNTAGNNCNNCGNNNANNCNANNCTNNTCTCNNMTNCNNNNNNCNNNNNCCNNMNRNNNNCTTNNNNGNNNNNANNNNNNNNGGNNNNNNNGNNNNNNNNNNNANCNTTNNNNGTNNNGNNNCRNNANNNTCNACCN-NNGGCTNNNTGGNNNNNNTNNNNNNNNCCGNNNNNNCNAAANNCNNANNNNNGNNNNNGCNNNANNGNNCCNTNNNNANNGNCNGCNGNTTNNTNNNATNCNGGGNANNNGCGNANNGAANNNNTNTG-TNNTTCNNNGTCCNCNNNNNNNNACNNNNNNCNCNNNNNANGTNGACNNNCNNNNTGNNNNNNNNNNNNNNNGGNCNNANNTGNNNNNNNNNNCCNNTANNNNTNTNNNCNCNNNTNNNNACNGTNNCNCNTYNNCANANTNTGGNNGAGNNGNNNTGNANCNNGNNNGCTNCNNCCCNNNNNTNNCNNNNCNNACNANAATNNNNNGNANNNNNNNNNNCNNNNNNNTTNNATNNNGGGGNTANNANNCNNNNNNNNNNNNNNNNCANNNNNNCNGMCNGNANNNNNNNTNNNTCNNNNNNNANNNTGNTNAANNNNNNNNNNNNANCNNANGNGNNTNCNNNNNCNANNCNGGNNTNNNCNGNCCGNAGNTNNNCNNNNNANNCNCNANNNNNNNANNNNNNNNACGNNGNNCGNNAANNNANNGNACNAANANCNNNNNNNTNNNTANNNNTNNNNNNANNGNAANNNCCNTNNNNNTGNNANNNNNNNNGANNCNNANNNMNNNNGNNANNTTNNCNATGNNNNGNGCCNNNNNNNNNAAANNNTNANNNNNNGNTNNNNNGCNCAGNGNNTANNNTNNNNNNCNNNGNNNNCNGNNNGNNGNNCNNNNATNNTTTNNNTNNNNNGCNCNGTGNNCTNGNTN-CCNANNNNATGNNNNNNCNANNNNCATNNNNNNANNTNNNTTNNTNCNTNNNGNNNNNNNAGNNCTNNNNNCNNNNNNTTNNNNNT-NNNNNNGNNTNCNGCGNNNANTNNTNNGNNNNNNNCANNCNNANNNCNNNGGNNANNNTNNNNTNNNCTNNNCGTGNNNCNNTNNNNNNNNCNTNNNGNNNTNANNTTNNNCGNCNNCNANNN-NNAANNNNGNNNAGNNTNGNNNNNNNNNANNNNNNNNGCNANNNNNNNNNNNTTNNNTANTNCGTGNNTNNNNNCGANTCGNNNNAGNNNCNGNNAYGNNCNNNNNAGNTNGNNNNNNNATNNCGNNACATNNNGNATNGCRNGCCNNNNGTNNNAANNNNNNNGNNANNCNCNCANNNNNTNNCNGGNNCNAANTANTNNGTCNGNANANGNTNNCCNNNNNNTTNNTNNNNTNNNNNNNNGNNGNNNNNNNNNNYNNGNNAANNTKANNNNCNTNANNNNTNGNTTNNYANNGTANNNCTNTTNNNGACNNNNNGNNNNNNANANNGNNNNNANNNNANTNNNNNCCNTNNCTGARNNGNCNTNGNNNTNNNCTNNNNGNNNNACNGNNNNGNNTNAGTNGANCANNNNNTCNNNTNTNCNNNNNTCNNNTTNCANNNCNNNNNGNCNNNNAGNTANNNTNANNGNTGNNCNNANNTCGNNNNNNNTNNNTANNNNNNNTNNANNGNNANNANNGNNNANNNNNNNNNNNNNNNNTNNACNNNGNNNNGNGNGNCGNNNNNCNNNNNNNNGANNNNNNNNNNNNNCNNGNNNNNNNNNANCNCACGNNNANCGNANNNANGAGTNNNNNNYNNRNNTNNATNCNNANNNNTNNCNNNTNNCN-GNNCCNCNNNNGNNNNNNYNNTNNNNANNNCNNGNCNNNNCNANNNNAGGNNNNNNNNNNNNNGNNNNNNNGNNNNNNNNNCNNANTNNNNNNNNGNCNNNNCNNANNNNNNNNNNNNNNNNTNNNNANNNNGNANCNTNNNGNNNNNNNNNNGNNNNNNNNNNNNNNNNNNNNNANNTNGNGNNNNTNNGNNCNAANNNNNGNGNNNNNANNNNNTNGNNNNNNNNNNNNGNNGNNNNNNNCNNNNNNNNNGNTNTNNNNNNCNNNNNNNNNNNCGNNNNNNNCTNCNAGNNNNNNCNNGNNNNNGNNNNNCNNNNNNNNNANNNNNNNNATNNAANCNNNNNNNNNNNCANNNNGANNNNTNNNNNNNGNNCNNNNNNNNNNTNNNNANTNCCNNNNGGNNNANNACCNNNNNNNANNCNNNNNNNNNNNNNNNNNGANNNGNNNANGNNNNNTNNANNNGNNGGNNANNNNNNNNGNNNNNNNNNNANNNNNCNNNNNNNGNNNGCNCNNNGNNNNNNNNNNNNNNANNNNTNCNNNNNNNGNNNNGNNNNANNGNNNANNCNNNNNANNNNNTNNNNTNTNGNNTCNGNNNANNANTNNNNNNNNNGNTNNAATGGATANTANNNNTNANANNNNNNCANNGANNANNCNCNNNTCNNNNANGNNANNTAANANCNNNNANNNNNNNCTN-TNNNNNNNNNANNNNNNN-NNTANNNNTNCTNNNNNTNNNTNTNGNNANNNCGNNNNNGGNNNNTNNNTCNNNAACNNNNTANNGAGNNNTNTNNANNKCNNGNCNCGTNNGAGCNNNNTAANNANCNANANNNNNNGNNGNNNNNNTNNNNCNNNTTNANANTGANTANNNNTNTNCGGCANNNNTNCGNANTNTTGCNNNTGGNCNTNNNNNNNAATNNANNNNNCNNNTNNNNNNNNNNTNNCCTNCNNNNNNNNNNNNNNNNANNANNNNNCNNNNNNNCNGNNNTGNNTNGNNCNNNNANNNNNANNCGNTNTTNNNANNNNNTNNNNNNNCGNNNNGCNNNNNCNNNNTGNNNCNTNGNNNNNNCNCNNNGNATGANNNNMNTNNNGNNNANNGNGTNNTNATANNNNTNNNNNTNGNNNNCNNNGNNNNNNCNNANNNATNNNCNNGNNGNAGNNNNANNNNNANCNNNNNNTNGNNTNNNGNNNCTNNNNNNCTNTNTNCRRGNNYCNNGTGNNGATGNNNNNNNNNNNNNNGNANNNNNGNNNNNNNNNNNNGNNANGANNNTNNNTNNNNNNNNNNNANNNNGNNNT-NNCNNTTNNNNCNNNNANNRNNCNANNNTANCNNNNNGNNNANANNNNANGNNNTNNNNCNNNNNNNNNTNNNNNNNNGNNNNCCNNNNNCNNCNNNGNNNNNNNCGRNNTTNANNNTNNNGNNNNNGNNNCNTNNNGNNNTNNNGNNNNANCGNNNGNNCTNNNNGNNNNNCNNNTNCANNNNNNCNNNGNCNTNNNNNANTNNNNNNCTNNNNNNNNGNNNNNNNNCNNNNNNANNNGNNNGNAANNNNNNCNNNNNNNNNNNNNNNNNNNNNNNNNNNNNNNNNNNNNNNNTNNNNNTNANNTCTNNTGNNNNNNNNNNCNNNNNTNNTNNNNNNNNNNTNGNNANNN-ANNNCNCTGAGNCKTNNNNNCNNNTNNCNNGTGGATTNNNANNNNNGTGNGNNTNGNNNANNCNTCGNTNNGNNNNGNNANGGNCNNNNTNNNNATNCCNNNNNNNNNNNNNNNANTCGNNNNNNNNNANAANNAANNNNNNNNATGCNNNNNNNCNNNNNANNANTNANNNNNNNGNNNTNNNGNNANNNNNNNNNNNGNNNNNANGANNNNGNCNGNNNNNANGNNNANGNNNNNNNNNNNCNNNNTCGNNNNNCNGNNCGNNTACGTNNNNGNNNNNNANNNNNNNNANANNNNNANNNANNNNGNNNNNGCNNNNGNNNNNNNNNCNCNNGNNTNGNNNNNNNNNNTNGANNNNNGNNNNNNNNCNTTNNNNGTNNNNNNANNANNNNNTNNNGNNNNNNNANNTNNNCCN-NNNCCNNNNGANNNNNTNANNNNNNNTNNNNNCNNANANNAATGNNNAGANNCNNNGNNNNNNNNNCTNNNNNNNANNNNNNNNTNTNNANNNTTNAATCNGCNNNNNTNANNNCNNNNNNTNTNCNANNNNNNGNTANNNNANNNNNNNNNCNANNNNNNNNNNNNNNNTNGCNNNTGANNNGNGNNNNACTNGNNGANANNNANANNCNNNGGNNNNNNNNNNNNTNGNNNNNNNNNCANNNNNCNTTNANNNNNANAAANNNNTGNNNNNNNATNNNNNNNNANNNNNANANNTNGNNNNNNNNNNNNNNNNTNNNCCNCNNNNNNRNNANNNNTNNGNNNNNNNGNNAGNNTTNTNNNNNNNNNNNCN-NANTNNNAGNNNCNNNCTANNNCNNANNNAANNNGNNCNNNNGNTCANTNNNTGNNTNGNNTNNNNNNNTNNNGNNTGNCGNNNNCNNNNNNANTNNNNNNNNNNNNCTNNANNAGNNNANNNNNNNNNTNNNNNNNNCNNNNNNNNNNNNNNNNNNNNNNNNNNNNNNANNNNNNNNNTNNANNNNNNNNNNNNNNNNNNNANNCNAGANNGNNNANANNNNGNNNNNNGNNCNCNNARNNNNNNCNGCTNTNNGNATNNNNNNNGTATANGCTNRTNNNNGNNTNNNNNNATNNNTNNNNNNCNNGNNTNTNCNNANNGTANNNNNACNCNRNNNNNCCNNNGGNNCCGNTNNANNNTNNTNAGANNNGNNNAANNNNNNNGNNCGNGNNANCNTNAANNTNCNNNCNNNCNNANTNTGNTNNNNNNTNNNNNTCNCTNNANNNNNACTGGAGGNANCGNNNNNNNNCACNTANNNNACCNNNNNNNNNNNNNANCANNNNNNNCGNCNCNNNCNNNNNNNNNANNNCGNAAGNNTTNGNNNNNNNCGNACNTANNNNACNGNCNNNNNNCNCNNNNNNGNNNNNANAANNNNNNNNNNNTNCNTNANNNNNCNNNNNNNNNNNTNANTNTCNNNNNNGANTCNTNANCNNCCNNNNN-GNTNNNNACTNTGCCNCNTGNNNTNTCCNNNNNTGNCN-NNCNNNNNANNTNCGNTANNNNNNGNGNNAGNGNNNNNNNCNNNNNNNNCGCTANNNNNNNGNNNNTTCNNNNGRTGNTNNNNTNNNNGNNTGCNNNNNNNGNNNNNNNTNNNNNNGNNTNCANNCNNGGNNANNNNNNNTNNTNNNNNNTNNNACNNAANNCCACNNNNNNNNANNNNANNACTNNNNNNNACTANANTNNNNNTNGNNNANGNNANNTNGNNGANNTNNCNNNNNNNTNNTNNNNGNGNCNNNNNNGNNNNA-NTNNNNNNCTNNNANNNGNNNCANCNNTTNGNNNNGCAANNNACNNNNCGTNNNNNNCANNNTNNNTNNNCNNNNNATNNGNTNNCNNCTNNNNNNNATNCNANNTNCNNNNNNATCNNAANNNNNNCNANNNAAGNNTNNNNNNNNNTNNNGNAGATNTNCNNNNNNGTNNNNNCNGGGNNGGTNANNNNNNNNNNNANNNTNANNTGNTNNNNTTNRNNNNCNANNAANNNANNGTGNANNNNNNNANNNGTNANTNNNNNNCNNTNNGGTNNCNTNNNNNNCNNANTCNNNNNNAGNNNNANNNNNNNNNNCCNNGTGNNGNNNNNNGNGNNNNNTNNNNNNNNGNNNCNNCNNNNNCNNNNANNCNNN--NTNNNNNNNTNNCGNNNNNNNNGGTTNNNNNNNNNNGNNNNNNNNTNNCGAAAANNNNNGNNCNNCNNNTANNNCCNNNNNNNNNANNCNANNNANNNNNCNNNNANNTNGCNANCGNNNNNNTNNNNGCNNCACANNGNNAANANGNNAGNNNCNCNNNNNNNNNGGNNNNNNNNNNNNNTNCCNNACNTTNNNNNNNYNNNNNNNNNNNNTCNNANNNNCNNNTNNANGNTNNTNCNNNNTGTNANNNANNNNNANNNNNANNTNNTNNNTTNNNGNNNNNNCNNNCCGNNNNGNCNGCNNNTNNNNGCNNNTNNNNGGNNNNCNNNNNNACNNCNCNCNNGNNNNGATNNNNNTNNNNANCNNNTRNGTNANNNNNNCNCNANNANNGNNNNNNTNTTNANANCNNNNNANNGNCNANNNNNAGNCNNNNNNNNNCNNNNNNNNNNNANGNCCGNNNTCANNGTNNNAGNCCANNNNNNNNGANNNNNNNANNGNNNNAACNNNCNNACNCKNNNNNNNGNNNANNGACNNNANCNNANNNNNNNNTNNNNNNNNNTNNNNNNNCNANTCNNNNNNNNNNNGANNNCNNNNCNCNCGNNNNNGNNNCNANNNNNNNNNNGNNNNNNNNNNYNNNNGNNNANNNNNCNNTACNNNCNNANGNNNNTNGNANNNNNTTCNNNGNNNNNNNCNTNNTCANNNNNGTNAGNTNCNCNNNNTNCANNNNNNGCNNNNNNNGCNNNNNNNNCNNNNNNGNNC-NACNNANCANNNNNNNNNNCNNAGRANNNTNNANNAANNNNNNNGANNNAANNNNGNTANNTNGGCNNNNNNNNNTNNTNCANNNGNNNNNANNNNNNNNNGNNNNGCNNNGNNNGNGNNNCNNNCANNANNTNNCNNNNGNNNGNNNGNNNANCNNNNNNNNNCNNTANNNNNANNCNTNNNNNNNNCNNCNTNTNNNTNNNNNNNNTNNNNNTCGGNANNNNNNNNNANNNNTNGTGNANAGNNANANNGCNNNNNCAANNNTCNNTNNNNCCNNNNNNNANNNNNANNACGNNNNNTNNN-NNNNNNNANNNNCNNGANNNNNNNATNNGNCNNNNNCNCNGNNNNNCNNANTGNNNNTNNANACNNNTCNNGNNNNANNCNNNNNNCNNNNNCNNANTNNNGNNAANNNNNNNNNNNNNNNNNNNNTNNNTNNTANNNNNNNGNNGGNNNNNNNNNNNTNTNAGCCNNNNNNNNNNNNNNGNNNNNNNNNNNANCNNN-NGNNNNNNNCNNNNNNKNNNNNANNAGNGNNNNNNNNNTNTANNNGNNNTNNNNNNGNNNNNNNNNNNANGNNTGNNNNNNNNNNNNNNCNCNNNGANNNNNCNTNCANNANNNNTNNNNNNNNNNNNNNNNCCGRGNTNNNNNNCNNNNNGNNNNGNNCNANTNNNNNCANGNNCCNNNNNNTTCNNNANNNNTANNGNTNNNANTTCNNANNCCANNNNTNNNNNNNGATNNCNTNNANCNNCNCNNNAGNNNNRTNNNNNAAGNNNNNNNNCNNNNNNNNANNNNNNNNTANNNNNANNNNNNNNNTNNNNNCTNNNNGNNNNNNNNNGANNGNCNAANNCNANNNNNCNNNNNNNNNTNNNTNGNNNCNNNCTANNNAANGNNGGNNNNTTNNNNNNANNNANNNNNANCNNNNNCGNTNNNNNNTNNGNNNNNNNNNNTANNNNNNNAACGNNNNNGNNTNNNATNNNGNNGNNNNNNNNAAANNNNANNGANNCNNANNNAGGNNNNNTTANNNNANNNNNNNANNCNNNNGANNGNANANANCNNCNNGNNNTNCNNNNTNNNNNCNGNNNTNNAGNGNNNGNNNNNNNNNGNTGNNAGCNNNNGNNANNCANTANCTCTNNNNNNTTNNNTNNNNNNNANANNANNNGNNTNANNAANNNCGNNNNGNNNNNNNNNNNNTNNNTNNNNCTNGGANNNNNAACNCNNNNNNNNNCTGNNNNNANNCNNNNNNNNNGNANGNNNCNNGNTNNCNGNNNNNCGNNNANGNNCANNNNANGNGANNNAGNNNNCNNGNNNNNNNCNNNNNCANNNNCNNTNNNNNNNNNTGNNNNNNNNANNNNNGNNANNNTNCNNTNNNNNANNNNCNNTNNNNNNATNNANNNNNANNTNNGNANTTNNTNNTTNNNNNNNANNNNNNNNCNNNNNNNNCNNNNNNANNNNNNNNGNGNNTNNNNNNNNNNNNGNTACNNTTNGAAAANNCNATNNNNNNNNTNNNNNNNNNNNNNNNNANNNNNNNNNNNNNCNGNNNNGNNNNGNNNNNCTNATNNANNTNNNANNNNCNNNGNNNNNNNNGNNTANCNNNANNNNNANNNMNNNNNCNTNACNNNGNNATANCNAANAGTACANNTNNNNNNNNNNNNNNNNNNACNNNNCNNNNTNNNNNNNNCNCNNNNNNNNNNTNNGNGNNNNNNNNNANTNNNNCTNNNNNGNNTNNTNNNNANTGAANGGANNNYANNGNNNGNNNNNNTCNNNTNNNANCNNNNNACNCAANNNNNNNNNNNCTKNTCNNNNNGCTNAANTNNNTNGGNNNTNNNNANTNTNNNNNNNACNRNTNCNAANNNNNNGNNNNNNNNNNTACNNNNNNNNGNCNNNCNNTNGNNNNRANNNNNNNNNNNNNNANCNGNNCNNNNNGANNNNANNNGTNATCNTNGNGCTCANCNRTNNANCGNAGANNNANNCNNNNN-TNNTTTAANCN-NAANCGGGNANATACGNCCAGNNCCNNAANTYTTNATCTNGNCNCNAANTNCCGNNCCCNNANANTNGNTNNNANCNACGNNCGCNTNGCNNANCNNCTNNNACNGNCTCAANGCNGTNNNNNYAGGNAANTTCNGTCGCNGACNNGTNGNNANGNNCNNNNNNNNANNCNNNGNGNNNNNNNATNNGTGNNNCGGNGTNNGGTAN-NANTNTACGNCANNGGGAANTTNGTAGANNTANNNNCANNCCGTCNNGTNNNNNNTNNANGNGNGNNNANNGNGNAANNRGTTNNNAANTGCAAACAANCGNGNNNNNNGTAGCNTANGNCCCNNCNANACNTNTNTNGCNNGNGNTGTGANANNTTNNNAANNANTNTNANNCNGACNANGTNNTTNNNANTNGGANNNNNTTTNCNNNTGGNGCNGNNNNNTNNTCNCCTNNTAGCNAGNTNNANNNNSGNNANGGACNNNCGNNCNNGTGTTNNTTTAATATNNNNGANNNGGAGTTCTCNNNNNANNNNNNAAGANNNNYNNANNANTNNGNNNNNCCNANNNTNNGTAGGATNATANCNTNGTTNNTCCGNNCNGANTNTTCNNAANNNNNTNNNNANNNGACTGCANGTGGCNNTNNCANNATTNNTNNNCNNATCNNTNGGNGGTCNTTNNNNGNGTNCNCAGCGCCNNNGNNNTGNAGNNANNNNNCNTGGAAATGTNNNGGCNGNNANNNTNCCNNNNNNNNTNNAGNNANNANCNNNNTNNNTNNNNNNCNNTGTTNNNANNNNGTNGNWANNNTACNANCNGNATGTNGCNNTTNATANGNTTNANNAANNNTNCNCGTGCGNNTGCNNCNGNAAGACNNNGNANNNTTGAANNAGNTGNGNNNGCNCANCGGNNNNNNCCNGNNNNGNNCGNCNNTNNNGNNNTNNNANNCNNNANGCNANNCTNNNNNANCNNNATCTNNTNNNGNGTNNNNNANNNNNNNNANNNCACNNNNNNCNNNGNNNNANCNNGNTNNNTNANNGANCNNGNANANANNNNTTNNNNNTNNCTNGNNGGNANTNTNNNNNAGNNNNCANCNNANGNAANNTNNNTTGTNTTTNGNNNNNNNNNCNTNNNNANNNTNATNNNANNNNCNNNNNCNNNCNNNNNNNNNNNNNNNNTNNNNNNNNTCNANNTNCNNNNNNNNNTNANANNNNNNNNNNAANCNNNNGTNNNNNNNNNANAATNNNGNNNNANNNTNNANCNNNNAANCNNGNNNCNNGNNNCNNNGGNNNNNNNNNNNNNNRANCCNNANNNNNNCNNNNNTN-NCNNNANNNNNNGANNCNNGNGNCGNNNNANGNNNGNNNNNNNNGNNNANNNGNNNNNANNNANNNNNANNNCNNNNGNANRGNCNANANNGNGNGNANNNNNNGNNNGNNANANNNNCANNNNNAANACNNNNNNNNANNNNGNNANNNNNNNNNNANNGGCNNNNNNNNNATCTGNNNCGCGNNNNCNNNNCTTNNNNNATNNANNGCNNNNNNNNNATNNNNNNGNNTCNGNNNNNANNNNNNNCNNNNNNNNNNNNNNNANNNCNNNNANNNGANANNNGNNNNNNNNNNGNNANNGNNNNNNNNNNNNATNNNTRNNANNNTTNNNNNTGNNANNNNNNNNANANNNNNNNAGNNNNNGNTNANNGNNNGNNNNAANTNNNGGNTNGNNGNNNNNGNNNNNCNNNGNNNNCGNNNANCNCNNGNGCNGNNCGNNNCANGGNNTNNNANNANNCTNNNGAGNNNTGNNNNNGCCNNNNNCNNNGNANNNNNTNNCTNNNNNNNNNGNNNANNCCNNCNNNNNNCNTCTGTNNNGNNNNNNCNNTNCCAMNNNANANNNNCTTANNNNCNTGNCNNNNNNNNNNANNNNTNNNNNNTRNGNNANCGGNNNNNGANNTNNNNNNNNNNNNNNCNGANNNAGNNNNNNNCCNNANNNNNCNNNNNNGNCNNGNNNCNNNNNNNATNTNNGTNTNNGANNANNNNNTNNNATNNTNNNGNNGGNGNNNNANNNNNNNNANANNNNNNGCNNTNTNNNNNGCNNNNNNNNGGTNNNCNNANTNNNNNNCNNACTNNNTNNNNANTN-NNAANCNNNNNNNNNTTNTNNNNNANNNGNTNANANNNNNNNNNNNTNNNGNNNNGNNNA-NNNNNNNTNGNTNNNNNNNNNNNNNGNNNNNNN-NNTNNGAGNNNNNGGNNNGNNACTNNNNNNNTNNNNNNNNNNGTNNN-NNNNNNTNGATTTNNNNTNTNNNNANANNNTNNGNNNANNNTNNGNNGNNNNNNNNNNNTCNNNNGNNTNCNTNNNTTNNNWNNNCANANGNCNANNNNANNNNNNNNNNNRNNNNNNANNNNNNNNGNTNNNAGNGNNNNNNNNNNNNNNNNCNNNNTNNNNNNNNGGNNNNNNNNGNNNNNNNNNNNNNNNNNNNNNNNANNNNTNNNANCTNTTANNNTANNNANNNANANNNGACNNNNNNTNNNNCNNNNCNTNNNNNNNANNNNCGNNGNNNNGCNNNGGNNNNNNNNNGNANNNNNNNTNNNNNNNANNNNNNANNNTNNNNNNNNGNGN-NNGNNAGNNANNNNNTNNTNNNNNNNTNCANGCNNNCNWNNNNCNCNAN-NNNGANNTNNNNNNNNNNANNNNNNNNNNGNNNNANNNNNNACNTNNCNNNCNNNNNTNNNNTTNNNNNNNNTNNNNNNNNNNNNNNNNNAGNNANCNNCNNNNNACNGNANNNNNNNNNNNNTNNCNCCNNNTNNGC
118_bacc                TCNTGTNANATTAGTCTTCTNGTCNNAGATTCATGWTCCNAAGGGNGAATTCGGACNACNATTAGCGNANCTTNNGTCAGGNGCGNGTCACCTGCGTTCNGANTNANNTTNCCNANCTGGTRNANGCNACTACATATA-TGGNGCAGNCTAANCAANGNCGNTNTTTTNTTCGAGNCTAAANTNAANCATAGTATNGCTNTTNNNNNGTTAAANAAATGNTTTTAAGGNTACCTAGTTNCTTGNGAAGCANAGAGCCGGCTNCAAGANNAGTTCGTGCCCGNNGGCNGATNAAGANAGCTANNNCTAGNTTCGGGCCTANGCAGGATNNTNGTNCGCATANCTCNACTTN-NAGCTCGTCNCAGNCNCATGCNNNTGAAGTCTTCACNTANGTATATYCACNCGTGANNGNTNNTTNGCTNANCNTNGTNTGCCACGNTNTTGACGNGNAGNNAGCNCTGACATGTNTNAGKCGNGG-CATCGTANTNAGGNACCNNNCTGAACTGGGNACCANNNTTCACATCATTNNTCCANACGGGNGCTTNAGGCGNCCTAGNCNCCNNCGCANNNGTTNN-AAACACNTTNNTCAAGNAAANGTGTAGGTCAAAAAGTGTTANNCGGNTNGCAGTNNNNNTCCGNTTANGAGATNATNNANGCCACNAAGNGGNTATGCTGAGGCNTCTNTGNAGANNNCGATTTNACGNGCNNAAANACNTTNTGTGNNCCTCNACATAACTCNNNCNCGCATATCNTGNGCAGNCTNNGCTNNACNNANTNATGANTAGTGTNGNGNTACATCNGNATNNNTAGNTNCTTGCNNYACCGGCGNAATAMGNAACNTNCCGCATTACNNAGGTATATNGNCCCCAAGGGTATTNGNTANANNACNTTGGAANTTA-CNANAGNNTNAANANNACCGNTCAANGAGTATNNGTCAAKTNGYNGNTCNCGNTTNAYGTTGCGTATCGTGYGAATTCACGAAAGGCTGTAGTCGATGGRATTGTAAAGGCGATTTACGCCAGTAAAGTGCTGAACCCCGGATCTGAGTCAGGGAGGATTRCCTCAACAAGATACATACAGGAGTTYACATGGTAACCGAAGCGAANTGCTTGTCNAATGC-TCTCAWTGGNAAAGTGGATTAACGGTGTAGCAAAGCACTGTGTTGGCCTCAATCGTGACCTATCATCGCCGTTAAATTCACGAGACGGAAAATTCTTTATTGATCATAATTGGCACTTAGAATTTATGAGCCATATTGAAGATAGAAACATAAGTTGTTAGCATCTATTCGCAGTGGACGTGGGGCAGTCGCCAAGACGGGAAACCATGGAATCTTGCCTGCACGGGGGCTGTCCTAGGTGGAGGCGG-CCTTTCTGCAACGCCTCGGCTGTACACTAAGAGRGGTGGCCGATGCTCAGTAATCGAGCGTCTTCYNAACTTTGGGTGGTCA-TTATGAAATTAGTCGCTCCTATCGTGAGCCTTCGCANCGGCAAGATTCAGAGTAATGTATAGTCGAAATAACGCTTGTTTGA-CTAATGGATAA-GTCATATTNGAAGACCTGTTGTATTCGCACGTCCTGGATCKTTTCCGCGTATGGAAGCGTCGCAGRCAANGGGAACTCCACCCACAATCCTGTGKGCCACYGACGAAAGTGTATTAGTGTACGACGAATTTGCGCCCACATCCAAACAGGGCCCTGTACCCGTAATATGCTACAGTCTCTATCAAGAGCCCTGTGACCAAGGCGTGTACTTTTGGCCAGGCCGACGTTATATACTCCACTTAGAAGCCGTGCCGGTCCGGCATTCGAGACCTATATTGCAAAAACAGTGGACTTGGGCACAGCTTGGATTTTCAGCGGTTCCCTGGCATCCATTTAGCTTATAATACTACGACGCTCGGCATTGAGTAGAAAAATAGGAAGCTGGTGACCGGGAGATGTGAGTGNTNNGCNNTNNGTTAGGGNACTCANTCANNNNCNCNNANTCTCAGNAATGGNGTCNGGTTGTNTNTTNTTNGCTTCGGANNTGTAGCGCTCANCCTANGNANNCCNGNAAGTAGANGNNCCTCTGGAGNAGGNTNCGGCNCANTGANTNNNACAGTNNNCNTNTGNNCTCANCATCAATNGGACANNGNTGCAAGGNCCNNCANAANNCNTGGGNATGGGNTGNNGGTTCTGNCNCAGNNTAAGTGCTNTCNATNACAANCGTCANCNCNACTANAACNTANCGCTTCNNGNTANGGGACNNNCCNNCNGTTNATNCCA-GNAGNNGTCNANTNCGAAGTNGANTTCNNCNNTTCCNCGGAACGTNNACNNANNNCGGANCCNTNT-TCGGNGGCNTGNCGNGANNCANAATCAACGCANNNNNATNNTCNCACTANTNAANGNNCTAGAACNNCTAGNCCNTNGACGNNNNGGCACNTTACCNNCAANTTNTNGAAGGAGACNNNGATGCCNGTCGCAGCNNCTANNTNCACTNAGNACNNANANNGANTNNGNNTGTGAGNGCCGANAGCTAANCTTATAGCANTTCTNTNCTNGTCTTNT-TGGAATNANCNNGNN-TCNANCATTNCGCCNACNNNATGNNNAANCNNACNGCAGGTGAATTGNNTTTGNNCNTCTANATNCNCTCTCACNNCANNGAGNTNAAGGNGNCGTCTTCNCACTTNCTGGGAANAAANCACAGTACTNNACGANTAACAGNGCNCTACAATGANNGNTAAANGANGGANAANNNCNNGNTCNAACTCATGCGCNNCCAGTTGNGTNCCCTGGGAGACNCCGGANGGCCNTAGWNAAGTTNAGANCTNNATNANAGNACAGNAATNNTNCGCTANTTTNCNCCGGAATCCANGNCTCGGACCNNANCCTTACNNTNNNANNANNCTCAGGAGANANNNGNNNNNNCGNTTCGNNCTTCTTCATATTNGTGCGCGTNTTNNTCATGTNANCCCNAGGTTTNAAANGNCNTTGCNCNNNNRCANGACGGACGATAANNAGNNGNNTGATNTAAGCCNCNNCTCANCCNGNNTTCTGATNNAATG-TNNNANTCGTGNCCNATCATACCCAGGANGANGANCATTCNGTNTNCNTCNNTNNGNNNTNAAATGAANNNTNNNNNANCNTNWGTACATAGCNCCNTCGANNCC-NACNATATATNAGAATN-CGATGTCAACCNAGNNTTNNNNNNTGNGTANATANNCCAANGGNTCANCGNNTNNTNNTGGAGAGTNGNTANCNANNNANTCANCANTTNCACTTCNGNNTCATCANCGGATNANCANCACNNANTNNCNCACNNAGTTNNCCACTCNTAANAATNTNACNGNAGTNTTANTANCNGGTANTNGTCCN-GNNNNTTCNANGNNNNATCGTTNTTNGNTAATNNNACCCNTNGGTANANAANCTNTTNGTTAGNGAATANNANNNAGGTNTNCGNCNGTCNNGNGNNCTGGCCANGTNGCNNNNATANGGTNNCNAANCAANNAGCTNTAGCAGNCGNTAAAGAGTCNGTGNNNNAGTANANNTAANNAANNGGCTNACNAGACNNANNATNTGTNGAACTANTTGGNANNCNCCGNATTANTN-NTNTNCTNNTNNGNTGAGNGACCNGTGGNCTGANNANACCGNTNTNNTCCTGTANNGNNNGANNNCGGGCGGNGGNCTNANNNTNNTNCATNTAANGGACANAGTNTNANANATNGNANCANNGTNNNNANNGCACGACNNCTNNNTTAGAAGANTANTANTCNNNNTNGNGGGTGNNTNGANCGNNCNTTTC-ACANGNNNCGGCNATNCTANNCTTGCNNTGNNCCGNNTNNCACATC-NTANNNANTGANTCNNNTNGNAAANNCTCTTNNNNTTGNAGNNNTGCNGNNGGTACNGATAAGGTTGNNCAAGNTNACNANGTAGGCNTANNGTAAGCANCGCC-GNACACNTNATNGCNNGTANACNCACTGGCGGCGGNGNANNGTNACNGTATTTNCATNTNGAGGWTNNCNGACNNTATCCNNNAAAGGTANATNNNGCTNTNTNCAGTNNGNCNNGGNGNTANNNNACATGACNNGNNNANACNGGNANAANTNCCTCAANATNTCNATATWGNGCTACAGCANTACTGACNANNAANACAACAAGNGNTANGNTNNCCGNACNNTGCGTGGNCACATNCAGNNCGNGCCGNTNCTGAGGTATTNGNTNNGNTAGTNNGACGTNNTNNTGTGATTGNCNNTNTTCANCAAGAAAGNCGNACTNCGCTGNAACTNNCNCNGTAACACGCTTNNAACAGTGNGTTAGGNNCGCGNGTGANGNNAGGCCCGNGGCGGNTGAAATCTACGCATNNTCNNNTNCTNTTTNNNAAGCCATCNNGAAGCCCANGNTTCATANNNNTTCGTTGNCATCNNCCNANATNAAACNGNGNNGAGNCANTGAACGNNGANGANNTNGGGCCNCTNCCTNNNNNNANTCCNGGANTACCANNNNCGCCTGNTCCATCCNGGANAGGTNAANAGNNGNCANNTTNGTGTGNNGTNTNGNGTNNNACNNGANCNGTAATACTNTNGCGTCNTNGTACCTNTTNNTCCCATNGAAAANGNCTTAATGNNTANCGTNANNTCNNNAANTNTGNTAATTNTCCNATNTNNTNNNNCTAGGNANGTCTCAGCGTNNGNNNGAGCNNAANAACCAGNNTNCCCTNNAANGNTGNAAANATAGCGGTNNCANCNGCNNNGCNNTACATANACNNNANAAATNCNNACNNAAGTNTNANCTATCANANAAANGACGTAAGAGNNNTNNAACAGTGCTNTNNCCGAGCCNAGGANACCNTGANAANTAGNGGTNNANTCNTNCCNGAAAGGNNCTAATNAGGNNAGCTAATCGCNNGTAGNANCGGNCNAGCCCACAATTTNTGTGNNTTCNNNCNAGTANNANNGCACGGAGGMGAAAGGNGGTTGCCGGNNNNNGGTTCNTGGCAGATNTGAGNCANANCNTGANAGAAGNTGTATCAGNACGAACNCNTTTNANGCNAGNNGGGNGGGAGTANCTTTCTGCTNCNNGCTCNANNNCAAACACGTTGNNGCTCTCNNTAGNCCTNACNNTANCTACNNCNTNACAATGNTCTCNNNAGNTGGGTTANAGATCTCAAGTCCTCTACNNTTTAGATTCGACNGNAATTTTACGKAGNRNAT-ATGCCCAGGNGTCGGTNTCCNTACGCACAGNNCANTTCTNCAGCATCNGNAAAACCCGGTACTACATNNAAAGCANACTCGNCCNTCTATCTGANCGGCTGGNTNTAANTANANGCTCNTNTNTNNNNCANNCTCGANNNCNNANCTNANTCNTATANTCTGAATANNAAGGCNGTCCNNNACCCAGANATGNGAANGGNCGNCGCACNNCCTNNTTNNAAATTGTCATNCNGTACNTAANTTNCGNNCTTCGGNNTATTNTNTCGTAGAACATNGGANGACGCTANACTAANCTT-NNCAGNCCNAATATGNCCNATGCNGCCCAGCTCANCACTTAGGGTACTCNCAGTTNANNAANGNGNTGANA-ACNAGRACCTGTTTGGGGATCGNNCGGTGANCCAATATGNACATGTAATCANACACCTCCNCCNGCNTNTTNACNCRCANNNGNAANTANNTCTCGANCGGTCTATTNTNGGGNGGGGNATTNCNNGNGNNCTGACNGNCTCNNTTTGNANCCGGTACNTYATCCCNTNGATAGNGTANNAGCNNTAGCCATNNNAGNNNANGNTAACNCGNNNGCCTANCGTATATGCNGATTNTCGNTCTGACTTATTCNGACANCTCTGNTTCGNANTCCAAACANNNCANAANCNTAAACNAAAAATTTNNNNNGCNCGCTNTGNGGNCCTTGCNTGANNGTGNAGNTTCANTNNTNNANTNTGCNCANGCNANGCNTANANANGTNCGCCTTTANTTACACGTGNGACTNCCNAAATNNNAAGTGNNAGTCNGTAACGNGNGNAATNAATNNCNTNTAACGCATCNATGNTNTNTATCTNTNCATCNGGACNCNGCNYNG-CCNCTNCTCCNGNGGGANNGTTACCACNNTTNNTGANANNTTNNGTAGCCNGCCCNNNTCNNGAGCTANNCCTTGGAANNGNNTATTANNANNTNAGCCAANNGGTGGTNAKGAGCCTCCANTCAATACAGANATCTANNCNGANNNNTNCNNCNN-NNNGANNNTNTNGCTCGTNTACGNTNCTCANNCCANATAGGNCCNAANTNGAANAGTTNGCNNNTAGNCGNCNGNAACTNANGNTNGNTNCTGNNCNGNCTNGGARAGAGACNNTNTGAGGGCNAGNNTNGACNATNTNNNCNNNNAATNGNNNGAT-TCGNGGAANTTANTTATGGGTACNCNNANNNT-ATGAGCNNACATGNANGTANANNCNTGNANANANCNGATNNTTGNNTNACNGAGTCAGGGNCGNCNGCNGNTNCNRNGCGNCNTGCNACTGTTNCANATATANTNGTGCGTACANNGCGCTTCGTTCATCGNNTGCATTCGCNAGGANCNANGANTNTNGTNGTTATNTCCCCNCNNNAACGTTNNGGGNCTCAGNAATNTGTANCCGNNTNTTTANCNTNNCAANNCGNNANCANNANGTACNAATNNNTANCTGTNNCNGNNTATCCNNTGGGTTTNTTGTCNCNCNNCANCANATAATTCANNTGCANGCNANCCGNTNAAAACTNNGNNCTNGNGMGANAGNNANTNANTCNCGGGTTTGACCCCNANNGNGCNTNTNTTACTGAANNTCANNNTANCTCNTNCCTGNTTGNATCNGTCAGNAGNCCGNAAANNGGCTTANANCNTCANGTTCAAGAGNNCNGCGCNGNGANCNAANNTTAANTGGTGANAAGGCNGNGATGANTGTCGCAACTGNNNCGGGGNTNNANNNNNAAGTCAACNNGNNTCKCGGGCGCTGTAAGNCGANNGCGNNGGGCCAAAAANAGACNNGNATTNTCTTANTGTNNCAACTTAATAANNTCATTAAGNTNAANGGCGANTAANCCGAGCANCCGATAGANTGTTGANNTNGNATNAGNNGGACNTGGGNNNTAGCCRTTTCGTNNTANNACTCTNNCTCGGAGNATTNACANGCAGNCANCGCNTTTAGGATCGAANNGGGAAANNNTTCANGNCNATNGNTGCNCCNANTNCNNCCGTTGCNAGNCNNNNTCNACCGTAGNNTAATGGNNNTNCNGNNGATNGNNGNNAGGAGNGACGCGCNNCGCNNCAGNCCTGGNAGACTTNCNNNNNTCNCAGNATNGCTCGTGCNCGANCGGANAANTCGTNNGNAGNNCNNGNATTCGNGGAGTNCACANNTGGATACTNGGNNNNAGNTCGNCCCCNNTATNATATAGCGNNGTCCNANGCTCC-CGTGCTNNNTNNAGANCAATGTTNGGGCNNNTGNCTTNNTC-CTATTTNNNTTGANTTTATTCGTT-GTNGANGTTANANCAAGTNCCTCAGTGCGNACCCTCCACCNTAATANATCAGNTCCNCTAATNTAG-TNNGNACTTNCCNTNCGNCNACCCTNTCGANTTCNGNGNGNCNAGGNANAGCGAA-CANCCAAGNGNAGGCGGGANCNATCTTGNACTTCATCCGAACNGCNNTNNTNA-NTCACNTANCATNATTATMNANTNNTTGCCAGTNNCNAAAGAAGNNANTCNNGANCGCCCNCTNNNCAATNGNCGNCNCNCCNNTTTGCTAGNTGCCTAANANTTTTANCNAAANTTTATGTCCAACGNTCNTCTNNCNTGTTAAGAGCAGCAATANATGANCGCTGCNAGATCGGTCTCTNAGATTCCANGGNGNNTNAAAAATTNCCNGTCGGGACACCANAAAGNGANNCNTTNAATCNGATCAAGNNGNTCTATTTNNATCAACANNGAGGAANCTGNGTNGGTCNGNTTNCGCTNNGNAAANAGGCGGATCANTAANCTATCTGCNCCNCAGNNTTGTCGGTGCG-TGNNGTATNGNCANTGG-AGTGANGTGATGNGANGGCGGTTCTNNTTAANGGTGACNAMNAGTNCGATNCTTCNTGTTCGCAGNGGCACGNGNCTTAATNCAAGNNNCACTTCTGAAGNNGGCTGGGCCTGACCGTYGNTCNGNGTTAACNGGNTNGACNNAGNACNNATGATTATNTCGATANGNCNCNTTTACCTGCCANAAGNATTNAANATGANGANCTTGANGTCCNAANGANTGCNCTCANTGTGTAKNAATNCGNNACNNATTANNANGGGNAAAGNTGNGCNCGCCNCNACGGTTNCATTNCGCTGGANACNNGNTGNNGCNNACACCANANCAAANACNCANNTTNTNGNANNGGACCACTTATCNCAANTNNTCACGTCTCAAACGGAAGCAGGNNGAGCTANTCTNGTNAYTTGGGTCNANNGTACCCNCTNGCGTNAGAGATNTTCNNATNGNNNNNNGNTTNANCANGTTATTTNCANGGGACGGNNTTGTGCTTNTANGCNNCAGGNGATGTCTAGTCNGTTATNTNACNGGAGCTNGTNGCTCTTNANGTANATNNGTANTTACANNCCNTCCGCAGNANCNRNATGAGGCNNNTAAAANANATNTANNATGNTAAYTTAGATNGNNCACGGGNGCCTTATCGNGG-GGTGCTAACATANCNNNCTGAAAAGTNANNCANNNGGGTNCNANGNTNNAGCGAGGACSGTNAGCNGAGGNAAAAGGTATGNGN-TNAGATTANCCTGNTNTGAGGARNAGCCANCNTAGGNGTNCNTACATCAACACATNCTTATGNTANNCAATGGACNAGNNCGCNANCAATTGTTCNNCNAGCGGAANNCTNNCATATCTNTANTNNGNATGCNTTNTTTTNGTTAANTTNTCCTNTNCNTCTCCCCNAACTCNCCAAGTCGSGTNAGNANNACANCNAGCNATGACTNNGNACNCNNNCTANCATNAGTNACNCNGGCNGTTTCCCTNTNCGNNTTTTCCANTCNCACNACNCTGAACNNTANNNGATTNTNNNANTGGATCTNTGNTANTNANATNNCNTTTGNTCTCANACGCATGTCTGGNNCAANTGTNAAAGTTNCAGTTNNATTNNCNANTGCTTCCACNCNCNGAACAAGTGCNACCNGATNTCTTTTCCNNTACNGNATTCACCAGCTNCNCTCNAAGGTNGGCTGCNGCGCNGCGNGNNGGTAACAANNACCGAACGAAGGGNCCCCATNGCWNTAATTGAAGATTGCANNTNCGGNNCACTAGGCCGTTCNTTTTAACNTAAG-SANTANGTTTTTAAGCGCGTCGATANTGACATTCGTGGACNACCNAGTNNNNCAAAGAATTCTNCNAANTNGTGCNNAATACCAAANNANANGATTNAACCCNTAGTGCGNNCNGAATCTCNTCNWGAAGGNCNCGANTTGATGGGATNNNNNNCCGAGCNNGNTNTCGNTTTNTCNATGNCTCNGNTNAGCNGTGAACTMTNNTAYATTNG-ATTNNCTTCANCTNTANTGGTCNATTCNACNTNATNTANTGNTCNGNTNCGCCNATNGGNANACACTNTACNCCTAATCCCATNNANNTCANNAAGCCCTGNTANNGNATNGCNGGCCGGNTGNNGC-NNTTGTTCGTGGCCAATANTANNGNNANANNGNNTAGNGANGGNTTNNTCTAGCAGCANNNNGNNANGNCG-TTNTNTATTNAAGTCTANNATNAAANTTTNAANNCAATTNNNCTTNNCNCNGTNAANGCANACAGGGGCGGGGAATNNAGGANCNCGATTKCANNNANNTTGGNTCTCTACNTGATNATATCACGNNCNACACGAGNANNANTGGTNNNANAGANNGNAATCNGTAANNNNNNANNATTTNTNATNNAAGGACCAANCANTCCATCGTTCCANTTAGTCAACCTTTGNCCTCAACACGTCAATMNANAC-CNAAGTAGATGNTTAGTACANNTGAATTRTTANCTTTGACGACTCNGTAGATGTNAACNTATAGNGCAANTTAACATATCTATCTGNNCGTNCGCNCNTTACATNCAACCTCNATATGCGCCTCTNTGGCCNAACCNCAATGAAANAGGGCTNGNGCANAYCGGNCGAAAGGTGCAGGTGTCAGAGATAC-NGCGGCTGGACANTNTAGCCACCGNNCNTAATAGCTGAAGTTGGATNTTTNCACATNANGANNGNCNATGTACCAAGTANACNNGGNTGANAGATGAGNTG-NGTCATANGNCGNACNGNNNCTGNTACTCNAGCCNTNTCTNCCCTNTTGNANATGNNCNACTACGNGATTGANGCCNNCCNACCTNAGNCNATCGTTCANNAGTGTCNAGNNNCNTCGTCCAGGACNTNGANTGANTACNNTGCNAGCGTNCGNNNNNCNAACNGGNGAGNNGANATAGGNACTNNAATGAATCGNCTCCATGCCATNTNTNAAANNGNNNTNNCAATCNNGCNNNTNTTCNCNNNTGNNNNNAAACTCATNATNNANNNGACCCTTTNTATNACGGNCCNAANCNGNTCTAGNGANNGCTAAGGTAGNCCTNNTGCNTANTGNTCNGCTTTACNNGNCGNNTGGNGATGNTNANNCAGANATCANAANNNAATAATNATNTATNCTNGANNCNNTTGCAGATAAGNTGTACGANNANNTTCGCGATNACNGCTTTCTT-ATTGGATNANGTNTGACNNYNTANNNCNNNNGAAAGGNNNACAGTGTTCCGATGNGNCGNANCNGTANCGAANANNTGCNNTNNANANANAANATCANCNNNNTGTGCTATCTCGAACTGGGNNGTTAANNNACTANANCNCNNATNCTNAATNNGGCNNN-NCANNNCGGAACAGNNNTATTNNACNCNNCGTANNN-CCANNCNNACGCNNACATGNTGNTGTTNTNCNCACNAGTATGAGTGCAATAT-NNTATGAAGAGCNACNGA-GANAGTTNNNN-ATCGGANNCNTTGTRNTACCGNCNNACTNCNGTNNANNNNNCACNNGACATCAGGATTTTGAACANNGANA-NAANMNTGTCCGNGNANATNANAANTACAGNGNACCNAATNAGGGTCCTCGANCCCGGNGNNCNCGGCCGGNGNCCCNCATNACTNNNGCGGCCNNTGNGTCTGYGNNAGGNCGNNGANGNGNNGCCANAATGNTANNTTCCCNCCNATAAANTCTTCGNATAGNTCANNCGNNAANTNTCNAATTACCNCGANCAANNANGNGAACTANNAANNNAATNANTNTNCNTNANTCC-ANTGNGNNCCAGTNTNNGANTGNYCATANCACGNTGCNNCTACGGNNTGTTGTNCGCTGNAATNTNAAGCANGCTCANANNANTNGANNNGCCGGTGCTNNCTNGCGGANNNNTNNNNGNNAGCCATGNATGTGTNNNCNTTACNTTANGNANAGCAANANTNGNTCCNCNCNCTGNGCTNNNTNAGAATCAGGGNTCTNAGACNNNGCTNGTNCCNNGTGGAGNNTTAGNTNCGNANATTGATANANTAGNGAANNNANTTAANCTCGGTAAGCCNANGCNCGTCTNAGCNCCNCNNNATNACTGNANGAGNGNACTNTGNAANN-NGNNCCTNTCNCGATATNNACNNNATNAGTWNAGGTGAANNATA-TCGCCTATGGGNNNTCGTAACNNCATCCCNGAAACNCACNNCGAGNTNANTAGAGTNNAGCCGTTTATCNNNNGAANAAATNNAGANATNCANGCTANTANACNCGANCCNCTNAAANAACCCNNAANNNGGTTACCCNGGCTTNGNGACGCNAGCGTCTTTNNGANGNCNNNNCNNANGCNANNTTANNTGNNGANTNGNNNCNATCNACACNTAAATNCNNNNNGNNNATGNTAGNCTCACTTNNCNNNGNNNNNGTCNCTATACNATGCNCCNNAGTCTCNTTTCTNNNTGATCCGCANANTAAAAAANNTNNGCNANGTTTGNAAGTCNTTNAATNGTNGGANTGNCTNATATGNANA-NACCGCGNCTGTNGCC-TAGNATNGNGNCATNCNNCAGCGGCNNAAGGNCAATAAACCTGNNTTAGTNTNTNATCANAGCATNTTGNATAACTNTNTTNTNNG-NAGTNACTCNGNGGNAACGATTACNGNNANCTNTNGNAAGGNNTAGNTNGCANANTATGNATCTCCGCCNTNCNANCCNTGTTTNGGATNTTATTNGNATCANAGCTNGNAACNTNNNNTTGTTGGCGTGNNTCTCGNCAAGNTNAGNCANACGGTATTNNNNNNNNRTNCNNGNCTNATNAANCGCGTNCNTGANAGACACGGNCCNTNTNTNCTTGAANGTTTGNCGGGA-GAAGNGGNGANGTNTNAGCNCTNNNAANNGANANGCTNCAATANTTTNANGGCGNNNNTCNAGWTNCGNACTNGTCTTNTTAANGACGCAAANNGGNGCCTNGANGGTGGANANNATNNNANNCTGNGNNTNTATNATNCNNNGNAAGAGATNNCACTNNTGACNNACNCNCATNTANACNCCCANNNANGCAACGANTATNGCGAGNTCCACTNCANATNGANCTNNCNCNTNAAGTTCTGNNGCNTTNTGTCNTGCATGGNNTNCNACAGCNTGCNCGAGNNTCNNTNYACGNANGNTATCNGTCTCGTNTGTARANNNTGNTTACAATAGTTATNCN-GCGTTNACCNANGANACCCTTNTNNCCATATNNNNNATGGCGTGNNCCNAGTTGGTTACATANGNCNCANTNATNCGATCTATANGTNAAGAGNTTGCNAGGCNAGATTNGTTGCTTANGATATGNNNNACTNANANTGNGGAACGTNNGNANTCTAGCNTGGNAAATGNGAGANTGTANCNGNATTNNATANTGCNGNNGNTTCCCGAAGNTGCTCNTCAANNCGGTANGTGAANNATANGANNAAGANTANCNCNCTNGATNNTNTCNNGCCNCNNNNTTNNGNTCNNCNCGANCAGCGGCGNNNNGTAGTNNACATNGNTAAATTATAGGNNCNNAACCAGGNNGNGNTNATCTNAGGNNANANNNGTTNCTNNGGNNCNGCANNNATCTNTNNCGATATTTANNTNNANNNNAAGNCNCTNNCTCNNGACANCNNNNGNGNANKNCNTGNCNTNNNGNNGCGCCTCGCANNNTCNTNAAGNTNCNNNNNCNCTCNCANGCCTACANNTTACGNNGNTGGANGGTNCNTGNNNGTATGCTAACGACANTTANNGGGAGCCACNNNGANAATNNGNGACGCNCNTANANCCTNNGANAGAGTG-CNNGTCNGNTANTGATNANGNTNTNAGCTNGANATCNNGNCTTNCAATGCNNAAANGCNCAAACGNANNNANTCNNCGCNNNTNNCTNGACTNTTNGCGCTGATTTTTANNGTNGCGNCTTAACNGTNTNNTTAACCTNANNNAGNTATGNCGNNGCCCNNATCNTTNNNTNNNANNCTTAGANNACCNCANCNNNNGANNNCGNTCNNGAAAGCNATNNGGNCAAGNNGNCNTNNATANTCTNGTNGGGNNGNCGNTNNNNAGCNCNNTNNGNNNNNNCCNTNATCCGACANNATNTCANGNCTNTNNCNNGCATCNNGGGACTCCNCCCACNNTGGCGCGTATGGAGTNTNAGAATCGCNGNATGNGCTTCNGNCGCWCCACTNAAYGRCTTNCGCGCNNTTNNNAAGTACGTGAACCCTGNGCCANANTGNANCNNNTNNANGNGNCANCNNNAGCATNNTGCANTCCATAANNNACGGNTATATCTNCANNGCCGGAAAGNCTNGTCNNNNANNNACNCANNCCMNANATNAAGAGGTNNATCTTAGCGANNCTNTANANNTCNCNAAGA-GAAANNNNNNGNNTCTNNACTNTNNNCCANTNNNNATGCCNCGAGNNGCCCGNNNCCCANTGCNTNNNCCGACCAAANAAACNACACNTYGTCTANTTCNTGTGNGGCNGNCANGTGATTTCTTNNAANTNGNNNNNGNNGNAGGNGTGTNGGNCCTTTTAANGNGTGGAGCCCCCNNCGTNCTTCNTNTNGNCNNTNNATAGAGNANGANTNGNNTTTNANATCGTAATTNNAAAANNTNNANNANNCNNNNTGCCTNTNNTGAGGANACTGNANNANATTNCANTN-ATANNNNATGAANACTCNCNNNNNCATGGNCTNTTCNYTNNACTAANNGNATNNCCAGCNCTCNACGNNTNTAANAACTNANCNG-NGNATCTNCGANNNGAGCAGGTCNGAANCATTATTCNGNCNACCCCNANTGCANNGATGGANNTTCNTGGGANGGNATCCANAATNGGNNGCTNNTNGAGNNNGGGTTCNAANNNCANNGCGGATTNNGNATCTCATCTCCTCAAGGCGTCAATNTNNTGGAANTGCNAGGNGCNANGYGTTTCANTCTNANGGTCNGGNGGANNNAAANGNGTNNNNGTATAAANNATTATTNNNGNTNNTNGCNTTGTCGNAGNAGTTCCNTTNTTCNANTGAGNNNNANNNTTCNTTNAANTNTCGGNCNTANNANNGGGNGNTTTAGNAGNTNTGNANCCRNANNTACNNANAG-GCCNTTTAANGCGGNNNNCNCCGGAAANTNCTCACTTCCNNACNGCTNCANNAGCANTTNNCANANANCGCCTNGNNAGATATTNTNANGNTTATTNCANATANGTGTNTTNCTNNCTATNATNANAAATTNTCNCANGTNTGNYTTNCTAAGCNGAGT-GNTCANNTTTCNNNGNCNANNGGCGTGNTNNYATANANNNAGACAAGNNNNNACTTCGGAGTANNCNNANGNKCAGCNCCNAACGCCAAAGAGCAGGNGTNTAGAAGGNTTANNCTTGNCGNNTNCACNNNATCCATACNNNNCNNCCANTNTCAGNCNNTACTANTGCACCTNGNTCCNANACNGNSNNACNCAGATCCCANNTCNGTATCTNANNTTCNAAGCNNNCNNGTCNCTTTGGAGNTGATNNCNGAATGNCCNGGTRNANANNNCTNGNCN-CNGNAGGCAAACGGNCAGNGGRCTGNCNNNCATNTGGAGTAAANTTACGTCGTACTACGGGNTAAAGACCGTATANGNTACTTTTCTC-CGCTANGGCAGNTTNCGAGAAGCANCTCGAATTGANCGTA-TNTCTTTNTCNATTCCCNGCCCGTCCNTNNTTTCTCNNNAGTNAGCACAGNAACTTAGGNGTTACAGGGTGGTATCTTGAGTGGAGCCNAGTNCGNTAGCNAAAATAGACNCTTTGNACAGAGANGTGTTTAGTAGTCNTTGTCATCCGGTTCNNCTARGCCANTNAMAATGNNCTCANGNCCAATTCGCTCNAAGTCAATCTANNGCACGTCTACGGAAACNNNNNGATGTNCTTGA-ATAGTNGTTCNCNACTAAGGGNNCCACNNATGGTCCACGANAANAGCCCACNAATTGCAGCTTTNTACCNTTGRGNTTGTGTCTATTAG-ATNACCNCTGASAGGCGNGGGATTCGACCCGCACCNGGGCNCAANAGTCCCTAAACGNAGNGCNCA-TNAGGCATTGAATNCCANCAMTTCGTTAGACGTCTTCGGNTTCCNNANNTTCTTGTNTTNGCNCNGGNNANCGTCCNCCGNTAGGAANTTGCGACACKATANNGAGNGACNACMGTGTCGANGGCTTTGTAGAAGCGNGGGN-NCNGACAGNNTCGACTGNCATCNACACCNGGCGNNGNAATCCNNNNTNGCCGAATCGATNCNCGACCGGNGNTACGCGNNGAGANGAANGGCGCGCATAGAANGACTCGCNAGTATTANGTTATANGNAANAAGTGTGNTGGTGCCCNNAANNCAATGGTGAAGNAACCNCCTTCTGAAGGGGGGTGGGTNNCTTAGNCNTNACAG-ACACTTNNNGTNNATNNGGACTAACTNNGCAATTGCGTGCTTNTTATCNGNTANTCTANCTATCAANNNGTGNNGGNAATANGTCANTAGNARNNNNTNCNAGTCATNCGAGNTNACCGTGCRNNCNGATCCACCGNGAGTACGAGGTCGACGCATNCTTANAANTTAACTNTCGCTTNNTTATTTNCGTTNNGNCANCTGCNCGACTGNGANNNTTGCNGNATAATCNCTNNATCNGCGTGNNGGANCAGGNGGNGACACGNAAAAAAATAAGNGNGTCNGTCTCTAATGTTATGACTATGATTWCTTAAATGCNTNNTTGNTNCANNNCGNNNTGGNCTCTCNGTNCNNNGATGNCANNGCANGATTCCNNATNTAANSGAANTANTTAGTCNNGTCTGNGGNGAAANGNGNNNTATTNNTGNAANNNACCAGCNGNCNCANGACNACCNN-AGTTNNANTNTNANGCATANGTANNCAATCCNNCGTCATNTGAATATAANTNGAATNTCTAAGTCTAN-NANNNCCNTCANAGCNTANGGNNNCGTGNGCGATGACTTTTCATNANCACAGTTATCATANAT-GACNTGGGCCANTNTNAGTNATTCGCGGTTTNTGNCAGACTTAAGANTCTNCGTAAACGCGCGNNANACANCTATCNGAGAGNTAANNNCNGRNAGNGNNTCGGTYTGTANGNNTNGNTNNTCANNGTCCCGGAANTCTCNGAGNACNNNAGCGATNTGNCCGCCTATNCTCGNAATTNNGAGNNAGSANANTTACGANACNGTNAACGNCNNCCTGNTNCGTCGTAGARTNTAATANTGTCGAAANCTCNTATNNANGGTTAACNACNTNGTGNCGGNTCTNANACAAGGNWGACCGACNCNNCNNGNTAAGAGTNTTATAAGCGTGANTCNGNGTCGGCCTCCNCCTGNTAGTGTNGNNNGCNANATTCTAATCCNGNTTNTCNNCANANTGANGAGTTTAGTTCTCAANNTCTANNATNGNNTANTN-TNGCGAAAGCNGNANNACANCGNGTNGATANTNTATGNCCACNTCANANGCCNGATGNCCTTNNTGGAGCTAANTTCTAGCNCTCNGCNGGGTTTNTCTTNGTNCTGAANGAANTYATTNTGNNGNCTCCTAGNGGATAGTTCNANGNGTTACGGGGCANCCTACATGAGGNTGACANNGNNTTGCCCNTTANCTACTGTNTANATAAGGCTNTCCAAACNTCATGGCNGNTTTCTNCTCCTTNTATNCTNANAACNCGTTTNCAATGNNNANCNACNGTGGNTCGANGGACGAGTCAANNNNNNAGNNNCNGNATNNCGAGNCGATGANTNACGGCANCNGCCCNTGATGNCGNNANTAACNNNTTANGCAACAGTCACTAACNCCAGA-TTTNANCNCTNTNTGGCGACAAANACNGTGAACCNGNNTCAATATNAAANGANAGTTCNGCACCGCCNCCTGACCCCGTCNTCGTNNCCTTGGNTTNCTATNGNAANGTANGNWGCNCAGCAANGGANNCAGGTNAANTATCTATCGTTCANTGCNTACCTCAGT-TNCGCGGGNGTANGATAWNTGGGGTCNGGATGNNCNGGGTCGNCCAAAANTCAAGTGNGGATNACNTTTGGTGAACTCTNAAYNAA-ACGNTACNCNNCTANGTNNTNGGAAGACATNGAGCCGTTCGGCTCCC-TTNCGGNNGATANCTANTCNAACGNANCTGAGTCANGTTNTAAGGCNTGTCATTANANTCTCNNNGAACATAGACAGTCTNAANGGNNTAGGNNNTTTNGCCTCNTCNGTNGGGNTNCCANNAACCNCNTCNGTTTNANCGNNATTA-TGNANNGANGCNTNGCNCNCNTNNGTNTTNCTTCTACGCTTTGNGAAGCGGNATANANCGAANTNTNGGNTAGANANNTCCCCNANNCCNGAGCCTTCGNCGNAGNNTGAATCCNNNTGTGNCAGNACNACTTNAAANTGNANANGAATTATGTCTCAANNTGCAAATTGAANTATCANATGCCACAGCNTGCNCGNTANNNTGAATAGTTNTNCNNTAGGNCTGNNNCCAGNNAGANNANGAGNNACGTTTGTNTNCNNGAAAANTNTCNACNNTTTNCNNGNGNNATNNCNTGNCTNTCGNNNCANCCCNCGCAAGGGCAGCCNTACTNNGNCGNTNGTGGNGAGGGTCTGNGCCATCGCCCGCTGNCTTGTNGCNNTAAANNAAGTATNACTCTNTACGGTACTNNNGAAGNAANANACCNAGGNNANNGANGNTANNNTCNNCATATTGNATNACNGCCANCNANTGANAAGNNNCCCGCTTCACGTCCCCNGCAATGCCGTANCNNAATCGGCCANATANGGCCANCCTACNTGGGTNTNNGNCATTTGGTTNTCCGGNGACCNCTGNTNTGCTCNNGNNNCAKGCTTTNNCNGNAATATCA-AGCTNCCGTNNGGTGGNTTGCATNNTNTCCCCTATGTNCTANTTGANTGTTATCACNNAACNACCCANTNAGTNANAACGATTGTATSCACNTTTCGNTCNNGTCTGACTAANGNAGTNNANACAGTNCNCNCCTCNATNGNAAGNCGAACAANNNANTAANGNAAGTATTNGTNGNTCCNCCGCNGT-CTTCNAANNTTGCNGNNGACNNNANAAGGAGCNCNNCCGNNTGCNTNAGNNAGGCCGAGAAACATACAACNTAGANTTTGCCGCTTAGAGCACNNG-GGGAATANTCGCNNGGCGGCCACGAA-TAGNNATANNANNTTATNTATCANTTCNATNGNTNNAANNCTAGNTNNCTGTNCNANAGATNCNTAACAGGNANAANTTNTCNNNTTTTTTAAAANGCNNNCCCGNCTNNNATGNGTNNAANNNATTTGGTCCATNCNTTGATGNTAANGGNGNNNNNNNNTACCGGNNGTNTTNCNCNTCGTNGNCNTGNATNGNCNANCCGNGACNCNGGANTNGTNANGGANANTCGGAGTNGAATAATTAGGAACGCTTTNTCAGGCATNNGCNTTNGNTCNTNANTNGCAGTANTTNAATCACGNCCANCGATNKNNNCGAGTTTCGNNNNNCNTTNCNCACANGAANGNCNNTNANTTTNGNAAGCTNACAACATNAGNGCATACTCNCNNNNATNNGNNCNAANNGCTAAGGANATNNTGNGANTCNCGCGACCCTNTNTGNANTGCGCACGGTTNT-NTAGCNGNNCTAAANTTATTTCCGNCCNNCAANAGGAATATGTTNNCNNCACTAGANCGGTTGNATGNGAGNTNAGATNCNNCTGAGCGNNTGNTAGAGNNCANGCTTCNCTCGTCCNAGCNATCTNCANGGGGACGAANCTNGNCGTACACTNGAGTAGGGANCTGCGNN-AAGACNGCGGTCTCNAN-TGNNTGGYTMCTNTANCGNTCATTATNNNAGNNGCAACCAAGGTNCANTNTGGTCTGGCWTATGGGTNGATGNGNGTACATNCTTGGCAGATCCTGGTATTTTGGCCCGCANTTNCTGGGC-TATTGCNATGNCNTAT-TTGNGTNTAGSATCCCAAACCGGGCGCTGNNCGGCCCGAGTCNTTGNTCCNAGANGNANTNCGAANGATGCACACATATNGCTGGGATNGATNTTAATNCTGGGTTNACACTGANTNTTCATATAAGNTTGNCGNCCTNTGGCCNGGNATTCNACN-ACTNRAGGANAAATATGGTTCCNCGTGACGTAAAGGNGNNGTCNCGNATAGGCNNGAAGANTTTNCTCATGWCATAAGGGNAAGNNKGNAATNTCNCATANCGCGTGTCGCGGGTTGCAATNNGG-TCNTNNGNTGGNTATGACATAGACNAGCCNGTATCTTNATTCAATTNCNNACANNNAAGGGTGNTNGGGACAGGTAATATCNTGTCNCCAAGGCTNGNTAAGATACACNNNCGACGGNNGNTGCNCACAGAGCAGTCTATTCGNNANTCCGNCCCCCAGTTCGCGCTGNTGTGCTNGCTTGAACAGNCGGTCTCNTNAAGATNTTCNNGNACNATTATANTAGCAGACCCNNNTAAGANTCCCNNNNCANGNTNTTTNANACANATNNATACACGTCCCTCGCTACCGNNTNGGTAGAANNNNGCTTATGTGGGTTCTGTTCNAATTAGAATNTTGNGGCCANGANTGCNAGNAGGCCGATCTGAAGCTCCCNAGNNGCCAATTTCAGGGGCNNGTTNCANAANCCTNCNANCCGTGGNGGGNTTGNTNNTGATNNCACNGNNNACNCGCANTTRNCCNCANNACNNNNGNACNNNTCNNCGNNCAANNCTNGTCNNANNNTNGNNTNGCTNNNCNNNNNAAANNNGTCTANAAANCTCCNNTNCNCAAGSCCCGGNGTCTNNNANAN-GGCNNTTACAANNANTNTNTGNAGGNNANCNCNNCNTNGNNACTNTTCTGGNCTTGTTNTCNCAANCCAAGNAKTNTACNTCNNNNCAGCNC-CTTTCTTATGGGAACNCCANNNCGNANTAGTGTNNTNACNTGGT-NAGNARATTANAAGGCTTNAAACNACCGNNTCNANNT-NNTATACGCTATGCAGNACNNTCAGTTNNAATCTNGAGNGNATNNTTATTCCGGGTGTNGAGTC-ATGTTNNANATNNGYTACGATCTCGGGANAGTCAATTCTTAGTNGGACAGANCCACCACAATTGTTTTNANTTNGGAATNCACNANTCTAGCTTACTTAAATTCNCGGTNAGCCACCANTCCNTGGNGTNTGNNATGGGCNTTCTTNCNGCNTAACNNACNGNCG-RNCAGNTNACGNGNNNGGCCGAAGCAACTGCCCTNCNCCGACGTGACCANNGTGTCNCGAACNAANCNNCCCCANGNAGCNCNANCTNANGACGCNGTTCNTTCNTAACGCCANTGNNRGCTAGNTGGGCCGGNNTNTTNGAGGAGANTCAANGGGGTYANACCTGTCTNAGCCGGANCTTCNNCNGANTGCNGAGTATGTAGACACTCTNTNCAGTNTTANANTGCCTNANCCTNNNCRCACNTAATGTNCAGTTNGTCACTTCANAGTTCGCCNATAAGANNCATTNNTCNCNNNAGTNNNGNCGCNTCTC-GNACNGNGNGNNTANGTNNAAAGAGTCCAGCGNCTGGAGCTGNNACAGGNNTCAANTAGCGNANNNANNTNGNTATGCTCNANCCATACNNAGAAACGCTNTGAACNCNNCAGANCCNNTATAAGTATTGNNTTGGTTCTNTATANCGACCNCCNCGAANNGANCGATTAACGTNTAAGCGNCAGGCNCAACCTNNTNTNTNNTGNNNNCCCNNGAACCTTNAGAGGTNTTAGGTGNGCCNAANNGNCNNNGNNGTNCTAANNTGGTCNCAGTTATANANTAA-NATGTATAGTNNGGCCNACNGNGTNNCACGATNNACACNG-NCTNNTNCCCANNTANNCANGATAGCATCCGTGNTNGCNANAGNGNACCGACNANGCNGA-NNAGTCTTANCNNNGATNNCNACATNNTCTTAA-NATTGNCCATNNCCTCACNNTCNNANTATTCTGAGCTNANTTCNNAANAANTAGGANCTTGNNGNCNTNNGANNNNGNTCCANNACCTNKACCA-NNNGGNGCANNNNCCAGGNTGANNNGGCNNNANTANNTCTTCTGANAGTNANTNCTAGATATANTGACATCTTCNCNYAGNNNNNGNGAANNNTCCAGCGCTNTTGCCTAANAGTNCNCGNCNNTNNNGNAANNGGNANAAAGTNNNAGCACTCTTNNNANNTAACNNTCATCCACNNGANTNCGGNCNN-CGCGCGCCGATATTCANCCGANANNCTCNGTAAANCNNNCANTNNCANTGTGGNCTC-AACCTCTAANTNAGNTNNCNNNNCNACNNNCTGGTTCGCAACNNCGNCNNNTTTNNANNTCATNTTYTTTNNNTCGNNNCTNNATGNTTNGANNNCCCNCTANAAGNCGANGTCATGANCCNNGNGGNANNTGCNTGTCANNNTGNAANTCANGNNGATCANTTAGGNTNCNCTNCNGAATNAATGTGNNNTNGCGANNNCNCTCAANNGANTCCGNTGCNAGAGAACNGAANTNNCTTGTTTGGATCAGCAGNTAANNNNCATTGACTACNTCTGNGGNNNCNCNCGTANNCNTGNTTNATANTNATTNTCGCANTNNCCNNNNCNATNNAGNCNGNCNNTNN-AGTCTNAANCTNNNANAGGCTNANNTACCACNTNGTGANACACATNTTANNCCTCGNANGAACTGNATACNNCANGGCNNGTNNNTTTGGYTNCGTAGTCAGNCGTCTCAAANAGGNGCNCNNNNCGANNTNGTTTGTTNTNNACNAGGCGNCAGTAANANCGANNTGNGTGNTTNNGNGNGNGACNNGNCGANNCANANAGNANCNNNTAAAAATTANGTTTANNTACN-GGGTGNANNGTAGCTNNNCNNGGATNNNCNANNGNNCTCACNNNCNTTGGANATCCNAANNNGTANANGGNNNNANTAGNCNNATTTANANNTNANTNNCNNANCNCNNNTGANNTGGANCNGNCANNNNNAGATTGGGANNACGNATNTGGANAAATCNTANC-NGNANATNNCTGGCNNCCANANNTANNANTNNTCGAANAAANACNGNNTACNNGGNNTGTTNACTTNTACTAGNCNGNNNAANNGATAANAATNNACNCTCNNCANTCGNATGNAAACATATATGTCACCANANNCTTNTCANNGCNNNCGTCTTCNCCCGTAAANCNTGNNGNNNTNNGTNGNCGTCNNNGACCNNGCTTTNGNNCGNCNNNNNNTNGNNNCNAAGNNANNAGNNGNTTTTCGNCNNGNNTNGCGCNGTCGNANNTANTANNNCNCNNCTNTCTANNTAGNAGTNATNAGTTGNTNAGTNCNNANTCCCNTNTGGGNNNNCAG-N-AAANNCNNTNCGNTCAGANNNTNNAACGGNGGANNCNACGNNGGTCGNATTANNNKNCGNTNGNTTNNACGTCCGCCGCNNNTGNCTANTGGNAAGTTCNCCTANANTANNCCGGTTNTGACANTTGTACGNNAATANNTCTGAANAAGCNCGANANCCAANAGGTGNGATATNTNTAGCTTNAAANANTNTNCCTTCTGCCCNCGNAACNNNNNTTCNGAGCNNTCC-NGGGNACTAAGTANGANNACNTTNW-CGGCGANNGAAATGTNGCGGTNTTANGGCACANNTGCAAGGCCCTTGGCTATNTNTCATCCAAACCCNGGTNNNTGCANGCCTAATATGGATANAAGAATNCNAACACNNATNANTNNTNGGCAACGGCAANANGGAAGNTGCNTCNATTCTCANTNA-ATNCNTGATGATGNGNGTGAAGGAATGNCCTCATTANAGTCAACGT-TATTCNNNCNNCGNNTCCNGCTCNTCNTNATTACANNNTGNGANGNGNNNNAANCANATGANATNGGAANTCAANGNGAAAGNNTTCNACTCAGATAANTCCANTTCTCNTNGGNNCANGCNTGACAATGNGTNCANAAGAANGCTGTNGGAGNTNCGACCCATCTNGGAGGTCTNNGAGAANCGGAANATCGNCATNAANTCTTGTG-NATNTNCTTGTGNCNAGCCANTCACTNCAGGANTTGNGNCNTGGCGANGGCACTGTGTAGGCNAAGTGCNTANANYNTNCCTNTNACNNCANKTTCAGATCNTANTGAGNAATCCNGNNNCGNGCCNANNTNGAATNGGTAAACCACNTNGNTGNTCNGTGTNCNTNGANAGCNTTTCCGNANNGCANCNCNGGNTNNCNTACCNTTCTAANNANGTGGCNCNAGATNANGNGTTACATCCTCANNAACCACNNGCANGTNGCTTACAATCGNNGCNNNNNTANNGTTCTNAGNTNGTTTTNCTNTGTCGNAACNGGAANGANGATGTGCNANTTNAGAACGNNNGCAGTTCAGANTGTGAGNAAGACNTCAGTNNCANTNTCACACNGNTCAGCGGNTTAGN-TCCC-TNNCANNNTTAGTANTNGNAAAGNNGNCNANGATNAACNACNNGANTNACGNN-NAGTNANNNANTATTTTGANANGTTNNGGNTCNNCNAGCNGCTTAATATNCNNNTNCCACNTNGNNATNGACTNCGCANNAANNNNNTGTANTAANGCNCNNAGNNCTNACNNTNCAGNG-ANNAATTGAT-GTGANNNGCTGTACNTGTTNNAGTGNCTANTAGGTCTNATGNCTNGGTNNNNTCANNNGTANGNCGNATGGGAATNTGGGCCANNTNCTGNCCACNCAAGCCCNCNNTANNTAGTCNNTCNTCGNCNTTCCNNNAANNTNGNGGANCNCNGN-AGATCATNAGCNNAANGNGGCTNNTNTATCATNATTTANTGTAGNCGCNACTNNAGNCGTTCTANGTNTTAAAANCATANTTTNCNNTNTGTGGAGNCCTTNNTAAACTGGRNTTNCTTNNNGAGNCANTGNGGNGNCTANATGANTNATNAANCNNGTCTNTGNCNCGNANNCGAACGCTNNNNNAAGCCTGCGCNNNTGNCACAAGNCGTCCANATGNTAAACNAGANNTTCGGNNTCATNCNCTTGTANTNNGGNNNACNGCATTNGTA-GGTCCNGCATACTTTCCNCCCGTGAGGATNNGAGAACGCNACCGNGAANAACNNATNNAAANCGGGTCCNGGNCNTAATCNTGACNGNCNANNNTNTNGNNNACNCNNCGAGNNTTNNCTNNNTNNCCGGNGCNNAACAGNGGTNANGNNTTGCANCTGTNGNACCGTTNCCNNANANNNNATCACCANAGNNNNGANNNNCNCTNNGGGATCTNCNNTNNNAGTNTANANNACNTGTANGTNAGNNNTAATTGGTTCGNTCNTTGNGCTACATCNGGNGNCATCGACNGTGATCCNNCTACNNNTNAGGACATNTCNTNGNCNCTTTGCGNRNGCNGCANGTANNNNNCAACANNACCNNTNNTGCANGTAGCNNNTANCTNTGCGCNNNCTTTATANNGTNTTNNTGNNNTNATTN-TCNGAAAAAACGGNNCCCGNCN-NNCNTTACCNNCATTCTTNNANATCCNATATTNNAANCNGCNNCACNCTATTNNNATTACNNNCGTTANCTATNNNCTGNGACGAAGATTGGNTTGAACNGNCTTGTNTNCGGACCTAGCNATTCACCGNTGTNNCGCTACTTCGTAANACTANGCNTCCCCNCNCNNCANGTNNCCCGTTTCNCTNRGCNNGTANANAAGATNTACNGGNNTTA-ANTAAANATGCGAANNTCNTAANCGNNACACACTGCNNGANCNTGGGTATNGNNTTTCAGTGCNNATGTAGCNTNCNTCTTTNNNTGTCNNNTNNTGAGATAGCNTKNTTATNATNTGCNNNNGACGGGATCTAGGGCAAGGAGNGGGGCAAGACANNGAANCTCTATGN-GNNGCGNCANGANNGNANGANAGANTTTCCCANACNAGNTCNNCTNTNAATCGTCTCCNTANNGTNNNCCTNGCGNTNGNCTTGAAATNCTCCAGNN-NTGAGCNNCNAGCGCTGGNGNNGTNATACCGATGCCNNTNNNGGTCACCGTNGCCNTGNTNATNCT-TACGAAACCNGCGCCATANACNTGGGNANANCNNGACCNATGNGCGGNACTNACCNNCANCATCAGAGTACCTGCACGCTCCCNACAANNTCGCATCCNTNTCNGNNCTAACTTCNTTCCGNGGTNCCGNGTNNGCTNNTCGTGCGNNNTNGCTCNNAACCNACTTAANCCTTANACCTGGGCATCTNNNTGACGANCCATNNTCCCNCGATGTGCGCGTTTNCCTGTTNCNTTCCCTGNTANTNAATNNNTTGACGGACGNNCNTNACCAAAGTGAGTNRANAANNTCGTCCTNGCNTNTNNNAAGNTANATNGGNTANNTNCCAGTNNTNCAAGGTGCAAANGGNGCAGNANGTTGNCGNNCTCTGTTGAGTTNGAAGTTCGGNNTCNGNGTTTAGGGCNTAACNNANCNTNNNNTCCATCTACNGAGATNTCTGGNNNARCNAAGTAAAGNCCANGANGGCNNTNGANGGN-GANNATANNAGNGGGGNNCGTNTNACNGGNNATATCCTNNAATNAACCN-GNNATTGCTA-TAGCCGCGGTGGCAAGTNCCACCTCCNNGNGGNNCGGAATCGGATGTGCAANGCGANCTGGANCTATTTCNAYACNAAGTTTAGTGNAGANTNGAATAGATCCNTTNNNTATACGNTNTAGANTCNACAGATNCTATNGCTANCANNCNANNNTNKNTNGNT-CCTNACTTNCGTCTNG-ACANGACCTCNNTAGANNNCAGTNCGGNNANGAANNNTATAGANATNCCGNGNANTNNNNCGTNACTANNNATGANGAGTCANCTACTATGGNNNTGNNGCCNTG-NAGANTATNTACAANMAGGGGNNANGTNGCAGGCNNACNANNTTGCTCAGCANGNGANNGCCGANAGCACCCTCGCTAGANAGGCNTTCGANTTANGTTAATNNACCANGAGNTGAANTCGAGATTNCATNACATNTNGCTTCGNNTTNNTAGGTGATNTTNGCNAGANCNGCGTNGATACTAGNCTNATNANNAATGNGNAACTTGACCGCCNTNNACNTANNTGT-GGTCANCACNNAGCTATAATTNNNANATNNAGNGGTANATGTTAANNGNNNGNCCNNAAGNAACNTNRNCA-GNGGCTGTCNGNCGNTNGNGNCTATTTCCGGNCNTTNAAAGNTNACANNACCGACTNNNCTYGNNAGTNCNCTTGANACNGGNANNCGGNTNNTCNTNNGCNGGGTANACNNGGAGGAAAAATGTATG-NANTTCCNNTNNCGCTNAGTAATNNATNCGGNNCAATGTACGTAGANTNCTACTTTGNTTANCTAGAGGCTAGNNTNTGANTGGCTNGTCGCNNCTNTANGNNTTNAGNCNNNTATNNGTACCGTNNNNNNCCCCCAGNGNATANTAGNGACNCATTNTNGAANGANTGCTCCACNCCNNCCGT-GCGCNTGTTANNAAAATCCGNNGNATAACATAANANNNATNATTTGNNTNACNGGAANAGGGTNNCTNCCATTNCNGNTAANNAGCTCGTAGNNTGNANACANCGTGNANNTGGGNCTAANTNGATGAANNCTNNCNANTAANCCAACGAGGNTNCTNTAACNANNCGNNNNCAAGCNGGNNGANGNTNGGCATAGGAGCCNCTATNGAACCNNGCCTTTCACNTGNNACNCNAAAGTAANGTNCTANGAANNCNATANTGCATATTNTTTGTAGTNCCNCAANTNCCNNTNNTCTATNATTAGGTTNNAAACCAANAACNTNCGNTACNTTANNNANGGTTAGNGCCNATGGNGTCNCANTCNNAGTGGCAGTTTACGNGCNAAGGGAANAGNATATNNCACNGNGTNAACNNTCAGGNGATCTC-CATCCANTGATTCTGTTGYACGGTGTNCTTGNTN-YCCNGNGGATGANMTNNCGCTNNGGCNGANGNAATCTNNGTTCANCCNTTCCGGAANCGNNGNNCTCANTNCNTCTCNTTMGTTGNNNATTANGCCNACTNCNNACANTATTTCGGACCNCGNATTCGNACTCNCGCGGTGACCCTNNCATNTCCTNTACGNNGCCNTNTCNATTNCTNATTNNGTTCTNGNATTTNCTYTCNNNTANGNCCCNNRGGAGNNGAGNCTTGCGNNTGCANT-CNGTNTNGCCAATCCCANACAGTTNCATACGANGTGACTACNCACGNNTAGAANGANACACNGNAATGA-NNGNNAAGGTCGNNNNAGGANNNCANNNCATGNNGNNTANCNNCCNNC-NNTANAAAGGGTCGGTTNAGGCACACNTNNTGTNNCTGNTCNAANNTACTGCNTCTGTANACNANTNCNGAATCNNTA-N-CGGGNTGCNTGCGNTNCCGGNCGTGTTANNNNNTTTNGGANCGNCGTNTNGGTGCCTNNNNAATGTCYAACCNGNGNNGNCNNGTAGTTCTNNNGAATGGCGCNAGAACAATAANNNCCNNTGCTGAGCGTCNNNCGCTNNNTGTCNANNGCNNCACNGNTNNAATTTAGNTAANCANCGTCNCNNNTACACTAGTNCCTTGTTCCANTCNWGAGTGCCAATANNCTGNTNNAANCGNTNACCNNACCTAGNNGAAAATTGCNAACGANCGTGNATNTGTGGNNGCGNCTANGCCAACNNANNGCTCTGCACGNANNCNTCTNNNACGGNTACNNTCNTTCNGANNCCNTGGTNNTNTATNANCNGCNGGAGTNCNNNCANNTNNTGANTANGNGTATNAAANANGANTGTNTCNNNNAA-NTTCTNAATANCN-GNTNCGCNCATGTCTGGNTGTTNNCNANTCCATGGCNNNNCNANCNNAGGTNNNNNNANATAAGCNGNTNCGGGCGAAAGCNGCATTANANTGANGNCNCGGCCTTTGAAGTCGSGNTCNTNTNTTAATNNNGNAACNNNNNGCGNNCANTTNGNCNNGGNNTACNNGNCATA-NNCCTCGCGCNNNNACGANCGNGNNCTGGAGNNTANGNNCAATANNAANNGNGNNGGGAAGNANTATACCNNCANNANGTTNTCNAACNCNCANAACNNNNCGNNNGNNNTTGCAAGNNNACNCATGNTNTTGTAGNNCNNCNNATAAANNNTCGNGNTNAAAGCCANNTNTANCNCNNTCTGAANNNTCCAGNNNATNCNNCGTNTCNNTNTNNANTANNANTNGRNNGANGACCNCNAGNNNNNCNGNCGCGGACNNNGNCNGAGNNGNTAAC-GANNANATATNANNNGNCNANAGNCTGCGTGANNNTTGGAANNNACWCTCNGAGTANGCTCANAGNGGGNNGANNNNCNNGNTNTACANNTNANGNT-NNAANANNTGTNNANTNGATANANANGATNCNNCNTGGGNGN-GTGNNNCATNNTTNNTCGNGGNTTTATGGAAGAAATTACGGANANATCGNCACAGNGCAYACACACNNNA-ANAGGTANNCNAAGNTCGATAATGTCNTGCTR-TNGCRANGTGAGCCCNGAACCTACAGTTNTTCNATGTANGTGTGNGGAGTTCGGNTACGGNNTCTTCNTCACNNACCTCCTANNGAGTATTTCTCATCGCGGGGCNCNCNC-NGCTTGTGAANAACTAACATACCCNGGNGAGTCGATTTTACMCTTTAATACNNAACANRCGCGTCCGGNACATCTA-GGAGTRGAGCTTATGGAGATTAGCNNATATGAACANCTCGGTTCACTCCG-NTNNACCTNCCCGATTANTACNGTTNAACNGANTACAGATANTCAAATNTGNGTANGTTNCANNACKATANANGATTTNAAGA-ANACNTCNTANT-GGCNAGANNTTNNANNTTGGGACTNCAGCCTGTCTCTNNGNATG-AGGCNTTTGNGNTNANTTAGTGTGTANAGAAANGCNATTAGGNAGTANCANTTTATCGAAACTNYAAACTGGAAGCNGNCCNACTTATAGNCAAGTCTCGCNTAGAGGNCCTTTGNTNCTNTATNCGNGGTTCAAGTGTCSNTGNGGANTCNANGNTCGNGGGNNTG-ACAGCGTNACNGATANGGGNWATGCNTATCGGNNTTGAAGTNGTAATNTNCGATTNGGTCGTACAGGAGNCNAGNATAGNTAACGGTTCAAAANATNAGAGTTTCANCANCANTTGCTGTTCCTANNCNACCCNACAACAGCNTAGNATTGCNCGATATATNAANTANCGNATAGGGGCCTTGGNGACANCATGCCNNGACNTTAGGNCTCCGAGTGNCANTGNGACAAGATGNCAGTGNCNTTGGGCANTTACNTTCTANCGT-TNNGCATNNATCTACNTCNCATGAGTGGAANANGCNNTTTTGNNTAATNNAGNTNGNNTNAATACGGCATCCNCCATNNNGCNTCAGTNCTTATGACTCATNCCGCTGANTTATTTGNCANCCTNTTGCAAAAG-ATCGCACTGGGTCTTNTGNACANNCTCCTCGTGGATTNNTACCAGNGTGTGNATNGAGTANACCTCGNNNANATGCNNCGNGNTCNGNNNTAGNANCCGTGTCTNTTGTTNTCCATTCGTNCCGGNNTAGAANTCGTCTNGGNCNTGCCANGNTACANTNTACCAGTGNNATGGTNNTNGTCANNTAACG-NCNAGGGCTAACNGANGAGACTAACGNNNGAAANNACGATGKAGNCAGNCAACNCANTNGTTNNCNTNGACGNATACGTGACANANAGTCGNTTNTNATNAANTGCNNNTCGACTTANNNAGNCNCCTNNNCNNGGTGNGCNAGCTTCGCANCTTGTANTNGNNTNCCGATNNCNNGCTNTNTNNGTGGNGTGAGNNGNNNGTCNGGTNTNTNGAACTCCACCN-ANTNCGGANNAAGNTNTCAGANNGTGTANGTCCACANAATAANGTGAAGAAGNACTGACTNCCCGN-TATANGAGANNNCATTCTNTTAACCCTTNAANCANCAGCCANCAGGTCGNTTNAYNTNCAAACNNTTGNTATTNNANGG-YGGCNCCATGSCANTGNANCATTTCGCTGTNGNGNNGAGATGNNNCCGCAGAANNGGAGANCNNTCGNAAGAATTNGGNCTCNNCGNTAGAANACGTGANNTTAAANNNATNAAACNATTGAACCAGNTYCTAGGATANACTNGNTGNGNCGAGATCGCTAGTTCACNTCGCCCANAGGNGMACAANNTCTNNGTGNANACNTGAGGATGCTATNATCTGAGCCACGAGTCAATGNNCCTAANTANNCCNCAGGCAAGGGGNACNTNAGNTNAGTNNTAGAGTGGACTNANTGNGTNTTGA-NNTNGNCNNCNNACGTATTGNGCTNNGTNGNCTNNATGGGNTNATGNNAATTATTACCGCNNCNNTCCCNGCNCCNCNGNACTANNNCCNNNNAGTNATANNTN-TNNAANNNNNNNNAGTTNCNNANCCGAGAGANCGGAGAAANTGCATAATGAGCANGTANCCAATGCGNNTANCGGAATNTGGCNNGTATACGCTCNTAGNAGGNNGGGNNCATNNANANNNCTNNAGGATNNCNCNANNNTACGTCNAC-NCGGCNANCCNGGGGCCCCNNTNGANTGNNTNCAGAGGGGNGTAANNTGTNNNGGNNNGNNACTCTTANGNTGNTNANGGTCNCANTCNGCNGNTNATTCCTNGNCTCTCGAGNNNAGCTNGAGGNACNGNCAAGNTTNNCTTANCTCACCGNCGNGCCANGCNACCACCNANCNNGGCNNNNGNTGTNCGTGTNNGACGNAAGNTTCANCTTAANTGGNACCTAGNNTACNGTCGGCTANTCCGNAGNAGGCGCCGNAATMNCTNNGANCTCCTTCANGNGCCTCTCCCNAAKNTNANGNTNNCCNGNGATATNGGGANNTNNCACNN-NGTGGNNNNCTNGCCNCNNNGTNTCTCNNTNCNTGACC-NTCAGNCGGGCTNCGNNAGTTSGNGNGNNANGNTAACAACCTTGATANACACNAAGCCTNTGNNTNTNCNGTAGATGNTNNCNNNTCTGTCTGCTGNNCNCNNNNCGNNNGAGGNTGTTNACNTCCNNGCNCNAAATTAATGNTNCANNCTNANNNNAGAGTCCGCCGNTTTTNANCANANAANTCANTNGCACTANNNTTN-NGTANNCNNNGNGAANTANTCGNGCNGTCNGGCCCNTGNTAN-CGGNACGNTNCCGN-TTNNNTGNTNGNNTCTNAGNTGTNCCACCGGNTNGAGNNNCAAAGTACCCATNGTCAATGACANGTTNCTTTNCCGAANNATNNGGTTNCAACTNANTTNGATACGNNCNNCTGCCNTATCACAAGNANTTCNAAGCAAGAGNCNCCNGAATTTACGANGACNNNCNNNNNTCATCNANCAGGGCAGNNNNGCNNNNATTTANNNTTGAACTGTTTCAGTNNNNATTCNACTAACNNGTAGNGTAACNCTNGAANAGCNANTGNNANNCCATNANGTNCCATTNNCNTCAGTNNCNACGNGAGNNNNC-NGNCNNNTACCATNTGGTANTNCNAGGGGTGNNTNTANNTGANNGNCNACNGGAGCTANNAGANNAT-GNTNNCTNGNTNACGATGANNAGGGTNGNCGGNNTNGNGCGCTNAGTNNCGAATGNNNNNNACCNNCTNNTANTNNCNCNATATNNNTACNNCNNANNGNNCNNACANATNGNNATCAAGNNGNTNNNGNCNNCACNNNGGNAACNCCATAGNNTNCCAAGAACNGNGNGGGGNGNCCNGTGNNCGNCACG-WCNTATNNNNGNNNNTCNANNTNNAATNGGGANNTATTGGTTCGNTCNAAGTGTTNNGTAANTCNNNNCGNGANTGGTNGNATTCGGNCNNNCCCNTTNCCCNNGNCTGNNCNTTTNCGCCNCTNCGTNGNNTACGGNCTNANNCCGCTCGNANGCAGATATNCNTCCGNAANCCGTAGGTGACTCANACNCTAGCTCNNTGNNNNTCGTAACNNNTNNCAAGNNCCAATGGTNAGCCNCACAGCGCNAANGNNG-GCCAGGCCCNTTNTCNANATCATAGCCTNTNCANNCKGATCNCNTNGNAGAGNNTACNACTNNNCCCAGTGNNNNGGNAANNGACNAAACCCTANNNACNCTTGCAAGNACCTNTNCTTCCCNNTCTNNNANNNGNATANNNCGTCACACANGACANNNTTCTCNAAGGTTTTNNNNNCGCCCNCTCCNNNGNATACNAAACTNTAANNTNGNAGGGCTANTCANATNACTACCNGGNCNTGNACNTANNNANANGGGTGAGATNCNNAAANCGNANTANATNCNCNACAAGCAGCCCCANNNCCTGCNCTC-CACTTATNATTTNNNATNACNCANGANCCTTGANNNACNGGNNNGAGGANNATANGCTACGTNNGC-NTNAGTGNNGGTNNAATTGTNNTGACAA-NNNCTGNGNTGCNAGGGNTNGGNNNNGCTNCGNGNNTTNNTCTANACCGACNGNNGAACACNWNACNNCGGTAANNCNAANCNTNNTTCAACNNGNATCTTANTNGANNACTNNNANGTNGNANCGNGN-ACCAAATNTCNTGNNCNGATATANAGCGNCNTCNNNNNTCGNTNCATCCG-AGGNNANNNNNAANACNNGANTNTANCACATGNCCNTANANNGAANGGNNNATAAGACNANCTCACTGCAGAGCCNNNTGCTATNACARNCANTNCTCNACNCAAGTTAANTTNTGNCNCNNATTNNCGNTAANGNAGCANNTGNNTTGNNNNNTNNGACTACAGGNGAGTAGNNTCNNTTCCGATTTNAGNNANTGGCTTTNTNCGGNTNAGCTNCNTNANTCG-NGNGTCACACNANTAGTCAANGAGAAGAGGNTACTNCTTNTNGTAGCGNTCATNTNGTATTAGGTTANAAGNTNGNACNN-TCNTNNTNCTCNTNGNGNCNNCGTACANCACNACTTCCGCGGNGNNANANGCNGNTGTCNNGAGCTGNNTGTGTNNCACNACNACNNGCAGGNGCCNTNGNGTNCNANNNANNTAANNCTNNAANNTCNNACNNCAGTNNTNNGCACTRATCACNCNNANCTGCCNGGNNGTGGCATNNNGGAATTTTGNNCTCTANAATTNNCGNCNNNCTNCAGANAANGGATGNGTTTNANNTTNCCGCNGAGNNCGGAANGANGAANGCNANNANACAGGTGGGTTNCTTTNGAGTCNTCCTAAAGAATGNGGGGGCATTGTTACAAGATATNNTGATCACCACTNCTAGNTNATTNGCTTGGTNGTTCATCTG-TGANNNTAANGGNATCGNATNGCNNNGNTN-NCTCAANTNCNAANNACNCNGAGTNAGCTNNNGCNNGTGCACATGNCGAGACGNTNGAGNGTNGANANCANCTCGTNAT-CCCGGTTCTATNCGTGNTNGAGGNNGNGNGTATNCCAGATGNTAGCGNGGNATACTCANTANNNCN-CTCNATTTNNNTTCGNNAACAANNCNNNNNTAANAAANNNCGTNATGTGCTAGTNANAATCNCNATNCCNCCGAATATATNCGCGNAGCTNCTCTGGCNNGANNNAGNNTTGNNGNACANCNCACGCTNNCGGTGNTTGGTACATNGACANTNNCCGNGAGCNANNNTNCACNTAGNGANCTNNCTNACNACCAATNCCGCANNGTTGCATNCGTAGNANNGACANCATGCNNTNCAANGNGCCCAGTTNCAGNNTAGGCCANNAACNNNGNANCTCNTNATTTATNCNCATCNTTGATCNNTANCMACCNANTGACTCANCTATTGAATNNGTNNAGNNNTNGTACNCTTTGNAAANTTTATNNTGNTNATTNTNGGANNTTTTTNAAAAANCGNNNACCTCNGTCANNANGNGNAACACNGNTCANGNTCNTACNNACCGNGCTTCTTCGNNGTNNCCGGAANGNGACTTCAGGGGNTTAAANANGCNATATCCAAAAGTNTANGTNCTTTNCACNTNANACGNACNCNTCACGNTACYNGCTTCACGCACNATNNGTCNGNGGANTGGGCTAGTCGACCNTNCGTGNGCNNTCNNCNCTNNAAGGATNNNNGAGTGTGAGCCACTTATGNNCGATCCTCGNAGTCNNGRNAGGCACTATNNGTCCGCTAGCGTAAGTGCNTNGNTNATAATTAANCTTATATGAACAATNGCCTANTTTCGGTTTNGCGA-GTNNCTCAANANGTNTCCNACNCGANNAAACCTTGNAAAATCTTTGNNGCNCNAATCCAGGNTAGGTGTNATCNTTGNGCNCNACTGTTNACCGTGGACCNCTTCCCCNATTNNTNTNAACCNAANGCTTGNGCTCACGGTCANGTCCNNCANANNTGATNTCGACTTNGACTCCTGNACCTCANNCCTNACTCTTANNCGCGTNCGTNTNNNGAAACAACTTGCANCGCNTNAANGCAGTNNNGCNANGCAAATNCAGNNGCAGANNTGNCGNANGGANTAAAMGANGNNTCGCGGTGCGTNTNTATCNGTGACTCGGTGTATGNNAG-NATTNTATGNCACTNRGNAATTAGTANATGNCNNGNNAAGCYNTTCGGNNCCNNTTTCATGTGAGCTGAATNANTNATNGGCTTAGARGTNCAAATNNANGAGCANTGTGNNNCNNANNCCNCNTCAGNANANNTNTTNCTNGCGATGCGNNATCCNTCGNANGNCNGNTATTCNNATTANRTNATNCGAANTNCNAGRACNCNAT-NCGTGGTNCCNTCTTCTANNNACTTNNNAGCNANGTTGGGGNCCGGCANGGACGAACGYCCNAGTGTNTNNTNAATANCGNCGANGTGGTGTYCTNTATNTAGGNNTTAAGANGNNTNNACNNATNTGNGCAACNGAAACTANGTNGGACGANNTCGTGNTTAGNCCGGACCNAAAATNCNNAAGGTTTTNNTAACTGNNCTGNNNNTGNCCNTGGNGNTNNTACTCCNNCTATCATTNNNTANTCNTTTNNCGCNTTCTCAGCNCCGNNGGGANGTAGAAAANNNNNNTGGAAATNNCGNGGTNGNGANGTNTCTGANATTNNTATANGCNNNATCNNTNTTNNGGGNTGCCACNGCTAAAATNGAGAGNNANNNCTNCGNNCGNCATNTAACTNTNCATACNANTANAGAAANGCGCNTGN-CNTNTGCTGNCNAGNGACANAAANACGNTGAACGATNTNNNGNNGNTCANCNGNGCNGGGCNGATNNGTNCGTNCNNNANGNNNTAGNANNCNGNATGCGANTCTGCGAGATCNNNATCGTNNNGAGAGTCNTTCANGNTCNNGCNCGCACANNATGCNNNGNNNGGCCNNGNTTNNTNAANNANCATNNAGANATGCNTTCNANNTAACTNNGAGGNNNTNNTCGCANGNTCGCNACAAACGAAANANTANTTGYGTNNTGTAATTATAACATNNATATAATGATTNTACTAACCACNCCNANCTNNTGTGGAAAACCNATNTNCTCAGTCNANGNATTTACCNTGCNANNACNATNANGCGGNGCGNCNNTTNGTNAACAAANANTTAGCGCNNTNGTTAAGNANGNAANCGGNNNNCGGGCCTCGTNGGTTAAAATGGCGNATGWNCCTCNATCGCAANCTNCTC-TCNNGAGNCNGNGAANCTNNNGTCGTTCNGANNTGGGNGAAGGCGTTGTGGTGAGTANAACGNTTNCTAGNACATCTGNGTNGNCTANGATGAGANANNCNNTTNAGAAGCNTNACGNCAAAGGGRAANNGNCNAGTTNCNNGACCACTNGNGCAGNANANGCATTTNACNCAWCTTANGNGCNNGCTCNTGGCTCNAGNTNCACANCGCAGTTNGGTAATNNTANAGGTNCCG-CCTTANGNTGTACANCACGNGNCANAGNATCGCANNAACGCGNNGTGGAGCNTGTNAANGTNACNGCTNGGNGCNANTAAAATNGNCGNNATTTACATNGCNCGNNGAANTANAANAGTGAGGANAGGNTNNNANNCATGCCAAA-CTATCNNGNNNAAGTTNNTGTACNTNNCGGANCACGCNCTACACATGCGCNACGCGATNCAGNGGNTGNMNTGACTATGCAGNNNCCCGNGTNGGCTAATNCNNNTGCANCCTCTANYTGTTGCCCCTGNTTACCCCCACNTATCNCCTCTNTNAANCGNGNACTNTNCNAAGNGACGGAANCTTATGNCCTTGACCNTNTGTTGGAATATTTTTATTTANNCNAGCGGAGNNCNACATNT-ATNCAAGAGTNCCGNNCNAGANGNTNACCGGNNCGTNCGGCAGATGCGCGGNTCCANAAGNAGTTCANTNTNANNCGAANGTCNNTNAYGNTTAANNGGGTGACATNATNTTNGANCATAAACTNCANTATGCGNGGNACNCTGTCGGTNANCNCAATTNTTGNAANNTTCGCTANNTAATGCNACAT-CANCTGNAGTTTTCNAACNGCNGNTCANNNAAANCKATCTCAANGNTNTGGNNANAGAAACNTNNNTNGTGGNCCTCANCGNTNTTNGNGNTCNGAGNNAGGGGCCAGGGACTNAAANNNTTAANTNTNCCGTGCN-CGTNTNTCGGNTNCNAGTTNCNGTNNAAGCTNCGAGAANTCTACGNNGAACNCCCNCCCNCNCNAGNTNNCGTCTGNCGNG-NGGAATACGNCAANNANNCTTACNNCCNGAGCCNAATTTGANAGGGNNNCANNAGGANNNCNATTNNNNNTCTTNTWTTCCGCTNGGCCTANNTGNNNNGCNGNNTNNNGGC-NAGCGAACNNATTCNTGTCTTTACNNNCANTATNAAAANNCGACAANAACTNGARCAGTNCTTGANCTNNAAGGNCNGNGTNACANGGAGGAATNGGACNGNACATNNTCTGNTCACAANANNAGNNCGTGAGNTTTCGAGCNNNG-NANNTACCNTNTNNNAGCCNGNTGTACNCGAGGAACANGCACAAN-YNGNATNTTACNNNNATNANGTANNTGNNGNGNNACTNGCGANGNNACAACCNTGNCTNGCCCTGKGNGCGTNTATNANNNTTCATGNTNANAAAACNCMNTNNCACNNNANAANTNGGATCGNNGCGCNAGTTACGC
119_flexuosum           NCANNNNNNWNANANCNNCNNGTTTNANNTNNANGNNNNCAAGNNNANANNNNGNCNNCTATNAGCGNNNCTTANGNNANGGNNGCKTTNNNTNCNTNCGNNNNNANA-TTNNNANCNNNTGTATNNNANTNCNNNNN-NARWNCNGNCCAATNANNNANNGNNCNNCGNATNANGNNAAANNNAANCNNNGTANTNNTGNNNNNNNRTGNANNNWANAATNNWNNGNNTNNCNNNNNNCNTGWNANGCNCANARCCGNCNAMNNGANNANTNCNNGCNCNNCNNNNNATNNNNNTAGCNACNANTNNNCTNAGNCNTNNANNNGNTTCTCNTCCNNATNKNNNNNCNNG-NNNNNTGNCNCAGNTNNNNGTNAATKANNYCNTNNNTNNNSTNNGGNNNNYCGTNACTNNTAANTNNNTNNNMCNNTCNNANCNCNNTATTGANGNNNAGANAGAACTGANATNTANRNGNCNNNNTCATNGNANNNANNANTNNGNCTGNACNGGGAATCNCNGNNCNCNTNNNNTCNTNAANNGRGNNCTWNAGNCNTNCNNNGNCNNNANGCANCNGTNCNNANACNNNTTNNNNRNGNANNNGNGNNNGTCNNNNNGTNNNWCCNNGNNNNNNNNGCNANNNCGNNNGTGNNNNNATGNNNNCCACNGAGRNNGNATGNTNAGGNNNYNNTNNAGTNNNCNNNNTNNCNTNCGNNNGNANGNNNCNTNCNCCNNNRNNNNACNCNANCNNNCANNTCNTNAKCAGRNANNNCTANNNNANTNNANGNNTNNTATNNNKNTNCANNNGNANGNATNGNTNNTTNCTNNNNNGNCNNNATNNNNNNCNNNNCGCANNATNNCNNNNNNNNNCCCNNNANNGNANNNNTNANNNGNNTNTNNAANNNNNYNNTNGNNNTNNTNATNNCNNCCNNNGNTTNCNYGNYNANTGNTGGNTCNNGNNYNNNNNT-NNNATGNTNCGRNNNAANNNGANNNNNTNNTNNNCGANNTNGTNGNGNCGANTNRCACCAGNNGNNNNNTGARCTNNGNNTNTNANNCNNGNGNGNTNNNNTNNNNNNNNNACNTANNGGTNNNNACANNGNARNCNAANNNNNANNCNNNNCNANNNNNATNTANTGNNNNAGTNGATNNNNGGTTNNGNAGAGNACAGNGNGNNCCNNAANNNTNACNNANCAGCNNCNTTAGNTGNGCNNKGNNNANANNTCNNTTTTGNCCNNNNNNGGNANTNANGNNCTNTNNNCNNNANTGAANANANNNNNNNNGGNNNNSAGNNNNTANNNNNNNNGNACNNNGNGNNGNNNNNCNNNNNNGAAGNCNNGNNNN-WGNNCTNNNCNGGGGNNNNCNNNNGTNNNGGNGGNNNTNNNTGCNNNNNCNTNGNTNTWNANTNNNANNNNNGGNNGNNGNTNAGNANNNGNNCGNCNNATNANNNNNNNNTGANCWNNNANGNNNTTNNTNNNCNCTNNNGTNNGCNCNNANANNNKNNNGCNTNNGNGNNNTNNRTNANTAANNNNNCGNTTNNNNNANCNNANGGNNANTGNCANNCTNNNAAGACNGTNN-NTNTNCNCNNYCNNGNTNNNTNNCNNNTNNGGCGNNNNNNNANNNNNNNNNNNNTNCGCNCACANTSNTGTANNCCNNNNNCGAAAGTNNNTNNGNTNNTNANGNNNNNNNNCCNANNCTNNGANNNNGNCNTNTNNNCNNAGTANNNTNNNNTCNCTATCAAGAGACANNNNNNNNNNNYGNGNATNTTNGNNCNNNGNNNNGTNANNNRNNTNNCNNNGNNNNNNNGTNGGTNCNNNNTTNGNNNTNNATNNTGCANAANNNAWGNNCNTNGGCNNNATCNNNNNNNTCGNNAANTCNNNNNCNNCNATTNNNCNCACNANNNTANNNCNNWNGRNNTNNNNTNGNNGRNNNNNNANT-NNNNNCNNGGNGNNANNNGTNATWKRCRTTATGTTAGGGAACTNATTCAATGTCCCTGAYGACCAATAATGGTGTATGGCTGTTTTTNCTWTGCAWCGGCNATKTNGCGCWCAYCCTAAGTAGGYYGGKAAGNAGATGACCCTCTGNARGAGGTCANGNCACATTAACAGTCGCAGYACACANCCAACCTCAMCAGGAATRGGACRGTAATGCNGGGACNCTAAGAAAGCTTR-RRATRGGATGGGRTCCCTGGCTCWG-GCAAGTGNTTTCCAYAACAAACGTCATYTTGNTNAAAACCTA-CGCTNCTCGATRCGGGACCGACCCGCNTTTTATACYGGAGAGAGGTCTCTTTMGATTTGGATTTNTACTTTTCNACARAMCGTGNCCTGANCTCGGARCMGCCTTTCGGCAGCWTNCCGTGAGCCAGGATTAACGTACAYRRAGGGTATCACTAAWAACTGACCYMGAACCACTAGGCTGTCGRCGGTGYGRTASATTGCCAACAA-TTATCGRAGGNNACCTCGATACCTGTCGCMTCCGCTNYTTAYANTNCTWACCTANMMAGRA-GAGCCTATGRGTGCCKACAGCTAACCTCRTAGCAATNCTTTAYKAGNCTTGTTTNRAATCATCCGRCANTCCAGTATTGCAGTTACGCCMTGCTTGAACWTCCTGCAAGNGAACTGTATCTGTCCATCCAAATCCTCAACCATGGCCCCGARGTCAANGAGGAGTCTTCTAACTTTCTGGGAAGAAATTGCARAWCTACACGAATAAYGGRGCCMTAMAGTGACAGCTAAAGGAGNGRAAAGTACAAGYTCCAACTCWGGCACTNTTAGYTGYGTGCCMTGGRMTACACYGCRGKGCCCTAGWAAAGTTGAGATTCCNATWACAGYGCAGCRATRGTCCGCTAATCTASCCCGGAATCCACGACTTNGRCYWCATCATTATTCWTAATATGCCCTCTAGAGACAGANGTCTCTGCAGCTCG-GCTTTTYCATRTTRGTGAGCNCGTCRCTNATATAAGCCYNGARTTTCAAACGCCATTGCCSTWATGCACNMCGGRCGATAAGNANNNNNANNNTGTAGGCCCCNNNTCNGTNNGNGCTCTNATCTAATNC-AGNANTCGNNNTCTATCATACNCNGGAANANGANNATTCGGTANCCNTCNNTNCGTGNTAAAATGAGGGNTANGNGANCNNNANTACNNANCNTNCNCGACNCMNCACGATNNNTNTNAAYA-NNANAYCANCCNNGNNNTNGNNNNNNNNTANANATNNCAATNNGTCGNCGNMNNNTNCNGNNGAGTGNNNANCNANNTRTTCNNTANTNNCNCNNCNGNNTNATCNNNGGAYNNACANNACNCANTNNCGC-NANNGTTNTCNNCTCCTANCARTNNNNYCGNTGTCTTAGTN-NNNGNNCTNTTCCA-GCCKGTTCNNNGANRCNNCGNTTTTANNNNNTTNNACCNNTGGNNNTGNKNCCTGTNNGNCTNCGANTANTACNGGANNATCCNCCCGTCGNNNNNGNTGGCCNNGNGGCNANANNAAGGACACNNNACANGNAGCTNCAGCNNCNGNNNANGAGNCNNNRCNNNNNTANANKNNNANNGAGGNCNNNYNAGNNGNNNGANNTGYYGNAGTANTTNGNNNNNNCNCGNTNNNNNNNNNTANTCNNNGNNNKAGANNCCGNNGGNCCGANTNTRCCNNTNYGGTCNNGAAANGNNAGATNTCANNCGNAASTMTNANNGNCGNNCATCNNAAGGACRNANTATTANANWCTNCAGNAAGGNTCTWAYNNNANNWMNCNNNNCTTNNWNGANNAGNANTCNNNANGGNRNNNGTANGNNANNTNCTNNTN-ANANGNGACNNNNNNNCNAC-TTNNCNCTGTCCNGAATNCCNNNNCNATANNAAANTNNNNNNNTNNNNANGNCTCTTTNCGTNGNNGTNNTNNGGNGGGNACWGNAANGGTTGNNNRNNGNNACANNNTAGGCNTANNNTAAGNAGANCCNCNACACNTGWNNGCNGNTNTANNNANTNGNGNNGNNNCNTCNTNANTSNNNNTNCANNTNNYNNTTNACNNRCAANNTNNNTCANANNNANAYNNNGCTCTGTACNGNNTNGCACNANKGNACNTNNCNTNANNNNACAANANNGNN-TAAGNNCCNCNNTANNTTNRTNTRNNSNNACAGTAGTNCTNACCN-GNANACANTAAGGGTTANSTNNACTGNACAATNCGTNGNNNCTNNCNGNNNNGNCANNCCNNGRGGYTNTAGNTCNCCGARNANGACGNNNTNAAGNGNTTGCCTNAGNTCNNNANANNAGNCNGNNTTCGNTGNAANWNACNCNGTNANACGYNNNCNANNGWGTNTTANNGCCNNGNNNNAAGTNAGACCCGTGGCGGRNGWGATNKNCRNANTTNNTCTNNSAGTTNCNNAAGNSNNMAA-ANCCCCATNNTNCNNNGMNGNGCGGTNNNATNAGCNNTNAAAANACTACGGNGGGNCNNTNNNCGNCGACGGCNTNNCGCCACTACCYNNCNCCNCTCCWNGANTNCNANNCANNNTTNNNCNATCTNANGAARGTNNANNGANAGNACNTTNGNKTNNAGTANTGCNNCNTACNNGANCNGTARANCTNTNNCGTCCNNRYNNCTTTNCNCGCNNNTNGNAAGGNCTTNANNNATANCGTCNANTNNTTNNTNGTANTAATTCNGNNNNTTGNTGCNTNTANNGNGGNNTNNNCCNNRGNCTGCNCGNANANACCAGAGNGNCCNNNNATGGTNCAANNNNAGCNGTTTCANCNGCNGTGCYMTACNNNAACCNNACAANNTNNCASAGNANNATCATCTCNCNGANTTAAGANNNANGNNNNATNNNNCNGTGNTTNGNNCNNNCNNANGNNNCCNTNANAAANNGTGGNNNANNCGTNCCTCANAGGNNCNNANNANGNANGCTANTNNCAANTGNANACGGTGGAGNCCANNNWTNTNGNNCGTYTGGNNAAGTNNAACNRNANGGANGNNAANGRGNGKTNNNGNNNCGNNGTTNGTGGCAGANNNNGGTNANAGTNTGAAANNAGATNTANCANCACGAACANMTTTNAAGCNNNANNNNGAGNANYNANNTTNNNCTNNNGGCCNCNNYNCNNNCANGTNNGNGCTCTNNNNANNCNTGACNTNNTCTNCANCTNYNNGAWRCTNNCMGCNNATGGGNTNCAGTNCNCANNNCGTCTACGNTNTNNANNAGANAGNNNTNGTACGGNAMNNWNNNTNNNNWNG-NNTNGTNTCCNTNCGNNCNNTNCAGNTTTNNAGCACCGANNANACNNGNTNNTNCATKMNNANNNTNCNCNNNNNNCCANCWNAGCGGNNNNCGTTRATNAAANGNNCCTANANANNTCNNNCNNGNTTRNNCNACTTANANNNNNACNNANAATNTGAANNNNNTCNYCNNNNNARCNNTNNGNNNNNACNTNGNANNNNCNANNNTANNANNNNCATNNNNTANNTNNATTNCGNNCGTYGGTCTANTTNANCNTAGNNNATCNGCNNANGCNNNNYNNNCNNNCNNNAGCCNNAATATNNCNANNGNANNNNA-NTCANNNNNNAGNGNNNTNACNGTNTNNGANAGTGNNNNCACANNGGNNCNNGNNCGNNGAYANNNNNGNNAACNANNNNNCNNNTGTNNCNNNNNAACTTNNCNNGCNTNNNGANGTNCAYGNNAANNNAGTNNNNCNNNNGTNTATTGNNNGGNGNGNNANNNNNNGNNNATCNNNTGGCNNCNNTNNNNNCNGNNANGNNATNNNNNTGATNSNNNANNNNCNNNNGNNGTATTNNNCNNNGNNANTTCNNGNNNCCANCNAACANGCTNATNNNNGNTCTGANTTNTANGGACANNTCNNGTNNNNGNNCNNNACANCNCTANNTNNNANCNNAANAANNTCANNCGCYCNNTNTNCNGANNTNGCNTNNNNNNNGNGNTTTANTNTTNNAWTNTGCANN-GCGNGNNNTNNANACNNNCNCNCNNGNNNNCNNGTNNGANNNNNAATNCTNNGTNTGAAAGTNRNTGACTTGCRTGNTTNATTGYYNGNAANGCNNCGGTNYTTWTY-TGTCTANRTNNAGACTNNGCAYCGSCCATTNCNCCTNCAGGAGNGTTNNNACYGTNTATGANAGATCGTTNGGCNNNCCCGCCTNNCTATCTA-TCMTTGGNGGNRANTNTNACANAGGNAGNCTNTAGGTGGTCAGARANNNNNATTCCATACAGAGATCTNNCCNNAYTCANACWGNNNNCACGATCNTACCGCTNGNNTGCNATATTCTANNCAAANNNGTCCNAACCNRNANCGTTNNCTTTTNGTCGNCAGCAAATSNNGATTNGNCCTGTNCGNCCTNNANANGAAACAATGTGARANCAANGTYTGANNNTGNCACCCNANNATWGAGTGNTNCCNGGGANCNN-CTTNT-G-TNCGCAGAGGTTAATGAGNGTGTATGTASGTAANGTCNTGAAGACACYNGATANTTRCTTNNYNGANTCANGGCNGGCTKCTNCTYCCGAGCGTCNNGCTNCCRTTCCANNTANACTNATNCGYNCGWCNMGCCNNNTTCNNYGCGTACNTTCGCNNGGANCAACGACTNNANTANNTATNTCCSCCCNNTNACGNGAAGNGMNTCANAANTNTGNANCAATNNATTNNANNTNCAANYNCGNANNAGCNATNNTCTAATNMGNATSTATAAYCGTTNATCCNNTRGG-ATGTTRTTTCGCTNCATYAAANAATTGNTTTGCNTNCCATCCNNNAANAANTANGCGCNNRTNANANAGCTGCNNTNTCNCGNNTANNNNCNNNNAGNNNCCYCTNTNANNNNNCNNCRNNANNNCNTNTACNTANTNNNATNNGTMANATGNCNRAAMANGGGCCTAMTNCNTCAANNACNNANGNACNNCNMNGGNRCCTANNGTTAACNAGNNNTGANNCTGNGATNNNCGTCGNAMCTNNTRCRG-GNTNTANNNNNNAGNCANC-NGTNTNNCNNNNRNTNNANGGCNTNCNNNTNGNNNCNAAANTANNCNNGNNNNANCTNNNNNTCNCNNNTNNAANAANTNATNAATNTTNGCGGNGNNNCANNCGGNCGGCNNNYNNNGNNNTNAATTGSNATANGNGGNNNNNNNNGCNTTG-NNTTNNGTRNNNCCNCNCNNTYNNNNAGNNNTNNNNCGCWGCCANAGNNNNNNGNNNNNNNWNGGNNANGNGTNNAAGTCANNANTTGCGCNNANNGNNGCCNNNNNCNGTNANGNCNCGCNNNNGANNAGTGNGATNNYNGANNGNTGACNNTAGNNGNNANNNNCNANNYCTCNGNCNTGGNANANTTTNNTATNACTCNGNNNGGNNNNTGYNCNNNCGGNTANNTCNNGCGNANNNNTNNNATTNGNGNNGTNNNCNGTTGGNTNYNTNGNTNNNNCTTGNCCNCNNYATNGNNTCNCGNNRKNCNACNCTNC-TRTNYNNNNNNGNNATAGATNTTNNGGYNCNNGNANCTNTCANTNKTGNNGTTNGNNNNNTNCNTTGGNNGAWTCTANNCNAAGNNCNGCGNNTCNNNTNNNCYNNCNTNATANNTNANCTNCTCTNATANNNNNNCGTNCTTRCCNCGNNNNNNNCCWGTCNAGTTNARNANNNCNA-GNNNANNNNKACNCNCAAN-NNTNNNGGNAYCTNNNTNCGNNCNNNNCYNNNNNNNNNYTNNNANNNCNNNCGTNCTCGTNNNNNANNNNNNAYNGNTN-NNNTANAANNNNNTTNNNANNGNNNNNNNNNCNNNNGCCGGYTNGNNNTNNNGNNTNYTGCCCWNNNNATTNNNNNANATNNNTTNTCCNGCNNTNNYNTNNNCNNNNNANANNANNNAYAG-NNNGNGNTNNCAGNTAGNNCTNTTNNNTNNCANNGNNTNNGNNNANTTNCCTGTNGGNACACCNNNCNNNGANTNTNNNRNNNNGANCNAGNANATCNNNNNGNWANANCNANNNNNNNNCNGNNNNGNNNTNNNNNCGNNNNGNNNNYAGNNNGNNCNNNANNNNANNNGNTCNCNNNANNTNNNGGNGCNNTNANNTNNAGGNNTNNNNNGNNNCNTNNNGCGNCNNNNNTNNCNCNNNTNGRCNNCNNA-ANTNNNANCNNTNNTNNCNNCAGNNNNANNGANGNNNNNGANWNNTNCNYNNNNNNNNNTTGNNTNGGNTGNNTNNNNNYNTNNGNNANNAGNGNNNNCNNANNNCNANTGNTTNNNNNANTNANGNNNANTTANNTNCNNRNNNNNNTNGANNTNATNANANNGANNNCNNNNNNNNTGCNCTCNANNTGNASNNNTNNNNNNCNNANYGNNNNGNTNAAANCTNNNTNNNCNANNNN-GNGWNNACNCNNCNNNNNCGNNNNGNNNNCANNNNCNAGNNAARNNNNNANNNNCTNGNNNNGANNCGCTNGTCCTNANYNNNNACNNCTNNNNCGNAGNNANNGCGANNTAGTNTNGNTACNNGNCNNNARNNNNGCNCNNNACGNCAGCNNTYATNGCNTNNNNATCNNATYNNCNNGRNNANNTNCCTNNGNCGNGNTNNNNNTNNNGANNNNNANGNNNNGNCNNNACNGNTATANGANGGGNGNNGNNNNNTCTNNNNGNNNNTTNNNNNTNMCNNNNNNTNNNYNTNANYNNCNNGANNCNNNNNNNNYANNTATNNYNNGCTAANTNNRGNNGNNNACGGNNNNCNAATCGNANNGGTTTCANNANGNYNNNNNAANAANNNNNNNANGNNANNCNNNCRNTANNNNGTNNANNNNANNNTGNNNNNGNAGTTNTNNGN-TTNNNNNNNNCNNNTNTNANGAANANYCACANTNGACNNNAGTNCRTNAANACANNCTTNNRNTNACCANNNNANNNNNNNNCSANNANYTNTTCNNYNANTNNANCNNNNNNNTNTCNNNNCNNNGNNNGNCTTNTTNNNGNTNANYNNNCCTYNNNNNNTCCNCNNANNNNNANNGACGNGNANAAANNNCAANNAANNANNNNTTNNNANNNCNNCNAGCANGNANNANNCNGNCNNNTNNCNTNCCCGNTTTNCNNNTNNCNANNNNNNNNANNNNNNNGNNNNNNNNNCANNGNNACTNNNNNNNNNWNANNNNNTNTGNNNTNNNACNNRNGTNNGAATCANNNNNTAAANTNGCNGNNYNANNNNCCATNNNTNCNTNCNNCNGCNNNAGTGNNGCANGNCNNNNTTNCCNNTANNNGGNKCNCNANNNNCNNNCNNANNNNANNTNNCNCNNNNCGNGNTNNANNCNNTANNCNNNNGAANNNCNCNYAANGNNNNANNYNANGANTGNANNNNCGNNSNANTNGNCNNNNNNNTTTANAYNNNNNCAGNRNGNNTCNCNRYNCNNCGANNTNNACTNTCGNGNNNNNNCNNNNNNNNCANNGNANTCTCCGNNNNCNNGNGNNNNNNCANNCAAMATNNTNNN-NCCATNNCNAGNACGNANTTNNNTTANNNNNNCNGNGNCNWNNTNNNNCNGGCCNNCGNNNTNNNNNNGNTNNNNTTTNNNNNNCNNNNNAGNNGTNAACTNNNNTNNANNNNANTWNNNNNNNNTTNNANTNNNNNANNNNNNNNNNTNTANNGNNNNNNNNNNMNNANNNNAANNNNNTNNNCGCANANCNCCNNNTNNTNGANGNNGCCCNNNNANGGNCTNGNNNGCNNNNTNGNNNTNNNTGNTYGTNGCNNANANNNNCNTNNNATNNNNNAAGNNNNNTNTNNTCCNGCAGNNNNNNGNNNTNTCGTTTNNMTANNANANTNNNNNGTNNNACNNNCGNTTNNNNTTNNNTNNNNNNGNTNGTTNNNCANAGGGNCNNGNNNNNNGNNNCNNNGANNNCNNNNNNNATNNNNNNTNANNNNANNNTANNNNGTNCGNNNTGANNNNNNNTNNNCGNANNNNNNNNARNCNGTNNCNNNRNNATANNNNNNNNNNNNGNANNNANTNNNCNANNNNTNCAANNNNTNNNNNNTNGTYNTNNGNGMGTCANNNNNNNANNNWANNANANGNTYANNNNNNANNNNNNNTNANCTNT-ANNNCNNNRNNTATNNNANCNTNTNNNNNNNNNCNACATCNNTNTNNCNNCNNNCNNNNNNTNNNNNNNTNNNNAANNNNNNCCNTNNWNCCCNAWNNNNNNNNAANTANGNNTNNNNNANNNNNNNNNCNNANCGANGGNNNNNNANATNN-ANNNGNNGGANNNYNNNNNNANNGNNCNTNNNAGNTTNNGTTGGANNNNTNNNNANGGYNNNGANNNNNGNNNNGGNNNNNCCCNGNNNANAGNNNNNNAGTNAWNNTNNG-NNCNCNGNNNNTGNTNNTCNNGCCGNAYCTCCNCNNNNAAATNTGCACWNNCANGNRNNTGACNNCNCCCNACCTTNNTTGATCGTNCAANAGNGNCCAGNTNAGNNATTCANAANATNGANTGAATACANNGNNNGCGTANNNCTTACGNACTGNAGAGCGNNTANANGNACTATNNTGANTCGNNNNCNTGYCATTTGNCAAAA-NTNNTNNCANTCGCNCNTTTTNNCNCCNNTGACRNNGNNCTCNNNANANANNNNACCCTTTNTNNGACGGNNCNAANCTGNTATGNNNAANNNTAANNCANACNNNGAGNCNNNNNNTCNNNNTTNANTGNCNNNNNNANAYNANNNTNNARNNNTCAAANNANNNTNNTNANNTNTNNTNGNGNNTCNNNNAGNNNAGNNGTCCNNNACCNTCCNNNNNNACNGNNNNCNTNRNNGGNNNANATNTNACNNNNNNNNNNNGNTNGNAGNWNNNTNTNNNCCCGNTNNGANNNWNCTGNANNGNNGNNNNNCTNNCGNNNNNNANNATNNNTANNNTNTNCTNNNNCSRNCNAGNTNGNNAWNNNNNNNAANCANNNGNNNKNNNNNNANNNNGNACNTNACNTGACNNNNTTNCTNANCATNNCNNN-NNNNCNNNNCNNNNCNNNCNNNNNGNNNTTTTNNCTAYGANTNTGNGNCYNNNATNAGTNNNNANNGNNACNGAANNCNGNNTCNN-ATCGNNNNCNNNGTNATNNNNNCCNNNTGNNNNNTNNANATNANNNGNCATNNNNAYNTTNNNCNANGANNNNNNNCNNNNCCGYNNNNNTGNNNANTANNGCNGNNCNCATNAGGGANCNCRAGCNNGGNNTNNNNNGNNRGGNNCNNNNNNNANNNNGGNGGSNNANGNGNNTNNNNNNNGNNGGNNANNNNNGNNNANNNNNNNANNNTCCCNNNCTTNNNGTMTNCNNTTNNNNCANRCGCRGANTNNNTNNNTNACNCNNNNANANNNGNNANCNNNNNACNGNNCNNNNNNNANNGANNCCGNCTGNNNNNCAANTANNNAATRNNTANNNCANGCNNNANNNNNNNNNNGNNRTNN-CNNNANNNNNAAANAANTTYACANNNNTNGNNNNGNCGNTKNNNGCTNGNGNNANNNNNNNNNNGAGCNNNNNNNNNGCNTTNNNNANNNNNNTNNNAGCNWNAANNNGNNCTCTNNCNNGKNNCNANNAGNNCCNGNNNTCCCNNNNTNGGCTNGNGCNTCNCNNNNNNYNNNNNTNNNAGANTGNTANANTANCNNTNNGAGNTNNNTNNNNNAAGCNAMCGNTNNTNNNANNANNGCANNANNNNTGNNNGCGTNNNNTNNNNNNNTYNNNNNNNNNTCCNNCNNGGNGANNATGNGYNMNKNNNNNNNNNNCNNNCCNNNGNNNNGYNGNNNNNCCCNCNNNNAANNCNANNNCNANNTNAANNNNNTNTNNNNNTNNNTNNNNNGCNNANANTNATNNRNNNANGNNNCTNNNCTTNAANCN-NNNNNNNNNNNATNANNNNGNTANNNGNNNNNANNNACNTN-NNGTNNNNNTGATNACNNCNCNGTGGNGNNGNNANNNNATNNNTAAGANNNNNGNANCNCGNANNNNNNCCNNNNNANATT-GNNNCNANTNNNNNNRNNCANGTCNCNAGNCNNNNNWTNNNANTCTNNTYNCNGCNNKANCNGNNTANNNNNANAANNNNNNGANNTTNNNNNRTNGGNNANNAGNNNGANNNNNNCNNATGNNCANNNNNGCNTNNGTNGNCNNNNWNTNNNNANATNCNNNNNNNNNCNNNNGNCNNTAAANNNGNCNTNNTGNNTAACNNTNGCANNNNGCATNNNNCNANNNNTNTTNNGNGWTNCATNGNANANNNNTNNNKTAGNCTNNCNNANNGNNNANATTGNACNNNNNGGANCTNNGNNKTANGNCNTNTTNGKNNNNTNTNNNNNGNGNNNNNNNNGNNNACNTNCNATNNCNGGNNNGTCNNTNNACNANNNGNGTCATACNGTATNNCGTNANNNCCCTNN-NTNANTATGCNCNNNCNTNGAANGCANNNNCNCNNTCNCCNTNNNNNTNTGGCGGGN-NGNNNGNTGNNGNNTAAG-NCTGGGAANNGNNNGNSNNCANTANNTTNNTRNNANTGNNYMAGTTNGNANCNNNNCNNNNNNNCGNCNCNNANCNNNGMMNNNAANGTAGANANNNTCTNNNNTCNNNTNTNNNTNATGNCGNNNANRTTATNTNNNNNTNNNCAGCCRNCNNNCTNANNNTNNAGNNANGNNNCNNNANNTGCNNTGNNNNTYGNNNNNNNNANNCNTNCAT-TANCNNNNNANNNTNGNGNNNNNNNNNNANNNCCNCNNNNTNCKNNAGNCTCNCNGTNCNNANSNTATNNGNNTNNTGNGGANANNTNGNTNCCNNTANGTRTNCNNGNNNTTNNCNNGNNNANANTYNTTNNNNYNGNNNNNNNNNCNNNNANCAAGTTNNTTNNGTNTGNNNNANNGANGNGRTCNNNANNNCANGNNNNTNNNNGNNNNNNNNNNNTNCNNNTNATRNNNNNNNCNNANNANKWKGANCGTKNGGANTNTANNTTNGNANNNGANNANNNNNNNNNGNNNNCCNNNATNCNGNNNGNTCNNNNNNTTNTNCANCANNNCNGTAGNTGANNNNTNNNNANNNNGGNNNNNCNNCANNNNNTNTNNRGNCGNNCNCTCCNNATCCNCCNNNGNNNCNGNTNTCNGGNTCCANNNNNGNCANCNNNNNNNNNNCNAANCAGGNNGNGNTAGCNTAANNNANNGNNAGNTGCTTNGNNNTANNNAACATCTNTNNNGNTATTTRTANAAANNANNNGYCTCTNNNNYGNGACGYNNCNNATTNANGTCNTGNCNNGNANCWGCNNCNCNCNGNNTCCTAAWNATNCNANNTNNCTNGCGTNCNYGNNNATTACNCCNNNGNANGNNTCCTGNTANAAYNCTNACGNCAGTTNNTSGAAGCCNCTGNNANAATCTGTNACNCNCNTAANATNYNTGACAGAGTGNNNNGNNNGCTNATGNNCANGGYNYGNNNTAGWNRNCCNNNCTNNNNNTNCNAANRAGNTMNNNTGCANNNANTNCNNGCGTTTGTNTGGNCTCNTCGCNNTGNNTTNNANGGNCGCGGNTTAATNNKCNCNNTAGCCTTNTGNNNNTNNNMNGCCNTNNGA-TCNNATNTTANNAANNNTNTANNANCNNAGCNNANGANNTCNCNCNGNANGGNNNTNNNACCANGCNGNCNTANATNNCCTGNNNGGGNTNNCGGTNNATWGCNCCTNGANNNNCNCNCCNNATCCGACANNNTTNNANGNNTNTTNCTTNCATCNNNGNNCNNCNNCCACYCTNTCNNGTANGNANNNNGCGNNNCNNNNNNTNTNANNNNNNNNNNNNNCTCNRNGGCNTNNNC-NTTWTNNANANTACNNGNNCCCTNAGNCNCNATGNANNNNAGNNNGGNNACGNTNANNGNNNNNNGCCCNCCNNAANAANNNGTNANTCNNGNNNNGNNRNNNGGNNANNNNN-NTAANNTTNCRNNNNATANNCNGANAGNNANRTCTNNNNRNNNCNNCNNNNTTNNNGATGNNNNAGGANANAANCNNTNGNCNTNNNNYTANNNNNNNNNNCNNCGANCGNCCNAYNNCCACCNCNNNNACCRNNNCAGGANNNNWCNCNNCNTCNACCNTATNNNNNNAYNAAAN-TGNNTNNTNNCNNNNNNNNNCNGNNGGNNRCATGNNGNCNNNTTTNNNNTANGNANCNCNNNNNNNANNNCCNNNANACNGTGCNNATGGANNGANTNGNNNNNYACNTNGNNATNGCGNAANNTTNNGNNNTNTNNNTGNCTNNNCTGANGANNNTNNNNNNNACNNSNAT-NANNTNCNNNNNNYNNNANCNNTGNNGNGGNNNNNNCAYTNNWTNNATNGNANGNCNNNNNNTCNANNNTNRTNNANAMNNANNNRNNNNANTTGANNNTNNNNTNGGNSNNNNNNATNNNTCCNTCTNNNANGNWNNCANTGGNNNAGNNNNCNCANNNNNAANNNTTANTNGGCNGNTNNTNNNGTNAGNNTNNNNNNNGCNTCGCGNNNNNNNNATCNNNCNNCCYCAMNGNNNNNNTTANNTNAGRYNNCGANGCNNAARNNNTNTNATNNTAANNTNCNNNTANNGNNANANNNNTNNGCNNAARAWNNNNNNNTNGANNTNNNNNNNNTGCNGTAGNNGTTCCNNNNNTNNNTTNNNNNNNANNANTCNTNNNANWTNCNGNNTNNNNNCNNNGNRCNNNNNNNNNNCNNAANNCGGANNTTCNNANANNNMCCATNNNNGNNNNNNNNNNNGGA-AGTNNTCNNTNCNGAACNGCTCNRNNNNNANTTNACNNCCATNGNCNNGNNNNNTATANNCNAGATANNNTCANATANATGNNTTNCNNGCTNYGATNNNANNTTTNNNCNNNTNTNCNTTNCTTGGCTGAGTTGTTYACTGTNNGCGGNCTACYGGTGNGCNTNNNTAANNAANNNCNNNACAGNCCTNNGNAGYNNGNNCAGNGNNNNTCNNNAAYGNNGANCNNNAGGTNWYNNGAANNNNTANKNTTGCNNANNNNANNTAANNNNNACCNCNCTNNCATTGNNWGACCSTACTNTYNNACNNANNTCNNAGNNTNNGNANNNTNGATCNCATTNCCCTNNCTAANGNNCGANNNNNGNNNGNNTNNTTNGANNTNATNNNNNAATNACSNNGNAGANANNNYNNGNNN-TNNNNGANANANNNCCNGTANNTNNACNTANANCNGNNNNANANTNNNGTNNNANNANGNNNNNANNRCNGNAKNTNNTNCNNNNCTN-NGNNANNNNANTNNGNGAGTNNNANNTNNAATNNNTYGNANNNNCNNGNNCNNNGNCCGNNNTANNNNTNNNNTNTNTTTNNTNNTNANNNNMANTTNGNNGTTNNANNNNNNNNNMNNNANNANAACCTANNANNTNRGNANANNTNNNNYCNNNGNGNANNGNNNNGNNTANNNKNCNNNGNNCNNAGNTNCNNNNNNSNCNANTGNNNNNTNNNNNWGNCNNANNNNNNCGNANNCNATCYNAWNNGNNNNTNNAGAANATNNCNNANATTNNNNNCRNANNTTNNCNCCNCNNNGNGNGNCNCNNNNNGGNNACNANNANNGNCCNNNANNNTNANCNTNACNCNYNNNNGNNGNNGNNNNNCANANNTNNNNTNNANANNANNRNNATTNGNNNNGCNNNNGNNNNCANAANTCCNNANNNGCNGNGCNCANTAANNNNNNNNNTRNNANNNNTTGNTTANACNGNTTNGGCTNCNYNNNNNTCCNNTNNTNNNTNNGGANNCNNTNCNCN-TNNGGNNGNNNNGNCTGTATNNCNNGGAANNANNNNGANNAGNNNNNTGNNNNNNNNNNGNCGNCTNWNTGNNTNGWNTGNNATNCGNNCNNGGNGNTGCNATCANNNNTANNCGNNTNNGYNNNYNNNNGGAGNCATNNGNGGNRNTNANAAGCGNNCANNGANGGNANNGCNNGTNTNNNGTTANNNGNNNANNANNCGATGNNNNCCNGANYNCAANAGNAARGATNCCNCNTTCNNNANNGGN-TNGGNNNNNNANCNNTCNNNGNAGTCCNNYNGNGNNNANNNACNGACNNANCNNTTNNCTGCNNTNNNNCNNATNNNANNCCTANCNNCNNNNNCNNNAAATNNGCCNWTANCNNCNNNTANNNGNCATCNGNGANNANNNNGNNAGNNGGNCNACNGCNNNNANNAANTNNANNNMANNTTNANNTTTNNNNTNNGNNTTTTNNTNNNCANNCNNGCNCNTACANGNTNNNNNANCNNGNCNTNTNNNNCNNNNATCNGNGNGNGRNANTNNNNG-NNANNNGNNNANNNNTNAGNAAGNCCNNCNNAAATNTNNNNACN-NNATNANNNNNNNGNNNGNNNNNNATNTTNCCTRTNRGTCNCTNTGNTCNAANANGTNAACGNANGATTCCNCNNNTRMTGKAAATATATAGTCNAGTYNNTNGTGAAACNNNTA-TATYTNNGGNGNTCCCCNGGNNACWCNNAANCNNCNAGNGTNANACNGTCAAGNNTNTNAAGANTATCNCGCRTTNTNKGNNNACANNTNGAGTNNNTNNGNNTNNNANNNNNCNGNNNNNNTTCGNNNTCCNNNCANNANNGNTNNTNNTTNNNNNANTNNTNNTNNANNGACGAGNNCSNANNNYNGTNGNNCNNNNNNNNTNNNANANNTATN-NNNNNNGTNNACGNNNNNANANGNTCTATTNNAANGGTAANCNNNNNNNGNGGNTNGGNTTGNANNGGTNGNTGNTCANNGNNCCNNNNNTCNCGNNGNNNTCNAGNNNNNNNACCNNCNNNNNTNGNARNANTNAANAANNNNANNTNCNNTNNNGNAANCGNCGANNNNATTNNNNNNANNNNNTCNNANNKNCGANANCTTNTACGNNAGNNNNANCRNANNGAGTCKGANCTNNGANAAGANAGANCANNNNNAGNTGCNNNNNNNNNTANANNNNNNAMNCNGNNTCNGTNNNCTNNTNCTNNNGNNGACNNCNANNNTNNCANCNNGNNTNTCCRCNNANNGNRGAGNNTANTNCTNNACANCCANNANNGATNNNTTNTNNNRANNTNCTNNTYANANCGGNNNNGTWNTNTNCCNNSNNTTCGNNWNCNAGNTNNCANTNANNNNNNCANNNNNTAGNCNTNNNCCGGNNNNCNNTTNNTNNNNWNNNNTCNNNTNNTNNNNGNTYCNNGNNANWNGNTCTNNNGNTTNNGGGNCNNNCTTNNNGNNNANGANNNNGNNTNGNNCTNNAGNKNNTNNATNCNNNANGCNNNNCAAANCNNNNGNNNGATNNCATCNGNNTNTCNACNCANAANNCATNNNCWNNGTNCNACNNNNNNGNNTANNNGNNCGANTCAAGNNTNNGNTNCNCNCNNTNNNANCGNNTNNNTNNCNANANCNGNTNNNTCNNCGNNNANTAANNNNGTNNNCANCNGTNNCTNNNNNNNNANNNNNTNANCTNNNNANNGNCAANNAAGGTGNACCNNNNNCNNNNTGNNNNNACNNTTNTNTNNCGNNNCCCGACNCCNNNGTNNTCGCNTTNNATTTNNNTNGNNNTGNNNTNNGNNNNGNNATNGNNCNNNNTNNANTNNNNNNNGNTYACNCNNNNNNYNNGNNNANNNNNGNNTNTNNTNANNNNNSNCNGGNNNNCNKGGGNCNNCCAANNNTNNANNNCNNNNGWCANNTANTNAACNCNNNNTNAANNNNNNNNNCTNNTNNGNANNTGAANNWCNGTGAGNCNNNARNNTCNN-NNGNAGYANNNCCNNNANNSNNNNNACCTNNNTNACNCNTTNAGNCNTNCNTNNNAGTNNTNNTNGAANNNANNNNNNCNAARNNGNNTANNCNCNNNNNNNNNNTCNGCNNNGNTNNNNGNNACGNNNNANNTCNNANNTAN-TNNTNNG-NNGNNNCNNGNNNCNCGNNNGNNYNACNCNNANNCNNTNNGNAGNNGNNNGNNNNNANNTNNANGNGNGANNNTNNCNCGNGNNTTNANNNTNNNNNSNANNGTNAAACN-NNTNTNTNNNTNNCNNATNNANATGAANNNNNNNNATRNCNNNNGGTNNAAANTGAAGTNTANNACGTNATANCTNGCNNNTNNNNNTNANTANNTNT-CGNTGGGNNNNANGNNANNNNNTNNNNGNGNNNTGNNNNTGNCCNNNNNNTCNNNNNNNNNNNTCCCNNNNNNNNGCNNNNGCNNNCNTCNNANNNNGCNYNRRTGNNNNCNTNNNNANNNNNNNNTGNNNGGNGNNANNANNATCNCNNNTNNANTNNNNNNNTNANANTANANNNNANNNNNTNCNNTANNTNNNANGTNCCNNNNYNNGGC-NNNNNTGNNNTNNNCANTATCTNGANNNNNAGNNANNANNNTNNAAGNNNMCCGCTTYATNATCNNNGNAATNNNGNANNGNNA-CNNNNANATNGNGCNANNMNNCCTGGNTNTNNGNNNWNCRNNTNGCNNNNNCNTNNNNNNNTNNGNNNNTNTNATGCANTTNCTNNNNTNNYANNNTTNNNNTGNGNTNGNNTNCNNNCTTTCNNCTNTGNRNTNNTNNANNGTNNTCAGNNANNAACNNANNAN-AANANANTNTTNTNTCNNNTNNTCGTGNNAGNCNGNNTNATGAANNNNNCANAGNNNNNTTNTCNTNNNMNANTCNNNNANNANANNNNNNNNNNTWTTNNNNANNNNNANGNANNANTNCNANNNTCGNNNNNGACANN-ANCGGAGNNNNANCCCTNNNNTNNGNNNNNCNGNNAANNATAYNNCNTRNNNNANGNTGNKNNGAANWNANNAGNNAANANNNNNNNNNNGNNCANNNANTNGGCNNANNAGNTTATNTNTCNCNNCNANNNGNCAANNTNNNNNTNACNANNCCATANNNNTNTANNNGANAANANTNNTCNNTNNNTNNNNNNNGGCCNCCCGNNNNGNANCTNCCNNANNTNNTTNNT-CNNGCNTTNNNGANANGNGTGNTGCGNNTNACNNNTNGNGNNTNNGNTNGTCNANNNNNANGNNNNNNNCGNNNCNCANNNNTNGNNNNNGANNNTNNGAANNNGNNNAGNNNNNNNGNNNTNNNANNNNTCCGCCNCNNNTNTNNNNNNNNNNTNNNTNAATNNCGNNYANCNCNNGNNGNNCNNTNNCNNCNNNANNANCCNNNCNWANGANANTNNNNNNNNNNNNCNNNCNACNTNNGNGNNNANYCTNSNNNNNCCNNNNNTNNCGNNNANNNGNTNNNGNGTNTNNNNNNRNNNWTNANNNNCNNCGCNCGNNTNN-N-NNNNGNCCNNNNNTNANNTNNGNCNCNMTNTAGNNAYNNGTNNCNTACNCCNNANCNRYTGNNTNNG-NNNNNNNTCNTNCNNNNNNNRNNANAGNGNNANNGNTTNNYTCNTCGNAGNAANNNNNANNNGNNNNNATNNNNCCGNACNNTAGNGNAGNAANCNNCGNANANRNCNGNNNNNNNANNNNNNNTGNNTNNTGCNNNNNNNNNTNTNTNNGTCGNNNCNANGNNNCGATNTGCNCNGGNNCGTNNGNTNRNGANNGNACNNNCNNNNCGGATNNNNNT-NNTYNNYNCNGNTNNNCCNNNN-NNNNNMNATGTNNTANATNTTGTTNAGGNTNCNNNACCGCGNGNNTAACNNNYNGANTCNNCANNACNNGANNNNGNNNKANNGNNCCGNACNNNNNGYTNRGATNNNTNTTNNNACTGNNNNNNCACNGNNNANTNATACANNNTTGAYN-NNNNNNNNNNGNANNTNNAMTCNNNGGNRGANNNNNNNNGTNNNTYNCAANNNNNANNNNNNNNNNCGNNNNNGCGCNGNGNNCNTNNNNNTNNNNNNANGGNNNGGCGNCANNNTNNARNNNNRNNYNTNNNNGGNNGCNATNNRNNTTNNCNANYNGNTANGNNNTNGANNNNNNNNNNNNTTGWNNNNGNNNNNTANNNNGNAGNNNGGNGNNGGCANNTANNNNCNTNYNNNNNANGNCTNNTNNGNNANANTNNANNNGNNGGAGGNNNNYNGTNNANNCTGTTNNTCNATCNNNNCNNNAGNNCGNNNTGGTNNNCNNNNYTNNNNANNCNNNNTNNNNTAN-TANNNNCGTACAANTATNGNNNNNCANNTNCNTAANANGNCCTAGNCNAGGTNNTNGAMNNANNAANNTACACNTCNNTNNNNNNNNGNNGGAANGANANNAGNNNATGCNNGNTTNGNNCNANTTNNAANNTNNCNNCCAGNNNNNNNANNTNNNNNNNCTGANNNNNNNCNNTNNNNAANTTCAGNAGNNTATKNCACAAYNCTNNARCNNNNNNNNNGGATGANNCNGNTNNCANNGNCNACNCGCANTNNNNNWCAYANNTNNGGNACNCATTTNCNCNNAANTNTNNNNCNANANTNGCGTRGCNNNNNNNKNNAAWNNGNYCTNCAGAGTNYCNCNGNRNAAGNNNCNNNGTNTNGNATNNNNNNACTTNNNRTNNNTNTNTNTANGNNANTNNTTCNTNGCNANTGNTCNGGYCTTGTYNTNTNNNTCSNNNTNTNNTTCNNGGACNNAGNCCANCCNCTTNNNGNNNNACNNNNNNNNAANNNTNNNNNCNNGNGTTGNNNNNNNTTNNNAGTGTNNNANCNNCNNANKNNANWTCCCNANNNGCTNNNCAGNNCNNTNNGNNNNAANCNYGANNNCNTNNNTNNNNCNNNNGNNGNNNN-ANGTKNTACANTNNYNNNNNTNNNGANNCNNTCNNNNYTTAGTAGNACGCNAMCACCNNNANNGTTNTNNNANNNGNNNGNNNTNANCCAGNNTNCYTGNANNNGNANNNNNCNCCCAGNNCANNGNGNCNGNNNNNNGCNTTCTTTCNGCNNAACNGACNGANN-GNCNGNNRACNNNNNNRNTNNNAACANNNGCCNNTNNNCNNCNNGNCNGTNCTGNCNNGNACANANNCANNCNNNNGNNNGNNANNNNATNNNNCNGGNTGTGYNNANYNNNNNNANNNNCCNNNNNCGNANGNNTNNNTGNTNGNTNTCAACNNNGTNGTNNNTNTCNYANCNNCATCNTCNNNNANTTGANGTNTCCNTAGNCWNNCWNWGCNGTTNTANANNGCCNTANNCTTNNCGNNNNCNWTNNNCNNNTNSNCACTNNAANGNNTGCNAANNNNANNNNATTTNCNCAANNGCCNNANNANNNCTNNCNNCCNNGNTACTACRNNTNNNNNGANNAGCCNNNNNAGNTGNNANANGCATNNANNNGNNYANGTNNNTNTGTNNNNNCNNNNNNNNNWNANNNANGNNANGNNNGCTCTNNANCNNGNAGNNNTNNNGANCNGGNTNNNTANANCGAANACNGCGANNNNAGNGANNANCNNNNNNNNNACANNCNTTATGTNNNNNNTNNNNNNCNNNNAYNNNNNNNCANNNGTNTNNNGTGNCNCNNNGANAMTNCANNGTCCNNNNRNNGTCGCAGANNCNANNCNN-NATNNANNACGGNNCCNNNNGTGNNNCNCGATNNNCNNNNNTCNTATGCCNACNNAANNANNANNGANCNCNNGNNNNCNGNANNNNANNGAAATNNNNGANNNNGTCTTNGAGNGAANNNNNACNTKNACNTNNNANTTGCNNNTTACTTNANAGNCNNNATANTNNCANCNNNAGNNCNWNGNAATGGRNACNNNNGNACNTNNGAANNGRNTCCNANACCNGNACNATANCGNKNNNANTTCCNGCNTGCANNGGNANAGGTATNTNTTNNGATANTNAGTANNANNNANMNNRNNATNTTCNCGNANTAACCNNNNANNNTNCNTNGCNNCTGNCTNANAGTNNTCNGNTGTNTANNAGRNGNKACNNAGTTANMNCMNACTTWNNAANTNACNGNCNTMCTNTGNNANGNTNNNNNNNGCGNGCNNNTANTNAAYNNANANCNTANNTAANNNNNRNACTYGNNNTGNNNGNNCTNACCTCTAANNNNGCTNANNNNTNNNNNNNNNGGTTNGNGACTRNAANGGNNNTAAAACNCATGTKNCATNCNTNGNNNANAGNTGNNNNGGGNNCANNTNAACANNNGNNGNNNNNANYNCCNN-GCMNTTGCNNGNCNNNNTANANGNCNAGANNNTCNNNTTANATNCATNANNNAATCNNTKNNNANTNNNNGGNNNNCNCAANTNGNTNNNNNGNGNGGNANNCNANNTANNTNGNNTGANTNAGNAANTANNGGACNTNNAYTANNNNNGNGRNNGCNNNCGNNGTCTTGCN-GRNNNTNA-TTNCNCANTNNNNTNNCCNNNNNNGCNGANNNGNNTNANTNTNANNNNNNAACAGGNTCANNTAMMACNNNGNGAAACNCATTNTANNNNTCGNNNGACCNGAANACYNCNNNGTNNGNGNTTTNNNCNGCGTAGT-AGNNNTCNCNWANCNNNNCCCTTNGCNNACTNGNTNRATGTNAANNAGNNNCCANNNANNCCGNNTNNNNNGNNNNTRCNNNNAGGNTNCNGATNNNNANNGNNCCNNNNNNRAANNNNGTCNNTNCNCGNGNACNNANTNNNNNNGGACANNNATYCACAAAGGCWCTNNCCNTTCTNGGANANTCNTACNCNTNNNTNGNNNAAGNAGANCNATTNMNATNNNANNCANN-ACNGNNNTTNAGNNAGNGNCNCCANNNNGANNTNAGNAAMNTNNANNNGGATGNATCNTNNCANGNANGNTTTNNNCNANAATNCYTAGCAGTTNWCGANTNANYACNGCNTANNTGNATNGTNGANNNGWANNNGTCNGAAAAANCNNTANANANNGMCACTCGCTNNNCNCATGGACGCATGTANNTCACCANNNRCTTNNNAGNGCCGNNGYCTTCN-CTGNNAGGNNTGNNGTGNNCNGTAGNCGTCCCNGANNNANCNTTNGNCCNNNNNNNTATCGNNTTCANKNNNNTAGGNNGTNTTCGCNNGGAANGNTGNNNTCNCNGAGAAKNNNTGNNTGNNTTCTGNNNANAAGTNNTNANTCNNTTN-TNTNTATTNCCNTNTNGNCNTANCNGG-NNAGGATTCNNGCNCAGNNTCTNGAAYGGGGGNNACAACGCTNNACGNANNCNNNTGTNNTNNNTTNNACNNNNNCNGNGNTNNGYTANTNNGNANTNNNNCNNTNNNGNATCNNNTNNNNCNGTNNTACNNAGANNNGNNTNAANANGNNCGAGAGNNAANNGGTGGGNTNTATNTNGCNCNNAAGATNRCNNCNTCNGTGNCYGNGNCNNNAGATCNGNNNRCNNYNNGGTNNCKAAGTACGANNGNATTNN-NNGCNRNNANARTGTCGNNGNNNNANNGCNNAGNNNNANNNCCNNTNNCTNNANNTCATCNNNNCNCTGNTGCANCNNNGNCNAANANGGNNAANANANTTTTNACNCANNNANNNNNGNNGNANNGNCNNNNNNGAANNTNNNNNNRNNNTNANNNANNCNNNNNNNNNGNTGTRTNNTTNANNGNCCWCNNAANNGTNANNGN-TNTNCNTNNGANGNTNNNNNCNCNTCANN-NTACNGRNTGNNGNNNANNANAAGNNCATNNNNNWNNNNTTCANNGANNNNGNTTNNNACNCNNANANTTNYANCTCTNTNNNNNTCNTNMCNNACNNARTSNNNAWANNANNNNNGNTNNAGNTGANANNNNNANANGAGGNCNNNGANNANCGGNNTNYCNNMCNNNNNTCTGNTGGNNTNTGCNNGNNNNNNGNNAANNNANCNNNNNTTNNNGNNNNGNCGANGNTNNTNNGTANGCNANGTNTNTGNANCCNNCNNNTCACGNCNGTNNNNNANNNCANTNNNMAATNCNGNNNSNTNNNTANNYTNANNTNNNNAGNNNNCCCGANGNTCTNNNNNCTNNGNANGNNNNNCYGKNNANTACCNNNNNNTATCNTANNNNYNNNNANANNANNNNNANGATNNAGGNTCWNNNNCNCNNNNNNNRNNNNNNNGNNNNNNNCANCNNNNGNCNNNNNNNNNNTNTNNNANNGNNNGNCNNNNTNGNANTCGNAAGNNNGNTGNGGTNNTNGANATCNNANGCAGNNCANNGNGCNAKNANRNNNNNAGYCNCANTNTNNCNNTGNTCNNCGNCTTNNNNTNCNNNNNCAGNGTNAGTACTNNGANAGGGNGNNNNNNTNNANAACCAGANNNNNGNCNAAGTGANTTANTCTKATGCTAANNANGNNN-NNNTTGNCANNTTNNNNTGNANNNTNCNCNNTGNNGTNANCTGCGCNANNACNCNGNCTATTNACNYCCYNANANCTCANNGNGNGNNNTNNNNNTTANNTNTGACNAGCTNCANNNGTTANAATGGNNNNTANGNTTNANGNNNTGNNTNGTTCANCGGTACGCCGNANGGGAATGTNNGCCANNTNNNNCCNANNCAANCNCNNATTRCNTNGNTANTTNTNNNNTTTCCNNGWNNANNGANRNGCNYNGNNNNATTNTTTNNCCAAAGTNGCTAGNATNTCNNGATNNANNATANNNNNGANNNNNNNNNTGCNGANNGNTNAANGYNNGGYTTYANGTNNGTNGAGNCCTTTGNNAACNGTNCNTGMCNNNNTANCYNGNAGGGGGGTTACNGGAGTGANANANCNNGNCGNNGNCNNNTNTNNGNANGCTNNNNNNNGNCNGNGCANTTNACANGNNGNGTNCACATNANNANCNAGACCNTCGGNCTCNNANNCGNNCATNNTNGNAGGNNNCNNNCATA-GGNCNTACNTANTTTCNGNNCGNNANNATNNNAGACCGCTACCGAGANTANCGCACGNANTACRGGTNCNNGNNNTAANNNTGGCAGGNNAGGNTTYNNNNNANNNWNNTNNAGTTNCCTACNTNCCNGGAGCGNATSAGNNNNNACANNNNGCANCNATTGNNCANANNCNNTNCTANGNNCNACNNNANCNTCNANTNNCACNTNGANNNCTCNNANGANNGTTTAYNNNGCNNNTNNNTANNNNCNAATTGGCNCATTNCTTKNANTANNNNNNNTGNNNNCNNCNNNTNCTNNNCTANGCGNCNGGNCNTRTTTTANTNCCNNNGGGNGNNCANCACNTANNGNNCAACAGCACCNCNANNGGAGNNAACGGANACCNNTNCGNTGGNTTTANACTNNTTNNCNNNNTNNANNNNTCNGANNATACGANCNNNNNCNNAGCNTTANNTTCNTTCNTNNAAATCNNNNANTNNNNNNANNCTCNCNCNANNANNNNNANTCNNANTNCTNNNTCNCTGNNANNNNGNNNNGTNNGNNN-NCNTNNNCNNNNGNNTNNAYTCNNNNNNNNNGNNNNGNNANTTCNNNNNACNANNCNNNNCCNNNCNNNNNNNNNNNNGTNTNACNNNGNNTGTNCANANNATGTNCNGNNRNWNNNNTNNNNNNGYGNNGNNTCCNAANGNNWCNNNNTGNNCGANNNNGANNNNNNCGKNANAGNGNANNNNNNGCNTRNNTNTCNNTNNNNTCAGNANNNGNNNNNCANTNNTNNNNTGTNSGNNCGRNGNNNNCNANNRNNANNAANNTNGGNNNACAANKNCNNNCTNTNCNNNNNNNCNANGGCNGNNCNNNNNANNTNTNNNTATNNRGNNCCNTNTTNGTNNTNNNCNCNNTNNTNANCNNGTCNNNNNNTNNNNNCTCTCNANACNATGNGMNCNRAGCNNNNNNNGNNNKNNNCNNANNNNNNNGNNRNNNNNCNTANCCNNNNTMNKNCNNNNNNNNTCCNGNNCCNNANANGTNNNNANNNCANNNCNNNNGCNNGNNANTNGCTNACNNCNTCANNNNNNCNGCNNGNNNCCGNNANANNNGNTTCNTYCWCTTGNCNAGNTNC-TWNNNNGNNNNCNNNNCNNNTNNNCNNNCGNNGNAGCNNGNANNNNNNNNNNNCCNTANNCCNNGGNATNNATNNGNNNNNCCANNNNNYNNNNNTGNGCNNGNNNANNNNTTNNCNTCNCTGNNNCTNAANGTCCNNACNGNNGGAANTGNNNANNNNGANNNGGNNGGKTCGNTCTNGNNTTNCATNAANTNNACNNNGNNCNTNCNANTNTNNNNNNGNNNNARTANNGCNNNANGTTGCCGNATTNNGNTGNNNNNGNANNNNNNNCTTNNGNTNTNNNNCNTNNCNNNWCNTNANNTNNATGTNNCGGGANTTCTNTNTNAANNAAANNNNNNCNNNNMNNNCANN-GANNNNNNANTNTGGNANNNNGNGNTNTTTNANNTGNNAANNCCNGNRNNNAANNNRNTNTNTNNNA-TNGCNGNNANANNNANNANCNCGNCNTNNNNGATCGGANNMAGANNNSCNNNRNRNNNNGNNANTANNTNTTNNCNANRNTTNGTNNNNNTNANAATNNNNNNNNNNNATNNNGNATNNANAANNCNNNGNTNNNNNNNCNNTANNGN-NCNTNCKNTNNNNNNNNTACNNNNNNYANNNNNACGNNNTTGCGGNGCNGAANNNNNGWNNNNNANNTNANNGGNTNNNCGCNTNNNCNNNTGNNNNNAANGANNNNGAGTNNNCTNCNNTKNNNTTNTNGNCNTN-TNNNNNNTNCACNNNNNNNGNNNNNGNNNNAGGNNNNNGANATNRNTCNNCACNNGANTNCCNNCNNNANNNNNNCTNNANNNGNNNTNGNNNTNNNNNNANNAGCCNNNNRNTNNNNNCRCNNTNCTNNGNCATNNNNCNNCGNNNNNNNNNGAGNNNTNNNNNNNNNCTNAGTNNANNNNTNNCTNNTTNNGNCTNNGNNNCTNNNNCNNNNNCNACN-NCNTNT-NGNNNNCACNNA-NNNGGANTTYANNNTNNNGNNNNANNNGNTNNNNNTNNGNCNTNNNGNNNCNNNACCNNGNNRNNNNANNNCGNTGNNNNNCNNNNTCGTNNTNTCANAANNNANANNNNCGACTNANNNTCNNAGTAYNNNTGNNANNGNYNNNNNNNNGCNCTTNNGCNGGAAANACAGNNNNNNANAANATANGNNAGNNNCNNTNNNNNTNAGNAANNNNTTNNGNNCNNNGNNCGTANACNNCCANTTNNACNAYNTNNNNNNNNGNNTTTAANNGNCTTNNYKNNCNTNTANNNATNNANNNTNNNNNNNGNACCNTNNNNCNNCNNCANNNYATANNANNRNNNNACTNNNGNANNANCNNNNTRCCCCNTNNNNNRNNNNTNNNANTNNNANNNNNANNACNNNNNAANAT-CNTNNNNNNNTNNNGGNGGANANNNNTNCNNNCNTNANNNTNNTNNNNNNCNNANNNNGTNTGNNTNNTAMNCNTGNNTNNNNCNTANTNANNNNTNGCNNCNNANCNNAGNWNNNTGCNNNANCNNNTNGGNCANANNNNNGCNNNAGNNGNNNATNNNNGCNNNTANNNANNNNNNNNNCNNANRNGNWNCAYTNNNGNNNNGNRNTNNNANNGCNANNANNCNTRNNNNNNNNANGNNNNNNANNNCNNCNNNTNNNNCANTNNGNTAGAAAYNNNNNNNATNNNTNAN-NTNNCTNNSGTTAGNNCNNANNNNGNYNNWNTNNNNGNANNANWTNNCGNNNNNNNNGNNNNGNCNAAANNNNNNCGNGNNNNNNCNNNGGANNNCTNNNATTNTNNTNYTNTNNNACGATGTCNTNNNWTANSNNGNNNNTGNNNTNCCTNTTNGNNNRNNNCNATNTNWNNTNANACNTNNCNNNGWNNAANNNCTNNNNANNNCTTNTTANNNNNNANTGANGNNTCCNNCGNNNNANGTTTNNNANNACNCANNCGGANTCNNGCNNNNNCNCGNNCATSTCCNANNNNNGTNCNAGNNNACTYNRNANTTNNNNNGNNNNATNACNNNNNANTNNNNNNCANNNGAGNNGCGNCTN-NNANNGNACNGNNTNNTNNCCAANCCNNYNNNGNNNNATNYNNNNTGANNANNNNCNNNNYGNNNGANNNANNNNNNNNACNNNTNNNGNNNGGNCNANNTNGNCNNNCNATNANNNNNNGNRGGNNCC--NNNAANNNGGTCNNNTNANNNGNNNNTNNNNYGTNTGNNCNAANNTANNNNNTCTGTNNNNNGNTGCNNNNNCNCNNGNNGNNGNNNNCNTNNNTNNNNNNCNTGNNATGNNNNNTTNNNATGNNGTATNNNNNNGNNCGNRNCNTCNAGNNTNTGNNNNNNNGNNNNNCNNAAGAGNNNCNCGASANTNANAANNNCNNNNGCNNNNNNKNNNNCNCNNTATNTNTANNNCTNNANNGTNNNGATTTAGTTNANNNGCTNNNCTAGNNNANTANAANNNTNNTNCNTNCNTCNGNGNCNNTNANCNNNNNNMNNNGNTNNNCNNACNNNRNNGANANTNGTTNANGGGCNTNNAACNGNNNNNNNGTNTNYGNNNNCCNANCNCCCTACNYGGWNNNNNNTNNNNNGGNTGNNGTCTTTNNNNNTNNTTNNTNAWNNNTNANSNGCCKGNNNNNNCGNANNNCNNNNNTANGAGNNNNANNNCTNNNNGNNTNNNNNANNNTTNNCGNNATCN--NNTNNNNCANNNCTNNGNGTTNNCCANNNCATGGTGGNAGCNNCNGANNNNCGGTNNANTAAGNGGNTACNGGNNAANNNNNCNTNANNCTGTNGNNNCNNCCNTNGNGNNTRNGRTCGNYTTTTAANNGNNNNNCNTNA-GCNNCTNWWTTNNNNAGGACNNCTNGGNANN-NANCTCNNGNCTNTACNAACNNAANCTNGAGGNTANAATCNANCGNNNAAGCGNNNGGAANCNNTANATNCACANGNCGNNCTNCANCNCTCGANNCGNNACGCNGNNNCNNGCNANNNNNCNNNTGNTNNNGNANGTCNCCCNATANANANTCGTNATTNNANNCNNATTNASCACAGNCTNRAACGTNCARCNGNTTYNGCGTNCCNATNTANNCCNCNNATCGNNGNANGACCGNNNKNAAANCNNTCGCGGACCNCNACCNAGNNAANNNCNGNNGATNTANGANCAGGNAANTGCNNACGYGGNANTNNGGNTNGAYTNNCNGAGCNAGCNCNGNGAGGGGGAAANCWNTANCNTNACANNNCACNNNNNGNNNANTTNNNRANNCANTANNNNNKATTCCNNTTNNGTNNNATGNNNCGNNNNANNTCGGGNNYNNATRNNAGNNNTNNCTGMNNNNNGNNNNCNNANNANATNCANTTNN--NNNNCANNNNANGANNGNNNATG-CNNNCNNNNNNNANGNGGNNNNCNNNANNNNNNNNTNTNNNATNTNNGNGNRNNNNNNNNGNNNNNGNATNNNTNNNNANNNNCNNCNCNNMGNNNNTANTTANTNNNGTANNTNNTNNNNNNTTGNNNNGNGNNWACATANNNNNNNNNNNCTANNNTACNNTTTTANANNNNANAANNNNNNNCNNNNNANCTNNNGNGTNNNNCATCTAGNCNTNNNCCNNNATNNNNNNNTCNGTTNNCTCNNNNNNGACNTNNNCNANNANNNANNNNGNANANANNNCNNNNNTTNNGGTCNGCNTNNGTNNNANNNNNNNACACGNNTTNNAGANATNCTNTNTNNT-GGCCGGNNNTNNCNANNCNNNNNNNNNNNCTNNNNNNRNRRANGNNNGNNTTNGTGGNNNNNNNGCNNNNNTNNNNNNNNNNNTANGRANNNNCNNTNNATNGAAANNNNANNNWNNNNGNANCNCGACNNCNNNNNANNCNNAANNNNNNRNCCNTNNNTTNCNNNNTNCNNNNTNNNNNTNNCNANGNCNNANNNANNNTNNNNGAGNNSNNNNNCNNKNNGGNTAGNANCNNGGNCTANNGNGTNNNAANTNGTANNNNNNGCNNGNNTCGNANNCGAGNNNRNGATNNCCANNNGTNNAAAACANANGANWNCNNNCANYNNNNNNNNNNNNNNNNNCANNCYNNGNCNGCNNAANANTNNNCNNTNTNANNNNTNNCGTRNAGNNNNNTGAGNNNNNYNNNNCNNGNNNNCCNGNNNNNCNNGNGTNNNNGNNNCAANNCRNNGNNGNNNCNNNRNANTNNCNNNNTGTCANANNNGNNNAANNCNANNTNANATNNNNANNNTNNGNANNNNNNNNNAANGTNAYNTGTN-NNNNGCGGNANNNNNNNNNNNNNNTNNNNNNNNANGNNNNNTNNNNCNNNNNTACGNNNNNNSNYCNNGNNNNNN-NNNNNACNGNNTNNNKNNANNNNNTNCTTNNTNNANNWATRCCNNCNNGNRTNNNGNCNNNNCN-NGANTNNANGGNNCNNNNNNKNGATNAGNANNCNNGTTTNTTANNCNN-NTNNNNNCNNGNNNNSNNATNNTNTNNGNNNTGCCNTNNNANNTTNNNTNCGTGACNNNNNTNNCNNNNANTAANNNNNNNNNNNAANCNNANGANNNTNNNNNNNN-NNNNNNNANGNNGNNNNNNANCCCANCNCNNCNNNNGGNNGNNTACNNNTNNNTNNNNNNNTNNWGNTNNATNNCGNTNCAACNNNNNANNNNGCYTGCNCCGGNNNCGTANGCTTTGNATCWTNNNNYNGANNTNGNNTNNNNCNNNNTNNCNNTNNTTNRANNNGNTNNGNSNNNNTCTTNAANTNNNNNNCNNNNCKGANNAGGGNNNCGNAATNTGNNNNNTNGNNNGANNNTGNGNNGNNGNNNTGNCTNCNNGNNNNNNNANNGNNANNNGNTTNNNNCCNNNCTNCNANNNNNNNNNNNNTNGCTNNANYTNCNNGNTNTNGNNNNTTNNANNGNNNNNGCATKGNNGNNGGCNNNTNCGCCNNNNNNANGNNNNNNNNNTNCNGANNNNNANANNCNTNGNNANNANTNNNNNTCNACGCGNAAANNNNCNACNTTGANCNCNNNNANCNGNNGNNCNNTNNNCNNGGTTAANNNWGNNNANTNGTGANCGNTNGTTTNNNTNNSCCACGNGNGNACTAGCTNNNNGNGNANNNNCNANNNTGCTGNNNTCNGNNNNRTCANWNNANNNTCNTNNCGANNNNNC-GNNANNNNGGNNNNNNGTNCANNGANNNNNNNNNNTNANNNGNTNNNNMCNNCCNCNTNCNARCANNTNNNKCNGNNNTNTCNNANNNANTNWNNNTNNNTNANNNNCGNCNNNNNCNNGNNGNCMCNNANNNNTNTNNNCCNAGNCATNTNNNANAYGNNNCGATTTRNNANCTNNNNCGRNNGNNNNNANANANTNNANANNNANCACGNANCNNRNNMNNNTNNNNNNNTTNGGNTANNANACKNTNNTAGNCGGNNGGANTNNNNNANANTNCNCAARNNNWTCYTTANNNNNN-TCNNCTYNGGNNANCNNNGNGNNCCNCNMNAANNNNTTNNGAGAGGTANAAYGNNNTMNGGCGNANNACNCTTANNNTACNYNCNGTCGNANTCNNCNGCNNNCYCCNNKNCNCNNGANNNGANNNNGAGGTACNGNNAANNKNNNCTTNGCTNNCCNNRNGTCCAASNTNCTATCANCNANANNNCNNNCTGAANGTGNNCKACGTANNCTNCANCTTNAATCGTANNTRNNGNACCGTCNNCCAGTCCGGAGC-GACNNNRNANTAYCNNAGAMCTCNTNCAGGTNCNTNNCCNANANYTCRANTNNNCTTCYGNTNCNNNANCCTNNCNCACTNGTN-NNANTTNGCCCCGTNGTTNCTNCTAANANGANNATCCGGANRNRNTCCGNNANTNCGAGNNNYANNGNNNCW-CYNNNNTNNNNNNNANNNNNNTGGTTTTNCNATAANTGTTNNCNNCNGANNCNGYTNNACNNGNAGCGNGTGNGNNTGTNTACNNNGNNGSSCNAAANNANWNCTANACNNTNAGNNNARAGYNNN-NGNTCACTANNNCAAAACTNNNTGGNNATNNNCNNN-GGTNNTNNAAGAGNANNCGTNGGGNNNNCANGCCNNTGNTNNCNNNNNYGNNNCNGGNNWNNTNNNTANRCTNNNAGNGGCTNNACNNNNNNNNNNNNCAAANNACNCATCGNCGANGANNAGNTNNTTKNNCGNNANGTGTGGNNTCAACTNNNNNNNNTACNNACTTCNGCCTTANNACAAANACTTNNGCGNNGTAGNNGNCAGAATTTTNGCAG-NNNNCAANNANNTNNNANCNNGNCNNGTNNNCATGCNTTTAANGNTNNNNCGTNTCAGNNNNNNTNCCANNNTANTNTAGTNTGNCTCTCNAATANTCACNNANANNNCATMANGKNNNATNGYNTTNNGAGT-NACNNGAGTGCNNNNNYCACGNACCNTNNGGTNCNNNNNGNNNNGCTTNTATATNAGAGWCNACTGGNNNNNGNANNNNNNN-ANGGGTTNNTNNCNATNNNNNNGGTNNNAGGANTNGNGCACNTANNCTCGAANNNNGANNACCTGCTNCNAGTANCACCCTATNCNTWNAANNNCCNGGNNGGNCANAYNRCNATNANKCCKNTCGTGGATACNCANNGGGGNCGNNATAGTGTNCCNNGGNNCANGNGAGNTGNCNTTTGTACGGAACNTWCNTAYNCTAGNNTNTCTAAYTCNNANNGNNANCNATANNTTCNTTCGANGTNTTNTGNAANNNNAGNTGNGANNCNCANTTNNNNGACACTCNNGCNCNCCTNGNNTGNNCGTTTGNGCNCCNCCNTGGGTCNCNGNYYNANACCNCTCGNGNGNTNNTATGNCNCNCNANTCNNTAGANGNNTCAAACACCANTNTAKNGNANGNCGTANCANNNATNAAGTANAAATCNNGAGCNCNRNANNGNNTANGTNNNGCGAGGNNCGNTNNCTANGNAANNNNCCRTNNTAGCNGANNNTNTNNAAGAGNTAGNNAYTNYGCNCGNNGNNNNNNNANAAGACGANATCCNNNNAACCCNTGTNARNNCCTGTNCNTCCNNCNCAAANNTANGNANAAGGCGNCACACANNNNNNNGTTCCCAANGNNNTTGNGAANSNNTCTTCCNCNGNNNNCNARACTCTNNNACCNNAGG-CNNCTNNAANAANCCCNANGNCRTNNNCYTANNTANTNNGGTNNNNTNCNNAAKGNGYNNNANATGN-CCNCNNNCNGCYCCAC-GANTGCNTTY-TACNTMNNANYTNGGATGNNANAGNANNCTNGNNGNGYTKGNCNGANNANNNTANGCTACNNARNCTTNNAGNNNNGGYNCAATNGTAGNAACNA-TNNNNGGGNNGCTATNANTGGGCGCCKCTCCAMNNNTTGCNNNNNNTAGNCAGNNGNACANGTAACYNNGNTGATNNNAAACCTNNTTCAANNNGNNTNTNAMTNNNNNNNNNNNACGNNNNNNNGNNAGACNNANTCNNGTACNNTGANATAAANCTNTNTCANTNNNNGNTGCNNNNNNNNNNTANYGCNAANCCNCNNNTNTTCCACNTNNNACTNNCGGNAAGGGNTTATNAGATANANNCNCNGNNGANCNWNTNGGTNNNGCAGNCAATNCTCNANNCAANNANANTNCNGRCGCNNANTACNGNTNAGNNAGMNYNNGNNTTNANCATNANNAYNNNNGGAGNNTAGGGNNANTTCCNNCNNAAGTNACTNNNCCTATNNNNGTTANCNG-TNATNACNYNKGNANNCNMCNGTTGKCNAAGANAAGNNGNKACTNCTNNTNNTAGCGATCAGAYNGGATNNNGNNAANAGATNANNCNNATTNYGATTCTCNTNGNNTNGCYNWTNNNNNNNMNCTCCGCAGNNRGNNNGNCCGATGNCAWGATCTTNCTGTNTCGNNCNANNACNTGCANGTGCNTTGGNRTTCCAANGNTCNAANNNNNNACYNTNNGNTNCCGGCYTTNANCNCTGANCACTYNNATNNGNNGGGNNNNGGCCTNCNNNNATTTTNNGCNNNNCNANNNNCANNGATCTANATTNNAAGGATGNNNTNNNTNTNGCNGCTGNNGGCGTWNCGACGAANGCANCNNNACAKGTNNNCTTCTTTANNGNCGTNNTAANGAWNNAGGGNGCATTGTTANAAGNTNANNGGACCNCNNNCNCTNNATTATTCGNNNGNNNAGNTGTTNKNNTATYGTANNNGNAWTNGATNGCGNTGGTCGANTYNANTNNNAAAGANCCNGAGTTNGGTCTCNTCANTNCANACGNNRCGACCNNNGNGANTAANCANNAANTCGTCAT-CCNGNNTCWNNNCNTNTTNNANGNNGTGCGTNTNNCAAANNTTANCGNNNGATACNNACNAGNTNYNNTCAATTANGNNNCGCNNGCRMCANANRTNTAAKNAANGGNGTANGNTGCNAGTNNCNNTNTYTNNATCTNGGTNTANNNANGCNCNGCTTCTCNGGNYGGANTCAGGNNTNNTNANCANCGYNNNNNNNCGGNNNNTNGTACATNNACAGNNWACCNNAGCGMNGANANACNNNRCGGACTNGCTCACNACYNATGCCGNACTGTTGCATACNTNNAACGGNNAGNATGCTNTTNNANRNANCCAGNTNNNGAANNNANCAANAACTGGGANGYNCATTANTTGNTNCNATCNTNAATCNNTANCCAYNNNNNGANNNNNTTGNTNNANGTGNANANGCMTGRTANNCTNTGNAAAGNNTNNGNTAGNNNTTNNANANNGTYYNTGAACANAAGNGNACNNCNNTCMGANTACGANNCNNNNNNNNANNNCANNNAGACCNKGCNTCTTCGNNGTTNCNNNAAGGTGACNTCNAGGGNTNANAGNNGCAATATNNNANNNTNCNNGAGNTNTNNCCGCNAGNNGNCSTNGTCTGGCTACNCNGNTCACNCNNTNTNANNNTGNGNAGTNGNCTANYNGNCCNTNCGNTNNCCNNCNNNTNANANAGGNTNAYANNNNNTGTTCNNNTNNNKTNCGANYNNNNNAGNNNNNNNNNNNNNNANNNNNNNGCNNNCTNNAANNNNCNGGNNNCNATNAATCCNNTNGNNGCNNNNNGNNANNTNNNNTNNNRNNANGNNNCTCNNNAGGNNNNNNNGTAGTNNNNNCNYNGNNNAATNNNN-NTACNCNNATNNAANNNAGGNGCNANNNGTNNGNNNANNNNTNNANNNNN-ANNNANNCNNNATGNNNTNTNAANN-NNNNNNNNNNNNNNNGNNCANGNNCANCANWNTTNRNNTNGNNTNNNACNNNNCTNNCNNGNNNNNNGCTCANNNNCNNNNNCGNNNCNCNNANNGCNTNGNNNNNCNTNANNGCAANNNNNCNNNGNANNTNNNGCNNNANANNNGNCGNANNGAANNNCNGMNNNNNNGCNNTNCKNNNTNNNCNGNNACNNNNNNYNTNNNANNNAN-TTANNCCNCNNGGNAATTAGTNKATNNNNNGNNANNNNNTCCNRNNCNGNCTTNNTGNNANNNNNNTNNNNNNYNNANTTAGARNTNNNNANNNNNNANNNTNNNGNANCNNAANCNSNNANANCANNNGNNNNNNNNNCGNNNNCNNATNNNTNNATNGNNTGNNNNTCNNNTNANNNTNNNNNNANTNNNNNNNNNNTNNTNNACGNNGYNNTNGNNNNGNNACNNNNTNNCNNNNTNNAANNNCGNCRCGGNCNANNGNNNANNYNNTN-NNNANTWTNNNNRNNNNGGNNTNNNNCNNNNANNNNNTNNNNGGNNNNCACNNNNNNNNGNANCAGAAANTNNNNNGNNCNNNNNCGTNGTTNGNNYGNNNNNGANATTNNNNNNN-NNNNNTNANTNNNNNGNNCGTNNCCNNNNNNNNNTTNNTNTNNNCNNCATNNNNNNNNNNTNNANCNNGNNCTCNGNGCNGNTRNNNTGNAGNNNA-GTNNNWGGRNNNGTCGNNNNNNNGNNGCTNCNNGNATCAANANNNGCNCNAYNNTTNNTANNGANWGNCACNGCNNNAACNNNNNGGNNNNTNNNNGNNCNNNANNYNACNNTNCANNCGNTAANNNAANNNNGMNNNNNNNANNNNNNNNRANASNCNTNNNNNNNTTGNACNANATNNNNGNGNTCNTCNNNANCGGCCTGRNRNNTCCGTCNANNNNGTNNNNGAANGCMGNNNGCSNGTNTGCNANGTCAAAATCGNGTCNNGNGCANNNCATNNTCNCNATCNNACANANNSNCCNCATNGNNCNNGTTNNNTGAACGAGCNTNGNNNAATGTNTWCNANNTANCTNGNNGGNNNNTTNANT-AANTCNCNACNAANNNNANNTTNNTTNNGTNNNNNAATNATAACANNNNNNTNANNRTTNNANNANCCNNNCCNAACTCNNGTNNNANGTTNNNNNNCNCNRTCRATGNRNNTANNCTGCNANTNNGANTANNCANNGNNNCNNCNTGTNANNNNNNANTNNGCNCNNTNNNNAAGNNNNTANNNNNGN-NNNGNCNTCNYNNGNGNAANNGNCNCAKGNTNNNTNNTNNNANNNTNNTNNNNNAGNNNNCNNNNANNNNGNNNYTNTTTNNGGTNTNCGANNNNGTNGNNGTNANNGCAANNNNTNCTGNNTCRNNNNTNCNNNCNRNNANNAGAGANNNNTNNNNGMNNNNNNNNNNCNANNNGNNAANGNCNNNTTNCNANNNNACNCNANNNGNAACNNNATNTAACANANSWNNNNNNNGNNCCCNNNNNTNNNGNNNNNYATNNNNGNNNNNNGNTGNNNNANNNTNNNGNTNTANNCNNNNNANCNNGCNCNNCATNNTNNSNNGANCNCNNCNTNGNNNCNNNNANNNNGANGGCTCNGNNCNANTNNNANNGGCRNCGTYKNNNANNCGTNNTGAANTNNNNNANNNANAANNGTNTNAGRGGCANNCNNNA-TCRNNNNGTNNNNGNTTNCGCNCNNNTANGNNNNCNGNCNNTNNGNNCNCAANGNNNNGNNGNANNNGCNANGNNTCNANNNRNNCCNNANTACNNTANNNNNNNNNNANNNTNTNNNTGNTNNGYNNGNNTNCCCNCANANNTNNNCTCNNNNANNNNCGTWNNNTTYCNNNNAACNGNNNCNNAYNNNCNWNACTGTGNNTNNNANNNTNNNNANNTNTNNNAGCAGAGNCCNANA-NNCANNNAAGNANNNNNAACNARAGGT-GNCGGNARNGTTCGGNAGANNCACNAANCCAGANGNNNTNNNNTATAANACNATANNNTATCNNGCYTNNTNAGNNGNNNNNNNCTNCGAANATNNNCTGNNANTNGNNNNNNNTTNTGNCNNTNANNNNAAGNCTNNCCNNNTTNGCTNNNCAATANNNNANNNNNCNNNCNTNNTNAANNNGAMNNNNATNNNNNNNNTNNNTNNNGATNTNNNTGNANNANCNANNGTNGNGGNNNTTNTCTGNTTNNNNNNNCNNNGNNNNNGRCCNRNNANTNNNNNNCNTNANTNTNCCNCCCC-CGNNNNTCGNTTNNTNNTNTNNGTNTGANNNTNNNRATGTCTNNNNNGNANNNCNTNNTNNNNCNGNTTNNGNTNCNNNGGNTGNNTTNNNCNAANCNNNNTTANNCNCWGNNTNTNNNNNRGCNGNGNTGNNNNANGNGNGNGNNTTG-NNTNNTCTNTNNNGNTNGNCCNNANNNNNNNGTGNANNNNNGKNNNANNGANNTNACNNNNGYNNTNNCNCNNNNTANRNNNNNANAACAANNACNNNNANNNCNNNNNGNNNNNNNGNNCGNANTYACNNGNANGGTTGNGNNNGNNNANCCTNTNNTCACAAANWCANNNTGNNNGNTTTCGNGNGGNRNGANNTRTCNTNGCTNANCTNGCTGCNCGNGNNNNNCNNGNACNANNNGNNATGTTNTGAGGATNANNTNTGT-NNNNGNAACNRNNNANYNTA-GANNNNGNNTTANNTNGGGCACGNNYATNANTNNNCATNGNAACNNAACNNNGNGCNNCANGNNANTTGGNNTCGCNNCCNCAGNYACNC
124_dim                 NNNNNNNNNNNANNNNNCNNNNNNNNANNNYNNNGNNNNNNNNNNNGNATNCNNNNTNNNNNNNNNNNNNNNTNRNNNNNNNNNNCNNNNNNNNCNNNNGNNGNNNCANTNNNNNNNNNNNNNATNNNNNTNCNNNNNNNNNNNNNNNNCNNNNNNYNNNNNNNNNNNNNNNNANNNNNNNNNNNNNNNNNNTANTNNNNNNNCNNNNNNNNNNNNNNGANNNNNNNNNNNNNNNNNNCCNNNNNRNGNNNANNNNNNNNCRCNNNANYNNNNNNNNNNCNNNGNNNNNNNNNGNNNNNNNANANNNGNNNNNNNNNTANNNNNNNNNCTNNNNNNTANTNNNNNNNNNNNANNNNNNNNCNNNNNNNNNNNTRNNNNNNNNNTNNNNNNNGNNNNNNNNNNNNTGNNNNNNNNTNNNNNNNNNNNNNNNNNNNNTNNNNNNNANNNNNNNNANNNNNNNNNNNNNNNNAGNNNNNNNNNNNGNNNNNNNNANNNANNNNNNANNGNNNNNCNNNNNNCANNNNANNNNNNNNNNNNNNNNNNNNNNANNNNNNNNNNNCNGNNGNNNNNNTNCNNNNNNNNNNNNNNNNNNNGNNNGNNNNNNCNNGNNANTNNGATNNNNNNANCNNNGNNNTNNCNGNNNNNNNNNNNNNNNANNNACNNNNNNNGTNNNNNNNNNNNNNNNNNNNNNNNNNNNNNNTNNNNNNNNNNNNNNNNYNNNTNNNNNNNNNNNNNNNNNNANNNNNNNNNCNNNNNNCNTNNNNNNCTNNNNTNNNNNANNNNGNNTNNNNNGNNNCANCNNNNNNNNNNGNNNNNNNTNTNNNNNNNGNNNNNNNNNNNNNCNNNCNNTNTNNNNNNNNNNNNNNNNNNNNNNNNNNNNNNNNNNNNNNNNNNNANNNNNCNNNNGNNNNNNNNNNNNNNNNNNNNNNNTNNNNNNNANNNNNNGNNNNNNNNNNYNNNNNACNNNNNNNNNGNNNNNGNNNNNNNNNNNNNNNNNNNNNNNNGNNNNNNNNNNNNNNNTNNNNNNANNNNNNANCNNNNNNNNNNNNNYNNNNNNNNNNNNNNNNNNNNNNNNNNNNNNNNNNNNNANNNNNNNNNNNNNNNNNNNNNNTNNNNNNNNNNNNNNNNNNGNNNNNNYNNNNNNNNNNNNNCNCANNNNANNGNNNTNNNNNNNNNNNTNNNNNNNCNNCNNCNNNNNNNNNNYNNNNNNNWNNNNTNNNNNNNNNNNCNNNNNNGNANNNNNNNNNNNNNNNCNNNNNNGNNNNNNNNNNNANNNNNNNNNNNNNNNNNNNNNNNNNNNANNNNNNNNNNNNNTNNNNNNNNNNANNCNNNNNNNNNNGNNNNNNNNNNNGNNNNNNNNNNNNNNNGNNNNNNTNNNNNSNNCNNNNNNRNNNNNNNNNNNGNNNNNNNNNNNNNNCTNNNNNNNCGNNNNNNNNNCNANGNNNNGNNNNNNNNTNNNNNCNNTNNTNNNNTCNNNNNYNNNNNNNNNNNNNNNNNNNNNNNNGRNNNNTNNNNNNNNNANNNNNCNNNNNNNNNANNNNNNNNNCANNNNNNNNNNNNNNNNNNNNNNCNNNNNNNNNNNNNNNNNNNNNNNNCRNNNNNNNNNNNNNNNNNNNNNNNGNNNNCNNNNNNNNNNNNNNNNNNNGNNNNNNNCNNGNNNNNNNNNNNNNNCNACNNRTNTNNNNTNGNNNNNNNNNNNNNNCNNNNNNNNNNANNANNNNNNNNTNNCTNNNNNNGNNNNNNNNNNNNGNNNNNNNANNNNTNNNNNNNNNNNNNNNNNNNNNNNNANNNNNNNNNNNNNNNNNNNNNNNNNNNNNNNNNNNNNTNNNNNNNNNNNNNNNNNNNNNNNNNNNNNNGNNNNNNNNNNNNNNNNNNNNNNNNNNTNNNNNNNNTNNNNNNNNNNNNNNANNNNNNNNNNNNNNNNNNNNANNNNNNNNNNNNNNNNNNNNNNNNNNNNNNNNNNNNNNNNNGNNNNNNANNCNNNGNNNCNNNNNNNNNNNNNNGNNNNNCNNNYNNNNNNNNNTNNCNNNNNNNNNNTNNNGNNNNNNNTNNNTNNNNNNNNNNNNNNNNNNNNNNCNGNNNNNNNNNNNNNNNNANNNNNNNNNNNMGNNNNNNNCNNNNNNNNNNNNNNNNNNNNNNGNNNNNCNNNNANNNNNNNNANNNNNNNNNNNNNGANNNNNNNNNNNNCNNNNNGNNNNTNNNNNNNNNNNNNANNNNCNNNNNNNNNANANNNNNNCCNNNCNNNNNNNNNNNNCNNNNNNNNNNNNNNNNNNNNNNNNNNNCTNNANNNNNNNNNNNNNNNANNNNNNNNNNNNNNNNNNNNNGNNNNNNTNNNNANCNNNNNNNNNNNNNNNNNNNGNNNNNNNNNNNNNNNNNNNNNNNNNCTNNNNNNNNNNNNNNNNNNNNNNNNNNNNNNNCNNNNNNNNNNNNNNNNNCNANNNNNNNNNCNNANNNNNNNNNNNNNNNNNNNNNNNCNNCNWNNNNNNCTNNNNNNNNNNCNNNNNNNNNNNNNNNNNNNNNNNCNNNNANNNNNNNNNNANNNNNNNNNGNNNCTNGNNNNNNNNNNNNNNNCN-NNNNANNNTNCNNNNNNNYNNNNTNNNNNNNNNNNNNNNGNNRANNNNNTNNGNNCNTNNNNNNNNNNNNNNNTNGNNNNGAANNNNNTNNNGNNNNNNMNNNNNNNCNNNNNNANNNTNNNNNNNNNANTNANANNNNNNNNNCNNNCNNNGNCNGNNNNNNNNNNSNNNNNNNNANNNTNCNNNNNNNNCNNTNNNNNNNNNNNNNNNNNNNNNNNNNNNNNGGGNNCNNNANNNNNNNNNNNNNNNNNNNNNNNNNNNNNNTNN-NNNNNNNNNNNNNNNNGNNNNCNNNNNNNNGNNNNNNNCANNNNNNNNNNNNNNNNNNNNNNNNNNNNNNNTNNNNNNGTNNNNNNCCNTNNNNNGNNNNTNNNNNNNNCNNNNNNNNNNANNCNNNNNNNNNNANGNNNNNNNNNNNNNNNNNNNNNNAMAGTNAGTA-GCGCTTGATNTTGGMCCCMGCTCAGTCAGCAYTCTGATNTAATGCCRGTGCTCGTGCNSCAKCATACNCAGGAAGAGRAGTATTCGGTACCCTYAATTACGTGATAAAGTGAGGGGTAAGAGMGCCGTAGWACGTAATCTTATCNATACCCCTTTATCYATGTAWATTACNTGRTNAACCTAGGYTCTGGCNNNNNNNNNNNNNCNCNNTNNNNCNACANNTNNNGNNNNNGNNNGNNNANCNANNNNNNNNNNANNNNNNNNNANGNNNNNNCNA-NNNNNACNNNANNNCNNNANNNNNTNNNNNNGNNNNNNNNNANCNGNNNCNNCGNNNNNNNNNTNNNYNNNNCTNTCCNNNRNNNNTNCNNNNNNNCNNNGNNNNNNGNNNNNGNCNCNCNNNGNAANGNNRCNNNNCNNNNTNNNANWNNNANNNGNNNNNCCNNNNNNCNNNNNNNNTNNCNNNNNGNGCANNNNNNNNNNNCNNNNCNNNNNKYTGCNGCNNNNGNNAAANNNNNNNNNNANNRNNNNNNTNNNAGNGNNNNNNCNCNANNNCNANNNNNNGNTNNNGNANNTNSNANNNNNGNNNNNNNNTCNNNTNNNNNNNGNCNNNNNNANNNNNNNNNNNANNNTNNNNN-NNNNNNNNNNAANGNNNGNTNNNNGNCGNNNNNNNNANNNNNNNNNNNNNNANGGNNNNRNNNNGNNNNNNNNNNGNNANNNNNNNANNNNANNNNANNNNNNNTNNNNGNNNNGNNNNMCNAMNGGTNNNNNNNTNNNNNNTNCNNNNNCTNANNNNNNNNNCNCTNTNCNNNNNNNCNNNNNNNNNNNNNNNNNN-NNNNNNNNNNNNNNNNNTNNNNNNGNNNNTNNNNNNNNNNGNNNTNNAGANNGNANNRGNNAGNNNTNNNNNNNNNNNNANGNNNRNTNNNNNNNNGNANN-NNNNANNACNNNNWNANNNNNANACNNNGNNGNNNNGGNNCNNCNTNANNNNNNNNTNNNNTGNNNNTTNNCNGNNNNNNNTNNTNNNNNNNNTNTNNNNCNNNNNACNANNNNNNNNNNNNNNNNNNNNNNNGNTNNNANNANNNNNNNNNANNNNNCNNNNNANNTNNNNNNANNNNNANNNNNNNNNNNNNNNNGNNNNNNNNNNNNNNNNNNNNNTNNNNNCNNNANNNNNNNNNNNCNNNNNNNNGNNNNNNNNNANNNNNTNNTTNNNCNNNNNNNNNNNNNNNNNANNNNNNNNNNNNNNNNGNNNNNANNCNNNNCNNNNNTNNNNCNNNNNNNGNANNNTNCNNNNCNNNNNKNNYCNGNCNCGCNNNNNNAGTNNGNNNNNNNNNNNNNNNN-NNTMNNNNNNNNNNNNNNNNNNNNNNNNANNNNNNANNNNNTCNNTNNNNNNNNNNNNNNNNNTNNNANNNNNNGNNNNNNNNNTNNNNNGNNNNNNNCNNNNNNNNNNNNNNNNNNNNNCTNNNNNNNNNNNCNNNNNGNNNNNN-NNNNNNNNTGNNNNNNNNNNNGNNANNNNNNNNNNAGNANNNNNNNTNGNNNNNNNNNGNNNNNNNNNNNCNCNNNNNCNNNTNCNNNNTNNNNNNTTNNNNNNNNNNNNNNNNNNNNNTNNNNNNTNNANNNNNNNNNNNANNNGTNNNNNNNGNGNNNNNNNNNNNNNNNNNGNNNNNNNNNNCNNNNNNCNNCNNNNANNNGNNANNNNNNCNNNNNANNNTNNNNNNNNNNNNNNNNNNNTNNNNNTNNNCTNNNNNNGCNNNNCNNNTNNNNNNNNNNNNATNNNNNNNNNNNNNNNNNNNNNNNNANNNNTNNNNNNNNNNNNNNNNNNNNYNNNNNNNNCNNNNNNANNNNNNNGNNCNCNNNNNNCNNNNNGNNNNNNANNNNNNNNNNNNCNNNNANNTNNNNNNNNNGNNNNNCNCNATTNYNGNNNGNNNNNNNNANNNANNNNNNNNNNNNNNNNANGNNNGNNNNNNATNNNNNNNNNNNNNNNNNNNNNNNTNNNNGNNNNNNNNNANNNNNNNNAANNNGCNNNNNTNNNNNNNNNNTNNNGNNGNNNNNNNNNNNNGNNNNNNNNNNNNNNNNNNNNNNNNNNNNNTNCNNNNNNNNNNNNNNNNNNNNTNNNNNNNNNNNNNNNNNNYNNNNNANNGNTNNNNNNNCNNNNNTNNNCNANNNNNNNNNNNNNNCNNNNNNNNNNNGNNNNNNNNNNNNNNNNNNNNNTNNNNNNNNNNNNNNCTNTNCNNTNNNNNNGCNNNNNNNNNNNNNNNNNNNNNNTANNNNNNNNNNNNNNNNNNNNNNTNNRGCNGNNNNNNNNNNNTNNANGNNCNNNNNNGNNNNNNNNNNNNNNNNNNNNNNTNNANCNNNNCNNNNNNNNNNNANNANNNNNNNNNNNCAGNNNNNNNNGNNNACNNNGNNNNGNNNNNNNNNNNNNNGNNNTNCNNNNCNNNNNTNNNNNNNNNCGNNNNNNNNNNNNNTTNNNNNNNGNNNNANNNNNNNNNNNNNNNTNTNAANNNNANNNNNNNNNNNNNNNNNNANNNNNANNNNNNGNNNNNNNNTNGNNTNNNANNANNNNNNNNNANNNNNNNNNGNNNNNNGNNNNNNNNNNNNNNNNCNNNNNNNANNNNANNNNNNAANNNNNNCNGNNNNNNNNNNNNNATNNNNNNNNNNNNNNNNNNNNNNNNNNTGNNNGNNNGNNCNNNNNNNNNNNNNNNNNNNNNNNNNNNNNNNNNNNNTANNNNNNNNNNNNNNNNNNNNNNNNNMAGNNNCNNNNCNNNNNNNNNNNNNNNNNTNNNNNNNCMNNNCNNNNNNNNNNNNNNNNTGNNNNNNNNNNNCANNNCNNGNNNNCNNNNNNNNNNNNNNNNNNNNNNNNNNNNNNAANNNCNNNNNNNCNNNNTNNNNANNTNNNNNNNNNNNNNNNANNNNNNCNNNNNNNNNNCNNNNNCGNNNNNNNCNNNNNNNNNNNNNNNNNNNNNNGNNNNWNNNNNNNNANNNNGNNNNNNAGNNANNNNNNNGNGNNNNTNNNNNNNNNNNNNGNNNNNANNNNNNNNNTNNNNWNNNNNNGNNTCNNNANGNNNTNNTNNNNNNNNNNNNNNNTNNNNNNNNNNNNNRNNANNNNNNNNNGNTNNCNNGNNNNTNNANNNNNNNNTNNNNNNNNNNNNNNANTNNGNNNNNNNNCNNANNNNNAGNNNNNNNNNNNNNNNNNNNNNNCNNNNNNNNNNNNNNNNNNNNNNTNNGNNNNNNNNNNNNNNNNNNNANANNNNNNNNNANNNGNNNCNNNNCNNNNGNNNNNNNNNNNANNNNNCNNNNNNNNNNKNTNNNNCNNNNNNNNCNNNNNNNNNANNCNNNNNNANNNNNNNNNNNNNNNNTGTNNNNNNNNNANNNNNNNRN-NNNNNNNNNNNNNNNNNNNNCNNANNNANNNTNWCNGNCNNNNNNGNNNNNNNNGNNNNNNNNNCNNNNNANNNNNGNNNNNNNNNNNNNNNNCNNNNNNNNNNNNNNNNNNNTNNTNCNNNNNNNNNNNATNNACTANNGNNTNNNNNGCNNNNNNNNCNNNGNNNNNNNNNNNNNNNNNNNNNNNNNTNTCNNNNANNNNNCNNNNNNNNNCNNNNNNNNNCNNANNNNNNNNNANCNNNNNNNNNNNNNNCNNNNNNNNNNNNNNNNNNNNNCNNNNCNNNNNNNNNANNNNNNNNNNNNNTNNNNNNNNTGTNNCNNNNNNNNNNNNNNTNNNNNNGNNTNNNNNNCNNNNANNANNNTNNNNNNNNNNNNNGNNNGCNANNWNNCNNNNNNNNNTCCNNTNNNGNNNCNNNNNNNNANTNNCNNTNNNNNTNWTNNNNNNNNNNNNNNNNNNGNNGNTCNNNACNNGNNNNNNNNNNNNANNNMNNNNNNNGNNGNGNNNNNNNNNNNTNNTNANNNGNNNTGNNNNNANNNNNNNNGTNNNNNNNNGNANNRNNNNNNGNACNCNNNNNNNNNNNNANNNNNNGNRNNNNNNNNNNNNNNNNNNNNNNNNNANNNNNANNNNNNNNTNCTNNNNNTNNNNNNNNNANNNANNNNNNNNNNNNNNNNNNNNNNNNNNNANNCNNNNNNYNNNNNRNNNNNNNNNNNNNNNNNNNNNNNGNNNNNNNNNNNTNNNNANNNNNNNNNNNNNNNMNGNNNNNNNNYNNNNNGNNANNTNNNTNNNNNNNNNNNNGNNNNNNNNTNNNNGNNNNNGNNNNNNNNNNNNNNNNYCNNNNNNNNTNNNNNNNANCNNNNGNNNNNNGNNRNNNNNGNNNNNNGANNNNNNNNNNNRNNNNNNNNNNNNCNGNNNNNNNANNNNNANTNNNCNNNNNNNNNNNNNCNNNNNNNNNNGNNNNNNNNNNNNNTNNNNNNNNNNNNNNNGNNNNNNNCNNNNNNNNNCNTNNNNNNGNNNTNNNNNNNNTNNNNTNTANNNNNNNNNNNNNNNNNNNNNNNNNNNTNANNNCCGNNNNTNNNGTNNTNNNNNNNNNN-NNNCTNNNNTNNNNNNNNNNNGTNGNNNNNNNNNNCNNNNAGNNNNNCNNNNNNNNNNNNNCNNNNTNNNNNNNNNNNNNCNNNNNNNNNNNNNNNTNNNNNCNNNNNNNNNNNNNNNNNNNNNNNNNNANGNCNANGNNGNNCNNANYNCNCANNNNNNNNNNNNNNNTNTNNNGNNNNNNNNCNNNNNNNNNCYNNNTNNNNYNNNNNNCNNNNNNNNNNNNNNNNNNNNNNNNNNNNNNNAANNANNNNNNNNNNNNNNNNNNNNNNNNNNNNNNNNNNNNGNNNNGNNNNNNNNNNNNNNNNNNNNNNNNNANNNWNNNNNCNNNNNCNNTNCNNNNNNNNNNNNNNNNCNANNNNNNNNNRNTNNTNNNNNNNNNNNNNNNNNNNNGNNNNNTNNNNNNNNNNNNCNNNNNNNNCNNNNNNNNNNNNNNNNNNNNNNNNNNNCNNNNNNNNCNNGNNNNNNNNNCNNNNNNNTTNCNNNNNNNNNNNGNNNN-NNNTNNNNNNNNNNNNNNNNNNNNNNNNNNNNNNNNNNNNNRNNNNNNNNNNNNNNNNNNTNNNANCNNNNNNNNNNNNNNNNNGNNNNNNNGNWNNNNNNNNNNNNCNGNNNNNNNNNNNNANNNNNCNCNNCNNNNNNGNNNNNNNNNNNNNNNNANNNNNNNNNNNNNNNNNNNNNNNGNNNNNNNNNNNNNNNNNGNNNNNNNGNNNNNTNANNNNNNNNNNNNTNNNNNNNNNNNNNNNNNTNNNNNNNNNNNNNNNNTNNNGNNNNTANNNNNNCNNNCNNNNNNNNTNNNNNNNNNNNGNNNNNNYNNNNNNNNNNNNNNNNNGNNNNNNNNTNNNNNNNNNNNNNNNNNGNNNNTNNNNNNNNNNNNNNNNNNNNNNNNNNNNANGNNNNNNNNNNNNNNNNCNNNNNNNANNNNCNNNNNNNNNNNNTNNNNNNNNNNNNCGNNNNCNNNNNNANNNRNNNNNNNNNNNNNNNNNNNNNNNNNNNNNNNGNANANNNNNTNNNNNNNNNNNNNNNNNNNTNNNNNNNNNNNNNNNNNNNRNNNNNNTNNNNNNNNNNNNNNNNNNNNGNNNNNNNNNNNNNNNNNNNNNNNNNNNNNNNNNNNNNTNNNNNNNNNNNNNNNNNNNNNNNNGNNNNCNGNNNNNNNNNGNNNCNNNNNNNNNNNNNANNNNNNNNTNNNNNNNNNNGNNNNYNNNNNNNNNNNNNNNNNNNNNNNNRNANNNCNANNNNNNNANNNNNNNNNNNNNNNNNNNTNNNNNNNNNNNNNCNNNNNNNNNNNNNNNANNNNNNNNNNNNNNNNNNNNNNNNNNNCNNNNNNNNNNNNNNNNNNNNNTNNNNNYNNNANNNNANNNNNNNGNNNNNNNNNNNNNNNNNNNNNCNNNNNNTNNNNNNNNNNNNNANNNNTNNNNTNNNNNNNCNANNNNNNNNNTNNNNNNNTNNNNNNNNNNNNNNNNNNTCCNYNNNNNNNNNNNNNNGNNNNNNNNNNNNANNNNNNNTNNNNNNNNTNNNNCNNNNNGNNNNNNNNACNNNGNCNNNNNNCNNNNNNNCTNNNNNNNNNNNTANNNGNNNNNNNNNNNTNNNNNNCNNNNNTNNNNNNNNNNNNNNNNNNNNNNNNNNNNNNNNNNNANNNRNNNNNNNNNNNNANNNNANNNNNTCNNNNNNNNNNNCNNNNNNNNNNNNNNNNNNNNNNNRCNNNACCNGNNNNNNNNNNNNNNNNNNNNNNNNNNNNNNNNNNNNNNNNNNGNNNCNNNNNNNNNNNNNNNNNNNGNNNNNNNNNNNNNNANNNCNCNNANNANNNNNNNNNNNNNNNRNNNNNNCNNNNNANNNGNCCNNNNNNTTTNNNCNNNNNNNNNGNGNNNNNNNNNNNCNNGNNNNNNNNNNNCNNNNNNNNNNNNNNNCNNCNNNNNNNTCNNNNNNNNCNNNNNNNNNNNNNNNNNNNNNNNNNNNNNNNNNNNNNNNNNNNNNNNNNNNNYNNNNNNNCNNNNANNNNNNNNNNNNNNNNNNNNNNNTNNNNNNNNNNNTNNNNNNNNNNNANNNNNGCNNNNNNNTNNANNNNNNNNGNNNNNNNNNNNNNNNNNNNGNNNCNNNNNNNNNNNWNNNNNNNNNNNNNNNNNNTNNNNNNANNNNNNNNNNNNNNNNNNNNNNNNNNANNNRNNNNGNNNNNNNNNNNNNNNNNCNNNNNNTNNNNNNNNNNNNNNNNNGCNANTNNNNNNNNNNNGNNNTNNNNNNNNNNNNNNNTNNNNCNNNNANNNNNNNNNNANNNNNNNNNNNANNNCNNNNNNNNNNNNNANNNNNNNNNNNNNNNNNNNNNNNNNNNNNNNNCGNNNGRNNNNNNNNNNNNNNNNNNNNNNNNNNNNNNNGNYNNNNNNNNNNNNNNYNNNNNNNNNNNNNNNNNNNNNNNNNNNRNNNNNNNGNNNNNNANNNNNTNNCNNNNNNNNNNNNNNNNNNNANNNANNNNNNNNNNNNNNNNYNNNNNNNNYCNNNNNNNNNCNNNNNNNCNNNNNNNNNNNNNNNANNNANANNNNNNANNNNNNNNNNNNNNNNNCNNTNNNGNTNNNNNNNANNNNNNNNTNNNGTNNNNNNNNNNNNNTNNNNNTNNNNNNNNNNNNNNNNCNNNNNNNCNNNANNNGNNNNNNNNNNNNNNNWNNNNNNNNNNNNNNNNNNNNNNNANNNNNNNNNNNANNNNNNNNNNNNNNANNNNNNNNNNNNNNGNNNNNNNNNNNNNNNNNNNNNANNNNNNNNGNNGNNNNNNNNNNNNNNNNNNNNNNNNNNGNNNNNNNNNNNNNNNNNNNNNANANNNNNNNNNNNNNNNNNNNNNNNNNNNNACNNTNCNCCNNNCGTNNNNNCNNNNTNAANTATGCGNANNNACGNGNTNGNNNNNNNNTNNNNNTNGNTNNNNNTTNNNNNNTNTCNNGNTTCNNNANCCANNGCNNNNANNGANNWCACNGTGANNNNANNANTTNNNRNCTNNGGAGCGNANNTMNNNNNGGNAANGNNTNNNNANCNTNNNNYNNNNCNNANNGNTNTNNCNATNGTNNTNNNNNNNGNNNNNNCNNNNGNNNNNATTNNNCNNNNNCCNTNTYNNNNNNNNNNNCNNNNNCNNTCTNNNNNNNNNNNNNNNNNNNNNNNNGNNNNNNNNNNNNNNNTNNNNNNNNNNNGNNNNNNANAANNNANNNNNNAANNNNNNNNNNNNANTNNNNNNNNANNNNNNNNNNNNNAANNNNNNNNNNNNNNNNCNNNNNNNNCGNNTNNNNNNNNNNNNNNNGNNNNNNNNNNNNNNNNNANNNNNNNNNNNNNNGNNNNNNNNNNNNNNNNNNNNNNNNNNNNNNNNNNNNNNNNNNNNNNNAGNTNNCNNNNNTNNNNNNNNNNNNNNNNGNNNNNNNNNNNNNNNNNNNNNNTNNNNNNNNNTNNNNNNNNNNNNNNCNNNNNANNNNNNNNNNNNNNNNYNNNGNN-NCNNNNNNNNNCNNNCNNNNNNNNNANNNGNNNCNNANYNNNNNNCCNNNNNNNNNNNNNNNNNNNNNANNNNNNNNNNNNNNNNNNGNNNNNNNNNNNNNNCNNNNNNNNNNNNNNNNNNNNNANNNNNNNNNNNNNNNNNTNNNNNNGNNNNNNNNNNNNNGNNNNNNNANNNNNNNNNNANNGNNGNNNNNNNNNNNNNNCNNNNNNNNGGNNNNNNNNNNNNNNNNNNNNNNNNNNNNNNNNNNNNNNNNNGNNNNNNNNNNNRYNNNNANNNNNNNNNNNNNNNGNNNNNTNNCNNNNNNNANNNNNNNGNNTNNNNNANNNANNNNNNNNNNNNNNNNCNNNNGNANNNANNNNNNNNNNNNNNNNNTNNNNNNNNANNNNNNNCNNNNNNGNNNNNNNNNNNNNNNNNNNNNNNNNNNNNNCANNNNNNNNNNNNNNNNNNNNNNNNNNNNNNNNNNGNNNNNNNNGNNNNNNNNNNNGNNNNNNNNTNNNNNNNNNNNNNNNNNGNNNNANGNNNNNNNNNCNNNNNNNNNNNNNNNNNNNNNNNNN--NNNNCNNNNNNNGNNNNNNNNNANNNNRNNNNNNNNNNNTNTNNNNNNGNNNCNNNNNNNNNNNNNNNNNNNNNNCNNTNNNTNANNNNNNNNNNNNNNNNNNNNNGANCNNNNNNNNNNNNNANNNNNNNNNNNNNNNTNNNNNNNNNNNNTNNNNGNNNNNNANNNNNNNNNNNNNNNNNNNNNANNNNTNANNNNNNNNNANNNNNNNNNNNGNNNNNNNGNNNNNNNMNNNNNNNNNNNNANNNNNANNNNNNNNNNNNNNNNTNNNNNNGNTNCNNNNNNNNNNNNNNNNNNNNNNNNANNNANCNNNNNNNNNNNNNNNNNCNNNNNNMNANNNNNNNNNNNNNNNNNNANNNNNNNNNNNNNNYNNNNNNNNANNNNNNNNNNNNNNANNNNNNNNNCNANANNNNNNNNTNNNNNNNNNNNNTNNNNNNNNNNNNNNNNNNNNNNNNNNNNNNNNCNNNNCNNNNCNNNNNNNNNTANNNTNNNNNNNNNNNNNNNNNNNNNNNNNNNANNNNNNNNGNNNN-NNNNNNNNNNNNNNNNNNNNNANTNNNNNNNNNGNNNNNNNNNNCNNNNNCNNNNNNNNNNNNNNNNNNNNNNNNNNNNNNNNNNNNNNNNYNANNNNNNNNNNNNNNNNNNCNNTNNNNNNNNRNNNNNNNNNNNNNNNNNNTGNNNNNNNNNNNNNNANNNNNNNNNNNNNNNNNNNNANNNNNNNNNNNNNNNNNNNNGNNNNNNNNNNNNNNNNNNNNNNNNNNNNNNNNNTNNNGNNTNNNNNNNNNNNNNNNNNNNNNNNNNNNNNNNNNNNNNAYNNNNNNNNNNANNNNNNNNNNNNNNNNNNNNNNNN-NNNANNNNNNNNNNNNNNNNNANNNNNNNNNNNTNNNNNNNNNNNNNNNNNNNNNNNNNGNNNGNNNNNNNNNNNNNNCNNNGRNNNNNNNNNNNNNNNNNNNNNNNNNNNNNNNNNNNNNNNNNNNNNNNNTNNNNNNNNCNNCNNNNNNCRNNNNNTNNANNNNNNNNNNNNNNNNNNNNNNNNTNNNNNNNNNNNNNNNNNNNNNNNNNNANNNNNNNNNRANNNNNNNNTNNNNNNNNNNNNNTNNNNNNNNNANNNNNNNNNNNNNNNCNNNNNNNNNNCNNNNNNNNNNNNMNNNANNNNNNNNTNNNNNNNNNNNNNCNNNNNNNNNNNNNNNNNNNNNNNNNNNNNNGNTANNNNNNNNNNNNNNNNNNNNNNNNNNNNNTNNNTNNNNNNNNNNNNNNNNNNNNNNNNNNNNNNNNNNNNNNNNNNNNNNNNNNNNNNNNNNNNNNTNNNNNNNNNNNNNNNNNNNNANNNNNNNNNNNNNNNNNNNNNNNNNNNNNNNNNNNNNNNNNNNNNNNNNNNNNNNANNNNNNNNNNCNNNNNNNNNNNANNNNNNNNNNNNTNNNNNNNNCNNNGNNNNNNNNNNNNNNNNNNNNNCNNNNNNNTNNNNNNNNNNNNNNTNNNGGNNNNNNNNNNNNNNNNNNNNNNNNNNNNNNNNNNNCNNNNNNNNNCNNTNNNANCNNNNNNNNNNNNNNNNNNNNNNNNNNNNNNNNNNNNNNNNNTNNNNNNCNANNNANNANNAGNCANNCNNGGNNNNNNCNNNNNGNNNNNNNNNNNNAANNNNCNNTNNNANNANTNNNANRNANNNNAANNNNNTNCNNCNNNNCNTNANNNGNNTNNNNNNNNGCGNNNNNNNNCNNNNCNNNNNNNNCTANNNGTTYNNNTANNNTTNCNNNNCTNGRNNNNNNNNNGNNNNNTNNNNCNYNNNRANNYNCNNNN-NCNNNTGNCNRNANNNNNNTNNNNNNNNTNTNATNNNNNTNNANNNTNNNANNNNNNGGNNNGNCNNCNNNNGNTNNNNNNNNNNNNNNNNNNNNCNGNNTCNNNNTNCYNNANNNNNCNNANGNGNGGANCNNNNNCNTNNANNNNNACNNNNNNNNNNNRNNTNNNNGNTCNNNGNNNNCTCNTCNNNNTNNNNNNNTGNNNGTNNNNNNCNNNNNNNNTNNNNNGTNNNNNNNTCNNNANNANTNNNGNNNNNN-NNNCNCNNNGNNNNNCNNTNNNNC-NAGNNTNNCNNYNNGGNNNNNNNNNGNNNTNGNTNNGNNNNNCNNTNNNNNACNNNNNNNNNNNNNCNNNNCNNNNNNNNNNNCTNNNNNNNNNNNNNNNNNNANCCNNCCNNNNNCNNNNGNNNNNNNNNNNNCNNNNNNNNNNNNNNTNTNNNNNNNNANNNNNNNNNNNNNNNNNNNNNNNNNNNNNNNNNNNNNNNNNNGNNNNNNANNNNNNNNANNNNNNNNNNNNNNNNNNNNNNNNNNNNNNNNNNNNNNNNNNNNNNNNNNNGCNNNNNNNNNNANNNNNNNNNNNNNNCNCNNNNNNNNNNNNNANNNNNNTNNNNNNNNNNNNNNNNNNNNNANNNNNNNNNNNNNNNCNNNNNNNNNNNNTNNNNNNNNNNNNNNNNNNNNNNNNNNNNNNNNGNNNANNNNNNNNNNNNNNNNNNNANNNNNNNNNNNNNNNNNNNNANNNNANNNNNNNNCNNNNNNNNNNNNNNNNNNNNNNNNNNGNNNNNNYNNNNNNTNCNNNNNNNNNNGNNNNNNNYNNNNNNNNNNNNNNNGNCNNTNNNNNANNNNNNNNNNNNNNNNNNNNNNANNNNNNNNNNNNNTTNNNNNNNNNNNNNNNNNNNNNNGNNGNNNNNNNNNNNNNNNNNNNNNNANNNNNNANNNNNNNNNNNCNNANNNNNNNNNNCNNNNNNNNNNNNNNNNNNNNNNNNNNNTNNANNNNNNNNNANNNNNNNNNNNNNNNNNNNNNNCNNNNNCNNNNNNNNNNNNTNNNNNNNNNNNNNNNNNNNNCNNNGNNNNNGNNNNNNNNNNNNNNNNNNNNNNTNGNNNNNNNNTNGNNNNNNNNNNNNNNNNNNNNNNNGNNNNNNNGNNNNNANNNNNNCNNNNNANNNNNNNNNTNNNNNNNNNNNNNNNAN-GNNNANNNNNNNGNNNNNNGNNNNNNNNNNNANNNNNNNNNNNANNNNNNNNNNNNNNNNNNNNNNNNNNNNNNGNANGNNNNCNNNNNNNNNNNNNNNNNNNNNNNNNCNNNNNNNNTNNNNNNNNNNNNNNNNGNNNNNNNNNNNNTNNGNNNNNNNANNTNNNNNNNNNNNNNNTNNNNGNNNYNNNNNNNNNNNNNTNNTNNNNNNNNNNNNGNTCNNNCNNNANNNNACNNNNNNNGNNNNNGNCNNNNNNNNNNNNNNNNNNNNNCNTNNNGNNNNNNNNTNNNNTNNTNNTANNNNTNNNNNNNNNNNCNNNNCNTNGNNNAGTNNNNCANNNNANGNTNNNNNNNNNNNNNNNNNNATCNNNNNNNCCNNNNNNNNNCNTNSGNNNNNNNNNNNNGNNNNCNCNNNNCNNNNANGNNNNNNNNTNNNNNNNNNNNNNNNTNGNNGNNNNNNNNNNTNNNANNNNNNNNNNTNNNNNTNNNNNNNNNNTCNNNNNCNNNNNNNNNNNNNNNNNNTNNNTNNNTCNNNNNNNNNCNNCTAANANNNNNNNNNNNNNNGNNKCNNNNNNNNNNNNNNNNNNNNNNNNNNGNATNNNNRNNNNNNNNNNNNNNNNNNNANNNNNNNNNNNNNNNNCNANNNNTGNNNNNNANNNNNNNNNNNGNNNNNNNNNNNNNNNNNANNNNNNNCNNNNCNNNNANNANNNNANNNNNCGNNNNNNNNNNNNNNNNNNNNNNNNNNNNNNNNNNNNNANNNNNNNNNNNNNNNNNNNNNNNNNNNTNNNNANNNNNNNNNNNNNNNTNNNNNNNNNNNNNNNNANNNNANNNNNNNNNNNNNNNNNNNNNNNNNNNNNNNNNNNNNNNNNNNNNTNNNNNNNNNNGNNNNCNNNNNNNNNNNNNNNNNNTNNNNNGNNNNNGNNNNNNNNNNNNNNNNNNNNNNNNNATNNNNSNNNNNNNNNNNNNNNNNNNNNNTNNNNNNNNNANNNTNNNNNNNNNNNGGTNNNNNNNNNNNNNTNNNNNNNNNNNNNNNNNNNNNNNNNNNNNNNCNNNNNNNNNNNNNNNNNNNNNNNNNNNNNNNANNAGNNNNNNNNNTNNNNCNNNGNNNNNNNTNNNNANNNNNNNNNNNNNNNNNNNANNNNNNNNNNNNNNGNNNNNNNNNNNNNNNANNNNNNNNNNNNNNNNNNNNNNNNNNNNNNNCNNNNNNNGNNNTNNNNNNNNNNNNNNNNNNNNNNNNANGNNNNNNNNNNNNNNTGNNNNNNNNTNNNNNNNNNNNNNNNNNNNNNNNNGNNNNNANNNNNNNCCNNNNNNNNNGNNNNNNNCNNNNNNNNNNNNNTNNNNNNNNNNNNNNNNNNNNNNNNNNNNNNNNNNNNNNNNCANNGNNNNANNNNNNNNANNNNNNNNNNNNNNNNNNNGNNNNNNNNNNNNNNGNNNNNNGNNNNNNNNNNNNNNNNNNNNNNNNNGGNNNNNNNNNNNCNNNNNNNNNNNNNNNNNNNNNNCNNNNNNNNNNNNNNNNNNNNANNTNNNNCNNNNNNNNNNNNNNNNNNNCNNNNNNNNNGNNNNNNNNNTNGNNNNNNNNNNNNNNNNNNNNTNNNNNNNANNNNNNNGNANNNNNNNNTNNNNNNNNNNNTNNNNNNNNNNNNNNNNNNNNNNNNNNNNNNNNNNNTNNNNNTNNNNNNNNNAGNNNNNNCANNNNNNNNNNNNNNNNNNNNNNNNNCNNNNNANNNNNNNNNNNNCTNNNNNNNNNNNANNNNNNNNNNNNNNNNGNNNNTNTNANANNTNNNNANNNNNNNNNNNNNANNNNNNNNNNNNNNNNNNNNNTNNNNNNNNYNNNNNNNNNCNNNGNNNNNGNNNNATNCNNNNNNNNNNNNNKNNATNNNGNNTANNCNNNNGNGNNANRNNNNNNNNNNNTNNNNNNNNNNNGNNNNNNCNNNNNNNNNNNNNNTNNNNNNGTNNNNNNNNNNNNNNNNGNSNNNNGNNNKNNGNNNANNNNTNNNNNNCANNNTNNNNNNNNNNNNNNNNNNNNNNNNNNNNNNCNNNNNNNNNNNNTNTNNNNNANNNNNNNNNNNNNNNNNNNNNNNNNNNNNNNNCNNNNNNNNNNNNNNNNNNNNNNNNNNNNNNNNNNNNNNNNNNNNNNNNNNNATNNNNNNNNNNNNNNGNNNNNNNNNNNNNNNNNNNNNNNNNNNNNNANNNNNNNNNNNNNNNNNNNNNNTCNTNNANNNNNCNNNNNNNNNNNNNNNNNNNNNTNNNAANNNNNNNNNNNCNNNNNNACNNNNNNNNNNNNNNNNNNNNNNNNNNNNNNNNNNNNNNNNNGNNNNNNAANNNNNNNNNNNNNNNNNNNNNNNNNNAGNNNNANCNNNGNNNANNNNGANNNNTNNNNGNNNNNNNNGNNNNNNYNNNCNNNNNNCNNNNNNNNNNNNTNNNNKNNNNNNNNANNNNNNNANNNNNNNNNNNNNNNNNNNNNNNNNNGNNNGNNNNNNNNNNNNANNNCNNNNNNNNNNNNNNTNNNNNGNNNNNNNNNNNNNANNGNNNNNGNNNNNNNNCNNNNNNNNNNNNNCNNNNNNGNNTNNNNNNNNNNNNNNNNNANNNNNNANNNNNNNNNNNNNNNNNNNNNNNNNNNNNNNGNNNNNNNNNNNNNNNNNNNNNGNNNNNNNNNNNNNNWGNNNNNNNNCNNANNNNNGNNNNNNNNNNGNNNNNNNNNNNNNNN-NANNNNNRNNNNNNNANNNCNNNNNNNNGNTNNNNNNNNNNNNNNNNCNNNNNNNNNNTNNNNNNNNNNNNNCNNNNNNNNNNNNNNNNNNNNNNNNNNNNNNNNNNNNNNNCNNNNNNNNNGGNNNNNYNNCNNNNNNNNCNNNNNNNNNNNNNANNANNNNNNNNNNNANNNNTNNNNNNNNNNNNNNNNNNNNNNNNNNNNNNNGNNNNNNANNNNNNNNNNNNNNNNNNNTNNTNNNNNNNNNNNNNNCNNNNNNNNGNCNCNNNNNNNNNNNNNNNNNNNNANNNNNNNNNNNNNNNNNNNTNNNNNNNNNNNNNNNNNNNNNNNNNNNNNNNNNNNNNNNNNNNNNNGNNNNNN-NNNNNNNNNNNNNNNNNNNNNNNGNNNNNNGNNNNCNNNNNNNNNNTNNNNNCNNANNNNNNNNNNNNNNNNNNNNNNNNNNNNNNNNNNNTNNNNNNNNNNNNNNNNNNNNNNNGNNNNNNNNNNCNNANNNNNNNNNNNNNNNNNNNNTNNNNNNNNNNNNNANGNNNNNNNNNCNNNNNNNNNNNNNNCNNNGNNNNNNNNNNNNNNNNNNNNNNKNNNNNNNNNNNNNNNNNCNNNNNNNNNNNNNGNNNNNNNNNNCNNNTNNNCNNANYNNNNNNNNNNNNNCNNNNCNNNNNNNNNNNNNNNNNNNNNNNNNNNNGNNNNNNNNNNNNNNNNNNTNNNNNNNCNNNNNNNNNNNNNNNNTNNANNNNNNNNNNNNNNNNNNNNNNNNNTNNNNNNNNNNCNNNNNNNNNTNNNNNTNNNNNNNNYNNNNNNNTNNNNNNNNANNTNNNNNNNNNNNNANCNNNNNNNNNNNWNNNNNTNNNNNNNNNNNNCNNNNNNNNNNANNNNNNNNNNGNNNNNNNNNNNNANCNNNNNNNNNNNNNNNNNNNNNNNNNNNNNNNNNCNNNNNNNNNNNNNNNANNGNNTNNNNNNNNNNNNNNNNTNNGNNNNNNNNNNNNNGNNNNNNNNNNNNNNNNCNNNNNNNNCNNNNNNNNNANNNNNTNNNANNNNNNNCNGNNNNNNNNNNNNNNNNNNNNNNNNNNNNNNNNNNNNNNNNNNNNNTNTNNNNNNNNNNNNNNNNNNNNNNNNNNNNNCNNNNNNANNNNNNNNNNNNNNNNNNNNNNNAN-NNNNNANANNNGNNNNNNNNNNCNNNNTNNNNNNNNNNNNNNTNNNNNNNNNNNNNNNNNNNNNNNRNNNNNNNNNCNNNNNNNNNNANNNNNNNNNTNNCNTNNNNNNNNNTNNNNNNNNNNNNTNNNNWNNTNNNNNNNNNNNNNNNNNNNNNNNNNNNNNNNNNNNNNNNNNNNNNNNNNNNNNTNNNNNNNNNNNNRNNNNNNNNANNNNNNANNNTNNNNNNNNCNNNNNNNANNCNNNNNANNNNNNNNNNNNNNNANNCNNNNNNNNNNNANNNNNNNNNNNNNNNNNNNNNNGNNNNNNNNNNNNNMNNNNNNGNNNNNNNNNNNNNNNNNNNGNNNNNNNNNNNNNNNNNNNNGNNNNNNNNNNNNNNNNNNNNNATNNNN-NNNNNNNNNNTNNNNNNNGNSNNNNNNGNNWNGNNNNNNTNNNNANNNNNNNNNNNNNNNNTNNNNGNNNNNNNNNNNNNNNNNN-NNANNNNNNNTNNNNNNNNNNNNNNNNNNNNNNNNNNNNNNNNNNNNNNNANNNNNNTNNNNNNANNNNNNNNNNNNNNNNNNNNNNNNNNNANNNNNNNNGNNNNNNNNNNANNNNNNNNNNNNNNNNNNNNNNNNNNAGNNNNNNNNNNNNNNNNNNNNNNNNNANNNANNNNNNNNNNGNNNNNNANNNNNNNCNNNNNNTNTNNNNNNNNANNNNNNNNNNNNNGGNNNNNNNTNNNNNNNNNNTTNCNNNNN-RNNNNNNNNNNNNNNNNNNNNNNNCNNNNNNNNNNNNCNTCNTNNGAGNNNNNNNNNNNNNNNNCNNNNNNNNNNNNNNNNNNNNNNNGNNNNNNNNNNNNNNNNNTNNNNNNNNNNNNNNNTNNNNNNNNNNNNNNNNNNNNNNNNNNNGANNNNNNNNNNNNNNNNNNNNNNNNTNNNNNNNNNNTNNNNNNNNNGNNNNNCNNNNGNNNNNNNNNNNNNNNNNNNNNNNNNTNNNNCNTCNNANNNANNNNNNNNNNGNNNNNNNNNNNCGNNNNNNNGNGNNNNNNNSNNYGNNNNNNNNNNNNNNNNNNNNNNNNNNNNNNNNTNNNNNGNNNNNTNNNNNNNNNNNNNNNNNGNNNNNNNNNNNNNNNNNNNNNNNNNNNNNNNNNNNNNNNNNNNNNNNNNNNNNNNNNNNNNNNCNNNNNNNNNNNNNNNNNNNNNCNATNNNNNNNNNNNANNNNNNGNNNNNNNNNNNNNNNNNNNNNNNNNNNNNNNNNTNNNNNNNNNNNNNNNNNNANNNNNNNNNNNNNNNNNNNNNNNNNNNTNNNNNNNNNNNNTNNNTNNNGNNNNNNNNNNCNNNNNNNNNNNNNNNNGNNNTNGNNNNANNNNTNNNNNNNNNNNNNNNNNNNNNNNCNTNNNNTNNAGNNNNNNNNNNANNTNNNNNNNNNGNNNNNNNNNNNNNNNNNNGNNNNNNNNNNNNNNNNNNNNNNNNNNGNNTNGNNNGNNGNNNNNNGNNNNNNNNNNNNGNNNNNNNNNNNNNNNNNNNGNNNNNTNNNNNNNNNNNNNANNNNNNNNNNNNNNNNNGNCNNNNNNNNNCNNNTNNNNNNNNNNNNNNNNGNNANNNNNNNNNNGNNNNNNANNNNNNNTNNNNNNNNNNNNTNNNNNNNNNCNNNNNNNNNNNNTNNNNNNNNNNNNNNNNNNGNCNNNNNNNNNNNNNNNNGNNNNTNNNNNTNNNNNNNNNNNNNNNNNNANNNNNANNCNGNNNNGNNNNTNNNNNNNNNNANNNNNANNNNNNNNNNNNNNNNNNNNNNNNNNNNNNNNNCGNGNNNNNNNNGNNNNNNNTNNGNNNNNNNNNNNNNNNNNNCGNNNNNNMNNNCNNNNNNNNNNNNNNNNNNNNNNNTNGNNNNNNNNNKNNNNANTNNNNNNNNNNNNNNNRNNGNNNNCNCNNNNNNNANNNNNANNNNNNNNTNNNNNNNNNNNNNNANNNNNGNNNNNNNGNNNNNANNTNNNNCNNNNNNANNNNNNCNNNNNNNNNNNNNNNNNNNCACNNNNNNNNNNNNNNNANNSNNNNNNKTNNNNANNNNNNGNANNNACNGNNANNNTNTNNNNNNANTTNNNNNNNNNNNNNTNNNNNNNNNNTNNNNNNTNNNNTNNNNNNNNNNNNNNNNNNNNNNNNNNNNCNNNTNNNNNNNCCNNNNNNNNNNNNNNTNNNNNCNNNNNTNNNNNNNNNTNNNNANGNTNNNNNNNNNNNNNTNNNNNNNNCNNNNNNNNNNNNNNNNNNNNNNNNNNNNNNCNNNNGNNNNNNNNNNNNNNNNNTNNNGNNNTNNNNNNNNNNNNNNNCNNNNNTNNNNNNNNNNNNNNNNNNNNNNNNNANNNNNNNNNNNCNGNNGTTNNNNNNNNNNNNNNNNNNNNNNNNNNNNNNNNNNNNNCNNGNNNNNNNNNNNGNNNNNNNNNNNNNNNNNNNNNNNNTTNNNNNNNNNNCNANNNNNNNNNNCNNNNNANNNNNNNNNNNNNNNNANNNSCGNNNNNNNNNNNNNNNNNNNNNNNNNNNNNNNCNNNNANNNNNNNNNNNNNNNNNNNNNNNNNNNNNNNNNNNNNNNTNNNNNNNNNNNNNNNNNNNNNNNNNNNNNNNNNNNANNNNNANNKNNNNNNNNNNNNNNNNNNNNGNNNNNNNNNNNNNNTNNGNNNTNNNNNGNNNNNNNNNNNNNNNNNNNNNNNNNNNNNNNNNNNNNNNNNNNNNNNNNNNNNNNNNNNNNNCNNNNNTNNNNANNNNNNNNNNNNTNNNCNNNNNNNNNNNNNNNNNNANNNNACNNNNGNCYNCNNNNNNNNNNNNNNNNNNCNANNGNTNNNNNNNNNANNNNNNNNNGNNNNNNNNNNGNNNNNNNNNNNNNNNNNNNNNNNNNNNNNNNNNNNCNNNNNNNCCNNNAGNNNTNNNNNNNNNANNNNNNANNNNNNNNNNNNCNNNNNNANNNNNKNNNNNNNNNNNNNNNNNNNNNNNNNNNNNNNTNNNNNNNNNNNNNNNNNNNNNNNNNNNNNNNNNNNNNNNNNNNNNNNNNNNNTNNNNNNANGNNNNNNNANNNNNNNNGNNNNNNNNNNCNNNNNNNCNNNNNNNNNNNNNNNNNNNNNNANNNNNNNNNNTNNNCNNNNNNNNNNNNNNNNNNNNNTNANNNNNNNNNNNNNNNNNNNNNNANNNNNNNNNNNNNNNNNNNNNNNNNNNNNNNNNNNNNNNTNNNNNTNNCTTNNNNGNNNNNNTANNNNNNACNNNNNNNNNNNCNNNNNNNNNNTNNNGNNCNNNNGNNNNNGNTNNNNNNNNNNNNNNNNNNNNNNNNNNNTNNCNNNNNGNANNNNANNNNATNNNNNNNNNNNCNNNTNNNNNNNNNNNYNNNGANNNNNNNNNNNNNNNNNNNNNANNNNNNNNNNNNNNNTNNNNNNNNGNNN-NNNGNNNNNNNNNNNNNNNNNNNNNNNANNNNANNNNNNNNNNNNNNNNNNNNNNNNNNNNNNNNNNNNNNNNNNTNNGNNNNNNNNNNNCNNNNNNNNNNNNTNNNNNNNNCNNNNNNNNCKNNNGCNNNNNCNNCNNNNNNNNTNNNNNNNNNNNNANNNNNNNNNNNNNNGNNNNNNNNNNNNNNNNNNNNKNNNNNNNNNNNNNNNNNNNNYKNNNANNNANCNNNNNNNMNNNNGNNNNNNNNANNNNNNNNGNNNNYNNNNNNNNNNNNNNANNNNNNNNNNNTNNNNNNNNNNNNNNNNNNNNNNNNNNNNGNANNNNNNNNNTNNCNNNNNNNNNTNNNNNNNNNNNNNNNNNNNNNNNNNTNNNNNNNNNANNNNNNNNNNGNNNNNNNNNNNNNNNNNNANNNCNNNNNNNNNCNNNNNNNNNNNNNNANNNNNNNNNNNNNNNNNCNNGNNNNNNNNNNNNNNNNNNTNNNNNNNNNNNANANNNNCNNNNANNNNNNNNNGNNNNNNANNNNNNNNNNNNNNNNNNNNNNNNNNNNNNNNNNNNNNNNNTTNNNNNNNNTNNNNNGNNGNNNNANNNNNNNNNNYNNNNNNNACNNNNTANNNNNNANNNNNNNNNNANNNNNNNNNNNNNNGGNGNNNNNNNNNNNNNNNNNNNNNNNNNNNTNNNNCTNNNNNNNNNNNNNNNATNNNNNNNTNNNNNNNNNNNNNNNNNNNNNNNATNNNNNNNNNNNNNNNNNNNNNNNGAA-RNYNNNMNNNNTNNNCNTNNNNNGNRNNNCNNTNNNNNNNNGNNYNNNNNNNNGNNNCTAANNCNNANNCNCNANNNNNANNNNAGANNNRNNRNNTNNNANNNNNNNNAN-TNNNA-ANNNNNNANNNCNNNNNTNANCNNNTNNNNNNNNANNACNNCNNNNNNNNANNNTNGTNNNNNNNNNNTNANNANNNNNNNGNNNNNNNGNNNCNNNCNNNNNNNNTNNANNNNNNTNNNNNANNNNNNNNCTANCNNNNYCNNNNCNNTNNNNNGNNNNNNTTNGGNTGNNCTGNNANNNNNNNNNNNNNANNNNNNNNNNNNNNNNNNNTNNNNNCCNNNNNACNNNGNGNTNTTNGNNTNNNNNNNTGNNNNNNNNGANANTANNTNNNNGNNNTNTGNNTANNNNNNNTTNNNNNNNNNNTNNGNNNNCNNNNNNNNNNCNNNNNGNNNNNGNNNNNNNNNNCAGNTTNNNGNNNGGCGNNNNCAACGTNNATCNNNTNNNNNNNNNNNNNNNTNNNNNNNNGYNNNNNNNNNNNNNNNNNNNNNNNGNNNGNMNNNNNNNNNNNNGNANNNTNNNANNNNNNNNNNTNTNNANNNNNNNNNNNNNNNNNNNNNANNNNNNNNNNNNNNNNNANNANNNNNNNNNNNNNNNNNNNNNNNNNNNNNNNGNNNNNNNNNNGNNNNNNANNNNNNNNNNNANNNNNNNNNGNNNGNNNWNNNNNNNNNNNNGNGNNNNNNNNNNNNNTNNNNNNNNNNNNNNNNTNNNNNNNNNNNTNNNNNNNNNNNNNNNNNNGNNNNNNNANNNNNNNNNNNNNNANNNNNNNNNNNNNNNNNGNNNNNNANNNNNNNNNNNNNNNAANNNNNNNNNNNNNNNNGNNNNTNNNNNNNNNNNNNNNNNNNNNTCNNNGNNNNNNCNNNNNNNNNNNNNNNNNNNNCNNNNNNNNNNNNNNNNNNACNNNANNTNNNNNNNNNNNNNNNNNNNNNNCNNNNNNNNNNNANNANNNANNNNNNNNNNNNNNNNNNNNNNNNNNNNNGNNNNNNGNNNANNNNNNNNNNNNNNNNNNNNNNNNNNNNNNNNNANNNNNNNNNNANTNNNNNTNNNNNNNTNNNNNNNNNNNNNNNNNNNNNNNNNNNNNNNANNNNNNNNNNNGNNTNNNANNNGNNNANNNNNNTNNNNGNNNNNANNNTNKNNANNNTNNNNNNNNNNNNNNNNNNNNANNNNMNNNNNNNNNNNNNNNNNNNNNNNNNNNNNNNNNNNNNNANCNNNNNGNNNNTNNNNNNNNNNNNNNNNNNNNNNNNNNNNNNNNNNNNNNNNNNNNNNNNTNNNNNNNNNNGNNNNNNNNNNNNNNNNNNNNNNNNNNNNNNNNNNNNNNGNNNNNNNNNNNNNNNNNNNNNNNNNNNNNNNNNNNANNNNNNNNNNNNCNNNTNNNNGNNNGNNRNNNNNNNNNNWNNNNNNNNNCNNNNNNNNNNNNNNNNNNNNNNNNNNNNNNNNNNNCNNTNNNNNNNNGNNNNNNNNNNNNNCNTNNNNNGNNNNTCNNNNNNNNNNNNGNNNANNNNNNNNNNNNNNNNNNNNNTNNCNNNNNNNNNNGNNNNNNTNNNGNTNNNNAN-NNNNNNNNNNNYNNNNNNNTNNTNRTNNNNCANNNNNTNNNNNNNNNNGNNNNNGNANNNNNTNNNNNNNNNNNNNNANNYNNNNNNNNNNNNNNNNNNNNNNNNGNNNNNNNNNNNNNANNTNNNANNNNNNNNNNNGCNNNNNNNNNNGNNNNNNNNNNNNNTNNNNNNGNNNNNANNCNNNNCNNNNNNNNNNNNNNNNNNNCNNNNNNNNNNNNNNNANNNNNNNNANNNNNNNNNNNNTNGNNGNNNNNNNNCNNNNNNNNNNNNNNNNNNNNNTNNNNNNNNNNNNNNNNNNNNNNNNNNNNNNNNNNGNNTNNNNNNNNNNNNNNNCNNNGNNNNNNNNANNNNNNGNTNNTNNTNNNNNNNNNNNNNCNNNNNRNNTNNNNNNNNNRNNGNNNNNNNNNNNNNNYNNGNNNNNNNNNNNNNNNNNNNNNNNNNNGNNN-NNNNNNNNNNNNNNACNNNNNNNNNNNNNGNNNNNCNNNNNNNNNNNNCNNNNNNNNTNNNNNNNNNNNNNNCNNNNNNNNNNNGNNNNNNNNNANNNNNNNNNNCNNNNNANNNNNCANNNNTNNNNNNNNTNNNNNACGNNANNNNNRNNNNNNNNNNNANNNNNNNNNNNNNNNNNTYNNTCTNNNNNCNNNNNNNNNNNNGNNNNNNNNNNNNNNNNNNGNNNNNNNNNNTNNNNNNNNNNGNNNNNNNNNNNNNCNNNNNNNNNNNNNNNNNNNNTNNNNNNCNNNNNNNNNTNNNNNNNNNNNNNANNNNNCNNNNANNNNNNNNNNNNNNGNCNTNNGNCNNNNNNNNNNNNNNNNNNNNNNNNNNRNNRNTNNNNNNNNNNNNNNNNNNNNNNNNNNNNNCNNNNCGNNNNANGNNNNTNNNNNNNNNNNNCNNNNNNNNNNNNNNNNNNNNNTNNNCNNNNNNNNNNNNNNNNNNGNTTNNNNNNNNNCNNNNNNCNNNNNANNNNNNNNNNNNANCANNNNTNNNTTNNNNNNNNNANNTNNNNNNGNNGNNNNNNNCNNNNNNNNNNNNNNNNNNNNNNNNTNNNNNNNNNNNNNNNNNNNNNNNNGNNNNANNNGNNNNNNNNNNNNNNNNNNNNNTNNNNNNNNNNNNNNNNNNNNCNNANNNNNNNNNNNNNNNNNNNNNNNNNNNNNNNNNNNNNNNNNNNNNNNNNNNANNNNNNNNNNNNNNNNNNNNNNANNNNCNNNNNNNTNNANNNNNNNNNANNNNNNNNNNNNNNNNNNNNCNNNNNNGNGNNNNNNNNNNNNNNNCNNNNGNNNNNNNNNNNNNNNNNNNNNNNNNNNNNNNNNNNCNNTCNNNNNNNNCNANNGNTNNCNNNNNNNGNNNNNGNNNNNGNNNANNNNNNNNNNNNNNNNNNNNNRNNNNNGNNNNNTNNANNCNCNNNNNNNNNNNNNNNNNNNNNNNNNNNNNNNNNNNNNNTNNNNNNNNNNNNNNNNNNNANNNNNNNNNNNNNNNNNNNNNNNNNNNNNATNNNNNNNNNNNTNNNNNNNNNNNNNNNNNNNNNNNCNNNNNNNNANNNNNNNNNNANTNGNNNNNNNNNTNNNNNNNNNNNNNNNNGNNNNNCNNNNNNNNNGNNNNNTTNGNNNNNNNNNNNNNNNNNNGNNNNNNNNNCNNNNNNNNNNNNNNNNNNNGNTNNNNANNNNNNNNNNNANNNNNNNNNNNNNNNNNNNNNNNNNNNNNNNNNNNNNNGGNNNNNNTTNNNNNNNNTNNNNNNNNNNNNNNNNNNNNNNNNNNNNANNNNNNNNTNNNTNNNNNNNNNNNNNRNNNNNNNNNNNNNNNNNNNNNNNNNNNCNNNNNNNNNCNNNNNTNNNANNANNNNNNNNNNNNNNANNNNNNTNYNNNNNNGNNNNNNNNNNNNNNNTNNNNNNNNNNNNNNNNTANNNNNNNNGNNNTNNCNNNNNNNNNNNNNYNNNNNNGNNNNNNNNNTNNNNNTANNNNGNNNNNNNNGNNNNNNNNNNNNNNNNNNCNANNACNNNNNNNNNNNNNNNNNNNNNNNNNNNNNNNNNNNNNNNNNNNNNNNNNNNNNNNNANNNNNNNNNNNNNNATNNNNNNNNNNNNNNNNNNNNNNNNNNNNNNNNNNNNNNNNNNRNNNGNNNTNNNANNNNNNNNANNNTNNNNNNNNNNNNTNNTNNNNNNNNNNNTNNNNNCNNNNNNNNCNNNNCNNNNTGTNNNNNNNTNNNNNNNNNNNNNNNNNNNNNNNNANNNNNNNNNNNNNNNNNTCNNNNNNANNNNNTNNNNNNNNNNNNNNNNNNNNNNNNNNNNNANNNNNNNNNNNNNNNNNNNNNNNNNNNNNNANNNGNNNANNNNNNNNNNNNNNNTNNNNNNNNNNNNNNNNNNNNNNANNNNNNNNNNANNNNNANNNNANNNNNNNNNNNNNNNNNNNNGTNANNNNNNNNNNNNNNNNNNNNNNNTNNNNNNNNNNNNTNNNTTNNNNNNNNNNNNGNNNNNNNNNNNANNNNNNNNNNNNNNNNNNCNNNTNNNNNNNNNANNNNNNNNNGNNTNNNNNNNNTNNNNNNNTNNNNNNNNNTNNNNNNCNNNNNNNNNNNNNNNNNNNNTNNNNNNNNNNRCNNNNNNNNNNNNNNNNNNNNNNNNNNNNNNNNNNNANNNNNNGNCNNCNNNNNNNNNCNNNNNNNNGNNNNMNNNNNNNNNNNNNYANNNNNGNNNNNGCNNNANNNNNRNNNNCNNNNNNNNNNNNYNNNNNNNNTNNNNNNGNNNNNNNNNNGNNNNTNNNCNNNGNNNNNNNNNNNNNNNANNNTNNNNNNNNNNNNNNNNNNNNCNGNANNGNNNNNNNNNNNNNGCNNNNAGNNNNNNNNNNNNNNNNNNNNNANNNNNNNNNNNNANNNNNNNNNNNNNNCTNNNNNNNNTNNNNNNNNNNNNNGNNNNNTNNNNNNCNNNNANNNNNNNNNNNNNNNNNNNNNNNRNNNNNNCNNNNNNNNNANNNNKNNNNNNNNNNNANNNNNNNNNNN-NNNNNNNNNNNNNNNNNTNNNNNNNTNNNNNNNNNNANNNNNCNNNNNNNNNNNNNNNNNNNNNCNNNNNNNNNNNNNNTNNNTNNNNNNNNNNNNNNNNTNNNNANNNNNNNNNNNNNNNNNNNNNNNNNNNNNNNANMNNNNNNNNNNNNNNNNNNNNNNNNNTNNNNNNNNNNNNNNNNNNNNNNNNNNNNNNNNNNNGNNNNNNNNNNNNNNNNNNNNNNNNNNANNNNNTNNNNNNNNNNNNNNNNNNNNNNNNNNNNNNNNNNNNWNNNNNANNNNNNNNNAWNCNNNNNNNANNNNNNANNNNNNNNNNNNNNNNNNCNNRNNNNGNNNNNNNNNNNTTNNNNNNNNNNNNNNNNNGNNNNNNNNNNNNNNANNNNNNNNNNNNNNTNNNNNNNNNNANNNNCNNNNNNNNNGNNNNNNNNNNNTNNNNNNNNNNNNNNNNNNGNNNNNNNNNCNNNNNANANNNNNNNNNNGNNNNNNNNNNNNNNNNNNNNNGNNNNNNNNNCNNNNNNTCNNNNNNNNNANNCNNNTNNNNCNNNNNNNNNNNNNNNNNNNNNNNNNNNANNNNNNNNNNGNNNNNNNTNNNNNNNNNNNNNGNNCNNNNYNANTNNNNNNTNNNNNNNNNNNNNNNGNNNNNNNNNNNNNNNNNNNGNNNNGNGNNNNGNNNNNNNANNNNNNNNNNNNNNNNNTNNNNNNNNNNNNNNNNNNNNNNNNNNNNNCNNNNNNNNNNNNNNNNNNNNNNNGNNNGNNNNGNNNGNNNNNNNNNNNNNNNNNGNNNNNNNNNNNNNNNNNNNNNNNNNNNNNNNNNNNNNGNNNNNNNNNNNNNTNNNNNNNNNNNNNNNNNNNNNNTNNNNNTNNNTGNNNNNNNNNNNNNNNNNNNNNNNNNNNNNNNNNNNCNNNNNNNGNNNNNNNNNNNNNNNNNANNNNNNNNNNNNNNNNNNNNNNNNNNNNNNNNNNNNNNNNNCNNNNNNNNNNNNNNNNNNNNNNNNNNNTNNNNNNNNNNNNGNNNNNNNNNNNNNNNTNCNNCNNNNNNNNNNNGNNNC-NNNNNNNNNNNNNNNNNNNNNANNNNNNNNNNNNNNCNNNNNNNNNNGNCNNTNNNNNNNNNNNNNNNNNNNNNNNNNNNNNNNGANNNNNGNNNNNRNNNNNNNNNNGNNNNNNNNNNNNNNNCNNNNNNANNNCNNNNNNCNGNNNNNNNNNNNNNGNNNNNNNNNNNNCNNNNNNNNNNNNNNNNNNNNNNNANNNNNNNNNCNNNNNNNNNGNNNNNANNANNNNNNNNNNNNNNNNNATCNNNNNNNNNTNNCNNNNNNNNNNNNNNNNYNNNNNNNNNNGNTNTTNNATNNGNGNNNNNNNNNNNANGGNCNNNNNNANNNNNRNGGNNNNANNNNNANNNNNNNNTNNNTNGNNGTTNNNNNNTNNNNNNNNNNTANNNNNNNNNNNNNGNNNNNNNTGNNNCNNNNNNNTNNNCNGNNNNNACTNNGNNNNNNNNNNCNNNNNNNTANGNANNNANTNNNGRNNCNAGANCCNNTNGNNNANNNNTCNNGMNNTNCNANANACNNNNNNNNNNCNCNNNNNTNNNNNGCNNCANNNNNGNNNNNNYNNANNNNNNNNTNNNNNNNNNNNTNGCNNNNNGNANNNWNNTNANNNGNNNNNNNNNTNNNACANNCNNAANNNTNCANCGGNNNNGGNNNNCNNNNTNNNGNNNNCNNNNGNNGNANNACCNNNNNNAANGCGNNANNNNNYNNCNNCTGANNNNNNNANNNNGN-NNTANNNNCNNNNAANNNNNNANNNNNNNNNNNNNNNNNNTNTNNNGNNCCNGNTCANNGNNGNGNNNNGNNNCNNNNNTNNNCNTNNNNNNNNNNNTNNNTNNNNANNNANNNNRNNNNNTNNNNNNNNNNNNNNNNGNNNNNNNNNNNNNNNNNNNTNNATNNNNNNNNNNNNTNNNNNNNNNNNNNNNNNNNNNNNNNNNNNNNNNNNNNNNNNNNNNNNNNNNNNNNNNNNNCNNNNNNNNNNNNNNNNNNNNNANNNNNNNNNANNNNNTNNNNNNGNNNNNNNNNNNNNNNNNNNNNNNNNNNNNNTNNNNNNNCNNNGNNNNNNNNNNNNNNNNNNNNNNNNNNNNNNNNNNNNNNNNNNNNCNNNNNNNNNNNNNTNNANNNNNCNNNNNNNNANNNNNNNNNNNNNNNNNNNNNNTNTNNNNN-NNNNNNTTNNGNNCNTNNNNNNNNNTNNNNNNNNNNNNTNNNNNNNNNNNNNNNANNNNNNNTNNNNNNNNNNNNNNNNNNNNNNNNNNTNNNNNNTNNNNNNNNNNNNNNNNNNNANNNNNNNNNNNNANNNNNNNNNNNNNNGNNNNNNNNTNNNNNNNNNNNNNNNNNNNNNNNNNNNNNNNNNRNNNNNMNNNNNGNNNNNTNNGNNTNNGNNNNNNNNNNANNNNNNNSNNNNNNNNTNNNNNANNNNNNNNNNNNNNNNNNCNNNNGNNNNNNNNNNNNNNNNNNNNNNNNNNNNNNNNNNNNNNNTNNNGNNNNNNNNNNNNNNNNCNNNANNNNNNNNNGNNGNNNNCNNNANNNNNNNNNNNANNNNNNNNGNNTNTNNNNNNTNNNNNNNNNNNNNNNNNNNNNGNNNNANNNNNNNNNANNNNNNCNANNNGNNNNNNANNNANNNNNNNNNNNNNNNNNNNNNGNNNNNNNNNNRNNNCNNNNNNNNNNNNNNTTNNNNCNNNNNNNANCNNNCNTGNNGNNNCCTNNGNNNNNCNNNNNNNNNNNNNNNNTNNNNNNNGNNNNNNNNNNNCNNNNNNNNNNNNNNTNNNNGNNNNNNNNNNNNGNNNNNNNNGNNNNNNNTNNNNTNNNNNNNNNNNNNNNNNNNNNNTNNNANNNNNNNNNNNNNNNNNNNNNNNNNNNNNNNNNNNNNNNNNNNNNNNNNNNNNNNNNNNNNNNNCNNNNNNNNNNNNNNNNNNNNNNNNNNNNNNNNANNNNNNNNNNNNNNNNNNNNCNNNNNNNNNNNNNNNNNNNNGNNNNNAGNNNWNNCNNNNANNGNNNNNNNNNNNNNNNNNNNNNNNANNCNNNNNNNNNNNNNNNNNNTNGNNNNNNNNNANNNNNNNNNNNNNNCNTNCNNNNNNNNNNNNNNNNNNTNNNNNNNNNNNNGNNNNNNNNNNNNNNNNNNNTNNNNNNNNNNNNNNNNGNNNNNNNNNNNNNCNNNNNNNNNNNNNNNGNNNNNTNNNNNGNNNNGNNANNNNNNNNNNNNNNANNNNNNNNNNNNNNNNNNNNNNNNNNNNNNNNNNNNNNNNNNNNNNNNNNNNNCNNNNNNNNNNNNNCNNNNNNNNNNNNNNNNNNCNNNNNNNNNNNTNNNNNNNNNNNNKNNNNNNNNNNNNNNNNNNNNNNNNNNCGNNNNNNNNNNNNNNNATNNNNNTNNTNNNNNNNNNNNGNNNNNNNNNNNNNNNNNCNNNNNNNNNNNNNNNNNNNNNNWNNNNNNNNNNNNNNNANCNNNNNNNANNNNGNNNNNNNNNNNNNNNNNNNNNNNNNNNNNNNNNNNNNNATNNCNNNNCNNNANNNNNNNNNNSANNNNNNNNNNNNNNANNNWNNNNNNNNNNNNNNRNNNNNNNTNNNNNNNNNNNNNNAAGNNNNCNNNNNNCANNNNNNNNNNNNNNNNNNNNNNNNNNNNNNNNNNNNNNNNNNNNNNNNNNNNNNNNNNNNNNNNNNNNNANNNNNNNNNNANNNNNNNNNNNANNNNNNNNNNNNNNNNNNNNNNNNCNNNSNNNNNNNNNNNNNNNNNANNNGNNANNNNNNTNNNNNNNNNNNNNANTNNNNNNNNNGNNNNNNNNNNNGNNNNNNNNNNNNNNNNNNNNNNNNNNNNNNNNNNNNNNNNNNNNNNNNNNNNNNNNNNNNNNNNNNNNNNNNNNNNNNNNNNNNNNNNNNNNNNNNSNANNNNTNTNNNNNNNNNNNNNNNNNANNNNNNNNNNCNNNNNNNNNNNNNNNNNNNATANNNNNNNNNNNNNNNNNNNNNNNNNNNNNNNNNNNGTNNTMNNNGNTNNNNNNNNNNNNNNNNCNNNCNTNNNNNNNNNNNNNNNNNNTWNNNNATNNNNNNNNNNNNNNNNCTNNNNNNNNNNNCANNNNNNTTNAGNNANGNNNNNNNNNNNNNNNNNNNNNNNNNTNNNNNNNNNCNNNNNNNNNNNNYNNNNNNNNNTNNNNNNNNNNNNANNNNNNNNNNNNNNNNNNNNNNGNNNNNNNNNNNNNNNCNNNNNNNNANNNTANNNNNGNNNNNNGCNNNNNNNTNNNNNNNNYNGNGNNNNNTNNNNNNNNNNNNNNNNNTNNNNNNCNNNNCGNNNNNNNNNNGNNRNNNNNNNNANNNNNNANNNNTNNNTNNNGNSNNNNNNNNNANGNNNNNNNNNNCNNNNNNNNNNNNNNYNTNNNNNNCNNNNNNNNNNNNNNNNNCGNNGNTNCNNNNNNNATNGNNNNNNNNNNNNRNNNNGNNNNTNNGNNNNNNNNNNNNNCNNNCNNNNTNNNNNNNNNNNNNNNNNNTNNNNNNNCNNNNNNNNNNNNNNNNNNTNNNNNNNNNNCNNNNGNNNNNNNNNNNNNNNNNNNNNNNNNNNNNNNNNNNNNNNNNNTNNNNNNAANNNNNNNNNNNTACNNNNNN-NNNNTNNNNNNNNCNNNNNNNNNNNNNNNNNANNNNNNNNNGNTNNNNTNNNNNNNNNNTNNNNNNNNGNNCNGNNNNGNNNNNNNNNNNNANCNNNNANNNNNNNNNNNNNNNNNNNNNNNNNWNNNNNNNNTNTCNNNNNNNANNNNNNNNNNNNNNNNACNNNNNNNCAGNTNNNNNNNNNNNNNNNNNNNGNNNNNNNNNNNNNNNNNNNNNNNNNNNNNNNNCNNANTNNNNNNNNNNNNNNNANNANNNNNNNNNNNNNNNNNNNANCANNCNNNNNNNNNNNNNNNNNNNNNNNNNNNNNNCNNNNNNNNNNTNGNNNANNNNNNNANNNNNNNNTNANNNNCNNCNNNNNNNNNNNNNNNNCNNNNNNTNNNNNANTNNANNNNNCNNNNNCNNTNNNNNNNNNNANNNNNNNCNTRTNNNNNNNANNCNACNGNANCTNGNNNNTNNNNNNNNNGTCGNNNNNNNNNNTNNN-NTNNNNRNNNNNNKGCNTNNNNNNGCNNATNNNNNNNACCTCNNNTNNNNNNNTGNCTANNNNTNCCANNNNNNNGNCNGNNNANNNNNNNNCNNGNCNGTCTNNNNNNNNCAANGNGAACNNGNNNGTNNNCCNCGNNCNAANNNGNNNANNANGNGNANNGNANNNNNNNANNCNNNN-NNANNANNNNNNNNNGNCNNTNNTNNNCNCNYNNCNANNNTNNTNNMNNNNNNGNNGNARNTNNNNNCNNNNNNNNNNTNNNNNNNNNNNNNCNNGNNNNNTNNNNCNNNNNTNNNNGNNN-NNCNNNANNNNNNNCNNNNNCNNNNNNANNNNNNNNNNNNNNNGGNNNNNNNNNNNNNANNANNGYNNNNNNNNTNNCANNNNNCNNNNNNNNNNNNNNNNMNCNNNNNNNNNNNGNNNGNNNNANNNNNNNNNGNANNNNNNNNNNNNNN-NNNNNNNANNTNTNNNNANNNNNNNCNNNNNNNNNNNNNNNNGNNNNNNNNNTNNANNTCNNNGNNNCCNNNNNNNNNANNNNNNNNNNCNNNTANNNNTTNGGNNNNNGNNNNCNYNNNNNNNGNNNNYNNNNNNNNNNYNGNNAGNNNNNNCNNNNNNNNANNNNNNNCNCTANNANNGNNGNNNNANNNNNNCNNNNNNNNNGNNNTNNANNTANNNNNNNGNNTNNNNTNNNCNNNNNNNNNNNANNNNNNNNNNNNNNNNNNNNNNNNNNNNGTNNGNNNTTNNNNNNNNGNTNNNNANNGNCNNNNNNNNNNNNNNNTNANNGNANNNNNNN-NNNNNNNNNTNNNNNNNNNNNTNNNNNNNTNNNNNNNANNNNNNNNNCNGNNNNNNNGNNNNNNNGNNNNNANNNNNNNTNNNTNNNNNNNNNNNNNNNNNNNNCNNNNNNNNNNNNANNNNGNGTNCANNNNNNNTNNNNNNNNNNNNNNNNNNNNNNNNNNNNNNNNNNNNNNNCNNNNANNNNGNNNNANNNNNGNNNNGNNNNNNNNNNNNNNNNNANNNNNGNNNNANNNNNCNNANNNNNNNNNNNNNNCNNGTNNNNNGNNNNNNNNNGNCNNNNNNNCNNNNNNNNNNNNNNNNNNGNNNNNNNNNNCNCNNNNNNNNNNNNNNNNTNNNNCNNNNNMTNNNNNNNNNNNNANNTNNNNNNNNANNNANNNNNNTNGNNNNNNNNGNNNNNTNCNNNTNNNNNNNNNNNNNTNNNNNNNNNNTNNNNNNNNANNNNNTNNN-ANNNNNNNNNNNNNNNNNNNNNGNGNTNNNNNNNNNNANNANNNNNNNNNNNNGNTTNNGNTNNNNGNNNNNNNNNNNNNNNNNGNNNNNNNANTNNNNNNNNNNNNNNNNNNNNNNNKNNNNANNNNNNN-NNNNGNNNNCNNNNNNNNNNNNGNNNNNNNNNNNNNGNNCNNNNNNNYTNNNNNNANNNNNNNNTNNNNNNNNANNNNNNNNTNCTNNACNNNNNNNNNNNNNNNNNNNCNNNNNNNGNNNYNNGNNNNNNNNNANNNNNNNNNNNNANGNNNNTNTGNNNCNNNNNANNNNNNNTNANNNNNNNNNCNNNNNNNNNNNNNNNNNNNNNNCNNNNNNNNNNNNNNNNNNTANNNNNNNNNTNNNNNNNNNNGNNNNNNNNNNNCNRGNNNNNANNNNCNNNNNNNNNNNANNCNNNNNNNNNNNNNNNNNNNNNNNANCNNANANNNNNNNANNNNNNNNANNNNNNNNNNNNNCNNNNNNNNNNAANNNNNNTNNNGNNNNTNNCNNNNNNNNNNNNNNNGGNNNNNNNCANNNNNTNNNNNTNNNCNTTNNNNNNNGNNTTNNANNNNNNANNNNANNNNGNNNNNCNNNNNNNNNANNNNNNNGSNNNNNWNNNTNNNNNNNNNCTNNNANNNNNNNNATNNNNNANNGNTNNNGNNNNNNNNNNNNNNNNNTNNNNCNNNNNCNNNNTNNNCNNNNNNNCNNNNNNNNGNNNNNNNNNTNTNNNNNNNNNCNNNNNNNNGNNNNNNNNTGNGTNNNCNNNNNANNNNANCNNNNNNNNACNNNNNNNNCNNNNNNNNNNNCNNTNNNNNNNNNNNNNNNNNNNNNNNCNGNNNNNNNNNNTNNNNNNNNNNNCNNNNNNNNNNTRGNCNNNNANNNNNGANNNNNNGNNNNNNNNNNNANNNNNNNNCNNYNNNNNGNNNNNNNNNNNNNNNNNNNNNNCNNAGNGGNANNNNACNNNNNNNNANNNTNNNNNGNNNNNNNNNNNNNNNNNNNNNNNNNNNNANNNNNNNNNNNNNNNNNNTNANNNNNNNNNNNNNNTNANNNNNNNNNTGCNNNNNNGNTNNNNNNGNNNNGGNNNNNNNNNNNCNNNANNNNNNNNNNNCNNNNNGNGCNNNNNNTNNNNNATNNNGNNNNANNNNNNNNNNNACNNNGNNNNNNNNNNNNNRGNNNGNGNNNNNNNNNNNNTNNNNNNNNNNNCNNNNNNNNNNNNNANNNGNNNNNNNNNNNNNNNNNNNNNNNNTNNNNNNNNNNNGNNNNANNANNNNNNNNNNNNNNNGNNNNNNNNNNNNCNWNNNNNNNNNNNANNTNNNNNNNNANNNNCNNNNNANTNNNNNNNNNNNNNNNNNNNNNNNNGNNNNNNNNNNNNNTNNNNNCNNNNNNNNNNNNNNNNANNNNNNTNNANNNNNGNNGTNNNNNNNNNNNNNNNNNRNNNNNNNNNNANNNNNNCNNNGNGTNNNNNNTGNN-NNNNNNNNNNNNNNNNNNNRNNNTCNNNNNNNNNNNNCTNNNNNNNNANNNNNNNNNNNNNANNNNNNNTNNNNNNNGNNNNNNNNNNNNNNNANNNNNNNNNNNNCNNNNNNNTNNNNCNNNCNNNNNNNNNNNNNNACANNNNNNNCNNNANNGNNNNCNNNNNNNNNNNGCNNNNNNTTNANNNNNNNCNNNNNNCNNNNNRNNNNNNWCANNNCNNNGNNANNNNNNNNNNNNTNNNNNNANNNNNNNCNNNNCNNNNTNNNNNNNANNNNNNNNNNNNNTNNNNTNNNAANKNNNNANNNNNNNNNNNNNNNNNNCNNNNNNNNNNNNNNNNNANNNNNNNNNNNNANNNTNNNANNTNNNNNNNNNNNNNNNNNNNNNNNRNGNNNNNNNNANNTNNNNNNNNNNNNNNNNNNNNGNCNNNGNNNNNNNNNNNNCNNNNNNNNNNNNNNNNNNNNNNGNNNNNNNNNNNNNNNNNNNNNNNNNNNNNNNCNNNCNGNNNNNNNNNNNNNNNNNANNNNNNNNNNNNNNNNNNNNNNNNNANNNNNTNNNNNNNNGNNNNNNNNCNNNNTNNNNNNNNNNNNNNNNNNNNNNNNNNNNCNNNNNNNNNNNNSNNNNTNNCTNNNNNNNNNNNNNNNNNNNNNNNNNNNNNNNNNNNNNNNNMNNNNNNCNNNNNNNGNTNNNNNNNNGNNNNNNNNNNNNNNNNNGNNNNNNNNNNNNNNNNNNNNNNNNNNNNNNNNNTNNNNNNNNNNNNANNNNCNNNN-NTNNNNNAANNNNNNNNNNNCNCNNNNNNNNNNANNNNNNNNNANNNNNNNTNNNNNNNNNNNNCNNNNNNNNNNNNNNNNNANNNNCNNNNNNNNNNANNNNNNNNNNNNNNNGNNCANNNNNNNTNGCCTGNCNNNNNNNNCNNNNNNGNNNNNNAAN-NNNNNNACGANNNTNCNNNRNCNNNNNCNNNTNNNNNGCNNNNCNTNANNTNTNNCNNNCNNCNTGNNNNCNNNGNNNNNNNNTNNTGAANGNNNNNNGANAN-NNTNYNNNRTNTNNNTNNNNGNNNNNNTNNNNNANANNNNANCNNANNNNNNNTNNNNWNNNNNNNNNNANNNNANCNNNNGNNNNNNNAYNNNNNNNNCNNNNNNNANNNNNNNNNNNNNNNNNNNNNNNNNNNTNNNNNNNNNNNNNNTNNNNNNNNNNNNNNNNNNNNNNNNNNNNNNNNNNNNNNNANNNNNNNNNNNNNNNNNNNTNNNNNNNNANNNNNNGNNNNNNNNNNNNNNNNNNNNNNNNNNNNNNNNNNNNNNNNNNNNNNNNNNNGNNNNNNNNNNNNNNNNNNCNNNTNNNNNTNNNNNANNNNNCNTNNNNNNNNNNGNNNNNNNNNNNNNYNNNNNNNNNGNNNNNNNNNNGNNNNNNNNNNNNNNNNNNNNNNNNNNNNNNGNNNNNNNNNNNNNNNNNNNNNNNNNNNNNNNNANNNNNNNNNNNNNNNNCTNNTNNNNNCNNNNNNNNNNNNNNNNNNNNNNNNNNKNNNNNNNNNNNNNNNNNNNNNNNNCNNANNNNNNNNNNNNNNNNNNNNNNNNNNNNNNNNNNNNNANNNNNNNNNNNNNNNNNTNANNNCNTNNNNNNNNNNNNNNNNGNNNNNNNTNNNNNNNNNNNNNNNNNNNNNNNNNNNANNNNNNNNNNNNNNNNNNNNNNNNNNNNNNNNNNNNNNNNTNCGNNNNNNNNNNNNNNNNNNCNNNNNNNGNNCNNNNNNNNNCNNNNNNNNNNNNNNNNNNNNNNNNNNNNNNNNGNNNTNNNNNNNNNNNNNNNNNNNNNNGNTNNNNNNNNNNNNNNNNANANNNNNNNNNNNNNNNNNNNNNNNNNTNNNANGNGCNNNNNNNNNNNNNNCNNNNCNNNNNNNNNNNNNNNNNNNNNNTNNNNNNNNNNNNANNNNNANNNNNNNNNNNNNNNNNNNNNNNNNNNNNNNNNNNNNNNNNNNNNNNGNNNNNNNNNNNNNNNGNNNNNNNNNCCNNNNNNNNNNNNNANNNNGNNNNNNNNNNNGNNNNNNNNNNNNNANNNNNTNNNNNNTNNNNNNNNNNNTNTGNNGNTNNNNNNRNNNNNNNNCNNNNNNNNNNNNNNNNNNNNNNNNNANNNNNCNNNNNNNNNNANNNNTTNNCNNNNNNNNNNNNNANNNNNNNNNNNNNNGNNNNNNNGNNNNNNNNNNNNNNGNNNCNNNNNNNNNNNNNNNNNNNNNNNNNNANNNNNNCNNNNNNNNNNNNNNNNNNNNNNNNNTNNNNCNNNNNNNTNNNNNNNNNNNNNNNNANNNNNNNNNNNNNNNNNNTNNNNNTNNNNNNNNNGNNNNNNNNNNNNNNNNNNNNNNNNNNNNNTNNNNNGNNNNNNNNNNNNNNNNNNNNNTNNNNNNNNNNNNNNNNNNNNNNNNNNCNNNNNNGNNNNNCCNNNNNNNNNNNNANNNNNNNNNNNNANNNNNNNNNTNNNNNNNNNNNNNNNNNNNNNNNNNNSNNNNNNNNNNNNNNNNCNNNNNNNNNNNNNNNNNNNCNNNNNNNNNYGNCNNNNNANNNNNNCANNCCNNNTNNNNNNNNGTNNNNANCNNCNNNYNNNGNNN-NNGNNANNNNNNNTNNNNNNNNNNNNNNNNNNNNNNNNNNNNNNNNNNN-NNGNNNNCNNNNNNANNNANGNNNNTNNNNNNNNNNNNNNGNNNNTNNNNCCNNNANTNNNTNTNGNNNNNNNNNNNNNNNNNNNNNATNANNNNNNNNNNNNNNNNNNNNNANNNNNNNNNGNNNNNNNNNNNNNNN
129_longifolium         CNNNNNNNNANNNNNNNCNNNGNNTNNNANNNNNGTGNCCN-GNNNGAATNCGGCNTNCNANNNNCNNNNNNTAGATNANGGNNNCGNCNNCNGNNTCNGNANNGACANTTNNNNNNNNANGTNTNNNNNNNCANNTANNNRNNNNNNNCANTNAAYNNNNATNTNNNGNNNNAANNNANANNNNANCNNNGTANTNNTNNTACNANNNNNANAANRTNNNNNNANNTNNNCCNANNNCCNNRTNNGGNNTANNNCNNNNTACWANATYNNNTTNNGNNCNNNGNNNGNNNNNGNNMNCNNNCNNTNNACTNANNCNTA-NNNNNNTNCTNNTNNNTANNGNNNNNYNNGCNNYANNGTNNCNANNNNNNGNTANNGAANYNNTNNGNNNNGTNNNTNNACNNNTNNNTNNNANTTNNNTNGTNNNNGNNNNSNNNNNNANTNNNGGNNNAAAAGCNNNNNYGNNNNNNAGNTNNNNTCATNGNNNNNNNGANCNAANCYNAACTGNGAANCNCAGNNCANATNNNTNCNCNNANNNGNNGCKNNNNNNNNNNNNNGNNMNNNNGNNCNNNTNCNNANACNNANNNNNNANNANNNNGNGTANGNNNGNCANTNNNATNNNNNNANCNGNGCNGTNNCGNNNNNNNNNNNNNNNNANNNNNNNANNNNGNNKNNTNNKNNNNNNGNNNANNNNCNNNNNNNNNNNNNGNNNNCNNGNNNNNYNCNNNNCNANTNNNCNNNANNNCGNANNCNNNNGNCATNNNNAGCTATNCTANNNNANNNTNNRTANNNNGNTNCANCNNANTNNNCAGNCNNNNNTNTTAGNGNCGANNTNNGCNNNNNNNCNCNNNNNNGCNNNNNNNNGNNNTCANNNGNANNNGNTWNNCGNNNNNNNNANNNANCNANNGNNNNNNNANNNNNNNNNNNNGATTNTNNGNCNANTNNNNNNNNNNNNNNCANGNNNCNGNNNNNNNGACYNNGNNANNNGTNGTNNNCNANNGNCTNGTNNNNNCAACNNANATNNGYNNNNNNNNGAACCNCNNNNNNNANTTNTGGNGGNTNRNNTNMNNNATWCNNNTNNNNNNNNNCANNNNNTANNNCNNNNGCNANNCNTNNCNNNNNN-AYNNNNWGNTANNGYNNANNNNNNGTNNCNCANNNNANTGNNNTGNNCNCANNNGTTANNNNNCNNCNNCNYTNKNNNNATGNNNNNNTNANTTCNTNTNNNANCCCANNNAGNNNTNNNNNNCNNTNNNCNNNNNCGNNNNNNNNNNNANANGTNSNNNNNNNNNANNNGNNNANNACNNNGNGNGGNNNTCNNNNNNNNNANNNNNANNNNCNGGNTNNNGNNNNNGNNTNCNNNNNTNGNNNNANNNTTNNNNG-ANNNNNNNNGNNNTACNNTNNNANNNNNRGNGNNNNNWNNNNNNNTGANCNTNNNACCANGTNNNNNTNGNNNNTNNNNNNAWTGNNNNNNTNNNNANNGNGNNTNGNNNNNNNNGNNNNNNNNNGNNNTNNANNNNGNANNNANCNYNKNNNTNANMNNNNNNNCNNNANTNNNNTCNGAAAANTGTNCNNNTNGNACNNNNNNNNANNTYNNCANNCANNNNNNNNNNGNNNNNANNNNNNNCNNNNNNCNCNANNNNGTNNNNNNNNNNCRNNAGTTNATTARNTNNNGANNNATTTNNCNNNNNANTCNNMNTNNNYCNTNNNNCCGNANTATNNTNNNNTYNCNNNNANNGRACNNNTNNNNGGNNNGNNNANNNNTNNNNNNNNNNNNGTNANNNNNNCNNCNNTNNNNNMNNNNNNNKANANNNNNNTGNNNNNNTANKNCNNNANNANTANNYNTNNRNNNGANCCARANNTNCAACNNNNNGTGNNNNNNCNCTNNGNNNNNTCNNNNNNNNNNNNNANMNNNNNNCNGNNNANTNNNANNNANNNNAYNNNNNGANNNGANNGNNN-GCGTNNTNNNNGRGNACNNNANCARNGCNNCTNNNNCNNAANNNNNNTGNACNGNYRTNTNNNNNTNGCNNNNGNNNTNTAGNGCNNANCCTNNGNNGGNCNCNNANNRNRNNNNYNCCAGNANNNNGTTANTNNNNATTANCNNTNNCNGNGNANGKCNNNGNNNNNCNGNNTTGNNANNGNKNTNNNNNNANNCCNNANNNTCCTNNNGNN-GGATNNANTCNCTGNCTNNCN-NANGNGNNNNNNNNNNNNRACGNYANNTNNACCNNANCNTNNTCNYNCNNGGNNCAGGNNCNNNNNNNGKNTNNNNGNNNGGNNNNNNNTNAWW-GNA-NNGNTTTTTATNGNNCNNCNNNNCNNNNACTGA-NNCNNAGNSANCNNNNNGNNNCNNACNNNNAGCNNNNATNNNNNNTNNNNAATTGNACTNTNNNNRNNNGNNNNANNNCTGNTNCGCNNCCNNYNGCGNNGNNNANNNCNANNNNMNNANCNANNGANRNCNCGNTNNNNNNNGCNGCNNCNNNNTNCTNTCNNNANNTNNCTNNNNNNNNNNNGNNNGNGNNNNNNRNTANNNTNANNNNANNNCNNCNNNANTCTNGNNTNGNNNNANNNNNCN-NNNNNNNNTNCNNNNRCNCCNNGTNNGNNNTNNNGNNNNNCGGACNNTNNNTGNCCNTNCANNNNNNNNNTCNNGGCNNNGNRNNCAATNAAGNNTNNNNNNGCNTNCNNNGNNNANNTNANANNNNTACTCAAANNNNNGNGSCANNNTNNGACNNNTAANGGNNGGANNNANACANGNTNNNNCNNNNGCNCTNTNNGNNNNNTNCCNTNANANNNGNNNNNGNRNNCANNNAAAGNTGNRRCTNNNNNNNNNNNRCNNCRNTNNNNNCNNNANNTNSNCCGNNNTNCANGNCNNNGANNNNANCMNNNNNCNTNANAANNCNTNNNNNGGNAGNNNTTNCWNTGTTNNNCRCNNTTNCNNGNNANNNNGNNNNNCGCCNGTNNACNNCCANNNNNTCANNYGNNNNNNCNNTNNTNCNNNNNNNANAGTTANTA-NCNNTTGNTGTTGGMCNCNGCTCAGTNAGNNCTCTGATCTAATG-CGGNGCTCGNGCCNCAGNATACNCAGGANGNG-AGTATTCGNTANCCNCANNTACGTGRTAAANNGAGGGGTANGAGMGNCTNANTACGNAATCNTMTCGATACCNCANTATCCATNNNNATTACN-NGNTAACCTAGGNNCTGGCCMCNAKYACATACCCCGATGRGNYAACGGCTAATRCNAGAGAGTNGATACCTAACTATTCGACAATKACACYWMGGGATTATCAA-GNCTTACCAAAACCCGKTACCGCATCCAGTKGCCNRCYCCTAGTARTCTCACCNATATCTAAGTAANCGGTNMTTTYCCMWAYCTATTCGA-GGCACATCGTTTTTAGCTAATKGCACCCCTGGGAANGAANCCTNTCTRTCTGCGANTACTRCCGGGGCRTCCACCNGACGAGAGWGCTGGCYWCGTGGGCACTAWAAGGNTRCGWT-CAAGGAGYTGCAGCNTGCGTTAAAGRGTTCATGCAATRGTATACTYANAGNRAGRTATCACAARACSAATRAYNTGTNATAGNACTTGGNATCCGNGCGAYNAAWTCTCTTRCTGTTYGGCAGAAAGAYCGGNRGSGCGAGTATGYCGA-TNTGTCCTGAAAAGCAAGATGTTNGGCGGRRGTCNRAACGCTGTTCATCTGARGGAYATAATGCGAWACACWGCRGCRAGNTTCCAACYGTACGAMACGNAGTCTATAAGACKGGYGATACNRMTGGTKGATAYATRTAACGTTCTTTACCWCAGGWGATTACCACKCYAYWTYTSCACTGCCCNAAATGNCGCACCGATAMARAATTGYTCCTGTTGNAGAGGCTCTTTTTGTANGWGTGATGCAGARCGTACARRTAAGGTTGAACATGGTCGCAATGTAGACTTGTTGTAAGMAGA-CTTCAACACCTGATTRCAGGTATACGCAGTAGCAGCGGGGCCTCGTTATTGCATYCTYATATGGNGGTTNACYGACAATATTCGTNAAAAGTCTATTACGCACTGTACRATATSTCACRGGGTYACCTANYRCGTCTTGACAARCCCNNCGNARNNNNCNNNANNNTTNCNNNYANNNCNANNNNANTNCNNNNNNNGGNNNAANNNNNNNATNNNNNNTNTNNNCNRNACNNNNNNNN-NCNNRGNNGNGNNNNNCNNG-NGTNNTNNTTCNNCNNGTNAGNNNNNNNNWTNNNNNTGNCNNAANNNAGNNNGNAAGNNNNACTNCNNTGNAACNNGCNNGGTAACAYGCNNCCCNNNNNTNNNCNNGCCCGNNNGNNNAGTNNGGCCNRTGNNNNNNNNNRNANCNNCNNNCNNNCTNANTGTTNNNNNATNNNNNNNKAANTNTNNNNTNNNNAGNTGN-NNTTRTNATMAGNNGNNANAANNNTAANNNGNNANNNNNANNNGNNANNGGNNCRGKNNNCTGNCTACCGCANAN-NNNGNNNANC-NNCACANNNNATCTATNNNAGGAANNTNNAAANANMGCANNTTNGTNTGNNGNNTCGNNNNGNNCNCNNNCNCTNNNNNNNNNNCGNCCTGNTANNNTWNNN-CCNANNGNNNAGGNCNNNATNYATAGMNTNNNNTNNNNANCTGTAGN-NNNGNGNNNTTCNNTNNNNNNNNGNNNNNCTTNNCNNGANNNGGCGNGAAAANNTNANGGNGNCMNTNNANNNNNNNNGNNTNGCNNNCTNNNTNGCGATNNNCTANNNNAGCANNANNAANNCNCANNNNNNNMTNNTCNNNCNGNNANNTNTGATANNNGNCNTTNNNCNGTNNCCNNNNCNANYNNRGNNNNCCRTNNTAAANNGCNGNNCNNNCNNNCCGNNTNGNTNNTAANNNNNNANGCNACTNNNANGTNNNNNNNNNGNNGNNCACNATCNTNGNNCGTTTGGTNNANTAANACNGCNNCGANNNNAANNGGGGTTNNNGNTANNTNNNTNNTGGNNNNNANGAGTNNTGGCNNNNNNNNNNATNTANNA-NACGCNCNYMTTTNNANCNNGTNNNGGNGNNNNNRNNNCCNNNNNCNANNNNNNGCNNNNNYNNGTTNNNNTTCNNNTNANNNNNNANNNTANCTNNNNCTKTNNNNTNNNTTTANNNNANGGNTNMCANNNCNCNNCTCNTCTANNNNNNNNANNNNACANANNNTNNANNGNNNGNNNNACNNNNNNGNNNNNGTTTNYNNNNNNNCTNTNCNNNTCNNNAGCANTGNYNRGANNCRNTNNTNCNTNANNNNTNNCTNNCNNNNTNNAYTNGNGMNGNNNNGNTTNNNNNNANGNNCNNNNNNGTNNCNNNNNNNACNNCNTNNNNTAGNNCNGTANNNTNAATNNNAANNNNNTNNNCNNCNCAGNSANNNNNNNNNACNNNGNNCNNNNNNNNNNGNNNGTGTTRTNCNNTNCANANNTTNCNNNCTTCGNNNNNNNNNNNYNTNGNNNNNCGNNNNANANTNGRCNNNCNTNTNTCNNTCNCANTANNCCNNNNNNANNCCA-CTNAACGNNNNGNNNNNTNNTNGNNTNNGNNTNNNTNGACATACANGNNNNNGNTNANNGATTNGGNGNNGAACNNMNNKNNNNATNTNATNANNCANCTNNNCCCNNNNATTNANGNNNATTCNNNNNNRNTTCNNNNNNNNNNNATTGNTNGNNGGNGCNNNNTANNNNNNNNNNCTGNNTNANNNNNNNNNNGNTANNWCNNNCNNNNANNNNNGNANNNNCNGNNGCNNYNNNAATNMNNGNNNGCTNNNNNNCCNNCNNNNCNTNNTNNCNANCGNNNTGNNTTNNNNNNACACNNCNGNNNCG-NNNCNNANNANNNNNNNANNNNNNNNNNNAAANNNNANNNNNTNNNNATCNNAANNTNNCNTANAYNNNTNTNNNNRNNCNTNNNNTANNCNTNANCGNNNYNCNCTKNNGNNNNNNNNNAN-NNNCNNCNNNNNNNNYNANANTNNNNGNGNTAGTNANNNNCNNGNGNNNTTNNTNNNTNNNANNGNNNGANNNNYNNTNANGNNNNNNTATNGNSTCANCANSNNNNNNNNNNYNNNNGNNMNGGTTNNCANCNNTNANRANANNTNNNNNNNNNNNCNCGNNTNNNTANCNANTCNTYNNNMNANNNNNNNNCTNNGKNANNNNNNNGANNGTNAGNNNSNTCNATNCNNTNCNANNANANNCNNNGNTNCNNRNNNNAGNNNCGNTNCNNNANCNNNTANNCGANANNCANNNNNAANNGGTCCNNNCCNNNANNNNTNGNTNCNAGNNNNNANNRNNNNNNGNTGNNNCNNNCNNAACNNNGNTANNAANYWANATGAGGTCANNN-TNGTNNNNGNNANCNNNANACNNANNNNN-TCNGNNANNTTGNNNNNGG-NACNCNNANNNTNNCGNGCNNGNNNGTNNNNNNNRTNNNNNNANCNCCTNANNANTNNGTNNNNNNTNCNNNGNCGTCTNNNNNNNNNGTGNNTCNTTCNNNNGGNTNAGATNNACTNGNGNGTNNNNNNNNNCNNNNNCANNRNNNNN-NNNGCNNNNNTNAANNANNTTTCTNNCANNNNCCCNANNNTNACNNNANNNNCCNNAGNNNNTNTTAACNNTNNNNTTNNCNNNNNANNTNNNNNNNNNNGNNNNCNANTCNANANNYNNANNNCTNNNNNNNNTNANTTNGNWGTTNCNNNNNGTNNNNNNNTTNNNNNGCNTNSCNNNCGNNGANNACNNTNCGCTNGNSNGNNGNNNNCNTNRNNNCNGNTNNGANT-CNWNNNNGNNNCNNNNMNTNANYNNCACNANNNNNCTTNNNANATTNNANNN-ANNNANGNTCGNAANNNGNTCCAATTNNNCAANNMNCNANNNGCNGNNCNGNNNNCTANNNTTNANNNGNNNTNANNNNANNNTNAACNTCGNNANYNGNNCNANNTNANRNACNANAKTYANANNNNNCCNNNNGNACNNNNNNGCNNCCNNNTNNNGNCNAANNNANANTNGCTTNTNCNNNNNGTCT-AANNNNNANNAANNGTNNNTNNNC-TGNNNNNNCANNNRANCNNNNNNTANNNT-NTGANTTNGNNNNANNNGNANNNGNNGCNTAGNNNTNNNGNATNNCCNCNCTTNTNCNNNNNNNANNNNNTNAGNCNNANMNNTNNGANNTNAAANGGNGNNGAATTNNANNCAGNGANNGNNNCNNNNNNTNYCNNNNCNNGTNANNNNNNACCGNNGNNNANTGNGANNGNNGNNNGNNNACNCNAGNANNNNCGNNCNACGNNNCAGTNNNTGANNANTTTCTNNNCNNTNNNNATNGANCNNGNNCNRNNGNNNWNNNNNNGCGTNRNNNCNGNANTNNTGGNNNNNNCNNNCGNNNNCT-NNNTNNNNNTTNNCCNNNGTNNNGNNTANNNNNNNCNTATACTNNNGNNNCNTNNTNANNACCGANNTTNNNGNNGCCGCNNNNNNN-NNNCTNNNGTNNNNTNTNTNC-TNGNNNNACGNTANNANNAGNNNNNNNNNNCANNYANTNCNGCNTNNTNGANNAGNWNCNNNNACANNNNTNNGTNNTNACCNNNNNNNNNNCCTGNNNNNTNNAGNANNNCCANGRNGNNCGNANYNNNCNAGNNNNNNNGGNNNCNNTNGNGGNCCNNNTCNNNTNNTNNCNNNTNNNNNTNCNNANCNNCANNNNNCNNTNCNNNN-NGANNCNANANNANNNNNNNNNNATCGNNNNCCNGNNAGTNGNNNNCNCNNNGTNTNGNNNNTNNNNTNNNNNNNNNANCCANANNNWANTNYCNGCNNCCNTNCNNNTNNTYNNNNNNANCNANAANNNNGCACTCCTNNNNNNNNCNYTNNNNNTNNNNNGNNTNNNNNNNNNNNNNNNTNTNGACANNNNANNGNNTANNNNTNNNNNNNNNCANGCNNANCNNNTNNNNANNNCNANNNNNTWNCTNNGANNNNNNGGNNNYANNTNNNNAANANNCNNNNCNNNANNNNNNCNRNTCNNNNNGCNNNNNGNNNNNNNNANNTANNNNNRNNNNNNANGNCNTGNNGNNNNSNNGNWTYTNNNNNTGNGCNNCNNNRNNNNNNTACCNTNCNNNNCNNNNNNGNMCNNNACYNNNNNNGAKNTNCNNTNNTNAGNNNNTCNNNGNNNNNNNNNTNNNNTNNGNNANNNNNNNGNNNNAANNNNNNNNNNNTNNNNNNNNNANGNGNANTNRNNNNCNNANNNANNTNNAGNNNNTANNNTKGMNNNCNNNNNNNNNNNNNNCNANNYGNANNANYNNNNNNNNNACNNNNANGGNNGNANNTNNNNNNNMGNNTANNNCKANTNTGNNNNNNNNNCCNGCNNNNNNMNNNNNCANNNNNGANNNCNNNTKNCNNANNNNNANNCNCTCNNNNNNWNNNTNNNNNNNTTNNNCGNNNNNNNNNNNNGNTAGYNTGNNANNNNGNNNNTAGNNNANRNCNANGNAANGGNNGTNNNNGNNTNNNNNTNNNATNNNNNAGANNATNNAC-NNGGNNGNNNTNGNNCNTNNNNNCNNNANNNGNNGNNNNNATNGTNNNNNGANNGNNGNNGNNNNNNNTTNNNNNNNNNTNNTNNTNNCNNNCNNTTCNCNGNRNNNNNNNNNNGCNANNNNAANANNTANANNANGNTTNNNNNANNNGAMCNCNNNNNNCNNNTNGNGNANCNNNNNNNATNNNNATCNNNNNAGNYANNNACRNNGGTCNCNTGNNNNNNNNNGNACGNNNNRNNNNNNANNANNNNNNNNNTNNNNNNNNNCNNNNNNNNGAGGAANNNNNNNNNNNANNNTNNKNN-NNNNNCNCNTNYWWGNGGNNNSCNANNNNNNNNGNNNNCANNNNNNGNTNNACNNNCNGAANNNNNNCNTNNCNNNNCNANGN-NNNCNTNNANNCNNNNNNNNNNNNNNTNCCYNTCCTNNNTCNNNNNNANNNNNNNNAAMNNANCANNANNNNTTNNNNNNNTNMANCANNNNNCANGNNNNACGNGGGCNNNNNNCSNNNCNNNTTNNCANNTNNNYACANGTNNTNANNNTNNNNNNNNNNNNNNTGNNNNNTNNNNNGNTNNNANTTCNTNNGNNNNCNCNNNNRNGTNNGNNNNNNNTNNNANNNTNTNNNNNNGANTNNCNNNNNNTNNNNNNCNNNGNNTNNRCNNAACCNGNNNNNNTTTNNANNNSNNNNNNNNCNNNNNNNANNNNNNNNNNANNCNNNNNNNNNNNNGCNNNNNGNNNNGNNCNNNCNNAGGNCNCNCANNANANTNNNNNANNNNYANNNNTNCNNNNNANNNGGNNGNTNTNNTTANNNNNNGNNNNTGNGNNTNNNNNCNCNNCNNNNNNNNNNTTCKNGGNNNCNNNNNNNCNNNNNNGGNNTCNNNNNNANCNNGCNNNGNNNNANNNNGNNNNNNTANNNNNATNNNNCNANCNGGATNNNNTNANNNNNNNTNNNAANTNNNNNNNCNNGCNCGTGNGCTNNTNATCNNNNTNNCNANNTNNNNTNNGGGCNNNNANNTNNWTNNYRNNNNNNNTNNNNNNNNNGMNANWGNNNCNNNNTNNAWNNANNNCNNNNNCGGTNCNNNNNNNNNNANNNRNTCNNCNNMNNANNCCNNNNNCANCANNNNGNNNNNNNNNNNNNTGGNNNNNNNNNTGGNNN-NNNCGNTNGTGGCNANTNNNNNNNNTNNGTNNTGNNNGNNNNNTTNNNNCNNNNAGNNNNNANNNNNGNNNNNNNNNCNNNARNNNNNNNNNNNANNCNNTCGANCCNNNTCNNNNNCGNWNNGNNGTTNCNCNNNNGRNCNNNNNANNNNNNNCNNNGNNNNCNCNNNNCNYNNWNTNCNANANNAYTNTNNNNNGNNNGNNNNNNTNWNNNANRNNCNNANRNNNNGNARNNCGNNNNNNCNANNNANCNNNNNNNAAAGGANNNRNTANNNNANCNNCNCNNNTNNYNNNCNNNNGNCNNNNGNNCGNCNNTNNNNCN-NNAANNRNNNGCTNNRNNNNGNNNNNNNNNNNNCTNTNANGNTNCNNTNNATGTNANCNTANNGTNNGNNYNNNCACNNNTNTNTGNNNNNNNGNNNNNNNNNNNNNNNNNNAANNNGNGCCNNNTTNNNNNNNNNNNNNNGNGANANGNNNNNAGNANNYNNNNNNNNANNTNANNGNNNNNNNNNNNNNNNNNNNWNGANNNNGNNSNNGNNNNNNNTNNNNGCNNNNGTNGNANNNNNNNGNNNNNNNNNNGNNNNNGNNCNGNNNNANNNCNRNNNNNAAANNNGCNNNNNNNNNGNNNYGNNNNNGANNCNATACTCCNNNCNTCTCYTCCCNATTAN-TATGCGN-NNTACGYGNTTGACGNCATCTNATCNTNGNTANTCGTTCANTNGNNTCTNGATTCGGCNNCCANANNANNYACTGAATNNANTNTGNNNGGANAACTTACGNRCTGNGGAGCGGATTNMCGGACGGTAATGNNNTGCNWCCNTGTCNYNNATMN-ANNGATGYNNCNATCNTACTNNTNNNMGCT-AYGCYGCTGGNCCNAKTAYANNNGNGMNCTTTCNC-NAATNGNNCCATNCYGATCTNNNNNNNGNNNGNNNNNNNNTNN-RNNNNNNNTNNNNNNTTANNNGNNGNNTNGNNANNNNANNWNANNNNNNANNNNATNNNNNTGATTNANNNTKGNRNNNNNNNNNNNTRANNKRTCNNCNNCCGTTCNNNNNNNNCGNNTCCCNNNNNGNNNNACGNNTNANNNNNNNNNNGCRNNNNNNGNNNNNNTGNGNNCMNNNGNNNNNNNNCNNTNNCGNNGNNNTNNCYNNNNNANNNNAGNYNNCNNNNNTNNNNCNNNNNGNACN-GNNNNNNANNNNNNNNNNYCNNCNNCNNNNNNNNNNGCNNNNANNNNCNNGANNANNANNNNTNNNNNTNNTGAAGCN-CCNNNNYGNCNNNTNCNNNNNCNTNATNNGNNNCNGNNYNNNACNCNNATNNNTNNNNGNNNNRNNTNANNNNNNNGNTNNGNNNTNGNNNNYNNNGNNNNNCNNANTNGNAANGGNNNNANNANNNCNNGNTNNNNNNNTNTNNGRCNGNGANNNNNNNNNNNNNCGNGNNAANNNNANNNANNGCNNANNANGNNNNNNTNCNNGNNNNCGGNN-NNNCNNCCANNNNCTGTNNNNANNNNGGCNNCNGNNGNGTNNNNGNCNNARTGGNNNNNCNAGNNNNTAANNGTANNNTNCCNCCNTTAANNKNNNNGC-TNNCNNAGNNNTNGANTNWNNMNTNNNCNCNNGNANNNACNNGANNNNCNNANNNNNTNNNNNNRANNGANNCNNNNTGNGNNNNAGNNNNNNNNTANNNATNNNACNNTNNAACNNNNNNTTNNNNNNNNCNNNANNNNANTNNNMNCWCRNNNNNNGCNNCNNNNCGGTNNKNNNTCNNNNNNAYNNNNCNTNGNNNNNNGNNNRCNTNNCCNNCNNNNNNTNANYANTNNANNGNN-NCCNCNNNNNGNGNTNNANNANANCNNGNNNNNNNNNNNTNNGNNNNNGTNNCNNNNNNNNTNNNNNNNGKRNANNGNTGCNCN-GNGNTNNGWANTNNRNNNGNNNAANNNNNGCNNGNNNWAGCNCNGNANNNNTNNTNNNNNNANGNNNTATGNNNNNCNNANCNNATNCNNNTANNNNCNNCATNNGTNNNGANNNNNTANNNNCGNNTNNGGNNNGNNGTNNCNNNNTCNYANNANAGNAGGNNNNNACNTGNNNNGNNNNNNNGTNTNGNTNNNRNNCNNNNCTNNNNNNNNACNNNACANNNCNCGANNNNNN-NNNANACNNATAANNANGNTANNNNGRNNTNNTNANNNN-NCGNGNNNNTGNNNNNGGNNNTNANNNNNNGNNANNNNGNGANCNNN-NNANTNYATNNNNANNTNNNNTCNGNNGGNNNNAGANNNNNNTTANGTNNNNCACGTCNCNNNNCNNNNCTTNNNNNTNTNNNNN-TNNNNANNNNGNNNNNNNANGAAGTNACNNGNNNTYNNNNNNTNGNNNNNNNNNGNNANTGNNNNNNATGNNNNNNRNNGCNTNNNCNGNTNNNNNTNNNNNANNNNNNNNNNCNGCCNNNNGNNNNTANANNNNNNNNNNNNTNNCNYNNTNNNNNNNNRCANNNNCTNGCNTNNCKNNNNNGNNNNAKNGNANACNRTNNNNNTNNNCNANNNNANNRNANANNNTNNNCNANNNGNANCTCNNNNGNANNNGTTGNNNNNNTNATNTNNANRGNNTNNNANNNNNNNNNNTNNNANNGTTNNNN-NTCNNNNGAYN-NATNNNNCNNNTNGTANNNNNNNNNNNNNNNCG-NNNANNNNACNNNNTCNWNNNNNGNNNNNNCNTNNTANNNNNANNKNNTNKGNSGNNNNNNNRGNNGNNNNMGCNNNCCNGNGNNNNNNNNNNNNNNNNNNANTCTNTNNNANNNGNCNNNTNTNGGNCNNNNNTNNNNTNCNRCGNMNANCRNNGNNNNNNNNNNAGNCNCNNNNNNNNNNTGNNTNNNNNNNNNNNCNNNNANGTNNTNTNANTNCNNNCNNANNNNNNTMTNNNNTTANANNNATNNNNNNATNAANGNNNNNCNNNNNNCNNNNNNNGNNCNNNNNTNNARNNANNNAGNNNNNCNNNYTNNGNGKNTNGSNNCNNNNNNCNCGANNNNCGNNNNNNRGANGCTANNTNNCNNNNNNNNNNATNNNGNTWNTNNTANKTNNNNNNNNNTTNANNNANNNNANNNNANTGNNNNNNNNNNCNNNNNNNNNNNNNRNNTNNNNTNCNNNNNNNTNANNNANNNNANNTNNNNNNNANGNGNNTGNNNNNNTNAWNNNNNNNNNNGTGNNNNNNGCNATAAANNNNNNGNNNNGTNAGNARNNNANNNTNNATNNNNNNNNNNNNTNNNNNNNNNNNNNNGNNCAGNGNTNTCCNNNNNNTCNNNNTNTNTNNNKTTNAGGNANGNANNNTNCNANANAANNTCACCANNCTATNTCCNTNTANNNCTTTCNGRNCNNNNNNNNNNNCNGNTNTNNGNNGNNAMCNNNNNNGNNNNNTANGTCNCNAANCANAACNNRACAACCTAGGGNANCNCCANTNGCNNNGCAGYANTAAGAGNCNYTT-NNNTATTNNCACAGAGACANACNCCCTNCNNCATKACATNACTGGTTNAGKTCAARGCGGARGNYTGCGCNNCNCANNCTNNTAANGGTT-NNNNACNCTTNCNTNNCTGNRNCKTGCNCTGGNGNA-AANTCCCGNTRANNYGCYANAGTCNRNTGACNGAAGCCATWTCRNTNATCTGTNATNNCCGTNAAATCTNTGAGAGANTG-TNTGNCTSCNNGTGNTTAGAACNTNANNNNGTNRCNCANCCNCTCRNTGCYAGANNGTNCAGAT-NGAGNAACYCTCGCGYNAANTNNANCGNTKNGCTNWGNWTTTTNNGGNCRCGGGNTGCYCGTCCNGATAGCCTTATGNNNGTNTNTNNCTGN-NGAGNCNATTNTNNATNANNCTGGANCANTNCNGAANGNN-NSNCNCTCCGNNWAGNNNTNNNNC-AAGYNTNCCTACACGGNTNGATNAAGNNNTCGATGCNTNGNCCNNTNANNNAYACNNNTAANNCGNCAAWACYNCNGGNCAATC-CCNGNATNATGNNNGNNCWCCCGCCCNGTTNCGTGNGNNGNTNNNGNNGCNNNGNNTNTGNNNCNNTNNNANNNNANWANNNYNNNNGTNCNTNTTNNANNNANNTNNNNCCNNNGCNNNNNMNTANNNNANNNNGNGNNCNCCNANNACNNCGNGCNCNNCNNAMNTNNNNSNNNNNNNTNNANGGCCNGNNNGGNNAGNCGNNTNANNNCCCRCNNNNTNNNNNNNNATRNCNNTNTNNNCNNANCTGNNNNNTNNANGNNNMNNNANNNAACNANNNNNNNNNNTNNNNCTACNANNANTNNNNNNAANCNCNCNNNGNNNACNGTNNGNANCNNCNACNNANANNNNNNNNCGTCTANNNNANNNNWNNNNNNNRNNNGNNTNCNTNNNGGNNGNNGCNGGNGNNNNAGYNNNNNCYNCTCTNNNGNNNGNAGNNNNCNNCNTNNTNANNNNNNNCGGTNCNNAAGNAACNANNNNNGNTTCNNNNNANNNTNNNNANANNNTRGGNANTCNANNAGNNNNNNTNGAGGCNNNCNNNNANNMCTNCNGNNNNCNYNNNNTNNACWCCNCNNNNANYNNGNNNNNCNCCCNNNANNNANATARTNTNNNNNNNTNNANNNCNACNAANACNNNNNCNNTNNANNNANNNCNANAGCNNGNCNNNNNNATTATYCNNNNNNCNNNNNTNNCAACNNNNNNNCN-TNNNANNNNGNWNNNTT-NTNGGCNNCTTNTCNAGNNNGNNTCCNNNNNNNANNGNGTNNANNNSANCNNNTNNNTNCNNNGNNNNNNTTNNGTNNNRNNATGNNGCNNNN-NNNNNTCATNNNNNNNNNCGNNNNGNNGNNNAGGNNTAANNNNANGNNNNNNNANNNGAGCNNNNNNNTCTNTNGNAGGNNNNCNNNNNNNNNGA-NGNNNGTNNNTNTCNTYGNASANTNNGTNNNNANNNNNNGNGCANNANNNNNTCNGGN-NNNNANNTCNNNNNTNNNCCNATTANNGNNNTGNNNNNNNGANANTTNTCNNCTNNNATNNGNNCCANCCNNANANNACNNNCATNGNNNNTGNNGNTCNTNTNNNGNNAANNNNNCNTATAGGTNTNNCNTNNNNTNNNNNTANNNTTNNNCNTNNNNGNNNNNCATNNNCGAGTNG-NCANNNTANGNTNCCTNNTGGCNNNNNNNTNTCGNNNANNNNNNNNGNNGNCTTCGNANNNNNNNCGNGGGNANCCCNNANCGNNNAAGNNGNNGNNTNNN-NANNNNNANGNTNGNNNNNNTNNCNNNNNCNNNNCNNNCNNNYNNCNTTNNNNCNNNANTCTNNCNCCNNANNNCNNNNNNNNNGTNNNTNNNTCNNANTNCNNNNNCTANNANNCNNANCANNNNNGNNKCNNNNNNNNTGNTNNNNNNATGGNNGNGNATATANRNCNNGSCNNNNNTNGGNNNANNNNNA-NANNNTNANNTANNNNNGNRNNNNANNNNNNTNNNNNNNNGNGNNNARNNCNNTANNNGNWACNNTNCTNNNNNNANNNCANCNNACNNNNNNNANNNCNANNNNNNCNNNANNNNTNNNNNCNTNNNNNNNNNNNNNNNTNNTTNNNNTNNNTGNKNANANNANCNTANNTNTTNNNNNNNNGTCNMNTGANNNNNNNCNNTNNNANNNNCRNANNNNNACNTNNNGNNNNNNNNNNCNNCTAGTNNNNNNNGTCNNCNNGCNCYCNNANNNCNNNTGNNNNGNANNNGNNNNNNNNNNNNTTNNAANNNNNCTNTTNNNNNTNTNNNNNANNNNCCGNANNGTNNNGNNNTNANNNTTTNNCTNTNNNGGNNNNNNNNNNNNNNNNCGANCACNNNCCNCNNNTNNNNNTTCNNNNCNCCNNGGNTGNNGNNNAYNAG-MTNNNNCTTNNNAGNCNAGGNNNTNNNNNNNNNNANNNNCTNANNANNNNNANNNNNNNRNACNNANTNANGNNNNNNNNGMNNTNNNNCNNTTNGANGNNNNNNGNNNNCCNNTNNTNTNNCANNGNCNNTNGNNGNNNTNNNNNNNNNNNNNGNNNNANYNNNANGNCNNNNNNNNNNGNNNNNGNTNANTNTNNANNNNCNNGNNNNGCNNNNNGNTNNGAMTNCNTTCCNNNNCNNGCGNNNNNNNNNNNNGTNNNNNNNTCNNNNTNNNNNCCNNACNNNNNGAGGNNNNNNNGNGARNN-ANRGANNGANNNNNANRNNNNNGGTNNYNNGNANNNNGCNCNNNNNNNNNNTGNNCNNNNNGGTGNNNCNNCCCCNNNCANNNNNGGNGNGNGNYNCNNGNCNCNNNNNNNCNNNNNTNNNCNNGNATNNNNTGANNNANNNANNKNNNTCTNNNNNNCNNNTNGNNNANCNNNCNNNNNNTNNTNSAANTNGGCNNNTNNCNNNTNGNNNCCGTNNCNNNAGNNGNNNNNANNNNNNNNTCNANNGNGNNANCGNNNTNNNNNNANNNNYNNNNCTTNNCNTANNNNTNNNNATNNNNGNNTNAGNANNNNCANNANTNCNNCNNNNNCCNNRNNNNNCNNAGNNNNGNGNNNNNNNCTNNNNNNGNNNNNNANANWNNNTNANNNAGNCCGTNTNATACNTNNCNANNNTNNTNNNNNNANNNNNNNNNTNNNANNNNYNCTNNNNGNNTTNNNNTNNNNCNCNGACNNCGNANGATTCNNNNNNNNNGGNWKNTNWTTNGCNYANTCNTNNGNNNAANGNNNGNNNNNNCTGGANTN-NNNNNNNNNNNCNNNNNNANNNNNNNTNNNATNGTNNNCNNNNNNTANNCAGNNNNTTGNNN-NTGNNTATNANTNGRGTTCNTANTTCNNN-NNANNNNATNNANNNTNNNNNNNGNANNNNCAA-NGNTNTNCNNTANCNCANNGNTNANNNNNNNCCNNGNANNNNNN-NNNYNNNNNNNNGNNNATNNNNNTNYNNNRNGNNTNNGNNNNNNCNNNNNNA-NNNCTANNNRNNNNGNNNNNNNNNRGNGCNNTNNNGNN-GTNNNNNNTNNNNTTNNNNGNNCNNNNNNTCNTNNAGNNNNCNNANNNTANNANNNNNCNNNGNCGTAATNNNNNNNAAGNANWTNNANNNNNNNNNNANNNNNNGNNNNNGNNNNNNNNGNNNNNNNYNNNTNNNNAANNNCNTANNGNNNNNNNANNNNANNNAGNNNNATCCNNGTNAAGRNNRANNNNNNNNAGNNGNNNNNGNNGNNAYANNCNNNNNNCNGNNNNNNNNNNTNCNTNNNNNNNNNNATCNYCAAMNCNNNNNGCCGNNNNNNNNNNNNNNNNNNGGTTCANNTNNNGANGNCNANNNNGNANNANTNNGNGNGNNNNNNTNNNNNCAACGGNNNNNNNNNNNCNCANNNNNNNNNNNNCNNNNTNGANTYNANNNNNNTANNNNNTATNCCWCANNCGGNNNNCNNTNANNNNNNNNNNANNNCNNNNNNNNNNNNNNYNGNGNNTNGNTCNANNNNCNNNGRGNCNGNNNACANNNNNNTGNCNNTNNGNNGNNNNNNNNANNNNNN-NANNNANRNCNNNTCRNNNCNTNNGNNNGNNNNNNNNTNNNTANNNNCNNNAAA-NNNTNNNNNNNGTNANACNNNNNTGNNNAGNRNNNNNNGNCNNNNNNNNGNNNANNNCANNNCGANNNGTNNNNCNNNNNCANNNACNCNTGNTNCNNNNANTANNNNANNANNYANANNTNNNCNNNNCNAGANNTNNNNNNCWNNTNNNNGNNNNNNACNNTNANCCNNGNNCNNNNTNNNNNNNNNNNNNNNNNYNNNNNNNNGNCNCNGTNNTNNNCGNNNNNNNNTNNNNNNGNCNNGNNCNNTNNTNNNNNNGGGNNNNNNNYNNANNNTCTNTNNNNNGCNNNNNNCNNNNNNNTNNN-GGNNTTNTNNCANNNNNGGTMNNGNNNNCNGNNNNCNNCCANNNGTTNNNNG-G-ANNNCTNTNGGTNNANTCNGNNNNNNNNNNNNNGNNNNCTNNGNWNNNGGNNNNCRNTTNGCNGNTNGNNTCNNANNNNNGCNNNYNCNNNNNCNTNNGNNNCNNNNNNANGTNNCGANNNCTNNNANTNNNNNCTCNNNGNNNANANNNNNNCTNGNNNRNNKNNNNNCYTNNNCCCNNTYNNNNNNNCNCNNNGCNNANGNANNCNNNTYNNNNNAAYNN-NGNNNNNNYGCNNNNCNTNNGNCNNTNTNANNCNNGNNNNNNNNGANNNGNCNNNNNGCNGCATNNNNNNNNNNNNNNNNNANGNANNTNNNGNNTNNNNNGNANNNTGNNNCNNNNTNNNANNNTNCCNNATNNNNNTNNACNTNNANTATGCNNNNNANNGNCNANTGAANTNTCNNRNGNCNTANCNNNNNNNNNNNANNNANTNNNNNNNTNNNNNNNNTNAANCNNNNNNNACNNNGWNNTANNNNNNTANCCGNNNNANNNNNNNNCNNNNTNCCGNNNNCNTGCNNNNGNNNNNNYNNCAANCNNYNCAANNGNNNNNNNNNTNAGNNNGNNGNGNNNNGNGTNAGANYNNNNNNNCNNNKNTNCNNNNNNNTANANNMNNNNNNANNN-NANCAGTNNTNNGNANRTNANNNNNNGNNANNNNG-NTNNAGATANNNNNGTNNNNANTNNNNNNNANNNNNTNNNANGNNNNCNGTTNNANNNNNCNNNNANYNNNGNANNNNNA-NNNNNANANAGGGGNNNNNNNNCTNGNTNNTNGCNNNNNNNYTNNCNNNTNANNCCNGNNNNGNNNNNGNNTNNNNCNNNNANTNNNANNNCN-NNNNNNNNTGNNNTNNNNTNNANNNNNTNCNTNNNNTNCTNNTYNANNNNTNTNNNNNNNNNNCNNAANNNNTNNNNNNNNNNNTNNNNNNNNNNNNNNNANNNCTGNNNNACNNAGNGNANNNCGTNNGCNCNTCNNCNNNNANNCNNNNNAYNNNANANNNNRNNNANNANNNGNTNNNCNANNNTANNNNNANNGNNTNNGNNGNNAANNNNANGANCNCNNNCGYNNNNNNANNNANNNCNGNGNANNATNNNNNNNANAGTNTGCNGCNANNANNNNNNNNNNNAATNNNCNNNNGNNNNNNTNNNNNNNGNSNNANNGGNTANYNNNNNNNNNCNNNNNGNNNNNNNYNNNATANNNGNNNNATNNATNTCTNNNAGGNANNANNNNTNNNCNNNKNNNNNANNNCNCNNCGACNCGCTNNTNNCNNANNNNNNTNNTNNNNNCNNTNNNNANNNGNRNNNNNNGNNTNACNANNNGNGNNTNNNATNNANNGNTNNGANANCNNNGNCNNNNNNNANNNNNNGNNNNRNGNNTCNNGANNTNAMTAANNNNNWNNGNNTTNNNNANNNNNNGCNNNNGNTNTNNNKTNNNWNNNTNNNNACNANGGNNNNANNNAGNNGNNNNTTYNCNNNNGN-NNNNCNNNNNCANGGNNNNNCNACNKNGNNNNNN-NCGTCNTNNGAGNNNTNNNNNNNNNNNNCGGNNANNNNGNNGNNNNGNNNTYGNGNNTNNNNNGNNTNNNNNANNNNWNNNTNNGNTCNNGN-NNNNGTCCNNNNNTNNNNNNCGNCCNNCNNNNNNNANNNSNNNNNNNTNTNNGANTGGNTSNNNNGGNGCNNNNCYNNNGNNNNGNRNGTNNNANNNCNCANGNCTNGCNCNTCNGANNNNNNNNNAANNNGANGNGNNNNNNCGNNNNNNNGNGNNNNNNTCCNNNNNNNNTNNAGNNNTNNCNAANTNRCTNNCNNNNNTNGNGNNNNNNATTNANSNCGNNNCNANGGTNNNNTNWGNNCNNNCNNGNANNTNNANNTNAATANANNCATGNCGNANNCNAGNNTNNTANCCCGNNNTNNNNNNNNNNNNNNCAATGNMCTANNNNNNGTNWN-GNTCNCNNANNNNNNNNNGNNNANNNNNCGNNGNTRGNNNTNNNNNNNGNNNNANANNNNCNCACNTNNNNCNNNNA-NNNNNNNNNTNNNNGGNNNNNNCNGNNNNNNNNNN-AGNCTTNA-N-NNNNWGNNNTNSNNNNANNNTTTNNNNNANNNNNNNNNNNNTNNNCNNNANNTANAGNGGNGGTNTNANNTNNK-NTNGAGNGNNWCCNNNTANNNNNNNNGACANGNTNNANNTCNNNNTNGNANGTNNNGNNNGNNGNNANNNGNNNCNNNNNNTGGNTNNGNTNNNGNNCANNNNGNANCGTGNNNNNNNTNNNNACNCNRNANNNTGANNNNGNCNNNTANNNNCNNNNNNCCAWNNNANNNNNNGNNANNCNNNNNNNNG-NNAANCGNNNNNNNNNNNNTRNN-NTCNNNNNNCNCNNNWNNNCNCNNTGGTNNNNNTNNTTNNNNNGNCNNNCTCNTCNNNANATNNNNRTNNNANTNNNGNRNNNNAAMCNNCNAWNNTGANCCNGNNNGGGNNTTNGNNNNNNNTANNNANNCNKNCNTNNCTNNNNGNNGGNNNNNAAKNNGNNNNTGCGNNYTNNGNNCNGANTNNNNNNTNNCGNNCNNNNATNNGNNNNANAYNANCNANNNNTNNNNNNYNNNNAATNTNRNNNNCNTGTGNCNCANTNCNNNNNNNNNTNNNGNNGNNGNCACNGNTGNCANNGNCNANNYNNNNTANTCNWCNNANNNNANGGNNGGGNNNCMGTNNNAANCTNGNCCTANRNCNNNNNNGCNNGNCNNNTTANNNNNGTTCACNNANNNCNNCNNNANANGCNACN-GTTNNNGAN-NANNNNANTGACMGTNNNTCTTTNNAGNTANNTNNNTNTNNG-CANTNNNNNNNNNTTNNYCNTTNNANYNNNNNANNNNNNNTNGNNNNNGNNNNNNCNNNTANNNNNNCCNCANNNNGANNNGNTNNNNNCNNNNNNTNNANNAGNTTNGNANGGTNNNNNNNNNNANCTNRNTNTNNCNANTCNCNNGNYNGCNNNNNNNGNCANNANCNNNAGGNNNNNNNANNNNCNNNTNNCGAGTY-ANNANNNNCNTNCNNNNNNATNTNNNNNNAGTCNNNNNNCNNKAGT-NNNANCNACNNCNNNNGTTNTNNNTTGGNNNNRNNNTNRNSNNNCNNNNNNGNNNCNNNGNTAAGNNANNNGNNNNNNANGNNNCNNNNNNNNNNTYTWNNCNCNNAATNAANSNNCNTGNCNNNNGA-NNGNNNNNNNNNAACRNNNGCCNNCNNNCNMCNNGANNNNNNNNNYNNGAANNNNNNCANNCNNNNNTNCNNNANNNNNNGNNNCNNNNYNNGCNNNNTNNNACNNNNNNCCNNNNNCGNCNGCGNNNNNNANNANNTNCANNNNNNTNNNNNNYNNCTNNAWCGCNNNYNCAGNNNNTTNNGGNNTNNATAGNSNNNNANNGNNNTNTNNNNGNNNTNNNNNCCNNCAGNANNCNRNNTNNNNNNNNNCNNNNNCAANNNYGNNAANTNNANGNNNNTTNNYCAANNNNCNNGNNANNNNTNNGNNMCNCGNGACNNCGNATRNWNNNNNNNNYNNCNNGAGNTNNNNNNNGTNTNNNNNNNNGTACNTN-TNNGNNANGNNCTNNNNNNNNNGANANNNGTNANNNMCNNNCCNNANCCANTAGNNATNCNNNNNNNNNTNNANATNNNGWNNNTNNCNANGTNANNTNNKANNNNNNNNNNNANWNNNANNNTNTANNNNNTGNNNCNCANNNNCNNNNNNNNWNNNNTNTNANNNANNNNNNNNASANNGCNNTGN-MANAYGNNGTNNNAGNNNTNGNGNANNNNNNTACANNGNGACCNNNNNCNNNNCNCGGNGNANNAYNNNNNTANNNNNACNNNANNNGNNNNGNNTNNNNNTNNNNNNTNNNNTACNNNNWTNGNAAANNNNNNNNNRRAGNGNANNNNNNNNNGNATNTNNNANNTGNNCNTTNCTYNNNNGNTGNNATANCNTNNNCNNNANTNNNNNCNN-NNNNANNNNNAGNNCNNNCGANNNNGNTNNNNNNNCNNTNNNANNCNNNNNNNRNTNCCNNNNTGNAGAGNANNNGATANNNNTNNTGNCAGTNNANNNTGNNNANNNNGANNTNNTNNCGTAGTTNNCNAGNNNNNNYNANNRNNNCTGNCNANNNGTNNTTNNGGGNNNNGKNGNYGGNRCGNNNNNANNGNNNNCNNTNANNRNNNCYNNNNNCNTNTANAATNCGNNNNNNNGNNCGYNGNNNNNNANNNNNNNNCNTCNNTNNNNNNNANANNCGNNTNNNNNNCNNNNACNNCTANNNNNRYNNNNNRGNNNNNNNNCTNNTNNGNNWNNNNNNYNAANTNNAAGNNNNNNNNNNNGNNANNGGNACGANACKNNNANNNANCNCNNNRNCNNNNGMNNNCNNGANTNNCNNNGNANTNGNANNNNNNNATNNNNGTNNNRNNNNTCNNNNNNNNNNNNNNGNNNNNNTNNNNTGNANNNCNNGNTNTAYNNGNWNNNNTNNNNTNMGNNAGANCCANNNTANNNTGNNTNNNNNNNCANNTANNGNAYNTANMNNGCNNNNGNGAGNGCNNNNGNNGGCNTGNNTRNNNNCCGATTNNNNNGANNCCNNCNCNNGNTNNTCNNNNANNNTTNNTCTYNNGNTAAAATANNTGCNNANACCACNNANNGNANCNCATNNNNGNNNNCGNNNNANNNNNNTNNTCNNCNNNNNNNNNTTTNGNNNNNNTNNN-NGGNGNMNNNACNNNNNNGNNNNNNCNNACNNNNNNGATGTAANNNWGNNGNCANNNAANNCGNNNNGGGNNNNNNNNCGNNTANCNNNTGNNTNTNCNTNGCNCTNNANNNNAANTNCGCNNCTNNNCGTGNGNNCNNCNTNNNNAGACTCNNATNANCNNNGGNACTNNCMNNCNYNGRATATNYNAMATGNTCTRCGNTTCNAGTGNANCNATNNACACTTGANT-ANN-ACCGCNNCNNNNTCANANGCGCCANGNGNAGNCNNGNGNNRNGRANTNAAATNARAC-NANCNGGNAWANCTNNNNCANCNANACTTAANNGYTGACGANNNAACNCCGCNTANNNNGANANTTNNNWGNAANNAGTTNGAAAAANNNATCNAARCGGACACTCNCTNNTCN-ATGNAANCGNGTACNNCNCANGATNCCTATC-GAGYCNACNCCTTCACCNGTNGGNNTTGGNGTGCNCTGTTAGNGNCCCNGRCANARNCTYAGYCNNANGCNCTATCGNNTCCNNGTNACNAGGCGAT-TTNGCATNNAGNGCNGTANNCGCGGRGAATNNNTGGCTSNCCTCTNNNTANAAGTGNTTCNTCNTTNNNT-CGTANNCCTATNYGNNCCYANNNGGNAAAGNATNCNNTCTCANTTTCGAGANTNGCRNNNWCAWCGTNNNTCGNANNCNANNATNGNNNNNYTNANNTCNRYNNNANNTAGNNRNKNNGNNNTNNGNNNNCMNNNNNCNGNNNYGNNCANNNNNNNNNAGANNNNTNTNGACNANNTNNRGNGANNNCNNGNAGNNNNNANNTGKNNTNNAAGACNGN-CCNTNTGNGNCCCNNNNNNNNTNNGNGNNNGNNNTNNGGTTNAKAANTNNNATANNATNNN-NNGMGNNTNNNAWNTCNCANNNATAGNGNNCACNNNNKCNNNCNCTNKNNNNNNNNNATNNNNNNNNNNNTGCGGCNNCNNCNANNATNGNNANATNANTTNTNNNACGNNTAANNMNNNGNNNNNGNNNGGNTNGNANNNNNN-CNNNNNNNNNNNNGNNNNNAGNNNCNGNATNTNNNNNNNTNNNNTNNTNACNNTNNANGN-NNTNCNTNNTACGANNNNGSCNNNCNRNNNNNMNNNNCNGNGGCACNNNNANNNYNYNNNNTNNNNNNNNNNTNTCANNNNNNNNNNANYACNNANCNTNNCNNNTNNNTNNNNNTNNNNCYCNGCNNNNNGTANANNNNARNNNCGCTGNNGTNGNNNACNNNNNANGAAGNCNNNGANANTCNNNATANCNNNNTGANNNGNNNNNGNATTNGNNNGTNNNA-NNNATNNNCNANNNGGNNTNNNANNNGGCNANNNCNNNGTGTGNGNNGNNCGTNNNNACCNTNNNTNNCNNNNNNNNNNNNNANNNCNNNNNNANANNNNNNNNCNNNACNANNTNNNNNTNNNNNNNCNNNNNGNNCNTCNNNGNNCNNNANNNNNCNNTNNNGANANNNCCNCNNGCNNTGNWGNNTTNNNNNNNNCGNNNNNNAANANNNANNGANANNNNNNNNNTNNNNNNRNGNMNNNNNNNTNCNNCNGNNGNNNNNNNNTATCNCTNTNNNNNNTNNNCCNNNTNGNAGNNRNAGRNNNNNNNNGNAACNNRNNNNCNNNTNNNGNTCNNNNNNNNANCNNNNNNNNNGNYNCATTATNNNACWANTTANNNNCNYNGCNNCCNNNNNNNNTCNNNNTGNNCNNNNNGGANGNANNNNTANANNACNANNGTGNCSTNTNNGTNAGNTNNNNTNANGNTAGANAN-NNTCTNCNNNNNANNTNNGTANTNRNNNNNCANWNNNTTGANNNTTNCGCNNNCNCANNGTNTATNANNNNNNNNANATNNNACNNNGNNGNN-ANTNANNNNNNNTNN-NNNNNNNANNNNTTNTNNNGNCNANNNAGCTTCNNGNCNNGNNTNGNNMNGNGNTNCNCCNGANGTNANTCNNNACNATNTNNNANNNNNNANNTCCNNTANCNCCNANNNATTCNNNCNNNNCNTNNNANTNTAGNGGANNCCNNN-ANNYTNNCANNNNGNNNNNGCGNNTNNNNYANNNNNTNANATNNGNGCNACNGNNGNCNTNCNGNNTGNNNANNGCNNNNTNTNNNTNANNNNNGGNTNTTTGNNNNNNNGNCNNNNCNTANNGNNTNNGNNNGGNGNNNCNGNNNTGNNANNNCNNGNCNNTNNTNNNNANANNANCNNTNWNGTAARNNNSNNNANNYNNNACAANNTNTNCNCNTGANNNNCYANRCNKTNNGNCTCNTTNNCTTNCNNNANAGNNNGCNNNNNNNANA-GRNTNNNCNNNNTNTCCNNNNCNNGGNATATNNNANCACNANMNNNNNTNNNNNACGNAANKCNNRNNCNNNN-NNAANCNTGNCNCGNNNNNNTTCGNNCNNNNCNCCNNGNNNNNNNNGNANNNNNNNNANNNANCNGNTNNNACANNTTGNACNNNNNGNNCNNNTNCNGCGNTNNGTNNCNNNNNNNGNTYNTNCNNNNCTTNGGANTTNTNNANNATNGNNNANNNNNCNNNTNNNNAANNNNNANNTGNCTNNNTNCNNGNGCNNNAYNTNNNN-NNNNNANNANGNNTAN-NNANNNGNNNNNNNNNGNNTTNANNNCNNNGNGNNNNAGNNACNTACNNNNNGANNNCNNNNTCNCTGNTANNNNNNNNTANNTNNNCGNTGGNAYTATNCNGCNTYNCCNCANNCNTNNNNCNNWNNANACNAGCNNCNNNACNNNNGTNNNTT-ANNNNNNNANNNCNNCNNKTAGNNTYANNMTNNNNNTNNTANGNNNANTNANNNNANNNNNWNNNNGNNNNGNNGNNNNGNTNNANNTNNNNNNTCNNNGNNNNNNNNKNTCNNNNGNNGTNNNNNNNCNTCNNANNACNANNNGYNCNCNCNCT-NGTNNNTNNNGNNTNANNCNNNTNTNNTNNANNNYRYNNGNNTNTTANNNNNNNNGNNCGNAGNNNTNAANNNNNANNNNNNGNNTNNNNGAANNNATNNCNNWANAGTGCANNTNNNGNNNGNCCNTTTGNNTGAYCNNNACYNNNNNNNCNGNCTTNNNNTGTNCNGNNANNANNNNCYANAGCTANNNNNNNANGNNNACNGNNANNNNYANTNNNGNNGCNNCACGNNNGNNNNNNNGNNNNNNCNANNCNNGNTNCCNNNNCAACNNNNNNNNCNNTNTNNANNNNNTNWNNGANNNNNNNCNNNCNANANTNTNNNNNNCRNGCNNNNGNNNNTNNANNYAN-TNNTGCTNTANNNNNNCNTANCNNNGNNCNNNCNNNNNNNNACNNGNGNCNNANNNGNNGRNNNNGTTNNNNNNGNNNGNNNNNCNNNNCCGNNNNNTNNNNGNNTNNGNNNNNNNNNNNNNNNNNNGNWTNNNNTNCTNGNTNNNNNNNNNTNCNNNNTTNCNANNCTNNNNNNCNNTTGNNNTANCNNGCANANNNNNNNTNNNNNANNNCTGGGYANCTATTNRNNNNNCNNNANTNNNNNNNTNNNCNNNNNNNNTNNANGCNNNNNTYNTNGNNANNNANNNNNN-NNACNGANNNNNTNNNNNNNNGNGNGNNNNGNNACCCTNNNNTTNNATNANNNNGACNGNNNNTAYNNNANTNYNNNANNRNNNNGNNGANGNNNCNNNTNGCNGNANTNNGTTANNNNNRNGGNNTTGNNNNCGGGTNNNNNGYANNNCCGCNNNNNNGCTCCNANNANNGNGWWNNCNNGGNNGNNNNNTTNAANNCTNNNANNNCNNNNGNTNANNAANAATNNYNRNGNNNGNCNTNTNANNNGNGNNNNCNTGNNNNNAANTNNNTNANTNNNNATNNNNNCANNNRCCNNTANCNNNNCNNNNNNNANNNNNANCNNRCNNGCNNTNNNAANNNNNNNWNNNTNNTNANNNNNTNTNCTGNATATNCNNNTNTGTNNNNNNTNTNNNCGNCNNNNTGTNNANNNNTCCTNNCANNNNNNNNNNNNNNTNGANNNNNNCTNTNNNNNNNNMTNNNANANNNNNTCNCNANNNTGCAGYCNNNNNANNANNTTNANNGNANNNNNNNNTNNNYCTNNGTTNNNNGAGNNGNTNRGNNNTCNNNNNTNNNNTNGTNNNCNTNNNNGNNNRTCNANNNGNNNNNNANAAANANCAANNANNCANNNNTNNCNNNNNNANGANNNNCNMNTGNANNNNNNYNNNNNNNGNNNNSGNNNTANNTNGNNNNNCNNNNNGNNNNNTCCNNGATNCNNNANNATGNNNNNNNNNNTCANNNNNNNANN-NNNNNNGNGTNNCGTNNNNNNNTNCNTNNNNNNNNMTGNGNNNCTNNNYTNNNNNNNNNNNNNNTNTCGNNNNNNRCNGANNNANNANTTNNNNNTGNNGGNNNNNANNNNNANNGNNTGTCNCCANNNNNNNNNACCNTNNNGCNNTATGNNNNNNGNNRNNANTTNNNNCNNNNCNAANCNCANGNNNNCNANNNNNNNNNAYAGTNNNNNTNNNANNGNCNNNNGSNT-CNCNTNNNCNGNGNANGN-NGNNGAGANANNNNNNNNNNGTNNNNNKNNNGNNCNGNNGNGSACNNNGCNNRNNGNNCNNAGNNNTGNNNNNTNNNNANNTNNANNNTNNGANTNNACNNNNNNNNNNNANCTNNACNNNTTNNNNNNNNNNNNCGNACTGTNGNNCACNCNNNNCNTTNNRNNNANNNNNANNGNNGNAGNNNCNCNNNNNCNATTNNNTNNNNNATNNNNNTNANN-NNNT-GNNNNAYNNNNNCNNNNTNANNNNNTNGANNAGNANNNNGNNCNNNNCNNNNNTNNNNANNNRNNCNNNNNNNNNNNGNTNNNTGNNNNNRNGNNNNNNNTNNTNANNNNTNNCNNCNRNNCNNNNNTNNTNNCYNTANNNNCNCNNGCNNNNNNCGNNNGNRNNTNNNNNNANNNANNNNTANNGNNNNNNNCNNGNCANRANNNNNNNTNNNGTNNNNNNNTNNGNNNGNNNNGNNN-NNNTTNNNNNNNNNNNNGNNNNNTNNNNNNNACNNNNANNNNGNNNNA-NCNNNGNNNANNNNTTANATTANYNNNNNNNGNANCNNGNNNNGNNNNNNNNNNNKTNNNANNNNNNNNGCNCNGNRNNNNNNNNANNTMNNNNNNNGNNNGGNYNNNGNNNCNNANNNACNNNGNNNCNNNKNCATNGNGNNNNCNNTCNNNCNNGNGNNGNNNGNNNGNNTNNNNNAACNCNANCTNTGNTNGTNCNNNNNNNNNNNNGAGNCNTNNNNGYNNNNNNTNANNNGNNNNANNCNNANNNTGCKYNNNATNNTNNNNANNACNNNNNCNNANTNNNNCNGNGNCNCNNNTANCTNCNNANNGNGGCCNNNNYN-NTCNTNATTNNGTNNNNNANNNNMNNNCNGNNTNNNRTNNANNNGNGCNGAGNNNNNNNNTNNNANNNNGNNNNNNNNNANNTNNCNNANNNCNGNNNNNNNTGNCAANNNNCGNNNNNNNTNNNNNNNGNNNNNNNNNNNCNNNGNNNGNTNNNNNNNNANGGNNNRNNNNNNNNNNNRNGNNNN-TNTNNAAANNGTNGNNNNGNGNNNNNNNCCNNTNGNWNNNNNNNNNNANNNNNCNCGTNNNTGNTTGCCNNNNCNNTNNNNNTRNNNNNNNGNNNNNNNNGNCNTNNNNNGNGNANCNNNNNCNNNGNANANNNNNGTNNRNANNNNNNNNNNTGNNNNNNNNNGNNGNTCNNNAGNGCNNNNCNANANNANNANNNNNNNNNNNNNNNNNGNNNNNNNNATAYNNNTNNNNCNANNNNNNNGNGNTNNCNNNNANNANCNNNNNNNGANNANNNNTANNNGNNNNNNTNNNTNNNNGNCNNTNNKCNNNNANNNNCNNTNGNNNNNNNNNGANGAANNYTNNTNANAGNCGNNNNNCGNTNNNNNNGTNNNTGMCCWNYGAANNCTCCACA-GGNNNNNTGTGCCNNGNCNNNNGWNCNNNANANNCNNTGNTNNNACNTNNNNAGNCNGNGNNCTNANNNNNNGNNANNNNNNNNNNAGNNMNGGNNNGNATCCNNNTNNNNNTNCNNNATNNNGNNTNNNNNNNNNCNNNNNGTTRTTCRANCCRGGNTGGGRGTNACNGNGNNNNGGNGANNTANRTNGNTGNNNANAAANNNCGNNKTATNTTGAGRTNWCAGTCTNTGNNAACANKATCANTNNTNGAACGNATNACTNGA-GCNNCCNANTTSNCCGNGGCTACTNGGNNTAGTNTCNCNNNNCNCTACGCAMGNAATCNGGGGNCTNNAANCGMTCGTANATNCNWCGNGNNGTANTAWACACACAGGNYNTTCNCNANYCNTNGNANCGACNNNYGGGNGCNCNNNNNTGNGYCNNTNGGKNTNNGNGCAACGANACNNATNAANNTNATAGGAGNMWNNTGYANTACAGTNTNAAACGTCCARCGGNTNCGGTCTGCCAGNCTANRCYNNCANTCNNAGGANGAYCGNCATNAAAGCGNTANNGGRCCNCNACTNAGNCNAGNACNNGNAANNTNNNNGCAGGYAANTTNNAANNNGGTNANNSGNTKCANTTTTCNGAGCMNGCTNAANGANNGGGGAWGCNGCNGTTCTACNNNTANGGNTRGNAAAGNNTNNCNATNTANTATRAANGRTNNNNYNTGNNNNNNATGNANNNNNNNANNTCGNNNTTNNNTRNNNNANNTNNCTNNNMNNNNNCNNCNNNNNANANNNNTTNNANNTAANTANNNNAANNNNGNTNNTNNNNNNNN-NTNGNNNNNGGAGNNNNNN-NNNNCNNNNAYNNGNNNNNNGYGNGKGNNNNNNNNANNNNNNTTNNNNNTNNNTNNCNNNNNNNNGNNNNNNNNTNNNNGNGNNNNANNNNYNANNNTGNNNNNNNCNNNCNNNNNNNNNNNNNTCGANNNTACNNNCNNNNNNNNNNNNANNGNNNNNNNNNMNTNTNNNGN-NNTNGNNNCTGNACANNANNCTN-NTNNNNANNTYNNNYNNNNNNNANGTNNNCNNNNNNTTTANNNNNGNTGAANNNANNNNNNNTATNNNNNNCNGNNTNNNTNNNANNACNNTANNTGNNNTNNNRANANNNNNNNNNCTNGGNNNNNNNTTNNNNCNNRNNNNNNNNSCNTNNNNNNNNNGNTRNNNGNATNNNTGNNRNNTNRGTNTNNRNNRNNNNNNNNNNNNGNANTNNNKNNNTNNNGAARNCNTTNNNTNGNNGNNNNNNNAGNNNNNNNNNANTNNNRNNNNNNGNNNNNNNKNTNNTNNNTNCGNNNNTNNNGAGNCNNNNCNNGANCNANNNNCGTNGKNANSNANANNNNNNN-NGNANNNNGNTNGCNTNTNNNNNNTNNNNTTNTNNNNNCNGNNNNANNCGNANNNNGGNCNANNNNNRNNAGNNGTNNANAACNCANNNNTNCNNNNNAYATNNNCNGNNNCNNNRNNNNCNCNNNNNNNCNTNGNANTNNNNCNTGNNKNNNNNNACGTGTNGNGNNNTNNGNGNNCCNNNNCNNNNNNNNTAATNNNNNNNNNNTCNCNGNNACAGNNNGANGNNNNNNNTNNGNAATNNNCNNNTGNNNTNNNNGCNNNANNNNANTTNAN-NNANNNGAATANNNNNKNTNGNANNANNNNGNNNNYNYNTNTNCANNNNNNNNNTNNNANTGYNANNNCNCANNNNNNANNNCNNNNANNTNNNNNNTNNNNNNNNNNGNNNNNAMNNNNNNGNGTCNNTNNNNCNNGNNACNNNNNNGNTANTANCNNNGTGGGTNNNNNNTWNNCNNNGANNNNNNNGNNGNNGGNNNNNNNNANNNNCCNNNNTNNTNNNNNNNNNTTNNTCCANNNNTNCNNGTNN-CTGNNNCNNGCNNCNNTNNNNNMTNNNNNTSNCNCNNNTNNNGNCNNNNNANNNYNANNNNNTNNCNRNNGNNNNNGNCGNGNGNNNCNNCNANGNANNNNNCNANCNCGNTYSNTNNNNNGGNNNNANAYNTGNNANNNNNNNNNNNNNNNNANNNNNNNNNNCNNNNTNNNANNNCNCNTGNGNNNGNNTNGNANGNNNTNNNTNNNNNANTNGNNNNNNNNANNNNNNCNNKNNTNNMNNTNNNNNNAGNTNNKNNGNNNTNNNNNNNTNNTNNNNNCCNNGNNNRAGTGNNNTNNNATGNNNNNNNTNNNANAANANNGTNNNGNGGNNNNGNTTNCCNGNNNNNNTGNNGNNANNNNNNNNANNNCNNTCNNTNANCNGNNNNNNNNNTGCNNNATCTNNANNNCNTNNNNNNTTCANNNGNNNCNNTATTGCNNNNCGTNANTNCGNNNNNSANNNNNNNNNANNNTANNNANNNNGANANNNNGNNGNNNNACTANKTNNTNNNNCKNANRNNNNCNGNTNNCANNGTATNAANNNNNNNNNNNNNGNTNNNGNANANANNNGANNAGNNGNNNNNGNNNNTTTANKTNGCTNANNNGTGNANAANCNYNTNNNNAANNNNTRAGNANNNNGNNTNNNNNNNNNYCNNNNNANNNNCCTNANNANTNGNNANNCANNNNNGNNANNNNTNNANTNNNNNNNNNGNNTNNNTNGNTGNNNANTNNNRNCTAMANNNNNNNNNNTCTGNNNNNNNNAANNNNSCNTNTGNNNNNNANTNNNNNCNNNNNNNNANNGNTCNNNANNNNNANNCNNCAANNCNTNTNTTNNACAWNTNNAAWTAGNNWCCNATNCNANNNNNNNNANNANTNNNATAMNNANNNCGNARCNNNNNNNNNTNNNGNNRTWNGNGNANTMNNCNNTNNTNGNCGGNNNNAGTNNTNCNTNGNNCTCANNTNNANNNTTNNNNTNTNNNNNNNNNGGNCNCCCTNNNGNNYCGNNCNANTNNNNTCANNNAGGNRNANNNGNNNNNAGNNNGNNNNNCTNAAGNTNCNNNNNATCNCNNTYYNNNNNNNATTCCTNKTCNNTNCANGNNNNCTNNNNSTACNNNNNAGNTCCNNTTAGCANNNCKNGNNTNNAAGNNACCTNNAGNCNCNGCNCNNGSTGNNNNTNTNNNGNGNNNNNTNCNGCNTNNCNNNNNNTTANNGNNCANNCNGTNANNCCNNNGNAANNNCNGNNNNMNNNNANAAC-NNTTNNNGTSCNNNNCCNCANGNNCANGTNNNCTTNCGNNNNYNNAWYNTNNNCANCTGNNNNNANNTTNNNTCNGNNGNTNCNCNNANNNNNGNNATNNNRWNNARNNTCGNCANTNNGNGNNNNAGNGNANCNNCCNNNNTNNNCNNNAANNCTANGNTTNNNNCNTCGANNNTG-NNNNTNNNCNNNCNNNNSNNGCNNCNNNTNNGNNTGTNTACATNNTNNNNNNNNANTWNNANNNNNNTNTNNGANAANRNNCNNCNNNNTAYNANYNN-NAANTNNCWTNCNCTANNNNTGNNNNRGNNNANNNNNANNNGNNGNNCNNNNNGGCNNNTGNNNNCTNNAACRNNNYNGGNCNN-TNNNNANNCNCNNAGGGNCNNNNCCGNNNNNNNNANNANANNACNNNNYGTCNNNGNNAANNTNNNCNGNNNNAAGACGTNNNNCCARNTNNANNNNAYACNNNNNNNKGNCNNANCANNANNATNNCNANGNNNNNNNNANCNNANTTNACTCWN-TNNNCAATCNNNNNNNNNNNNGNCNNNNNANCATNCNYNNNNGGCNNNNNNGTTTCNNTNGGCNTTCCNNNNNANNNTNGTNTAANNNTCNAANNNTCNNTNANANTCNAYNNNRNNNNNNNNCNNTCNNANTCTNCGNNANTNCANNNNNCNCNTNNCNNCNNNNNCNNCANNNGGTNNNTNTGNCTNAGNNTCCACNNTNGCTANAAGTTTATNNANGNSNCGATARNARTGNWNNGNGNTGCNRGANCCNTGCNTNTAGKCNCNNAWNGNNANNACCTCYTTTNCGTNCYTNCCNANNTNNACCANNAACGNGNCAGNCAANTNGYCATCNGGNNGGNCTTNN-CRCNSAANGGGAACNNGNTNGTGTNCCAMGAACYRAGAGGGNAANNAKNNKTANGGCACGTNCGTGTTCAANN-TGANNANCTCCNAT-GASANTTNTNANYKCNCTNCNAGTGTTGTNNMACTGTNNTNRGANCTNNTMNCTCNNNNNCNNTNNCGCNCNCNTNGCNNGNTTGYTNTNNNNNCNYYNNCNGTNNCNRCCNNANNCCNCNCGNRNNCNNNNNNACNTCNNAANNNNNNNGGTNNCCCNANNNNNANCANAGTGNANNNNNTNNCATNTANNNNGANNCNANNNKGNNNNCCRNNGNNNCNNNRNAGNGNNATGCNCGTTTNCAANGNNNNGNCYNNT-CNNNNGGANTTNTTANNAGNNNCNNCAACNNTATCNNNNTNCGNNNTRANNRNCGANNTCCNNNNAMCCNCNGNNANTANNNGNNNTNYCNNNTNNNNANTMGNCNNWNGGCGNNNCANNCGMNGNTNNTCYNNAANNNNTNNNNAGNGNNTCCGNNNNNNNNNNNCRNNNNCTANNANCGNNGGNNNANNNRARNANGNNNNNNRRNNTGNACNNWNNNA-TAGGGNNNNATNNNNNNNNTNNNNTNAATNN-NNNNNNNCNNNNNMATNNCNTNNGNTCNCNNTTNNCNNNNNGNTTNNNACNGNCNNNNTSRN-NNNNGNTANGNGNANNTNATN-TMTGTNNNNNTTGAGT-NNNGTNNAANTNTNNYGNNNANNNTNNGNGCNGNANNGANNGNGCNNNGNNC-NANNCNTGCTTNNNNNANNNNNNANAANNNGTNACNANGNNGNNANTANACMNNNTNCACANNGNNTCTNNNNNNAANNNNNANNNNTNNNNNNGNNNNNNNNNNNCNNGNNCNNNGACNNANNCCNSNNTNGNNNANNGNTCNNNTNNNAGNCANGNNTCAANNCNCNNATNCWNYCNNNNNNNCNNGNNNNAAGGGWNTNNNAGACNACNNCRCNNNNNANCNANTNNNNNNGGNNNWNCATTNNCNNNTNNNNNNNNTNNNKNAGNCNNATNATNGNTAANNMNNCANNTGNNTTNNGANTNNNGNCNNTNGWNGNNNRGGNNNNANTCNNNTNTNNNNNNCTGNNTNNNNGNNGNCTNNNTNNNTNNNNCGTGNN-NCANNNCNNTNNTCAAANRNNNGNGATNNNNCYTNNNNNNAGNGNNNNNNTTNGNTTANGNTNGNAGNANRCNNGT-TCNNNGYGTTCNNTNNNTNNCNNTNNNNCNCTNCNANCNCNTTNGNANNNNCNGRNGTNGNGANCNNNCNNGNTNNNNNNNNNANNCNNANGKRCCTTNRNNYNNCNANGATNTNNCNNNGNGCNNNNANNNNNNARTNNTNNACNNNGANNACCTNNNNCNGCCNNGGANNGNNNNTCGNNNNNNNNAANYTNNNNNTNNAANGNNGNTNKANNGCNANANNNTNNNNNTNNNNNNNNNGCCGNAGNNGNANCGNNGNTGGCAACNNTNNNNGNNNNNNNNNNTAGNNCNNNNNTANNGNNNNARGNNNCAYNNTNANARGNYNTNNNGATCNCCNNNNCNANANT-NTNGNTNA-NNGNNNGNTNNNNNANCNNANAANSNNCANNNCANSANNGNCNNNNNGNAWNCNANNAANNCNNANTTNGNTNTNGTCANTNNNCANGNCRNGNCNTTNGGNNGNNGNCAANAANTCGNCANNNNCNTNNNTGNNNNTNKTWNAAGNAGTNNGNNNNCNAG-NNCYNGNGNTNNNNNTNCANTNGSNNNNCNCNNTNANATNNCNCTAACANNNCNNNCNTANNNNAGNGNNTANGNNNCTANTGACNNTNTNTNNATCNNNNNCNATNNNNGCNNNNNTNCNCWNNNNNNNAANGGGNNTNTNNANNNNCNCNNGCNAGNGNNGNNNNGNNTGTGNACNNNTNANNNNANCNNNNANNCANNNNNNNNCNNCNCTCNCGNCCNNTNNNNNNNANTNNNGTANNTNNANCNGNNNNNNNGNNTNANNNNNNNNACANTTNNNNGANNGNCNANNANNTGNGANNCTCAGNATNNGNTNNNACCNNTNATYATYNTTNNGNNMGTANMTGNNTTGNNNNNWGCNNNGNGGNANGNNACNNNNNGAGAANATGNNNNNGNNNATNNNNNNTNTNNNNNNAANNNNNNNNNANCNNGNTCNNNNNGTGANNYNNNNNYNNARNTCAYANNNNNNNTGCNNNNNCGNTGNNANTGNNNAGGNNNNTCNNNGGCNNANATNGN-AANANCNNAAAGNNNTNGNANTNNNNNATNNAGNNGNANNNGTNNNGCTACNNAGTNNNCACNCNNNTAGNNNGNGNNGNNNGCNANNTCN-CTNANNCNCNNNANNNMNNNTNMNNGGNTNAYANGNNNNGNNNGNNNNNTGNNCNNNCNNNNNGNCCNNNNAANNNNNTAYTNNNNNRNNNNNTCNANNNCNNNNGNNATNANNAATTCCNNNTNNACNNNCGNNNNNNTNCNNNNNNNNRATNNNNNTCANNAGNNNNNYNANNTTNNCNNWCNNNNNNNNNNNNNNNNNACTNNNNNTNANNNNNGRNGNNNNCNNYNNACNTNNNNGTNNANYRYNNANNNNNNCNCNGNGTSNTNNNWGNC-NANGNGNGNNTNNNNGNCNNNNNNCNNNANNNTTNANCTNNANNNNNANNNNNGNNNCNNNNYNNTNNNTNATNTNTNNNNWCNNNYNGNNNAANNNNNNNNACNNCNNCANNNTNNNNNN-NNNNNNWNGNNNANNNNCANNNNNNTCNNAANNGRNAN-NNNNNNNNNNCGSYGCGNNTTNANCTGNGNCTNNNNNYNNGNNGNNTNTNNCACNNCNNNGNNNNANNNGTNTNTGNNANNANANNNNNNYCNNNNCNGNNTTNNKGNNANNNNNGCGNNNNATNNGNTNANAANGNNNRNCNNANNANNNNNNNGNNNNNTNANCNNNNNNANNANNTNNAWNNNWNNNANNNNGGCANNNTNNNANNGNNNNTNNNNNNRNNNGNGNTNNNNNNAANTNNNNANNNNTTNNNNATNNNNNCNANGNNNAANNNNNNNCNANCNNNNTNNANNTNCRNCNCGGANTNNNNNNNNNNCNNTTNNNNNNNANNNNCNNNNNGNNRNTNTCNNNNNANNNANNAMNANNNANACANNNNNNNNANNANCNNATANNNNNNNGGNCNNCNNCNNNRTTMKNNCGNWNNNNNAATTCCNGNNNNTNYNCNNNNYNNNNTCCNNNTNNNTNTNNNANNNNNANTNCNNNCNNCNTNNRNNNNTNNNNNNNNNNGNNNYNANNNCNGTTNNNNTGTNGNNNNCNNNNNNGNNNNAGTNNCGGNNNNGNNNNNNNNGNCACNAANNTNNGTCTNNNNNAYNNTAGNNNCTNNNNNTGNNAGAANNNNNTNNNNNCTNNNNGRTCNNCANNNNACNNNNNNNNCNNTNANNNNANGNNGCNNNNNNNNYNNCNNNNNANNNGNNNNNNNNCNTNNNRNNAGNNGNNNNNGNNCNNCGGNGNTNNNCTGACNGGNTCGTYNNTNNCGCNTNNNAAANCMAGNNRCGAGTCNGYNTGRNCANANTCNCNTANAGNGYATTNCATNANCTCTNCCNNNCANCATGCTCGNCTNGNNNANNTNTNNTGAANGRNNNNNGNNAAACCTTCACGRNATNNCTRTNNGNNRNYNNNCNCANGANCNNANCNNANNNRNNNNTNNNNNNGTNTNNNNANNAKANCATNTGNNNANTNAYNNNANN-NCNNNNCNNANNNNCCNCNNNNNACNNNTNTANNNNNTTNNNNNNNTNACNNTNNYNNTNNNNNNNNGNGNNGNNNNNNNTTNNNANNNNNNATNNNGNNYNNTNNNTNNGNNNNNTNNNNAGTC-NNGNCNTNNNNGNNTNANNNNNNNCANNNNNNNNNNYNNCNNNNTNNTNNNNNNNNNTNNN-NNNNNNNNNNNNNNTTNNNGNCNNNNNANNNNGCNKTNGNRNNCNCGGNNNTTNCYNNWNYMTNNNKNNN--CNANGNNNAGNGNNNNNNTNNTNANNNNNNANNNNNNNNGAANAANNNNNNNNNANNNNRNNGTNNNNKCNNCAANNGNNTNGCANANANCTGNTNCNNNNGNCNNNNNTNYANGRMANNNAYNNNNNNTNNGTNANRNCNNANNTNNNNNNCNNANGTNNNNNNGNNNNNNCNN-NNNNTNNCNNNANNNCGNCRNNNNNNNNNTCNGNNNGACGGCNTNNNNNGNTTNNNNNNGGNAANNNTNNNNNNGNNNTNNNNNCNANNNNNNNNNANNNNG-NNNGGANNCATNNNNANNNNNNNNNNCNGNANNWTNCGNATNNNNAAGNCNNCNNNCNNNNNANNNNCANNANNNNNCNGNNNNTNNNNNGNNTNNGCNNANANNNNANYNNGCTGNTNNNNNNAANNNNCNNCANTGNTNNNCNNNNNNANNCNCANANNNCNCNNCNNNNNNNNNNNNNNNNTTCNANRNGNCNGNNACNNNNNCNCNTGNCNNNNNNANNGANNNTNNNTATNTNNNYNNGNGNAGNNNGANANNTNNNNNNNGNGNNNNNRNNNANNNGNNNNNNANNNNNTNNAASAAGNNNAANANNNCNANAGNANTNNNNNCCNNNNNGANANNNNATNNTGNTNNNGNNNGNGNCNNNRNCWNNNNANNTNATNNNTNANNNGNNNGNNANTNTNNCGNTNNACTNANNNCANNYNNAANTNNNNTNTNAANNNNNNNTNNNCCTNNCNTNNTNNNNNNNCANTTCNCANNNTNNNTTNWTANNNNCTYNNNTNNAGNNNNNNNANTNGNGGNNNNNNNGNGNNNTNNNNCTNNNANNNNNNANNNNANGANTNNNNCNANNANNNTTNCTNNNCN-CNNNNNTNGNNYNCNNNTNTCNNNNTNANNNTNGNGAANTNNNNNGNNNNNTNNNTNCNNNTNCNGCATTNGNCTCNNNNGNNNNNNTANNANARNNNNNNTNANNTNMNGNNYNTNNNNNNNNANANNTGCNNANCGNNNNNGNNTTGNANTCNTCNTNNNCGCNNRNCCNNANNNNNNNNNANANNNNNGGTNNANNNNNNTNNNNNNNGNYNCNNNNNNNNNNANNNTNNSANNANNANNNYNNNGNCNNYNCNNNNNNNNNNNNNGCNNNNNYANGCGNCNNGNN-NNNNNNCANNNCMTNTNWTNGNANGTNNANNKCNTCNNGYNTNNWGCGNNGANANNNNNNNTNNMNNAKNCNGNTNNNNNNGNGCNANANNNATTAC-NNNANTGNNCNRNGNNTCACGTNCNTGANGNGCANCNNNNNNCNNNACANCCNRNACTNNCTNTNGGCNCNNANANGNNTNTNNNNGANWANNNNNCNNNNNGNNNCNNNWNNNNNGGNNTYGTNNCCCNANNTAANC
13_caat                 NCNTNNNNKNTNNNNNNNCNNNTNNNNNNNNNNNGNGGCCAAGNANNNNNNCNNNCTNCNGYNAACNNNNCNTNNGCNCNGGNNGNNNCANNNNCNNNMGNANNNGCATTNNCNNCNNAGNNNANNNNNNTNNANANN-NNNNNNNTNNCGATCNNNNNCNGNNNTNTNNATNANGNNAAANNNAANTNNNGNANTNNNGNNYSNNNNNNNNNNGNNNGNTNCNNNGNNNANCCNNNNCCNNGNNANGNCCANANNNNNNNACNNGNCCMATNCNNGNCCNNCTGNNANCNNNGNTNGNNACNNNTNGNCTNANNNCNATGNNNANTNNTCGTC-NNANNNNNNNNCNNN-NNNNNCNTNNNNNNNNNNNNTNNCTNANNCNNTNC-CNNGGNNNNNNNNCTNGTNNTNNTTAATNTNNGAGNNNNCNCANNNCATNNNNNNGNTGNNANNNGNNCNNNNATNTNNNTAAGNCNNNNTMATNGNNNNNAGNANNNNGNNNANNCNGGGAATNNCNGTNNNCNNNNNTNCNNNNNNNGNRNNCTNNANNCNNNCNNNTNCNCNANGNNNNNNTCCNNANANACNTTNNNNANANAANNGNGNNNGTNNNNCNGNNTNANNNNNNNCNNCNCTNNNNTNNGN-NNNGNGNNNNNNNNNNNNNCNNAGNNGGNNTNNTNGGGNNNCNNTNNGGNGNNNNNNNTNNCNNNCNNNNANANNNTNCNNANNNCNNNNNNTAGCNNNANANNNCANNTCNNNNNCANNNNNNNCTNNTNTNNTTNANNANNNNTAAGNNNNNNCANANGNNTNGNTAGNNNNTNNCNNNNNNGNCGANNTNNANANCNNNNCNCNNNNTNNCNNNNNNNNNNCCTNANNNNNANNTNNCANNNGANTTTNNNANNNNNCNATGGNTNCNATANAANTGGNNNNNGATTNCNTNNNNNNTNNNGANTCTCNNNNNNNNNTNCNTNTGNTNNGNNNNAANNAAANNCNNTNNNNNACGNNNTTANNNANNCGNTNNNCNNYAGTTNNNNNNNNNACTNNGNCTNWNNNNCNNGNANGAYNGNNTCNNNNANNNNNNTNNNGNNNNNCNCANNNNANGCGNNNTNNANNNNNNNNNNAGNNN-NNNNANTGNWNNNGNGGANNNNNNGTTNNGCNGANNNNNNNG-NNNCCNNANNNNNNANNNANCNNCNNNNNTCTNTGTNAGNNGCNNANANNNCNNNTNNNNNCNNTANNNGNNCNTNNGNNNTNTNNNNNNNNNNNANNANANNNNNNNNGGTTNNTANNNNTTANTNTNNNNNNANNNNNNNNNGNNNNNNNNNNNNNNNNNNNNGNNNNNTNNNCNNCNCNGRGANNGNCNNANGTNNAGNNNNANCTNNNTGNANNNNNNTNNNNNNNNANTANGNNANNNGGNCNNCNNTNNGNANNNGNNGGNNNNANCNNNNNNNNNTNGNNNNCNACGANNTTNNTNTNNCNNNNNGNGNNCCCNNNNNANNNNNNNNNNNANNGNNNNNNANNGNCAAANNNNCNTNTSTNTNANCNNNNGNNTANNNNNNWNNTNNNNNNNNNGTNCTNNNNNCNNATTCAGGNTCNNNNNCNTNTNTGNNGNNNNNNNTNNCNNGNNNNANNNCNCTCACNNTNNTGNGNNGNNNNNNCGAANNTNNNNNNNNGTNNNANGNATNNNNNCCNANNNTNNNNNNNNGCCNTNNNNACGNAGTANNCNNNNNTCNCTATNAAGAGNCNNNCNNNNNGNNNNNGNNNNTTNNNNCANNNNNNNGTNGTNNANNNNACNNNGANNNCNNANNGNTNCNNNNTNNGNNNNNNNNNTTNNNTANNNCNTGNNCNGNGGNNCANNCTNNNNNNANNNCGATNNNNNNNNNNNN-NTNCNCNNANNNNACNNNNNNNNTNGNNNNNNNNTANNNGNNNNAGNNNCNNNNNACNTANAGANNNNANNNNTNNNCRTTNTNNNNNGNAACNNRTNCANNANNCCNGNCNNNTANYNNNGGTNTNNGGTTGTCTNNNNTNTGCNNCAGCGNTNNNGCNCNYGCNTTNNNNAGNNNNGNGNNTAGANNNNNNNCNGNNNNTNGTTNTGNNNNANTAANNNNCGAAGNANNCAGNNNRCNTNAANANNANNNGGNNGGTGANGCANNNNCCCCANNANNGCNNAANGNTAGGANNGNNNCNCTNGCNCNNNGNGRGTNNTNYNCNNMNCNAANGTCANNNNNGCNGNNANNTYNNGNTNCNNNATNCNKNA-CTACCCNANTNTTNNNNCGGNNNGNGNNNNNTTNNNNAKCNGNTNTNTNCTNNNNNNNANNCNGTNNANNTNNNNCNNAGNAACNN-NCGCTNKNNTNCCATGAGNNNGNNNNN-CGTACNNNAMTGNNNNNACNNNNNNNTNNNTNAGNANCNNNNNNCNNNNGNNGGNNNNATNNATTACNNNNANNNTANNGNAGGNNACNNNGNNNYNNGNCNCCTNTNCCNNTTNNNTTNCTNNNNTNCANNNAN-NNNNNNGNGGNNNCCGACNGNGNNCNTCNNNACNNNNNNNTATCNNTCCNNTNTNNCANNNNNCNNNN-NNTANTNTTGNNSNN-CNCCANGNNNNNACTTNNTNNNAGNNAACGNTATNTNNNCNTCNNNNNCCNNAANCATNG-CNCNNAGTCAGTGAAGNTNCTNCNNNCNYTCNGGCNANNNNNNNCNNNNCNGNACGATTANNNGNNNNNTNNNNNGNCAGNNANNGGNNAGANNANNACNAKCTNNNACTNNGGCGTTNYNACCNNNNTGCCCTNGGNNNCGCCGCANNNNCCTNNNGAGNTWNANATTNCNNTTNCNNNGCANNGATNNTNCGNTNNNNTNNNCCGGATTNNNNGNCNTNGNNNNCWNCNNNANNNNNAANNTNNNCTNTNGNGANAGANNTNCCNNYGNNNNNNNNNNNTNCANNGNAGNGMNCNNNTCGNNNNTNTATGNCCNNANTTTCAANNNNCATNNATNTTNTGNNNNNNNNANNNTAANNGANCTNNTNNNNNNNGCCNCNNNTCNNTNAGNGNNCNNATCNNATNCNRNCAMYCGNNNCCNNTNATNTCNNGGNNGANGNGNATCCGNNNNCCNTNNNTNCGTGNTNAANTGANNGGNNNGNGNNCNNNAGNANNTNACNTCYTCGGNNCNNNATGNYNTANNTNAATTNYNNNNNCATSCTANNTGNNNNCNCCNNGNNCGNNTCTNNNTNNGTCGNCGGNTTNNNNNGNNGANWGNNNNNCNNNNTGTTCNACANTTNCNCTNTNGNNTNNNNANNNNATNANCANNNCNYANTNNCGNANNCNGTNSNTNACTCNNRNCNGCANNANCNANGCNTTAATGATNGNNCNTNTCCCA-GYCTGTNCNNNGANNNANNGNTTNTAGTNRATTNCNNCNNNNGNAATGANGCNNGNNNGNCTNNNNGNATCACNGGGGNNTCNNNCNNTCGNCNTNGMTGGCNNNGTNGCNNCAANNATGANNSGNNNCANGNNNCNGNNGCNNCNCNTNANGAGNCANNANANTNGNNNANNNANNNNNNNRNCNNACNNGANNNATNNCCNGTTNNAGNNNTTNGNNTNNACCNNNTNNNTN-NNNNACTCNNNGNNNGANNKANNNGNTNCNNCANTATNNCNNTNCGGNNNTGAANGNCNNGNTGNGNNNCNNAANNCTRNNCNNNNTNNNTCCNAAGCNNNNANNNNNANACANNNNNNCNANTTNCNNANNSNANNNNGCNNCNNTTNNNANNNTANNNATCC-AANNGARNGNNNNNNNAANNTNTNNNNN-ANANNNNNNNANNANNNNACNTNTNCTCNGCCTNGNNKNCNANANNNNCANNANANTNNNNNNGNNNNANNNGNNMTTNTNGNNGGNGNNNTGTNNGNNGNACAGNTACGGNTNNNTANNGNNNNNANNNAGGTNNANTNTANGCGNANNNNNNNCGYNTGATTNNRAGTNNANNNANNNGNNNNGNNGCNNCGNCACNNCNNTTYCGNNTNNCNNTTNACNGANNATATNCNNNANANNNANANNNNGNTNNGTNNNNNNNGKCNNNNNNGTANNTANCANGANCNGNNNNNANNGGC-CCAAYTTCNAAATATCATCACATASGGCCANAGTAATAYNTACCARGAATGCAGTAAGGGATRAGKTSTCTGAACRATACGTGGA-ACATCCAGGGYGAGACATTCCNGAGGTATCAATTCNGCGAGTACGACGCGTTGATATGATTRCCTCAGTTCAACAAGAAAGACTGGCTTYGCTGSAGCTGACACGGTAWCACGCTGTCCAACGTGGTTCASGGCCGGGAGTGAAGTCTMGCNCGWGGCGGATGAAACATAAACATTTACTCTTTMATWTCCTTAAACCACCAA-AACCCCATGATCCATAGATGCGCGTTACTATCAGMCNWGRRAARACCACRGTGGGAMAACRAACGSCGNCGGCRTCGGRCCACNGCCNACAGCAGCTGCAAGTCTACCAAACRCACTTGGTCCATCTGGGGAAANTGRAARGMYAGCACMTKGGTNTRATGWRTTGCGCGGTACACTAGCAGTARACCYGTTASGTCCTRGCACCTTTCCACCCTWTTGAMMWGGTCTTRATRTRTAGCGCCAAATTTCTAWATGTAATAATTCTGTGGTTTGCTGCGTCAAGGTGAGTCTCAGCGTGAGTTGGCGCAAATAAGCCAGAGTYYCCCCCRATRGTGCGAGCGTARYGGTTWCANTCSCRRTGGCCTAGATCGACMAAACAARTCCGCACCGGAGNAYCACCWCTCNNANNNNTANCANNANNNNNNTTNANCAAANNTTNKNNCCNNCCNNGNNNACCNNAANAAANNGCGGNANANNCGTNNCTNAANGNNNNTNNTNANNNNNNCTNNTNGC-ANNNNNGGCGNWCNANNCCACNNTNNNNGNNNGNNTSGNAANGTNNNANNGTNCGGAGGNNNRNGAAGGNNNNNGNNNNNNARTTNNTNACGNANNNNNGNCANAGNNNNNNANNTGCWNNNTCAGCNCGNNNNNCTTCCAAGNANNTNNNNGNNAAGTAACNTTNNNNTNCCGKCNNGANNCNRNACANGTTNNNNCNCTNNGNANCCTTANCTNTNNNTANNNNTNNNCNNTGNNNNCCGNNGGTTGNCNANAGNNTNNANNTCNNATACNANNNANNNTNGNNANNNNNTGTACGNAATGNTNNNTNNNNAGANGTNGNNTWNNATNNGNN-NGNNCAGTGCNNNNGCANCGNTNGGNCTNNGTNCNNCATGNNNANNNTANNCNNNNNNCTCNCANAGNGANNNNTTTCNNTNNNATGNTCCNCNAANNANNNNNNNNGATTGCNCNTNTNANANNNATNNNCNNAATNNGAANANTNNNTNCNACNCNGNGANNNGNNTNNGCNNCNNNNANNNNNNTGNANNAGTNNCACNNTGNACNCNANTNNCNNTNNKCANWCNNNNNNATNNNNNNANNNNNACNNATGC-NNNCNNCNNNTCGTNCGNCNCGNTANNNTNANNGNNGNNNA-NTNANCNANNNNNGNANTNNTNGTNNRNNANTGCNNNNNCACANNANNNNNCNNTCNNNGATNNNNNGGNNAANNACNANNCNTANNTNANNCNNNCANTNCTCCNACTTNNNNNNGNGNNNNNNNNACTNNNNNNCGANNNNTNTACCGNNNGNCGGNTCNGTNNNNGNNNNNNNNNNGNCTNNNNNNNNNNNNANNNNNNNNNNNNNNNGNNNNNNNGNNNNNNNNNNCNNTNTNNNTNNNCNNNAGNNCNNGNNNNNANNNNNCNTNNNNATNNNNGNNNTGNNTTNNNNAGNNACCNCNNGCNCNNNNNCNNNNNNNTNCANNNNNCNNNACCANAAATNTNNNNCGCNNNNNTNNCNNANCNNGCNGGNNNNNNGNNNNNCANTNNTNNAANNNGNANNAGCNNANNNNNCANGNNNNCNNNNNNNNNTNCANGTNNGNCNNCNANNANNNNNNGNNANAGTNNANNNNTNGCGTANNYAANNGCTNNNANNNCANSANNCTTNTTTNNNNNCNCGNNNGGNCTCNGNACNGNCNANGNCNCNCNNAGGNNGGTTNNCMNNGNNNATGANANNNCNNGNGGNCNNTNNNCCTNTTTANNNANACCTTNNNNNNGANTNTNNNNNANNNAGNCNNTANGNNGTCNNNANCCTCNNTNNAATNNTGNNNTCNNNCCNGANTNNNACNANNNNCANGATCCCNTNGCTNNNRNNCGNNNNYCTANNNGAGAANGNCCARNCNCNNNNNNTTNGNNNNNNNTNNNNANNANCTCNGGNTGGKNNNNNNCCGGCNNANNNNNNRANNAANNNGAGANCANNNNTCNNNNNTGYNNNNNNNNANTTNNNTNATNCCNNNNANCTNGNNNNTGNNNNCGCNNNGNNTANNNANCGNGNNNGAANN-NNAGTCYNNNAAACNACTNATANNTGCNTNNNNGNTNCNNNRNNNNCTGCNGNTNNGGNNNNTNNTGCNGNCANNNNNNNTNTACTNGNGCGTNNGTCNNNNNTNNNTCANNGNGTNNNTTNACNNNGNNCANNNACNNCANTAANNNNGNTTCNNTNTNAGNGNNNNGNGNNTCNGNNNANTGNTNCNNTCCGTTTNNCNTCCNAANTCNNGTGCGNNNTNNANCNATNAGCNNCT-TANCNGNTNNTCCNNTNNN-NTGTTGNNNCGNNNCATNACANNRNTNNCNTGCATNCNNNCCGNTNAAGATTATGCGNNNNNNAGNNANNNNNNNTNTCGCNGNNANNNNCMCNANNNNGCNTTTCTNANNNNCCGNYANNANNANNCNTANNTGNNNNNANNNGTCNNATGNNNNANAANGNANNNAANNNNNCAANNANCNNNNNNNNGCNCNGNNNTCTAANGTNNACNAGNGNTNACGCNGNGNTNNNNKTCGCNACNNGTNCGGNGNNNNAANNTNCRGNCAAC-NGCNTNNCNNNNGNTNTANANCNNNCNCGTGGGGNCNNARNTANNCNNGNTNN-NCTCAGNNTCNNNNNNTNANNNNNNGANNANTNGANGCNNNNANNNAAYCGANCANCNNWCNNNNNNCAGAATTNNMNTGNGNGNNATNTGNNNTNTNN-ANNTNNGTNCTNNCNCTCTTTTNNNNAGNNNNNANANNCNNNCNNAGNCTNNNGNNNCNANAAGGNNANNGGTNCNANNCNNNARNTGCGNNNANNNNNNCNNTTNCNNNNNANNNNNANCNNTNGAANAGTGNGNNNACNNANN-NNNACNNTNGNNGNNNNGNNCCNNGNNCCNNNNNTNGNNNNNTTNNNNNTNNNNNNNNNNGGNCNANNNNNNNNNGGNNNNNNNNTGCNTNCNANTGNNNNTNGNNNNNNNNNCANNTGGNNNNNTNNNTNNAGCNNGNNCNCNGTATNGNNGNNCGNAGNCGNACNNNNC-GGNNCNNNNCNGANCNCGATNTTNNKGCGNNNGNNNNNNNN-NNANTGNNGTTNNNANTNTNNGNTGGNCNANNCNACNNNNAANTNCNCNCNNCNNNNNNNCCNNNCNNATAGNTNANCTANTCTNNNATANTNTNGTNNTNNYCNCNNNNNANNNCTNNCNNSNNCAGNANNNCNRAGNNNANNGNAACNNNCNNNGGNNNNNNNNNNNNNTNTNNNNNNTNNNCCNNTNNNNCCNTNNNN-NNCNNNNGNNNTNNTNANNNNCNNC-NANNNGNCANNNNAGNANNANNTYNNNATNNNNNNSTNNACNANNGNCGGCNNNNNGTCNTGCNNNNGGACNANGANNNNNNNCNANTWNNTANNTCCNGNNNCNNTNNNNCNNNTNNANGANAGNMATAGNNNNGNNCTCNCNNNNNGNNCYNTNNNNNNNCANNNNNTNGGNNNNNTNNNNCGTNNRNACACNNNNNNGNGACNNTNNTANNNNGANNGWNCGNANCNNTNNNNTANNACNANNNNNTANNCGNNNNGNNNNNTNNNCNNNNNNNNNNTAGGNNGNTCNNNNNNCNANNNNNTCTNNNSANNTNNNGNTKCNNNGANNTANNRGCNNCN-NNNNNNCNTGNNGNNNNCNNGNTNCCNCNANTNGGNNNNNNNNNNNNNNATCSNNNNNNTNNNNNGNNNNNNGNNNNNTNNNANNAGNNNCNNNNNNNNNANNNNNTTGGGNNGNCNNNNNNNNTNNGNNNANNNNCNNNNCNNANNNNNNNNNNNTNNNNNNNTNANNNNNNNTTANNNNCNGANNNNANTTNNGNTNTNGNNNCNNANNTCNNNNNNNNNGCNNNCAANNNGNNNNNNTNCNNNTCNNNNNNNNANNNNNNNANNNNNNNNNNCNANNNNNNNGANTNTNNNNNNNNNNCNNNNNNNNANNNNNNNCNNNNNAANNNNNNANNNNNNNGNNNNNANNNGCTCNNNNNNANCNNTNNNNNNTNNNNCGNANNNANNGNNNNCNANTANNGNANCTNNNNNNNAGNNNAGCNNNNNNCGTNNNNGNTCNCCNNNTNNNNANCTNNTNNNNNANGNTACNCNNANNNGTCGNGNTNNNNNWTNNNNGNNTNCNGNNNNGNNNNNACNNNTNNNNNANGNNNGNNGNNNNNTCNTNNNGNNNNTNGGTNCNTNCNNNNNNNNNGTGGNNNCNNNANNNNNNGAANNNNNNANNNATNNNNNNNTANNNNNANNNGNNNACNGNNNNCNNATCNNGNNNNNNCCNATANNNCNNNNCNGNNANNNANNNANGANGNNCNCNNGNTANNNNNNNNACNNNNNGNNGNNGNNNNNNANNCNNNN-NNANNNNNNNNNNNTNTNNNNARNNNCNNNNNTAGNNNNNCGNNCATNATCNCATNNTTNTGNNNACNNNNNNNNNNNNNCNNNANNARNNNTNCNNCNNNCNNANCNNTNNNNTNNCNNNNNNANNNGNGNCTTNNANNNNNTNNNNTNNNNNNNNNNNNNCCCNNNNNNNNNANNAAAGNGTANATGNNNCNANAANNNNTNNNNNCNNNCNNNNNYTAGCANGNNNNRCGCNGNNTNNNNNCCTNCNCGNNTNTCNTNTNNTNANANNCTNNNNNNNNNNNNNNNNNNNNCN-NGNNNNTANGNTNNNNNGANNTSNTTNGNNNNCNCTTNNGNNTNNGNNTCGNANNRTANANTNNNNNNNNNANTNNCSNNNNNTNNNNNTNNNNNNNNNAGTNCNNCCNGNNGNNNNNANCCNNNNNNNGNNCNCNAGNNNNNNNCGNANNNNANNTNNNNNNNNNNNNNNNNGNNNCNNTNNNCNCNNGAANNNTCYNNANNGNNNNANANNNNNANNGNNNNTNCANTNNANNNNNCNNNNCTNNNYANNNTNNANNNNNNNNNNNNTNNANNNGNCGNNRTTNACNTTCGNNNACNNNCNNNNNNNNTNNANNANTCTCCNNANNNGNGNNNNGNACNNTNCAANATNNNNNNNCNNNNNGNNANNNCGGGATNYNNCCGNNNGNNNCNNNACNNNNTNNNNNNGGGCNNNNNGNTNTNNATCNNNNTNNTNNNNNNNCNNCNNAGNNGNNANTTNNNNTNNATNNNANTTNNNNNGNANTANANNANNNNANNNTNNNNNNTNNNCNGGTNNGNNNNNNNNNNCNNNAANNNNANNNNNNANNANNC-NNNNANNNNAKNNNNCNTNNNNNNNNNNNNGNNNGNNNNNNGNNNNTNNTTNNTNGTNGCNAANNNTTNNNCNNAATNNNNNAAGNNNNTNTTNNTCCTNCAGNNANNNNNNNTNNNGNTTNNNTANNNNNGNNTNNNNTNNNNNNANCGNNTNANNTNNNNNNNNYNNNNTNGTTNNNCANANRGNCNNGCNANNNNNNTCNGNGANTNCNNNNNNNNTNNNNTCNTCNNNNANNNTANNNNNNNNNNNNNNANNNANNNNGNNNNNANGCNNANNTNTNNGNNNNNNNNNNNCGNCNNNNNNNANTNNANNNANNNNNNNNNNNNNNCGNNNNNNCNNCNNNNGCCNNTAGNNNNTCANNNNNNANNCNNANNNNANGNNTNNNNNNNNNNNNNNNNNANNNNTNANNANNNNNCNTATATNANCNYNCCNNNNGNNNNNACATNNNTNNNNNNNNNNNCNNNNTNCNCNNNNNNNNNNAANNNGNGNCCTNNTNNNCNNTNNNNNNNNANANRNNNNCNNARNANNNNNNGNNNANAGNGANNNNNNNNNANNNNNNAGNNGNNGGANNANNTNNCNANTNNNCACNNNNNNYTNNGTCGNNNNNNTNNANNNNNCNNNNNNNNATNNNNNGGNTNNNCCNNGNNNATANNNANNNANTNANCNNNNGNCNNNNNGNANNTAATNNTCNNGCCGTCTCTNCNCTNTNNAATGGGCANNACCACGNGANNANNNCCNCCTNNCYNTAGTTGGWNRNNCNNNANNGNCCNGNTTCGNNNNCCNGAANATNNATTGANTACCNNGCGNGNNNNNNTCTTANGNANTNNAGAGCNGNNATANNGWCTANAANGNNTCNCTACCATGTCATNTGCNNAAA-NTNNTNACAATCNCGTTTTTTCNCGNNANTGNNGNTNANCNNANNANNCNTNNACNNCNTTNNNTNACGANCNTTNGCNGNTCNNNNNANNNNTAGNNNANANCNNANGNCNNNNNNNCNNNNNTNANNNNNNANWNNNNNNNNNNNTTNAGTNNCCNNNNNAGANNNGCNANNNNNANNNNAGNNNCNNNNNGATNANNNGTCCNNNNNCNNNCGNNNTNNNNGNNTNNNNNNNNGGNNNANANNTNACNNNNYNNGNSNNNNNANAGNANTNNNGNNTCNNNNTGNGNNNNAANNGNNNNNNNNGNNTNNNNNTGANNNA-NAGGTNNCTNNNNTNNACTNNNNNN-ANNGNNNNNANAANNNNTNNNNNCANNNNCNNNNANNNNGNNANNGNCNNNANNTNNCNNCNNNTCANAACNNNNCNNN-NNNCCNANNCNNNGCNCNNNNNACGNNNNNYNNNNTACGNNNNNNAGNCNNANATGNNNNNNNNNANNNACGNAANANGNNCNNNC-NNNGNNNANNCNNNNNNNNCGNNTNNNNANNNNCTNANNANNANNNNNCANNNNNNNNTTGNNCNGNNNNGNANNGCNNGNCNGNGNNNNNGNNNANTANNNNNGNNCNCNTNAGANTNCNTNAGNNCGNNNNNNNNNGCNNNNNNCCNNNNNNNNNNNGNNGNNNNNTNNANNTNNNNNNGGNNAGNNNNNNNNGGNNANNRNNNNANNNTCCCNNNNTTNNNGTCTTCGNTTNNNNCNNGCNCGGACTNTNNNNNNNCYNNSNNCAANNANNNNANNNNNTNANNTNTTNNNNNNNACNNNNNNCNNNNNANNNCCANNTNNCNNNNANNTANNNNNNNTNNCANNNNNNNNTNNNNGNNNTNNNNCNNNNNNNNNANNCTNANNNNAANNNGCNNNNCGCCTNNNNNTNNNNNANANATNNTNNTGNNTNNNNNNNNNGCNNNNNNNRNCNNNTGNANAGCNNNRANNNGNCNTCGNACNNNGCTNNNGNNNNNNSNGNANTNNCANANNNNGNTGGNNCNNCNTNNNNANNNNNNNNANGNNANTNNNNNNNNNNNGNNNNNA-NTNNNNCCNNNAAGCNCCNGNNNNNNNAANNACNGNNNNNNNYATNNNNGNNTNACNTNNNNANNNCNNNNNCNNNTNNNGCN-NRNCANNNTGNTTNNNGGNNNNNNNNGCNNGNNCNNNNNNNGTNNNNNNNNCNNCNCNNANNNNNRNGNCGNNACCANNNNNANNNANTNTTTNNNTNNNNGANNAAANTYGNNNGTNNACNNTANTNNNNNNNNNGCNNNNNNNNNNCNTNTNNNNNNGNTNNNNNGNNNCNNNGANNNNANANNNNNNNTNNNNNYNNCNNNGNNGNGANNNNANNNNANNANTAANANCNNNNCNNCNNNNNNNNNNNTNNNNNNATNNNNGANNCNNNNNNNNNNNTNCRNNYNNNNNNNNNANTNTTANNANTYTNNTCNNNNNATGNNTNNNNTNNNNANAAANTTNNGNGNNNTNNNNGAGTTGNNNANNNGNNGGANTNNNNNNNANNANCRNNNNNGCNNTNGNNNNNNNNNNNTGNNGNCATNCNNNNNNNGCCGNNNGNCNNTAANNGNNNCNTNNNNNNNNNNNNTNNNNACNTNYANNNCN-NANNNNNCNNNAGNNNNNNNTNNNGNANNANTNNNNNNNNN-NNCNNAANNNNNNGNANNCAGNNNNNGGNNCNNNNNNNNNNNNCCTNNNNGNNNNNGNTNNNTAGNNTNNNANCNGNNTNNNNNNNNTTNNTGNNNNNTNNNNNNACNNNNNNNGNNNTACNNTANNNNGTNNNNNCACNNG-NNANNNANGCNCNNNNNNGNANNNNANNNNCNNNNNNNTCTNNNGNNWATGNCGGNNNNGNNNGNTKANGNATNATNTCCGGNAATNGNNNNNNNNCANNAANTTNANNNNANNGNANNCGNNNGNNNCNNNNCNNANNCNCNACGNNNANCGNAGNNTNNNNNNTGGNNANNNTNNNNNGNNNNNNNTN-NTNNNGNCGNNNANGTNGTNNNANTNTNNNCNGNNNNNNNNNNNANNNTNCNNNNNNGNNNCNATANTTNNNAGGNNNNNNNCNGNNANNANNNNTNNANNNNNNNCNNAGNNNTNGNGTCNNANNNNNNTNNNCCCGNTNNNCTCNGNNNNNNNGNNNNNNNNGNNNNNNTNCNNNNNNNNANANNNCNNNNNCNNNANNWANNNNNNNNTYNNNCNNNNNNANANNNNNTNNNCTNGNNNNNNNNNNNNNANNCNAGCNNNNNRNNNNTNNNTNANNNNNNCNNNNNNNNNNTNNGNNGNNTNNNAGNNGNNTNNNNNNNNTNNNNNTNNNNNNNNCNAANNANGNR-ANNNNNNGGNNNNTANCNNNNNANWNNANGGGNNNNACNNGNNNNNNANNNNNNNGNNNGNTCNNNNNNNNNNNCNNCANNTNNGGAGNNGANNNNNNNNANCNNNAGNANNNNNNCNNNNTNNNTCCGGNCGNCNNCNNNNNANCCCCNNNNNGNGNNGCGNNNNNNNGCCANCNNNNNNANNNNNNNGNGNNNNANNCANGANNNGATNATCTNGNNNNNNGNTNGNTGCATNGCNATNNTNNNNANCANTNTNNNNATTTNNATAAANNAAANATGTCTNNNNNNNNACNNCGCNNGTTNAGNNCNTGGCNNNNNNNNGNGNCNGGANGACTNCTAANGATTCNANNTCNCNNNNATGCCTNNANNNTNNNCNNGNNNCNGNTNCCTNNNAGNACNCNAACNNNCGNTNNTGGNCGNCNNNNCANTNACNCGNNACGCNNGCNANNTNTNNNNCNGANTGNCGTGNNTGCTANCGNTNANNANNTNNGNTAGNNANCCNGTCTTTNANNRCNNANGRNCTCARNNGNANGNAANNCGNNCNTTNNANNNGNNTCTTNNCNTTNRNTTTCACGGNCGNRGNNTRANTNNCNNGNCAGNCANNTNNANNNNTNCNGCTNNCNNNANCANATNNTNAANNANNNGNANNNCNNNNGCCNNNGNGNCCNNTCCGNAANACTANNNNNNCNNGCANCCNNNCRNNRNCNNANNGNGGNGNCCNNGNNNNGNNCNNNGANNAACACCNNNNATCCCACNGNNTTNNNNNNNTATNGCTTNCANCNNNNNNNNCCNNCCANCCTGTNNNGKANNNNNNNNNCGNNNCNNNACGNNNGANNCTNTNNNACNRCTCNANGRCTTNNNC-NTNNTNNNNANTACNTNNNCCNNNANNCNNNNTNTANNNNNNNNWGGNNNCNNNNNNNNNANNGNGNANNTCNNNANNNRNNNNTANTCNNNNNNNGCCNGNANGNNANNNNN-NTAANANCNTNCNNNANNNNNNNANAGNTCNNANNCANNGTNNCNNYNNNNTTCNNGANGNNNANNGTGNNAANNNCNANNCNTTNCNCNANNNNNAANNTNNNNGANNNNNCNNNNNNCACNNNNWCGNCNNMNNNANAANNTNNNNCNNNNNYNANNNNATNNNNGNCNGAAANNNGGNNNCTTNNNGNNNGCNNCNNTNNNNGNNGCGNNANNNNCANGNCAGNANNNNNNACNNANNNNNNNNCCNNNNNACNGNNCNNANNNNGNGAGNNGNANTNNNCNNNGNNNNGTNNNNNNNTNNNGNNNGNTNNATANNNANNNTGANGATACNGGNGNNTANTNNNATNNANNNACTNNANNNNNNNTCTTNGGNNNNGNNNNTNCANTNNANNNNTNNNGNGNGNNNNNCNANNNGNTNANNNNNNNANCNNNNNNNNANNGNNNNNNMNNNTNGGNCNAANNNNCTNNTCCNNNNNNNANNATNGCNNNGNTTNNGNNCNNNGNNNCTGNNTNANTANTNAGGNGNTNNTNGANNNGNNGTTNNTANNNNNTNGNGNNNTNNNNATCNNNNNNNNTTAANGNGNNNNTTNNGTNNNNNNNCNNNGCNNNANNNNTNNNANNNTNACNNYYGNNNANNNNNNNMGNNNNANNNNNANNNNTNNNNNTNNNMGNNNNNNNNANNGNNGNNGGANNTNCGNNNNTNNNNTNANANNNACNTNTCTNTANNNNTTNNNNNNNAANNNNGNANGNNNNNNNNNNCCNANANNNGNNNNNNNNNNNANNNNNNANNANNGCNNNGNNNNNNTGANANWNNTCNCTNNNNAACCGNNNNANTCNNANNTNACNNTNANNGCNTNGNNNNNTATNCTANAGATANNRNCNCATANNNGNNNTANTNNNNNNNANNCTNANTNATCNCNNNTNWNCNTNNNNTNGCNGAGNNGNNCNCTGTACGNGGNCTACNRGCGNNNNTTNATANNGAANNCANNNACNGNNNTTNGNCNNNGNCNTANRGGNANCCCCNAACNNNNNTGNNNNNATNANNAGNATNNNNANNCWNACNNAWNNNNNNNNANNNANNNNNNNNNNCCACNGNCNNTCGNTNNNNTNNCNCNTNGATCNNNGANNNNGNANNGTNNANCCCWTTNCCNTNNCNANNWNNCNANNNNNGNNNGTNTNNTTGNNNNTNATNGCNNANTNNNNNNGCARTNNNNNNNNNNNANNCNCNNNNANANGNNTNGTNNGNNNNNNNACNNNNNNANTNNANKNNNNTCNNANNNNGNNNNNAANNCNNNANNNNANNNCCNNNNNNAGCNRNNNNAANNNGNGANNNNNANNNNNANNCNATCGNANNNNCNNNTNNNATNTNNGANNTANNNGNNCTNNNTNNTNNNNNNNNANNANANNNNNNGNNCTNNAGNNNNNNNNNNNNANNNNAACNTNNNNCNNNAGCANANNNNNANACNNNNNNNNNNANNGNNNTTNSNNNNCNNNGNNCNNNGNNNCNNNGNN-NCNNNTNNNANKNNCNNNNGTCNNANNGNNNNGNNNNNNNNCTNATNNNNGNNTNTGNANNNTNNCNAANNTNNNNGTCANNNNNTNNNNNCNCTNNNAGCGNNNNNNNNRNNNNNNNANNACNNNNCANNNANNNNNANTTCTNNNCNCNANNNTNNAANNNATNNN-NNYNNNATTNNNNNGNNNNGNNTNNNNTCNNCNNNNGGNNTNANNNNNNNNNNANNNCNGNGNNNANNRANNNNNNNNNTGNNNNNNNNTNNTTNNACNGNTNCNGCNNASNNANNNTCNNNNNNNGNCNNTNNNNGCNNTNCNNNTANNNGNNNNNNNGNCNGNANNNCNAGANNNNNNGNNNNNNNTNNNNNNNNNNNNNNNNNNNNNNMNNNNNGANNNNANNNCNNNCNGCNCCNNNNGNNNNNATCAACNNTANNNNNNTNNNCNNTNNNCNNGAGNTNCNNGAGGNNNNNANAANNGNNGNTNGANGNNNNNNNNNGNNCNNNGTNATANGNNNNNNGNNNAAGGNNNNCNTNNNNNNNNNGATGWNRCNNCCNNNNTNTNNANNNNA-TNNCNNGNCNNNCNCACNNNNNANNCNNNNCNNNNNNNGNNNTNGACNANANNNTCNNCTGCNNTNNNNCNNNTNNNNNTNCTANCNCCNNNTNNCNNANNCNRNCCNGNNNNNACNNGTNCNAGTNNNNNTNGNNNNNNNNGNANNNNGGNNNTGTGCNNATACGANNCNNNNNCNNCNNTNNNNTTANNNGNANGNCANNNNNTNNNCNNNNNGNANCNTNNNNNMTTGNNNCNNNNGCCNNNNNNNNNNNNGNNCNNCNNGNNNGANTNNGNNGNGANNNGNNACNNNNNNANCNMGNNNGTTTCNGNTNTNNNNACNNNNATNANNNNNNNGNNTGKGTNNNANNNTNCCTGTTNGNNNTNNTGNNNTAANATGTNAACTNNTGATCNNRCNNNTNNTNNAAATGTNTNGTNNNNTNNNNNGTGACACNNNANNNNNNNNTNNNGNNCCNCTNNNANCNCNGAACNNCNNNGNNNTANANNGTNANNNNTNNNNRGNCNNNCNNNCGTNNTNNGNNNATNANTNNNNNCTNNNNGNNCNNNANGNGCNAGCNNNNNNNCGNNNNNCNNGNACNNNNGNGNNCNNNNANNNNANTNNNNANNNNANNNCNNGNNNNANNNNNNCTCNNNNNNNNNNNNTNNANGNNNTGNNTRNNNGTTNNNANGNNNACNNAAGNTNTNTNNGAANNGNNANNNNANNNNGCNNTNNNNNNTGNNNNNNNNNNTNNTCNNNGNYCCNGNNNTCNCGNAGNGNCCNNGNGATNNNNN-NNCNNNNGTNNTMNNNCCNNNNNNNNTCANNNACNNTNCNGTNANNNANGANNNNGTNNGNNNNANNNNNNCNNNGNNNNNAAANNTNNTANGNNNNNTTNANNNNANNTNGTNNGNNCTCNGANANNATAGANNNNCNNNANNNGNNANNNNNNNNATNNNNNNNANNCNGGNCCNNNNNCCNNNTGCNNNNNTANACNNNNANNNNNNNNNSNCNNGTNTCGNNCNANNGANGTGNNTANTNNTNGATGNTTANANTGGNNNNNTTNNYNCGNNNGNNNGNNNNNGANRGNNGNRTNNTNNNNCNNCNNTNCNNNANNNNGNNNNCCNTNANNNNNNNNNCNNNNAGNNTTCNGCNGGNNNNNNNTNNNTNNTNNNNNNTCNNNTNNNNNNNGNNNCNNNNGAGNNGCNCCWNGGGTNNNNGGNNNGCNNNCNNGNNNNNNNNNTNNNRTNGNNCNNTNGNNNNNNNNNNNNNNNGNNNNRTCAANNNNNNNNNNNGNNTNNNNNNNNANNNNNGNANANANNNNNTNNNNNNATCNNNACNNNNNCGGTNANNNGNNTNNNTCNNGNNNNNNNCNCNCANNNCNNNANMNGNTNNNNCNCGANANNTGCTCANNNNNCCNNNANTANNNNNNTNGNCACNNGNNNCTNNNNNCNNNNN-NNNGNNNTNNTNNNNGNNNNNNAAGGNGANN-NNNGNCANNNNNNANCNNCNNNTCTNNNNCNNNCNNNGACNNNNNNNNNNANNNNNTNNNTTNNTNTNNNNANNTNNNNNRNNNNNNAANNGNNNNNNNTNNANNNNCNNNNNNNNNCNNNNNNCNNNNGNNNACNNGNNNNNNNNNNNANNNNNNNNNNANNNNNNNGNGNCNNGNAAAAGTNNNTNNNNNNNNNCNNTTANCNGNNTCNNNNTNANGANNNNANNCTNNTNNGNANNNNGANGNNNNNGANNYGNNNNNNNNNNNNNNCNSNNNNNNNNTNNCNNANCNNACCNNGNNGCNGNNNTNNNNNNTTGNTNNNAGNCNWNNNNGAANANNNNNNNNTNNNNCTGNATNNNCNCNNNNNCCCNNTNNNNNANNNTNNNNNNNACGNNGNNCNNNTNNTNGNNATNNNNNTANTGNNNCCNNNCNCNNNNNNNNNTNNTNNNNNNNCNNNNAGNNKNNNNNNNNGNANANNNNNGNAN-NNNNNNNNNNNCGNGNNNNNAGNNNNCNNNGNNNNGNNNNNCNNNNNNTNNTNNNNCNNNNGNNANNNNNANNNGNNNNATGNCNCNNGNTNNNNNNTN-ANNNKNNNNNGNANNANCNTGCNNNNNNNNNTGANTNNNTNTTCNCNNCGTCCNGANNNNGNNNNTNCNGGNNNNNTCNNNGTGNNCNYNNAANNNNNNNGNNNNGNNCANNNNNNANNCNGNNNNNNNCNTNNNARNNNGCNYNNNNNNNNTNCNANTNNGCNNGNNNNNNNNAGNNNNAGNNNNNNNNNNNNNNN-NNNNNNNNNTNNNANTANNTGNNANNNNNTNCNGNNNNTNNNNANNNACNGNNTGANANYGNNNNNGNTNNNGNNNNCNTNTNSANTNNNNGNNNNNNANNGNNAANTNNNCNGNNNNNNNANCCNNGNNATNNCGNNNNGNNNNNNNCNAGANNNNGCNANNNNNCNTNGNNNYNNNNNNNTNNNTTTNCNNNNNCCNNNNNNNNNGNNNNNNTNTNATNNNGNTNNTNGNNNNNCANNNTTNNNNTNNNNTNNNNNNNNTGNNTTNNNCNGNGTATTNNNNNAGNNNNNNTANNCNNNNANCCANCNNNNNNNNAANANTNYNCSNNNNNTNNGNNNNNNNNTGNNNNANGNANNNNNNANAATNNNNNCNNNNTNNANGANNNNNNNNNCNNNANNNNGNNNNNNNNNNNNNTNNNNNNGNNNNNNNNCNANNNNNGNGNNNGANNNNNAANAGANCNNCANYGYNNNNNTANNCNNNNNNNGNAANNATANANNNTAANNANNGNNNNNNNNNNNNNNGNNNNNANTNNNNNNNNNNSNNNNANNAANNNNNCNNNNTANNTTNTNNNNCNCNNNNANNNGNCNNNGNNNNNNTNNNNGNNCNANNANNNTNNTNNNNNNNAAANNNNNNGNNTTTTNTNNANNGNNNNTTCGNCNNGNANNNNNCNNGNNNNNNTNNT-NNANCNTNNNNNANANGNNTNTTNNNNYCTACNNGTNTNGNNNNNCNTNGTCNNNTNANANGNCNNNGNCGNNNNNNANNANNNNNGNNNANTNNNNNGAAYNNAANNNTNNRNTNNGCNNTNNNCANNNTNCGCNNNNNNGNTTNNNNNNNNNNNTNTNAANNANGNNCNNNANTNGNANNNNNTTTNCNANNNNANNNNNNNNNNNANRGANNCNNANNNNNNNNNNCNNNNNNTNTNNGNGNNNANNNTNNNNNATCNNGNNNTNNCSNNNANNNNNTNNTNNGNNTCNTNGNGNNNYNNAANNNNTNMNNNNGNTTNT-NTNRNNGNCNNNNGNNNRNNNCCGCCNNNCNNTCGNNTNNNNNNCNNNNCNNCNNANCGNTNGNANNAGNGNNNNNNNNNTNNNNNNNGNNTNANNGNGNTNNNANTTNNNNNNTNGNNGNCNNNNCCAGNNNNNNNNANNNNNNCGCNCANTNNNNNTNGANNNNNCGANNNNGNCAGNNNNTNNNNNNNNNNTNGCTNNNNNNNCNNNNNNNATCNANGTNGNNNNTTNGNTNCNNNNTGCNCNGGNNNNNNNNNNNNTGNGNAGNCNNNCNNGNCTGNNCNNNNNANNWTNNCNCNNNNNNNNNNNNNNNNNNNANATNTNNTANANNNNNTNNAGGNTNCNNNANCNNNNGCNNAACANNTNNAGNNGTNNNNNNNNNANNTNNNCNGANNGNNCNNNANNNNNNNNTGNNNNNNNTCTNNNNNCCGNNTNNNCNCTGNNNNNTNATANWNNNNNNNCNNNNNNNGGNCNGNNNNNNNACYTNTCNNNNCNNANNTNNGNTNNNNCNNNACNTNNAGNNNNNGNNNNNNNTNNNCNTNGNGNNCNNNNNNNNNNNNNNNGGNNMNNGNGNNANNNNNNNAGNNNANNCNTNNCNNGNNGCNNTNNNNNNNNNNNNNTNNNNNTGNNNCNGNNYNNNNNGTNNNTTGANNNNGNTNNNNACNNNNANTNNNGGNNNNGGCNNNTANNNTNTNNNNNNNNNNGN-NNNNNNANNANNNTNNNGNNKGNNNNGGNNNNNNGTNNNNNNNGANCNTNNNNCNNNNCNNNAGNNTGNRNNGNTNNNNNNNNTYNNNNAGNCNNNYTCNNNNANGNCNTNNNNTNTNNNTNYNGNNNNNNNNNNGANTNAAG-TNCCNNGCNNNGGNATNNNNANCNNNTNGNTNNNNNNNNNNNNNNNCNNNNNNNNNNNNNGNNNNNNNATGNGNNTNNNANNCCNNTTGNNNNNNNGNGNCCANANNNNNNNNNANNANNNNCTGNNNNNNNNNNNTNNNNAANTTTAGNAGCATGTTNCANANNNNNTNNGCNCNNRNNGGGGNNNACNCNGNTGNNNCNRANNANNCGCNNTTNNNNNCGNNNNTGNGTNACGGNTNTCCGCNNAANTNNANCCCTANNNNNNNGNNGCNNNGNNNNNAAGANCNNNCTNNNNANTTYANNNNNGNAAGCNCTNNNNNCNNNNATTA-NNNACTNCCNNNCNANNTYTGTNGNTNGNTNNTTCTGNGCCANCNTNNNNGTNTTGTNNNCANANNCCCANTANTNNNCNNNGNNNNNGNNNANCCNCCNNTNNNNNNNNCGNCNNNNANNNNTNNTNNNNNNNNTTNNNNNNNNNTGNNAGGNTNNNANNNCNNNNNTNNNTANNNCNNNTCNNTNNNNNANNNNNNNNGNNNNNANCNTNANGGYNTNTNTNNTNCGNGTNACGANNN-NTNTNNNACANTNNNNNNNNTNNCKNNNCNNTNNNTNNNNAGTGGNNCGCNNCNACNANNANCNNNTTNNNNNNGNNNNNTNNNNNNNAAGNNCANTNNGANNNNNGNTNANANNNNARNNNNNNGNGNNNGNNNCNAGNNTTTNTNCCGNNNNACNNANNANNNTGNNNNTNNANGNRNNNNNNNNNAACCNANNCCNNNNANGNNNNNGNNNNNNGNGNTNNGNNNACANNNNNTNNNNNGNGNGNCANCNNNCGNNNCNGGNTNTGNNNANCNNNANNNNNNNCNANANNNACNNGCGNNNNNNGTNANATNCRNCNNGGTNNNNNNTNNCNTGNNNNCNNCTTNNNNCNNTTGCGGN-CNNATANNCTNNCNGTGCNATCNNANANNNNCNTANNYTNNCNGNNNNCAATNNANNNNTNNNCANNNCNNARNNTGCGAANNANNCNANWNTTTCNCANNNNCNNTNANNNNTMTNNNANCCNNGNGNCTNGGNNTNNNNNNANNAGCNNNNNNNNNTGNNMNNGANNTCNNNNNNTNNNCNCNNNNNGNNNTGNNNNNNNNNNNNTGRNNNNNGCNNTNNNTACTCCNNANCCNGNANNANTNCNNACCNGGNTNTNTNNYNNGANANNNNCGANNNNAGNAANNANNNNNNNNNNNNNANACGNNNNNNANNNNNTNNCNNTNNNCNNCGNTNNNNNNNNNNTNTNAAGTGCCNNNNNANNNNNACGANGNCNANANANNNTNNNAGANATAGNNNNN-CNNGGANGNNNNNCCCNNAGGNGNGNCNCGANGNGCNNNNNTCNTWNNNNNACNNANGNANNNNNNNNTNGNNNNNNNNNGNANNGNANNNANAT-GNAGGANNNNNNTTNNNGNGAANANNNAGCTNNWNNNGNNGNNTGNNNNTNNNNTNNCNNNCNNANANNNTTNGNCANNNNTNNNNANNANNNNTGNCNNNAGNNTNTNNGANNNNGNTCNNNNANCNNNNCNANANNNANGNNNNTNNNAGCNTNNANARNCANNGNGANNTNNTNNNNTAGTCNNTANNANNNATNNCGNCACNTTNNCNTNGTNANNGNGNNNGNTNCNNCNNNNCCANNNNNGANTGNTCNTGTGNATANKCNGNTNNNNANNGTNANNGCANACNNTNNANNTNNCCNNNNNNCTNCNNNANGNNNNCNCNCNCNTGNNGNNNNNNANTNGRNAGTTTANNTANNNNNNANANNNGNNNTNTNNGNNCTNACNNCNANNNANNMCNNCAGNWNNANNCNNNGNNNCNNRACGNNANCGAAGTKNAANNNNNAGTTCNNNACNNNGGNNNTNNNTNNTTNNGNNNCNNNNGNRNANNNNANGNNNNNANNTNANGNGNNNTNGTANGTNANANKANANGNNNCGNGGNTNNTTTNGNATNCNNNNCNGNNNNNNNGNNNNTTNNNNNNTNNNNGCNTNNRGNNNNGNNNCGNNNNANNNNNANTANCTCGNNNNNNTNANCANNANANNNNTNTTNACNACNNNNNNGRNYGCNNNRGNAGGCNNGTNTNATANNNNNNTTNNNAGNNNCNNNNNGGANNNNNYNNNGNANANTTAGTNNTNNNNNANANTANGTTNNNNTACNNCANAGNRAAAYACNNNTNNGNNCNCNGNNRANCNNNNCNTNNNNNGNTANGNNNYTTNGGNNNCTNAGT-NAANNNCNCNANNANNNNNNNNTNNNNNNNTNGNNNNNCANANANNGNNAGNCNNNNNNNCNNNNTNNNGNGNNGNCNCAYNNNNNTNNCNNTNNCNNTNNACNNNNNTNNNAANNNNCNTANNANCNNNNNNGNNNNNTNNNNNNNGACNCNNTTNNNCANNGGCNCNNACCNTNGTNGGGNANNCNAANNNNCANATGGNNNNAGNAGNACNATNNACANTNNNNTCACNACCNGNNNNTNNNNNNGANGCGCCANANNNANNTGAGNANNANGNATNTNGANGANCCNNNNNAANGAAANTNTNGNCNAACNCNCNTAGTAGTNNNCGNNTNNNCACNNNNTNNNNGGANTGTNGNTNGNAATTGGTCNGAAANATNNATANAAANGNACATTCNCNNNTCACGTGNGCGGANGTNTRTCACNAGNNNNTNTTNANANCNNGCGNCNTCNNNNNTNANGNNTGNNNTGNNCNGTNNNCNNCNNTNANTNTNCTTNNGNNCNNCNNANTANCGNNNCNNAGNCANCNGGTNNTYTTNGNCNGGANNNNNNNANNTGCNGAGNANNNNGGNNTNNTNNCTNNTTAGNAAT-NTTAGNCNNTNNANNCGNNNNCNTGTTTGNNNNTACNGAN-ANANNRNNNNNGCTCANNNTMTANNCCNGNNNNNNCANCNNTGNNCGNANTNNNNTNTNGTNNNTTNNANNGCNGCNNNNNNNNGTNNANNTKNNATNNANNNNNNNNNNANCNNTNCNNANNATNNNNNGNNGANTNNTNTGAANNNGANNGANANNNNNCNNTTGGGNCNCNGNTNNCNCGNAANNTNGNNNNNTNNGNNNCNNTNNNGTNANNTCNGNNNNCYNNGNGGNNNNGNNNNNNNANAGTANGGNNNANMNNNTGNANTGNNNNNGTANNNNNGCNNANNNNNGNNNCNNNANNNTNNNTNNNATCCNANCNCNTNTNNATCNANGNCNANNNNCNNNANNNGNNNTCTNANNCNNNNAANTNNNTNNCNNCGNCCNNGNNKAWNNTNNNTCNRNNNNNNWNNANNNNGNNNNTGNNGNNNNTNNNTNNANGNTNTNNNNANNNTTNANACNNNTNNANANGANGNNNCAGNCNCNTCNNCNNNNNTNNNNRCNGNNNNNCTAANNCACANGNNNNNNNNNNNCAANGANNNNNNNCNNNNCTCNGACANTNNCANNNCANCNNNNNTNNNGCCNNACGNTGNNNNNATANNNNNGNTGNNNNAGTTGNNANNNNNNNANGAGNNNNNNGANTNNNGNNATGNCNNNCTNNNNNCNNNTGRNAKNNGNNNNNNTNANNNNNNNNNNNNNNNNANTTNNGNNNNNTNNANNNNNNNGNGTNNGNAAANTNTCNNNANNTNNNNNATCNNGTCNGKNNNANANNGCMNNNNNANNTNNNNNNNCNNNNNNNNNNTNNNNTNNNNNGNCNNCCCGANANNTTNNNNNCNNCNNNNGNNNNNSNGTNNWNNANYNCNNNNGNTNNTNNNNATCNNNANNNGANNNNNGNNNNTNNNGNTTNCNNNNNNCNNNNNNNNNTNTNCNTNNNNTNCANNNNNNNGCNNCCNNNANATNTANNNNNNNNNTNCNNNCTNRNNNNNNNAAGNNNNNTTNAGNNNCNNNNATCGNNTNMANNNTANNGNGNNANYANNNTNCNNGNNNTNATNTNNCGCTNNTCNNNGNNNNGNNNTNCNNGNNCNNNNNTANTNCNCNTANNGGNGGNNNNNATANACAGCNNGNNNNWNGNNNNAGNNNNNTNNNNTNACGCNAGANATNGNNYNNNTCGNCAKNNNNGCNCGANNGNNTNNNNNNGTTNTNANNAGNNCNNNAACNCNGNCTGATANCNNNCNCRNRTATNNNTGNNNNCTN-ATNANNNANNNNNNACNANCTNNANNTNTTATNNNNACNGANNAGNTTNANARNTTGKNTNGNNNAGNGGTANGNNNGAANGNAANGNNNGNCATNNACTANNTNNNNAANCCCNNNANANNTAANCNTTNNNNNNNTNTCCTNRNNNGCNGNNGNGTNNNANCNNNTTATCNNNCAAANGNNNNTNNNATNGCNNNNNNNGA-NNANGCNCGNTTNNNGNCGTNNTNAAAGNNNNNGNNNTGGTTNNNNGTNTGNNNAGTCNNNNGNAWNCNGNNNTTGNCTNTNAANCTNGGNNNGGGTCNNCNGNANNGACNNANCCGGTNNNNGNCCCNTNTNNANNNGCNCATNTNAGNCNGTG-NTNTGNCACNGCGNNNNNNNANSATNAANNATNNNNTCNNGCTNANNNACTTNCATNNTGNANAGNGNNCCCGATANANNCNTGNTWANTNTNNGNNNGTGNNGANANNNNANTGNNANCNNNNNNAGNRNNCNGAA-NNGGGTNCCNNNNCTAANCNNNNNGGNNGNGNNTTCGNNNNANNTACCGNNNNNNGCCNACNGNTNNGNNGNG-ATNANNNNNNACNNGTTNCANCNGTNNANNCGANNMANTNNNNTGTNTCANNNNNNCAYCNANNNTNACNTNSNNATTTNCNNNGNNGNTTTANNNNNNNNNTASNTANNNG-NNATGAGCNCNTNNCTNNNGCNNCATNNANTGNNATNGNNNGNNGNNCNNCTRCNCGCTNGGNCANANNTNANTACCNNTGCGNGGNCAGCANNTANNNNCCAGCNGCNCANNTNCTNNNNNNNNNNGATNCCNANGCGNYKCNTTNNNNNTNNTNNNCNGNNNNCNCCN-NCCNAGNAAATGNNYNNNGNNANNNCNTTACNTNCNNNYNNANANATCNNCNNGNANNNANNNNNANNCNCTANTNNNNTTNNNCANANNNNNNNNNCNCNNNNANNNNGNNNGNTTNRNNNNNCNNNNNCNTNGGNNNNNATNNNNTNNNGANNTNNCCNNGNTNCNNNNNANNNNNNNNNNCCNNNCNNNNNGNNNNCCNNNTNGNNCNGNNTGNNCNTANNNNGNGNNGNNNNNNNNNNNNNNNTNCNNNNNNNCNNANNNCCACNCNNNNCNNGAANNYGGNNNNNNNNNNNNAGNGCANANNNNNTANNNNTNTCNGTNTNNTCAGNNTNNNAGTNNNCNNNNTNNNNTNNNCNATTGANANNNNCTANANNNANNNANGNNGNNNNANGNNNNNNNNNTNNNNNNNTGCNNNANGGNNTNNNNNNNNNNNNNTNCNTACNANANNNCCNGTTNNTNNNNNNNNCNNNNNNNNNNNNGCNNTNNRNTNNANNNTCNNYANNNNNNGNGNNCNANGCNNNGGNNGNNNGANNNCNNTNCNANNGTGNGNNNNCGTANCNANNNTNNTNCN-NNNNNNACNNANNTCNNATNNGNGGNNNNNNCNNNNNNNNNNNNNNNNANNGNNNNNNNNCNTSANNNCNNCNGNNNNNNNCCNNNANAGNNNNTTNNGTTNNTNGCCNANNNNCNNTNNNNNGTNNCNNNNCNNNTNCNNNNNCGNCKNNGNNANCANNCNNGNNCNNNNNNNNNNNNNGANRCNNATTNNNNNNNCCNNNNNCNNNNGNTNNNNNNNNNNNCNNNTNACNNTYNCNNNNANNNAANNTNNNNANNNGNNCNNGYGNTCNNNCNGNNNNNGNNNNNTNGNTCCNNNNTTCNAT-CNNTNNACNNNNNNNNTNNNANTNNNNTNNNGGGNAANNGGNGNNGNNNTNNNNNNNNTTNNGNTGNNNNNNNAGNNNTNTCNNNNGNTNTNNNNTNNNNGNGCNNNNNMGNTNNATNTNNNNNNNNNTNTNNNNNAANNATNKNNNNCNCNCNANNNCNNNTNNNNNNNGNGTANNGNNGCNGGNGNNNTNTNNNTTGCNNANNCN-GGNNNNNNNCGNNTNANNNNTN-TNGCNNCNNNNANANNGNNANCGNCNNNNNNNANNNGANNNNAANNNGCNNTNNNNNNNNNAACNANNTNTNNTCNNNNNTTNNNANATNNAANAANNNNNNNGNTNNNYCNNNNATTNNNAGNNNNNTNNTYNGNNCNCTNNNANNNNNCNNNCNANGNTTGCTNNACTNCNNNCTNGNNNANNNNNATGCGGCNCNNAGTNNCGNNNA-NTANTTTANNGGGANACTGNNNNNNNCCNNNTNNNNAGNNANNGTNNGTNNNNTNCNNTNNNNNNNNCANNNTN-NNNNNNNTANNCNNANNNGGNACNNGNANCAGNNNNNNNANNNNNNTCNNNANNAGNNNGNNGANNGNNNNNNNNNTNNNNNNTNNNTNGNNNCWNGNNNNNNGGYANNNNGGNNNANNCACNNTNCNNNNNCANNNNGNNNCGNNNCNNTNNANNNNNNNNNNNNNNNNNNAGTNNANNNNANNCNNNTTNNNNCTNNGNNNCTNGNNNNNNNTCNNCNNNNTTNN-GGNNNNNNNNNNNNNNGNNNTTCNANNTNNNAGNTNGNNCNNTNANNNNNNANNNNCNNNNGNCNNCACNNNNNNGNNNNNNGNCNRNNNNNNNNNNNTNMNNNNNNTNAAAANNNTTANNNGNGACTNNNCNTNNNNSNATNNNNGNNNNGGNNNNNTGGNNNNNCTTNNCCNGNGANNNNGCNNNNNNANAGNNTANNNNAGNNNCNNNNCNNNNNAANNNCNNNTTNNGNNNANTGNNNNNNNNCNNCNNNTTTNNNAACNANNNNNNNNGGATKNNANTNNCNNNANTNACNTNNANANATNCNNNNNNNNNNANGTACCNTNNNNCNCCNNNANNNNACNNCNNNNNNNNNNTNNAGNNNNANNNNTNTNNYCCNNANNCNNNNNNTNNNANNNNNNNNTNNNNGNNNNTNNNNGANNCNTCANNNNNTNNAANANNANANNNNNCNNNNCNNNNNNNTTAANNNANNCGNNNNNNNCNGNNNTNNTNNNNNNNNNTNNNCGNTGTNNGNNNNTNGCNANNGGNCNNANNTNNNTNNNNNNNNNNNNNGNNNANGNNCNGNCNNNANNNTNRNNTANNNNNNNCTNNNGNNNNNNNCNTNTTANGNNNNNTNNTNNNGTNNNGNNNTGANNNNGNNANGNNNNNTANNNNNNNANNNWNNNNANNNGCNNCTGNNTNNNNANNMNNNNGNNAACNNNGANNATCNNYNANANNNNNTNNGNTNNNNNCNNANNNNGNTNNANTNNNNNTNGCANNTNNNNNNNNNNANGNNNNGNCNANNNNNGNNCNCNNNTGNNCANGNANNNNNTANNNNTNTGNNNNNNNTNNNCANCGANCTNNNNNNNNNNNGNNNNGNTNNNNNNNTTNNNNTNANNNNNNNTNNNNTNNNNNCTNNCNNNNACNNANNCNNNANNANNNNTNGNNNNTTNNNNNTNACGNNTNCNNCNNNTNNNTNGCCNGANANNGNANNCNGNNTNNNACNNNGNGNCNNNNANCTYNTANNNNTNNYCNNGNNTANTTNANNTNNNNNTNGNNNNNTNNNNNNNGNCTANGNNNCNNNNGNANNNAGCCCNGNNNCTNNANANNGNNNTTNCNNGNN-TNCNNAGNNNNANNNANNNNNNNNNNNNNCNNKNNNNNNNANANANNNNNNNNACNNNTNNNTNNCNANNNAGGNNGRCNGTNNANNNNNCNNNNNAGGNNNCNNNNNANGNNNGCNNNNGNANNCNNNCNNYNNGYNTNTNNNCNANNNNANNGCNNCTGTNNNCNGNTGCNNNNNNNNTNNN-CTNNNNNNTNTNNNWNNNNGNCNTRNNNTGNNGNNTNNNNACNNNGNANANNNNNNNANGNNNCNNNNNNNNTNNNNNNNNNNGNNNNTNNNANGNNNNNTGTNGNNNNNGNNANNNCNNNNNCCGNNCNNNNNNMNNNGNATNNNCANNNCNGNANGGNNNNNATTNNGNTGANNNGCNNNNNNNGTNNRNTNNTRNNTTNNNNCNNNNNNNNNNGNCNNNNNNTNGNNNNCNNCNNTAGNCNNANNNNGANGAANNNNNTNNANGANCNNNNANNNGNNANNNNNNNNNCNNCCNCC-ANCNCTCNNCNCNNNNNNNNNTNCNANGGNNNNNGNNCNNCNNNCTNCNNGRTNANGNNNNAANNACNGGNANNNNYNCNNNNNNTNNNNACGAGNGNNANNNNTNANNGNATNNAGAATNACTTNCN-NNTCC--TNNNNCNNANNNNNN-NNGNTNTCCANTNCANGNNGNNNGNNNCNGAANNNNNNGAAAAYNNGTGGTNACGNNNNMANGNNNCNTNNNANNNNGNCNNCNGNCNNNGNGNNNNNGGNNGNNTTCNNANCNGGCNNCNNNANGANNNNANATNCCNNANGNCTANTNGRNANN-TNCGTNGNGNCNNAANGNGCNNANNNKNGGNNCTNNNNNNNATNGNNNAAANGNNGNNANNCNCNANANNCANANNNNNTNSTNCNNCNNNCNAAANNNCNCGCGGGNNKTTNCNNATNNANNTNTGNNNNNGNNNGTCNCNNNNTAARNNGTCNNGATNNNANNMNGNTNNATCGCAGNCTNAAACNNNCAACNGNNNNNNCGNNCNGNNNTATNCTNNNNNTCGNNNRANNACCANNNNNNNANYNGNCGNGGANNNNGACTGNAGNNNNNNNNGNNGATNTNNGNNCNNGNAAANGNNNACATNGNNNTNNAANNCNATTNNCTGAGNNAGNNNNNTGAGGGNNNAAGCNNTGG-NNNNNNCNTNNCNNT-GGNCANNTTGNNNANTCAATNTAANNKNTNCCNCNTGNNNNNNACGNNTCNNNNNNNNTNNGNNNTNNNTNNNNGNNNTNNNTNCNAANNNNNNNNNNAGNNNNNANNCNTNNNNTNNNNANNNNANGANCGNYNNNNNNNYNCNNNNNNNNNANNNNGTTNNNNANNTNCTNNANNNNGNNNTNCATNCNNNNANNNCGCNNNCNNAANNNTCNTNNCNNNCCNNNCNANGNNNNTNNTTCNNCNNGNNNNNNNNNNNNNNNANNNNNGNATNANNNANNNNNGNNNNNNNNANNNTNNNNNTTNANNNNNNANANNNNNNNNNNNTNNNNCTNCNNNNNGNNNCNNNTGNNCNTNNNCNNNNANNNNNANNNNNGTTNNCNNNNNNNNNACNN-NNCNNNNANNGANNNTRNNNAGANNNCNNNAANTCAGATNNGNNANNGTNNNNNNANNNNNNNNGNNTTNNNGANNTNNNNCNNNNNCGNCCNGNNNNNNNNGCNNNNNWNNNNNNCNTNNNTNNNNGGNNGNNNGNNTTNGNNNTGANNNNGNNNNNATNNGNNTNNNANNRGNNNNNNNNNNNNTANNGNGANNNNANNNNNNTNGNNNNNTNACTNCNNNNNANNTNN-ANNNNNGGNNNNNNNNTNNNNNCNTNNNNNNNNNNNNTNNCNANNNCNNANCNANNNNNNNNGNNNNGNNNAGNNNNANNNGNANNANNNNNGNTTGNNGNGNNNNANNNNGTNNNNNNGNNNNKGNNCNNANNCNNANNNNNNATNNCNANNNGTNNAANACNTATNNNNNCNNNCNNCNTNNTNNNNTNCNANGNNANNNCNNAANNNCNNNNNATTNCCNNNCNNNNNNNCTNNNGNGNNNNNNNNTTNGNNNNNCNNNNCNANNNNNNTAGNNNNNNNNNNNCNNNNGGNNCNANNNNNNNNNNGNNNNNNGNNNTNNANNNNTRNCNCANNNGNNNNNNNCNANNNNAT-NNNNTNNNNNANGNNNNNANNNNNNANGNNGTTNNTNTANNNNCNNNNNCNNNNNNNNNNNNTNNATNNNNANNNCNNNNNCNATNNNNNTACNNNNNNNNTNCNNNNGNNNNGANCNNMCNNNNTNTNTNNNNNNNNNTNTCNNTGNNNNNNNANNNNNNNNNGTANNGGCNNNTGANNNGNTNNANGNANCNNNNNNNANANNRGNANCCNNNNTTNTGNNNNNNANTNNNNCCNNNCNNNGNNANNNTNCNNNNCANNCNNTNANANNNNNNGNTNNTGNNACNNNNNNNNNNNANKNANNANNANNNNNTNNCNNANAAGNCTGNCNNNNNNNATNCNNNTGNNNNNNNNNANCNCNNTNNNTNNCNNGGNNGNATGNGNNNNANNNNNNNNNTNTNGNNNNNTNGYANNNNNNCNNNNNNNGNNNNCNNNNNNNGNNNNGCAANCNNTGNANNNTNNNNNNGANNTTCNNNNNNGNNCNNTANCANTNATNTNRNNAGNNNNNNNNNNNNNNTNAANTNNNNCNNNTNNCNGNNNNGGGNNNNNNNNTNTGTNNNNTNNNANRNNNATGTNNANNAGCNNTGNCTNANNGANNNNANNNGRNNNNNNNNTNTNNANCNNNCNNNNWNCNNNNANNNNNNCNNTNTANNTNCNNNNNATNGNNNNNTAANNNGNNNNNNNA-TNCNNNNCGCTAGNNNGNTNNNGGNANGNNANNANNNNNCNGANNCNCNNNCNNNTANNNNNNWNNNNGNCTCNNCGCNNNNATACNNNNNNNCGNNNNTNNNNANCNNTNANNCNNNGNNCNNGNNNNNANNNNNNNANNNGNNANMGCNNNNCNNATNCNCNTNNNNNAGNANAANCTNNTNNNNNANNNNCNNGNNNNCTGNNNTCNNNNCNNNGNNTNNNNNNANNNNNNTTNNNNGNNGNCAANNNGGNNNNNNNTNNANTNNNNNNGNNNNNTNNANNNNNNNTGNNNNTNATCNNCNANCNNNNNNTNCNNATNTGTCNNN-NTNGTNCNYGNNNANTANANTNNTCNNNNNCNNGCNGNNCNNGANNNATANNNACNAANNCATATNTNANNNANGNGGANNNANNNANTCNCYCNANNNNNNNNAGANNNTGCNNANNNNNNNNGNANCNNNNNTNNNCNNNNNNNTNNGACTNNNATNCGNTTNTNGNNGGNNNNGNTNATCNATANTCCCNANGNNTANCNTTNNNGNACNTNNNNTNYNGNCANCNTNGGGNNNNNCTCAANNNNNTTNNGANANGGGNANNGNNTNNNNNNGANANANNMTTNNGNCACTNNNGGTCNCNTTCNNNNGCNNANTCCNTTWCNCNCGNNGNNAACTNGANGTACNGNNAGGNNTNNCTNANNNNNCCNNNNGTNCANNNTACYANNANMCANGCNNCNNGNTGNNNGGGTNCGACNNGAGNTTCANNTTNANCCGTANNTAG-TNACNGNTGGCNNGNCCGNGGN-GNNTNCGNANTMCCNNGNANNCCTCNNNGNTNNNNNNNNNAGANNNNNNGTNNNNTNGNGNTNCNNNANCCNTNNNNNNNNNTN-NNTNTNNNCCCNANNGNTNCNANCANNANGRTNNTNCNNANNAANTCCNNNANNNCANGNNNTNNNNNNANNNTCTNNCTNGNNNNNAGGNCTCNNGNCTTCCANCNNANNNTNNNGTCNTNNNNNNNTNGANNNGNAGCCGGNGNNGNTGTCNNAATCGTNNNGCNNAANNANNNNTCCNNCNTNANCNNANANTCNNNNANNNNCTAGNCCNNNACGNNNNGNTNCNNANNNNNNNGNNGTTCNAGNNNNNNCGTNGNNYNGNNNNNNNNTTGNNNNCCNNGNANNTNNNGNNNNGNNGNNCAGNNNNTNAGNNGTNNNNCNNGNTNNNNANNCGAANNNCNCGNCGTCNNNGANANNNTGNTTNNNCNGNTNGNGNNGTNNCANCTNNNNNNNANACGNANTANTGNCTTANNGCGANNNCANCNANGCNNNANNTNNCAGANTNNANGNNNGTNNNCANNNGTNTCNNACNANGNNANCTNAGCATGCATNTNNNNNTNNNNCGNNANANNNNNNNCTCCNNNNNANNNTNGTWTNNCCNNCNGNTNGNTNNTNANANNCNATCCNGTNNNNNNNCCNTTAAAGCCNNCNNGGNTGNNNNYNNCACGTNCNNTNNGNTNNNNNANGNNGTNNNNNTATCTNAGAGNNNRTTGNAGCGNGNAGNNNNNN-ANNNGNNRANANCGNTNNTNNNGNCTGCNGGTNTCNGACNNNNAGNCNCNNRAGCGGNNGACCTGCNTCNAGTNNCNGTNAATTTNNNCNACNAANNNGNCNGGCAGNNCACNATNANNNNNNCCGTGGCTNCGCNANGCGAANGNNNTNNTGTNNCAAGAANCANGNNGGNTGTCATNCNNNNGNCACGTNTNNANNNTAGN-CNNCNAACTNNNCTNGGNNGNTNAANRNTCNTTCCANRTGTCNNGNANCNGNNGNYNNGANTNNNNNNTTNCNTNCACTNTNANCNNCCNNNCNTGNTNGTTNNYGCNCNTNCNNRNNNCGCNNCNTNNNNACGNTNNNGNGCNGATATGNCNCCNANNTCCNTAGGYNNCTNANNCACNAGTNNNGNGNAGNTCGNAAANTNNM-NANGNNTAAANCNNNGNNCCNGTNGNGNNNNANNNNNNNNAGGCNCGCNNNNAANNTAANASNNNAYNCTTNCGGNTNNNTNANNANCGGTNANNGCNNCNCCCGNCGNCGNNNTANANGACNNAATCCNNNNAACTCTTTTNANCNNNTNCNTNTCCNNNTCANNNANANNNANANGNCNNNNNAGANNNNGNNNTNMCNAAGNGNNNNNGGNGNGCNTCCTCNNNNTNNNNTCNNANNNTNNNAYCNNNNGNCNACTNAAANNANCNCNAGGNCATNNANTTNGNTACTNGGGTNNNANNCNNNNANNNTNNNNNNTGN-NNANNANGTGCCCCNNNNCNNGNGTNNGCACNTNTCNNNTNGNNTGNTNCNGNANNYNTNNNGNACTGGNNNSAGNRANTCCCNCTANGNTNANTNNGANTGNTNGTNTNATTTNANNNNNNN-NATNNNNGTTNNTANRNNNGNNCGNNGNTCNNNNNNNTGTTNNNNANNGANNNNG-GACNCNTNANNNNGNNGNTGNNANANCTNNNNCANNNNGNATCNNANTNGNTNNNNNNNANGTNGNNNNGNNNGNCNGNWTGN-NTACGCNNNCATANNNNGGTTNCANTNCTNGATTCATNNNNGNN-TNNYNNNNNNACNNNNNTCNNCNNNATNNMNTTNNCAGNANAGNRTNATNNGANRNANNCNYNNCNNANCNANTTNNNNNNNCANANNNTNTTTNACNNANNCAGANTNCNNNNGNNCANTNCNNNTNNGCAAANANTANANNTNNNNATNNNNGNTNNNGGGGNANANGGCCANNTNNCNNNTNANNNNCNGNNNNNNTNNGGGTNNGNNG-TNANNNCGTNNNNACANNCNNTNNNNNAAAGANNAGNGNATNCNNCNNTGNNNANCGAANATATNNGATTANGNNAANAGGNNGNNCGNANTNNGNNTCTNNNNNNNNNTNCNNNCGNNNNNNNTNCCGCNGNNGNNNNNNCNGNTNNNATNNGCNTNCNNTGTNGNNNAANNACNNGNNGGNGCNTTNNNNNTCNANNNNNCNANNGNNGNACNNTNNNNTNNCNGNTNNAAGYAYTGATNACNTNNANNAACCNGNGNGNANNNTTCGGANMTTANRANCTTNNYNATTGGTAGCNATYTACAGNNNAAGNNTGYNTTTCNNTNTNNAGCNGNAGTCAGTACGACGANGGCANNTNTAARGATAGNTTTCNTTGGANNCGNNNTTGNNNATNNNGNGNCSNANTAACAAGNTATNAGANTCTNCNCNNMTAGNNNATNNGNTNNNNNGTNTRNTTNNCNANNGNANANKNNTCNGACCNNNGTGGNCNANTCANNTCNAANANANCCNNAGNTNGGTNTCGTNTNTGCNCANRNNGNGACTNTNGAGNNTNNNCMACAANTNGGCNTNCNNNA-NCNATYTNTNTTNNANGNNNNGCNTATNNNAGANGCTNACGNNGNANNCNCNCNNGNNNTATNCNANTANNCTNCANNAGCAANMCANNTATNNNAAAGGNCNNAWTGTNCNMGTNNCNCTNNCNNNATMNNGNTNNNNMNG-GCGANGNTTNNCTNNNNNGANNCNNGCTTNNTNAANGNNGCNNNNNAGCGGNGCCTNNTAYNTGGGCAGNNTACNNGAGCGACNATNNANNNWGTCNNYTNGCNCANNAYCANTANNGCACCNTNNYANANNTNNNANGNNNNN-NTGNNTNNNNACGNGNCCAGTTNCNNAANNGNNCMATA-NNANAAANCNCATYATNTGTTNNNATCCNNAACCGCTNYCNANNNCANGANNNNTCCNNCAAATGTG-AGAGGYN-GGTACCNTNTNNANAATTNGNGN-ANNNATTNNAN-NCGTTNNTGNANANANGNGYNCSTCGANCNNNNTCTGANANNNNNNTNNNNCTCGNNNNNNCNGNNNTTNNTCGNNGNANCNNNNTGGGNNNTTCNGNGNCNTRNNGNNGCAATRTCNNANAGNGNNNANNNCNTGNACTTGAKNNGNANTCNTNAGGCTNNNCGNTNCNCNCACTNTTNNTNTNNGNGGTNGGCTANTNGNNCTNNNANGCTCCCNCNNNNNNNNANGKNTNANANNNNNTGNNCNNGNNNNGTGCNANCNNNNNANNCNNGNNNRNNNNNNNNNNNNNGNNNNNNNNNANNCNNNNNTCANNANNAN-NYNNTNNNAACNNNNNNNNNATNNNNGANNNNNNANGANNANCANNANNNTNNNNNGNNGNNCNNNNNNNNNNCANNNNNNNCNNCGNCGANNNANNNNAGGCGCNANNNNTNNGNNNNNNNNYNNNCNNNNANNNNNNNYTTNANGTNNTNNNNANNNNANNNNNGNNNNNNNNNNNNNGNNCANCNNNNNTNANNNCGNCTNNNNGNNNNCNNNCTNNNCNNNNNNTNANGTNCNNNNNNNNATNNCNNNACNCNNNNNNTCNCTTNNANNCAGCNNNNNNNNGNANANNNNNNNNNAGANNNNNNNTCNNNANNRNCNGNNNNNNNNCGGTGCGNATTNANCNRNNNCTNNANGCGNNNAANNTNTNNNANNNCNNNNNGNNANNNGNNNNANNNNNNANANNNNNNCCNGNNCGNNTATNANGNNANNNNNNNNNNNNNTTNGNTNNNANNNNNNGANNAANNNNNNNNNMNNANNNNNANNNCNNNCRNCNCNNNNNTNNNNNNAGNNNNCANATTNNTNNATNNNNNNNNNTNNNNNNNANNNNANNNCNNNNNNNNNNANNNNNNNTNNTNNNNNNNTNNNNNNNNNNNNNNNYNNCNNNNNCNANNNNCGNNACNGANNNNNGTNNANGCNNNNGNNNNATATNNNNGNNNCGANNNNNTNNNNNNNNNNNNNNNNNNGTATNCNCNNNNNNNNGNANNNNNNNNTNNNTNGNWCNNNNTCGNNNCTATNNYNNNNNGAANATNNNNANNNNNNTNNNNNNTNNNNNCNNNNTNNCCNTNGNNNNNAGNNNNNNNNNNTCATNNNNNNGNNGNNNANCNNGNNCTNNNNNCNRNNANANNNTAGNNNNNNCNNNAGGNANNGNCNGNNNANGNNNNNNNCNNNAATNAAAANNNNCNNANTNNNTNNGANNGGNTTNNNYNGNNNGAANNNNNTGGNNNNNTNNANNNNNNCANNCNNCNNTNNANNTGNTNGGNGNANNNNGCNNNNNNGNTNNNNNNNNANNNANANNNNNNNNGTGNANNANATNCNNNNGNNCNNCNNNNNCNGCCNNNCNGGNCGGTCCAGNGNGTNGCAGANAGCNGNNNNCCANTCNGCGANGTCAANNTCGNGNCNAGAGCNNTGCATNAYCNGNNNNNNACNNNNCGCNNNCANTNNNCNGGNGNNNTGAANCANCNTNRAGANATGYNNACNNTNTANNCNNNRGGNANNNTNNNNAAGNNNNNNNCNACTNANGCNNNGTTNRNTTNTNNNNNCNGTAACANNNATNNNNANANTNNANNNNTNNNNCCNAANTNCTNTGNNNNNYNNNNNNNNNCNNTNAATGNANTNANCCTGNNNNTNNNANNNNGNGNNGNGGCNNTNNGCNANNNNNNANTNNNNNCNNTNGNNAAGNNNNNGNNNNNGN-ANGGNCNNAGGNNNNTANNNNCGANCANNATNNNNNNNNNNNNGNCNCNNCCNTNGNNNNCN-NNACNNNNNNNCNNTNNNNNTNGNNNGCNNNNGTNGTNGTNNGKNCNANNNGNNCNNNNNNANNNN-NCNACMTNNGNNAAGAGTNNTNTNNNGNNNGNNNCNNGNCNANNNGNNNRNNNNNNNNNNAGANNNNACNNGNTNNGNNNCNGNATNNNNNNNANCTNNNNN-NGNGNCCNNNGNTNNNGNTNNNNNNNNNAGNTNNNTGNTNNNGNANNNNNNNGTCNNANNNNNTNNNGNNNACNCNNCNTNGTNNNNNAAGNNNGNNNTNGNNNNNGNCMNNNNGNNGGCNNNANGNGATWNNNANNGNNNNNGTTTNNAANNNGTNNNGNANTNNNNNANNNNNNNCNGTNNNNGNNNNNNGANANNNNNNNNNNNTNNNNNTNTNCGCACNNCNNNGNNNNYGCNCANTNCANNNNTAACGNNNNNCNNNNNNTNCNCNNNNGCNANNNNNNNANNMNNANNNTNANNNNGNNNNNNNNNNNNNNNGNTNNNCNNNNNNNCGCNCACNNNTATNCTCNNTWNNANNNNNNNNNYNNCANNNAANNNNNNCTNNCNNTCNTNANNNTNNNNNNNRNNATGNTNANNTNNNNNAGCGCANNNNNANANNNNNTNNAARNGNNNNNNGCNANNGNNNGACCNNNNNGCNCGGCAGANNCACNANNCNAANNGNNNTTNNNNNTNNNANNNAGNNNTNTCNNGCNWNNNNNGGNGCNNNNNNNTNNNNANNTNNNGTGNNMNNNGNNNNNNATNCYNNCNNNNNNNCNANGTNTNNNNNGNTNNGNATTNNATNNNANNANNNNNCNNNCNNCNNNNNNNNTNNNNNCNCATNANNNNTNNNC-NNNNNNNNNNTANCNNANNNANNNTNGNANNNNTNNNNNNNNNNNNNNNGCNNNNNNNNNGNTCNANKANNGNAACTNCNAANNNNGCNNTNCC-TNNNNNNNNNTNNCNNNYTANNGNNNNNNNNTNANAANNNCTNNNNNNNNNNNCNTNCNNNCNNNGNTNTNGNCTNTNNNANNNNNNTRNNNNNNNNNNNNTTNNTCNCNGNNTNNNNNNNNNNNGGGNTNNNNNNGNNNNNNAANNNG-NATNNNCTNTNCNNNTANNCNTGNNTNNCNCNNNNNNNNNCGGNNNANNANNNTNATNNNNNNNNTTNNNNNNNNANNNNNNNNNNNGNNNNNNCTNGNNTNNCNNNNNNCNNTNNNNNNCANNNNTANNNGNANGGNNAGGNNNGCANGYCNNCTNNTCANNWGANNANNNNNTNNNATTTNANGNNGNG-NRANTANNNTNTNNNANANCNNTNCANNCNNNNNNNANANNNTTN-NNKNAYNTCNNNNNGNGCNCGTNNNTNRGNCNTARCNNNNNANCTNNNGNCCNGNANTNNNTTTNNGNNNNNNCATGANTNNNCANNGTARNNNAANNNNNNGGNACTNNTNANNGNGNNTNGNNNCCNCAGNTNCNN
144_coccineum           NNANNNNNNNTAAGNNTNCNNNTNTNNGTNNNNTNTNCNYCAGGNNNNNNTCGNNNTNCNNTYNGCGNNNNWTANNNNNNNNNNRCKTCNNNCNCNNTNNGANNNANNNTNNNNANCNNGTGTANNNTNNTNNANANA-NNNNNYNNNNCNANNAANGNCN-NNNTTTGKNTGANNNNAANCNNGANCNNNGTANTGNTNYTNCNNNGTNNNNNNNNNGANNYNNNGNNTNNNNNNNNCCTTGTGAGNNANAGNGNNGNCNNCNNNAN-NNTNNGNTSCCNNNGNCNGRTCANGNTAGCNACNANTNRNCTNNGNNCTWTGNNGGNNNNTNGYCCGNATANNNNCNCTNGNANTNNNGTNNNANANNNAANCNNNTNANNNCTNNA-NTNTGTNNGTNMNCNCGNNNCNNCNNNTNNNNTNGNNNANNNNNNNTTCNTNANTNANGNNNAGNNANCNNNGNCNTNNNCAAGNCNTNGTCATNNNANNANNNANNNNNANNNNANNGGNARYCNNTNNNCNCNNNNNTTYTCNANANNGGYGNNNAAGNCNTCNNCNGNNCCGANGNNCNNGTNCNNNAACACNNNNNNCANNRANNNNAATANNNNNANNNGTNNGATNGNNNNNNNNNNGNGNNNNNGNTNGNGNGNCAATNNANNNNACNNAGGGGGNNTNCTNNGGNNNCNNTNNNRANNGANNNNNNANNTNNNNNNANACGNTNNNNNNNNNNNNNCTNNACNNNANNNNNCATNTCNNNNTNAGGNNNANCTANNNTANNTNNNGNNNNNTNTNNNNNTACANNGGNANNGNNNGNNNNTNGCNNNNNNGNCGNNNNNNNNNNNNANNCNCANNNNANANGNNNNNNNNNNTNAANNGTNNCNNCTANNNNNNTTTGNNANNNANCNANGGTNTNNANAANANCNNNNANNNATTNNNTGNCNNGYGNNNNCTNTCNNYTNNNGATACGNNNNNNNNGNNTYNANNNNANNNNNGNNNNNNNGNNNNTGTNNANNCGANNNNCNNCANNNNNNNGNTGNNYNANNNNNNTNNANCNNGNAGGGTNNNNNNNNNCNNNNNCANNNNNNNNNNNATANNGNRACNNRNNNNNNNNNNNTSNNYNNNNNNNTNNTNTGNNNNAGTNGANNNNNGNNTNNNCNNNGNNNNGNRNNNGCTTNNATNNTGACYNNNCNNCNCCNNTNTNNNNAAGNNTNNNANANNTNNNTNANNNNCNNNNNWNNNNCNNNNANNCNNNNANCNNNMNNGAAANNANNNNNATNNGNNGNTA-NNNNTANTNGNNNNNNANGTNNNNNNGTNNNNNNNNNGNGAAGNCCNGNNNNNTNNNCNNCNCNNNNGCTNNCNTANNNNNAGNNNGNCCTNTNNSNAACNNCANNNNTNNANRCNNNNANNNNTGGNNNNNNCNNNNNNANCGNNNGNNNTNNNANNTNNGNGTNGNTNNNNATNNNNTTNNTNNNNCNTNTNNNNNRNNNNNNANNNGNSNANNNTNNGNGNNATNNNNANNCNANNNNNCNYNNNNTNNNANNANNNGNNANNNNNATNNTNNNNAANNNGNTNTNTNNGNNNNNNNNGNNTNNTNNNNNNNNNNNNCNNCNNNGNNGNNNNNNNNNNCTNNNNCNACANTCNNGNGNGCNNNNNNCNNAAGNNNGTNANTGNNCGANGNANNNGNNNCNANNNNNNNNCNNNGNCCTNNNCNNGNAANATGNTNNNNACNCTNNNNAGNGMCNNGNNNNNANNNCRNNNATNNTNGNNNNNNNCNNNGNNNNNNNNNNNNYNNNGANNCNNNGNNNGTNYNNNNNNNNNNNNNNANNNTNNNNNNNNANNGNNCNTNNNNNNNNNCNNNNGTTNCNNNNNNTNNNNNNNNNCNRNCNNNYYNANNNNNCNANNNNNNNNGNCNNNANNTNGNNGANNNGNNNGCNGNNNACNKNNAGNNNNNNNNGATNTGNGNTNTGTNNNGNANNTNANTYANTGTCGNNNNNGNNNNNTNANNNNNNNYGGTNGYTNTNNNNTNNNNNCGGNNATNNNGCNNTNANNNTNNNNAGNNNGNNNNNAAGATNNNNMNCNRRNNNAGNTTNTGGNNNANKAANTATNNCNGNNNNCANCNNANCTCNNCANNWAANGGNNNGTGNTRCANNGNCNNCNNNAANGNTNNGNNNTANGAYGNNNNNTCNNGCNCNNNNNNNNTGNNNNCNNNNNNAANNGNNANNNNGNNNNNNANNTNNNNCTTCNNNNTANNGAACCNNNCNGNAGTTTNNNCCNNGNANNGGTCNNTTNNNNANNNNANNTNNACNNTNNNNNANANCNTNNNNNGNGCNCNNANYNNNCNNNNNNNNGNNNNNNGNGANNCNGGANNNRCGNANNCNAANNNNCTNANNNNNNNMTNNNCNAGAANNANNNNNCNNNNGNNGNTANGATNCNTTANNNANNNNNNANYGNNNNAGANCNCGNNACNTGTNNNNNCNNCNNNNNNNNCTYNNNNNNNNNNTNNNN-GNNNNNGNNNNNGCNNANNGCTRNNCNCANNNNANTNCNNNATTANNCNTNTTNNNANNTNNANNNNN-NCNARNNNTGNNCCCNNCNNATNNNTNNNNNNNNTNCNAGNNAANTNTNTNYGNNCNTCCNNNTNCNCNNTGATNNNANCGNGNTNAANNNGGNGNNTNCNNNNTTNNNNNGNAGNNNNYANAGNNNTACACGAATNNNAGGNCNNNACNNNGNNAGCNNNNGNNNRNANANANNNNNNNTMNRACNNAGGYNCNNNNNNNNNTNTGCNCTNNGNNNCNCNGNNNNNNCCNNNAANNGNTNNGATCNCNNTNACNGNNCANNANTNANNCGCTNRNNNCNCNNNGNNNNNNNGNCNNNGNNCNNNNCGNNANTCNNANNNNNTNNNNNNGNNNCANNNNTNNNNNNGNNCNGNNNNTNTNNNNANNNGTGANNNTNNTANNNNTNTANNNCCNNNNTNTNNNANNNCNNTNCNCNNNNNCNCNNNNGANGATAANNA-GNGNNTNATNNANGCNNNCNNTNNNTNARNGNTCTGATCNAATGCNANCACTCGNGNCCNATNNNNCNNANGAAGNNGANCATNCGNNCNNCYNANNYANGTNNTAAANTGAN-NGTANNNNANNGNNAGTANNNANYNTNNNCGNNACCNCACNANANANNTNNATN-CGNNNTCAAYCNNGNTNNNNNCNNNNNGNNNNTNNCNNNNNNNGNNGNNGNCNNRTNTNNNANANNNNNNNCNTANNTATTCNACANTTACNNNNCNNNNCNNTNNNNNNNNNNNNNNNNCNCANNNNCNNA-NNNGTNNTCNNCTCCTANCNGNNNNNNNNATNNNTTNNTNANNNNNNNTNNTCNN-GNNNNTTCNACNNNNNNTCGTTTTNNNNNANTTNCN-NNCTNGNAANNANNNNTGNNNGNNTNCGNANANNANNGGNNNNNNNNNCCGNCNANNNNNCTGGCCACNTNGNNNCANTNNNGNNNCGNNNCANNNANNNNCAGCNNCNGNTNAAGNGNNNNNNNNNNNGTNNANNNNNNNNRNNGNNNNACNANACNNATNNNNNGTNNTMGNNCNTNNNAACC-NNNNNNTNNTT-NNTTANTCNNNCGCTNNGAGANNGGNNRNNNNANTANNNCNNTNNGNNNNNNNNAANNNNGNNGTNNNNCGNNNNNCNNNNNNTYGNTCATNNNANNGNCANANNNNTANANNNNGCNNNNANGNNNTNANCNNANNNNNNNNNGNTTANNNGNNNAGTAATCNNNNTNGNGNNTNNNNNNNNNNNNCNTNTNCANANNNNNCNNNCANNCYANNNNNNNTNTGCNNNNANNNNNANNNCNNNNNANNNNNANTNNNGTNNNAANGNNNCTNNTNGTNNNNNNGNTGCNGNNNNNACAGNTANNGKNNANNNNNGNNACNNTNNNGNCNNANWNTNNGCANAGNC-SRNNANNTGNTNGCNGNNNTACNNGNTNGCNNCNNNNNATNNNCACNNNNTTNNNANNTANC-KNTNNCNGNNNNTNTNMNGNRNNANTANANNNNGNTNTNTNCNNNNNNNNNNNNNGGTNNNNNNCANNANCNGNCNANACCNNN-TAAATTNCNCNNTANNTNCATANANGNNTANANTANTNNYNNNCN-GANNNCANNANNNGATANNNKNTNTGCACNANNCNNGGN-NCNNNNNNNNCNNGNCRTTNNNGAGNNANTNNNNCNNGNAGNNCGNNNTGNTGANGNNANTNYCTNNGNTNMNNNAGNANNNCNNNNTNCNNNNNNNCTNNCCNNGNAANGCGCNNTSNNNNGTGNGNNANNGCCNNGNNTNNANNCAGGCNNGNGGNNGNNNNAANMNCNNNNNCNTCNNTTNNTNNTNCNNNNGNNNNCANKNGCNCCGTANTTCNNNNATNNGCNTTNNNANNNNCCNRNNNAAAACNANGNTGNGWNANYGNACNNCGNCGNNNTCNNGNCNNTANNTNNTNNNNNTNCAANNCNNCNNNNMNNNNTTNNNNNANNNNGGGAANNTRAANNNMNNNNNCANNNNTGNNWNNNANNGCNTNATNCNNNNNCNNTNNNNCNNNNNNGTCYTNNNNNCNNNNNNCNC-ATNNNNAAGNNCNTNANNNNYNNNGNNAANTCCNNNNNTGTGNNANNNCTNNNNTTNNCYNNNNNNANGGNNNTNTNNNCGNGNGNCGGNNCGNNANNACNNNNNTNCNNNNCAANGNTGYAANNATNGNGATNNNNTNNGANNTNCNCTNNNNNNACNNAANNAGNNCNNNCNNNRNNNNCGNNTATCAAACATATGACRTAAGAGCCCTTCAKCAGTGCNTTNTTCGAACCTAGGAGACCATRWTAAATAGCGGTRCACTCGTNCTTNTAAGGGGCTAATCAGGGARGCCAATCGCAAGWGGAAGCGGTCGANCCCACACTNNTTGTNCGTTTGNTCAAGTAAAAGTGCACGGAGGAGAAAGGGGGTKACCGATACCTGGTTTGTGGCAGATGYGAGTCGTAGCATGMANGAAGATGYATCAGAACGAWCACNTTTTAAGCAAGTGGRGGGGGAGTNACTTTCKGMTACYRGCCCGAGCCCAACCAYGTTGAKGCTCTCGGTACTCTTAAATTTATCTNCNGCTTNACNATGCTCTCNGCAGATGNATTATAGATCTCAANTCCTCTACGCTTTAGATCCGACATARATTTTACGGARCGTTTWATACCNAGGKGTTGCTTTCCANACKCACAGTACAGTTCTACAKCAYCGATAARRCCCGGTNCTACATGAAAAGCANACYCCACCGTCTATCNRAGCGGYTRGTTTTAATTAAATGCTCCTATAGATAACACACTAGATTGTACAACYTRGAT-GATAYGCTGAATATGGANGMTGTCCTCYACNCGGMGMTGGGRATAGATGTCSCAYATCCTACTKTGAMAGTRTCNYACTGTRCATAAATYRCGTACTTCNNNYTNNNNTNNNGTAGNTNANCNNNNNACNCNNNNCCNNNNNTCNTNANNCNNAATNNGCCNAANGNANNNNAGCTCANNANCNNGGGNNNNNANNGT-TARNAANGNNGNNACACANNNGGNNNTNNNNNGNRATYSGNNGGNNNNCNANTANNCNCANNTNNNNCNACNACT-NNCNN-NNTAWTNNNNNNCNYNNNNNNATANTTCTNGNNNNGTTNATNGTNNGNNNNGNCNNTNNNNGNGACNNNNNTGSYTNNGNCKNANNCNNGNAMNTCANNNNNTNGNNAGNNNAACARCNNNAGCNGTTNNARNNNNCGATNRNNCNNGNNTNNANCNTACANNNTGNTNNNNGANNWGNCNTNNNNGGANACCNCTNTTTNNNRNNNNAAACRNNNCANNNNNCTNNNCNNNAANNNTNNNNCGNTCNCTNTNCGNANNYNNCCNNNNNNNKNANNNNCANNNTTNNNNNNNGNNNNANNNNTNNYYACANNNNNNNNNNNNNAN-NNCNCGNNTNNCNNNNANTNNTGNGNGNGTNANTNRATNACKTGCNNNNYNNNTNNCNNGNNANGNNNNANTGCTNNTNATCTNNNNNTNYNGNCNNNGCAYCG-NCNNNNCTNNNNNNGNNNNGTTNNNNNNNTNNNTGANANGTNGCNNNGCCNNCCCNCCTNNCNNNNTAGNNCNTNGNNNNGNTTNTNANANANNNANCCNANANGTGGTCNNGANNCNNNNTNNANNANNNAGATNNNNNCNNANNNGNNNNNNNCNCGNGNTNNTGTNNNNNNTNYACNNNNNTNAAANNNNATNGGNCNNNNNNTNNANNGNTANNTNNTAGTCNNNNNNNNCNNNGGATNGGCNCNNNCNNGNNTNNNNNNGAGNNANTNNNAGNNNANNN-NTNANNNNNNNNNNNTGAGANTNNNNGANNNCNGGNNNNTNNNNNNTNNNTACNCCGAGGTTNATNAGCNNNNNNNNAGNNNNANNCNNNNANACTNCNNNTGNNTGNNNNNCTNANNCATGGCCGTCNGNTGNNTCNNNNNNGCTNNCNNCNGNNNNANANNNANTNGTNNSTNCNNNNNGNTTANNNNNNCGNSNGNATTCGCNNGRNTNNANNACTTYNNNNNNTNTNNCNNCNCNNNANCGNNNNNNNNNNNNGTNNTNNGTANNNATNNNNTNNNNNTNNCANNNCNNNNNCGNNNTNNNCNAANNNNNANNNNTANNGNNTYANNNNNNGNNNTNGNNGTNTCNNCNNNTNNCATNNNANRTTNGCANNNNTTNCKTTNNNAACTNNNNGCNNNTNAGNGNNNNNNNNNNTNNCNANNTTNNCNCCNAANNNGNCNNNNNNANNNNNCNNCNNNNNNNNTCWTNCNNNANNNNNTCNGNCNGNNGNNNGAANANNNNCCNNATNTNNNNNNNNNNNCNNNNCNGCGNNRNRANTNANNGTNNACNNGTGNNNANGCNNNGANNANYRNNGCNNNNNNNNCGNGNTTANANNNNNCNNNCAACNNGNGNCNTGNNNNCWNTAANNCNNMNNNNTNGGNNNANAANTAGACNCNCNNTTTCTTNNNSTNNNAACANNNNAANNNNAYNAATGTTNNNGNNNNTNNANCCGANCNGCNNNNANNGKGNNGANNTAGCANANNGGNNANTTGGNNCWNWNNCNNNTNGTATNGNNANNNTNNYNYNGAGGCTNNNCACTCAGCCRNANNNTNNGGGGNCNNNNNGNTNNNGNGTTNNNNNNNNTARTTGCGNNNANNNNTNCNNTTGNTNGTNNGGNNCNACNGTAGNCTMGTGGGAANNCNNANGNNNNANNNNAGNNNGNACRNGNTNNGNCNCAGNCNTNNNNGANTTNNNNATNNMTCANNNTNNNNCANNNNNNATNGNNNANNYCNNNNNNAGAANYGNNANYNGTGNNNNGCNCAGNTANNTNCNTNGTNNNNGCNNGNNCNCNGTNTANTNTANCGNNGNCCNNCANTCCNYNTNNNNNNTGGNNANCRNNANNNNGGYGNNTGCANCNNNC-NNNTTNTNGTNNANTGTNTNCGTTGGNNNANGNNANACCWAGATNNGCNNNNCNGNNMNANCNSCNTNNNNNNTNANNTNCTTNAGNANNAANTNNTNNTNNNYCCGCNNNANYCCNNKNNNGNTMNGTRNNGCNA-NNAGNANNNNNCNCNCANNNNNNNNNNNNNNNNGTNNNNNANCNNANNCNNANNNCNNNNNNTANYNNNNNNNTNNTNNNNNNCNNNNNN-TANNNNNCNNNNANNNANNNNNTCNTNNCNRNNCNNTNNNCNNTNNNNGNCNNNGNGNCNTGCNNNNTGNNCANNANNYTNANNCNNANNNTNNGNNCNNCNNTNGTNTNNNTYNTNNAGANNANNNANAGNNNNGNNCNCNNAGNNNGNNCTNNNNNNNNNYNNNNCNTNNNNTGNNTTNNCNN-NGNNAMNNNNNNNNNMNNNNNNNNNNANTNNATCAAANNNANCWNNTTNNTNNAANNNANRNNTAACTGNNNNNNNNTGNNTNCGNNTNGNNANCANNNNNNTCNNNANNCNANNCGNTNNNCNGANNNNNNGGTNYNNTNNTNCANNNNCNNNNNANNTNNCNNNNNGCNNNCNNNCTNCNNNNNATNGNCGACCNANNNNNNNNNNCNNNNNGNCNNNAGNNNSNNCNGNNTTANNNNNRTNNNCNNNTNNNANANNTNNTGNRNNTGNNNNNTGTTNNNNGNNAANANNANGANNNAANNNCNNNNNATTNNNNNNNTNNNGNNCNNTKACNNNNNAANNNANNTCNANNKGATNANTTNNNCNNNNNNANNNGNNNNNNCNNNNTSTNNNANTNCNTGNNGNNNNNGNANGNGNANTNCNNNGNNNNCNNNNNCNRNGANNANNNNNTGGNTGCGNNNKGTNNNNNNCNCCACNNNANANNNNNANNNNNTNGNGNNNANTNGCTNNTNNNNACN-TTGNNNNCTNTNWCNNNRNNGNNNNNWNNNANNNTNNNNNNNNNNNNNTANNATNNNNNNNNGCGTNNGNNNNNNNCNNNNNGNNATCNNNTNCNNY-GGTNNNNNNNANNNGATGGNNNNRTNNNNNNNNNNNNNANGNNNNGNNNNNACTGNTACNTNNNNNNNNNNNNNNNNNCNTNANGNNCATNSGWNNKNNNNNNNNGTNCNCNGNAACNNNNNNNNNCNNNNNNNACNNNNATNNNANGCTANNCNANNNNNNCNNCNGNNNNNTNANCGNGNNGNNNCTANNANNNCTNNCCNNNNNNNNANNNNNNNNNGNNNCNNGNTNNNGNNNNNACNN-ANNNAGAGGNANNNNGTNTGNGNNTTNNNNNNCNNNNNTNNNANNAANNNNCNGNNCAGNNGNTNNTNCNCCANCACATNNTTANNNTAANNNNNNNATNNNRNNNNNAANANNNNTNCNNCNANNNNANNANTNNNNTNTCNNNANNANNNNNANNNNANNTNNNNTNNCNTNNCNTCTNNCNNTCCNCNNACNNNNNNAGNANNGTNAANNNNNNANNNNNNNANNNNT-NNNNNNNNNNCNNNCANGCANTACNNNGNNNNNNTGNCTNCNNNNTNTNNANANNCNCAANNNTNNNNNTNNNNNNCKNNNCNNNAANTANATCTANGNTNNNNNNATNNCCTNNNNNNNCNNNCNCANGNNNGRNTCNNNNGTNANNNTNGNNNNNCGANNGANNANNNNNNCNNNNNNNNGNATANGNGNNNCNNGNNNNNNNNNNNNNTNNANNGNNNNCAANNTTNNNNCNNANNNNNGTNGNCNMNCTGNNNNNNNNNAANANTNNCNNNNNNAN-GSCNCACMNNGNNNNAANNNANNNTTGNNNNGACNGNNNANNNNNCCNNNNNNTNTANANNNNGNNANTANGNNTNNNNNCNCGCNNNNNTCGNNNTWCGNNTACNNNCNNNNANNNCANNNNANTCTNCANNATCGNGTGNNGTNCCGNNCANNNTGNNNNNACCNNTNNNNNNNACNNNNTNNNNTCNANANGNNNGNNNNNTNNNNNGNNNNGNNNCNNNGCNNNNTNNTNNTNTNNCNNNNTCTNWNCNNAGNNGTRAGYTNTNTNNCATNCNWNNNNNCTTNNNNNNNANNGNNCNANNNTNNNNNNNTTNNTGGTNNNNNNCNCNTCNNNNNANNCNCTNKNCNCNNNANNYCANNNANNTCNNNGNGNCCNNNNANNGMATRNNNNGNNNGNTNNTGNTNNTTNNTCGTNGCNNANNNNNNCNTNNNNNNNNNNAGNNNGNG-NTCTATTNGNAGNNAGNGNNNA-GTCGNKTCNNTANAANAGTCNNANANTAANNNNNNGGNNCANNTNYNCTNCNCNNGNYTGTTGNNNNNNNGGNCNNNNAWTNNNNNNCCNNGNGTNCACNNNNNNTNGNNNNCYNCNNNATNNTANNNNGNNCNNCNNGANNNNNNNNNNNCGNANNNANNNNNNTNCGNANNNGNNNNNNNTYNNNNNYNGNNGNANNAANTNNNNNNCNGNNNCNNNTNNNNNNCNTTNNNCCNCNNNNCGTCNANNNNNAN-NNAAGAANANGNNNNGNNNAGNTNNANNANNANCTNTNTNGNNNNNGNNKNTGTNANNNNNNANNNNNANNNNACATNNNTNTNNNNNNNTNNGCNNNNNNNNNNCNNNCANAANNNGNGCCNNNATNCCCNNANNNNNNCNAAANAGGNNNNNAGNANNNNNNGNNAANNNTGNTGNNNNNANANNNANNANCNGCNGAANNANNNANCYANNGNACNTANNNNNTNNNNTTGGNNNNTNNNANNNGNNGNNNGANNNNGNACNGANNANCCCCRNNNNNNGNNNNRNNNNTNNTNTNNNGNCGNNNNGNNNNTGNNNCTNNNGCCGTNTCTNCCNTNNNANANATGNNNNANCANGNGRTNGNCNCMGCCNNNCNTTANTNNATNNNYCNNNANNGTNNAGNNTCNNCATCCNNNANNTNGANTNNNTANANNGNNNNCNTNCGNNCTANNNACTNGNGAGNGNWNNNAGNNACTNNANTGNATNNCNNCCNTGNNATTNNNANNANNNNNNNANNNANNNNNCNNWNNNNCRCNNNNGACGGNNANCTNATNNNNNNNNNGNCNCNTTGNNTNNCNNCCCNANGNNGNNNNNNNGANNNTTANNNNNNNCCTNANNNNNNRNNTNCNNYNNTNNNTNNNNANTGNNNNNNNNNATNCNGANNNCNNNNNATNNYNNTNRNNNNTGNNNGNNNNNNTTNNANANAANNNGTCCSNNANCGTNCNNNANGANNGNNTCNCNNNNNGNNNNNNANCTNACGNTNNNNNNGNNNNNNNNNNNCNATAGNGTCCNNNNGNNNNNNANSNNNNNNGNNNANANNCNTTNGNNANAANANATNNCCANNNTNTNCNNNCTNGNNNTGGNNGRTNANNNNNNNNNAYNNCNTRNNNTNNNNNNNKNNTNNANNNNACGNNANNNNNNNNTTNNRCNNCNCGWANNNNNCNANNCNNNGCNNNCNTNNNNCNGNTNTGNNNACGNNTANNNGTCNNANNNNNGNNNGNNGNGNNACNNNNNNNAGTNTNNANANNNNNAGCNTTNNNATNNCGNCTNNNNNNNNNNCNNNCNNNANNNRNNANNANNANNNTNNNCCGNRNNR-NNNNNNNNNNNGNNNANANGNNNNNTNNNGCNGNCCNNNNNAGNNNCCNNNNNCNCGNGNNNNNNTGNNGNGNNCCCTNNNANNANTNNNNGNNNNTNNNNNNNNNNNNGGNNGNNRNNNNGGNGNNNNNATGNNNNGGTMCCNNN-NTAANGTCNCNGNANNNNNNANGNGCNGAGTNTNNNNTTRCNNNGANCAANNACNNNWNNNNNANANNNNANNNGNANNNNNNNNNCCNNNTGTGNYNNNGNNNNNNNNNNNNNNNNNNANGNNGCANNNNCGNNNNNNNGTNNTNNGNAANNNNNNNNANGNTCNNANNNNNNNNCNNNCCGGTNCNANNTNNNGNNNANANNNNNNGNAGNNNNNNNNNNNNNANNTTYNNNTNNNGNNNAGNRANACNN-GNNNNNTNANNNNGNNCNANNANANNNANNNNNNNCNNNNTNTNNTNGNGNNNCNTNNNNGNTNNGNNNNNNNNNNNNWNANNNNANNNNNNNNANNANNNNNNNGNNAGCNANNGNNCNTNTNRNNANNGNNNNANCNN-GNNNNANNGANNKNNNANNTTNNGNNCCNNNNCCGNTNANAGCANNNNGNGTNNNGGNNNNNNANNCNCNCNNNNNGNNGNNNNNTACNCCANNNNNNNNACNNANNANGNNNTNNNTNNNGTNNNNYNGTNYRTNTTNNGNNNNAANNCNNNNNNCNNCNNTANNANNCNNNNACCNNNNNNNANANNNNNNTNNNNNNTANCNGNANTNNNNTANNNN-NNGTCNTNNNGANNNCNGNNNNNNNGNNANNNNANNTNNNNRNNANNNNNNNTNNANNNCNANNTNCNCNNNNNNNATNNNNNANNNNNNNNNNNNNNNNNNNNTNNANNTNNNNNGNNCNNTNGTNNNNTCTNNGNNTGNNNNNNNNNNNNANNANNNNNNNCNNGNTTNNNNANTCGNNNANNNNNNNNNNTNYCNNANATGNNNANNNNCGCNACNGTNANNNTNNTWNNNNNGNATNCNCANNNNRNCNNNNRNNNNTAAANNNGNCNNRNNNNNTNMCNNTANNANNTTGCNTNNNNNNNTNNNNCKNGNNNNANNCNGNNTAANNNNNNNNNNTANANNNNNNGGNNGNACANNTNNCRNNNNNNGGNNCNNNGNNNNNNNNNNNNTTTKNNNNNNNTNNNTNGCNTNNNANCNNRNNANNNNNNNTTGTNAGNNNGNNNNTNAANNNGNNNNNNNANNNNNNANTNTNNNNNNNNNNNNN-NTNANTNNNNNNNNNNNTNANANGNNNNNNCTNNNTNNNNATNNNKNTNTGNCGGGRNGGNNNNGTGAANNNNAANNNCNNGNAANNNNCANNCNNNNNNNNNNTNNTNNNANNNNNCNNGNNNNNGNCNNNNNNNATNNNCNACGCRMANNNNMGNCTNNNNNNTGNNCNNNNNNANANNNTNNGNNTGNNTNNNNNNNNNNANGNGNTNNNMNTCNNNNNNGANRNCNNTNTNANNTNNMNNNNANGNNNNNNNNANNNNANNANCCNNTSCNNNNNNNNYTYANNNNTNTANYNNNNNAGNMKNGNNNNNTNNNNNNNNNNNNANNNNNTGCNNNNNNNNNNCNANNNGNNNGNNNTCNNNCTNNNNNGKNNANNNYNNTWNNNNNAGTNANNCNNNNNTNTNCCNNNNNNNNANNTTTNNNNNNAKNANNNNNNNNNNGNNNCANGTNNNTTNNNTNNNNNWNNNNNNNNNGANNNNNANNTCAGNNGNNWNNCAGNNNNNNNNNNTCNNTNNNGNNNNGNNNNNNNNNNNNNNNNNNNNNTNAGNNNNNNNNCNTNNANANNNANNNNNNNTANNNNNNTNNNNNNNYNCNNKNNGNNNNNNNNNNTNTNTNNCAANNNNNTNGGNKNNRGNNANNANNNNNANNNNNNNNNYNNNTTNNNTCNNGNCNNNNNCTNCNRNNNCNCCCNNTNNNCNGCGTNNNGTANNCNNNNNAGNYNCNNNNTNGNNCNNAANCCANNNNGANATNANCNANGNNNANRNNNGNTNCNNNNNNGNNNNNANNATNNCTNNNGANANTTANANANARTNNNNNNNNTTNCCACANGACNNNNCNNGTNNANGNNANNNCNNGGAGCNNNNNCNNNNANNNNNNNNANGNNN-NANNWNCCNNGCANNCCTGNNNANNACGNTGNNGNATGNNNNNTGNCAGNATAYNNANGNCANNTNNTNGNANNNNNNNNNANANTNTGNNACGNNCNNNNAANNNTNNNCNGAGTGNCNNGTCTNNTNNNGNTNANNNTNNNNNCNAGNNANNNNNN-TNCNNNCNNNNANNNNCNCANNNGNNNNAANNNNNNGNNNNTNNNTGNNCNNNNNNNNCTGNTTTNTANGGNGGNNNCNTANCNGNCNNNNTNGNNTNNNNCNNNTATNNNGCNNNNNNANNCNNTTNTTANNAANNNNNGAGCNNCGNNGCNNANNNNNNCNCNNNNNANANNNNTNGNNCCNNGNNNNCNNNNANNGTNNNANNNGGNNGNNGATGNNTNNNNNNNNNNNAANNNNNCNNNATNCNANNNNANNNNANNNNNNTAGYTNNCANCANRNGNNNCNNNNCACCCTGNNCNGNNTGGNNNNTNCGNNNCNGNNNNTNNGNNNNNNNNNNNSNNNTNAANGGCTNNNNCNNNNTTNGANANNNNNTNNNCNNNNANNCNCNNTNNANNNNANNNNGKNNNNGTNNAANNNANCSNRCNNNNNNTNANNNNNNGTTACNNNTNNNANNCNGGAAGNNNNNNNNNNNNAANANNTNNNNCNANANNNNRMNANNNNNNTTNNNNTGNNNCNANNNANNNCNCNAANNNTAANNNANNNANNNNNNNNNTTNNCACYNNNNNNNNNNNCNNNNNNNGNNCNACNN-CNCNGNNNNANCNGANCANGNNNNTKACNCAACNNNNNCCNNNNGNNNNNCTGANANNCNNNTTNNTNCNNNNNNCNNCANNAGNNGGNNTNNNNGNCNNTNTNNNNNGNGNANCCNNCNNNNTNNNNNN-NNNNNCNNTRNNTNNNGNACGANTNGNNNTNCNCATCGNNNTNNNNNNNNNNNNNNNNGTNNNNANGNNTGTNCNGNNGNTANTNNNNNNNANTNNANNNNNNRNTCTNTNANNNNNANCNNNNNANNNGNNNNNNCNYTNNANNAATNNNANGNCNNGNTCTCNNNNNTNATANNANNNCNNNNGNNNNNNNNNANNNNNNAGNNGGNCNNNNNNATTNNTNNNANYMNNANGNTNNNNNNGNNNNNNNNCCNNGNNNYNNWNNNNNNNNYNNGNNNNTNNTNNNRTNANNNNNNNNNNGNNNNNGCGNANTNNGNATCTCNTNNCNNCNNNGNGNNNNNNNNGTNNNNCTGNNNNNNNNNNGNNGTATNMNNCNNATGNNNNNNNNGANGNNMANNNNTANNNNNNNNNNNNANTNNNNNAGNNNNCCNNANTNCNSNNGNNNNTNNNNNNNTNNNNNNANNNNGANNNNTCNNTNNNNNNNNNNNNTNNNCNNNNNGNNCTNNNNNNGNTNNNGNNNCNNAANNTNNNANNNTNNNNNNNNNNNCNNTNN-NNANGNANAGTNNTNNCNNCNNNANCNCWCCANCMNCANTTNACANTNANCGNTNGGNTCNNNANNNTANANANNNNTTCANNTNNANGNCTNTNTTGCTNTGANNNNANATNNNCNNNTNTCTNCCTNNCTTNGNNGANTNGTTCANTTTACNCNGNCNANTNGCGNGNNNNNNNANNAANANNCANNNCNNNNNTTNGNAGNNANNNNAGGNGNANCNCCNANCNCCNNAGNNNNNGNATTNA-NNGGNNNNNNNTTNYNGANNNNNCNNNANNNNWNNCNCNNNNNCANTNNNANAMNGTACTNTNGCACNTTNNNCCNAGNCNNCNGNNCATNGATNCCNNTNNSNYNACTNNNGNNCNANNNNNGNTNGNCTCNNTGGNNCTKA-NRCNNAATGAYCSGGTANATANRTNNNNGCN-YCNTNNGCANAYGNNCNNTANNNNNNNNTANNTNTGNNGTANANNNNNGTCNTANNANNNNNNNANNANNRNANNNNNNNNNTTNNNCNNGNTANNNNANNNNNCNNNNNNNNANNNGANNTN-NCGN-NNNTNANNNNCCNTNNCCGNNCTNNNCAYNNNNNNTNNTNNNNGANCNNNGNNMNNNNGNTGNNNNANNNNNGNNNCNNNANNNNRGNCTANANNNNNNNNNNNNNNNNNNNCNNNGNANANNGNNGCKTTTAGNNNNCNNNGNNNNNCGNNNCNNNNNNNNNNNNTNNNGNGNNNNNNANTCNNNNNNNCNCNNNNNNAATCNNNNGNNCNNNNNNNNAANNNNCCNNNNNTNNNTGN-NNANNNTTNNNNNNNNNNN-GCNNNNNNNNNNGNNNNYNANNANNNNNCAMNNNNNNNAGNNNNACNCNNNNNRNNTNGNGNNNNNNNG-ANNCNCNNNNNCANGCANNGNNTTNNNNNNNCNNNNGNNSNCNNNACTCNNTNNNNNNNNNNCNYNNNNNNNNNNNNNNTNCCNNNNNNTCNTTNGNCGNNNNCNNCNNCNNNNNGNTCNNNNNNNNNCNNNNGNAGNNNTNCCNNNNTNNTNNNNNNNNNCAN-NTNNCNNNNNNNNANNNNNNNNANNGNNNNGNGNNANNNNNNNNNRCNNNNANNTTGNACNGNNNNNCNTANCNNNCGNTNCNANNNNNNNTNNNNNNNTNGANNCNCNANNNNNNNTANNTGNNNNGNNNNNNNNNGNNCNTNGRANNNCNNNCNNNTNTTNGGNNACNMKNANNNNGNTCNATNNWNACCCGNNNNNNNYGGYGANGCNNNCCNCTTCNNNANGNGNGNNNGNCNNNCANNNNTNWNNNNNNNNNNNCNGNNNNNNNGNTNGGACNNNNNGNNNNNNYNCNNNNNNNNNGATNNNNNNNNNNTCGNCANGTNNNGNNNNYNGGCNANTNNNANNNNNTNNNNGTNANCNNANNNGANNNNNNNNGNNGATCNNNNGYNNNNACNAGNNNNANACANNNTNNNANTTNNAMNNNTNNNTNNNNNTNNNNNNNCNNGNNCNNNNNNGATNANNNNTNNNKNCNNNNNNNNCNNNNNNCNNCGNGTNNGNSNNNNNNNNNNCNNGN-NNNNNNTNANNNNGNNNSYCYCNANTGTNNNNACNNNNANNNNNNNNNNNTNNNKNTNNNNYNNTNCNNGCTSNNNNNTNTGNNCTAAGNTNNCAANGCTNNNTTNNNCNTNCANNNCAANNANTTAGTTNNNKCNNCNGTGAAANNNGNNNTNNCNNNNNGRNNNNNCNGNTNNCNNNNNACNNCNNNNANNATAATNGTNNNGNNWNNGNAGACNNNCYNNNGTNATNNGCATATNMGTCGNRNNNNTNNNNNNNNNANNNNNNNTNNNNNNNTCNNGGNNCNNNARCNNCNGNNTTNNNNNNGCNNNNTNNNNATNTATNGACNNGNNCCNNNNNNNGTCANNNNNNNNNNNTNNNNGANNNNANNNNNNNCGTNNANGYNTGNCNANNNTCTATNNNNNNNGKAANCNNAGNNGNTNGTTNNGTNNGTNNNGNTTNCNGNWCANNNNNCNNGNGNTNNNGGRGNANNNNNNNGNTNNNANCNNNNNTNNNNGNAANANNGNGNNNNNNNNN-TANNNNANNGNAAWCNNNGNNNNGNNNNNTNGNANNNTNNMNNNGNNWNNNAATNTNNNANNNNNNNNTTNNNNNANNGTGNCGANTCTCNGANAANNTNGNNNNNNNNNNNNNACCANGNNTGNTATAMGCNNNACCCNNANTNNNNNNNNNNCNNNNNNNNTNGANNNNNANNNNNNNNNTCNNNNNATCCNCNNACNGANNNGNNNNGTNNTCNACNNCTANNNNNGNNNNNNTNNNNNNAAANNNNNNNNNCNACNNNNNGNNANTNNNNNNNCNNNGCNNNANYNANNNNNNCTTNNNNANNNTNNNNNCNANNNNNCTNNNNNNTNNNNCTNNNNNNNNNNNNNNNNNGNNNTNNNNNNTNCNNNNNNNTNGNNNTNNNGNTNNCNGGNNNNTNNNNNNNNNNNTNANGGTGYNTNNNNNNNNANNTNCNNNRNNCNTNCNNNNANYCRNNCCNNNNGGCNGNTNNNANNNNNTTNNCNNSNNNNANNNNNNNNNCNGNGYGNNNCNNNNNNNNNTAGANNNNNGNNNCGNGNYTNNNNNTCCNGGNNCNNNANNNNANNNNTNNCGGNANNNNNTNNNNNNNCCANNAATAANNNNNTAGNCANNNNTNNCTNNNNNNNNA-TTNNNNANNNNCTNNNNGNNWNNNNCNGNGNNNNNNNANCNNNNNNNANNNACAGNNNNNYNNNGNCNNCNNACNCNNTNNTNNNNNNNNNNGAGTNNTNNNGNNNTNNNNNNNNNCNNAYAANNGNNNNNNNTNNANNNTCNNTNNNNNNCNNATNNNNNNNNNNTANNCGNGNTTNGNNNANNNNNNSTNNNGANNNCCGGGGNCGNCNAAANGNNNNTNNNNGNNNNNNNNTGNNNANNTNNNNATNANGNCGYNANNCNNCTNNGTNNTNNGNNGACRNNNNGNCGNNNANNNCCNNNNGNNNCNNNNNCNNANCCNNNNGCANNTNNGTNACNNNNNNANNNNNKNNATNNNNTTCTNNNNGANNNNANNNNNNNNGANNNNNNTANNNNTNNNNNCYCNNTCNGCNNNNNTNNCNGNNACNGNNNNCNNNTNNNCNNNATNN-NNGNNNGNNNCNNNNNNCACNTNNNTTNNACNNNNNNSCNNTNNGNANNNNNNNANGNMNANNNNNGNNNNNNANNCNTNNNCNNGCNTNNAGCNNNNNNNNNANNNNANNACNTNNNNTGNCNNNNCNNNNTNNMNATNNNNANGNNNNAANTNTCNNNN-NNNANTNNAANTNTCNNNNGNNANNNNTNGNNNN-NANNGNNANTNNNNTTNNNNNNNNNNNNNMNNNNGNNANANANNGNNNNNNNNNNNTGCCCNCNNARNNNNNNNNNNNYTTNCNNACGNNANNCNNNNGCNNNNNNCNCANNNNGCNCNANGGNRNNNNTANTNNRNCNNNTNNNNNGRGNNNNAGNNNNNTCNNNCNNNNNNTNGNNNNNNTNNACNNNNNNNGANNNNNNNCNNTANTGGNNANNNAACNNNNNNNGNCNGNNNNNGNNNNNNNYNNCNTNTNNNNNNNNNNNNANCNNNNGNCAANNNNNCCGNNTCAYNNNCNNNRCGNTNNNTTNNTNNNGNCNNNNANANANGGCNNNNNNGCNTNGNNNTNNNNNTNNNNNTTNNCNNGNGACNNCTNNNNTGCNCGNNTNTNTNGNNNNNTNNNGNNTANCANNNNTNNCNTNGNNTNN-NTNNANANTNTNNNCTNCN-GNNNNNNNANNNNNRTNGNNANNYNANNCNGNNANTANTNNCNNNTGTCNNCACTTTNNGNTNNNNNCTGNNTNNNGNNGNNANNANANTNNNCNNNWCNNNNNNNNGNNNNNNANCNNANYNNNNANAGNATNNNTNNNNNNNCNGCANTRNTNCNANNGTTNNNNNNGANANTNNANGGAGNNNNNNNGCNNNNANANNNNNNGCNGNNNNNNANACNNNNTNRNNTNNGNNGNNNNNANNANNANNGGNNRTNNNNNCNNNNNGGNCNTNNNNNNNGNNNNNNAGNTTNNNTNNNACNNCNANGNNNNNNNNCNNAGNTGNNNNNNCNNNNNNCNCNNANNNGGNNNANNNNNTNGNNATTTNTNNNNNGNNNNTNNGNCNNANNTGTNYCTNANRNNNNYGNTNNNNNNCNNNNNGNTNNNNNTGTNANNNNTTNCNNNNTGNNNTNANNANNNNNGGNNNRGANNNNNNANNNNNNNCNNNNNAANTNNN-NNNNTNNNCNNANNNNANTNNNNNNNNNCNCTGTNNNAAANNTCCNCNNNNNNTNTNNNNNNGNANNNNNYNATYNNNGNNNNNCGNNAGANRNANNTTTNGANNNNNATTNCNNNNNNTNANGNNNNTNNNNNNNNTNNNCNNNCNACNTTNGNGNTTNNNNTNNNNAANNNNNANNTNNCGNNGANNNNNNNTTGNRNNTNNNNNTNNNNTTTAANNNNNNNNNMCNNNNNTNTTNNSNRNNCGNNNNTNNNNTNNCNCNCNNTNNANNAANANNTTNNCTNNNNTNNANCGNTTNYNNNNGNGYNNNNTTCNNNCNGNNCNNGNNNTAGANCTCNNNNNTNGNTYNNCNNANNNNNNNCCAGNGNNNNNNANCTNNCCGNNCNNTNNNGNNNGANNCNGNGNNNANNNNNNNNNNNNNNAMGNGNNTGNNNNNTNNNNNNGNNANTATNTNAGNCGNNNNNWNGNNNCNANNNGCTNNNTCNNGNNNNNNNNNGNNNNNNNWNNCNNGNNNNNTCNTNNTNNTNNNNCNNNNNNNNNNNNNNCNTNNNNCNANGTNNANTANNGTGNTNANGNTNNNAAATCASNNRNANANNNNNTNNNGNNNTTNNNCCTAGGNNNNGNCNNAANNNNGCNNANNTNNNNNNNNNNTNNNTNNNNNNANNGNNNNNNCNNNGNNNNTNNATANANNNTNNNNNNNNNT-GGNNNGNNATNCNAYNTNCTNRNNGNNNNNNNCGNTTCNNNNNANCGTNNANNNNNNGNNTNNNNTNNNCNTNGANNNNNNNNNNNNNTCNNNTNNWNNNNNNGNNNNNNNNNNATNNNNNGNNNNSNGAGNTGCNANNNNNNTNNNNNNNNNNNTNNGMNANNAANNAGNNNNTNNNTNNNNNNNNNTTCNNNNNNNNNRNNNNNNNGNNGNCANNWNNNNNNNNNTTNNNNNNGNTNNTTNNGNNANANTTNNNNNGNNGNNTNCNNNCNNNNNNNNYNMNNTNTCTANCNNNNCNNNANTNNNNGNTGNNNNNNTNNCTNNNANAGNNGGNCNNNNNNANANNTNNNNNNACNAYTNTNNNNNNANANGNGNNTNANANNNNNCNNYNNNGNTNNNNGNNCNNNNNNNANANACNNNNCTNNNNNNCNGNNNNNTNGNNNNTNGNTNNTGNNNNNNYNNNNCNANNTGNNNNNNNGCNTCNNGGNNTNNGAGYAGNNNNNNCNNANNGNNNNNNNNNTNNNNNCTCAGNNNCATNTTNNACANNNCTNNNNNNCNNNTNGNNGATRNCCCNGNTTNNNCCGNNNACRNNTNNTNNNNTNCNTNNNTGNNGNANNNNNNNNNGCNCNNNNCNANCNNNANNNTNGNNWNNNCTGNNNCNTNAANNCNNNCNRCANTGTNYNNTNNNNNANGNNCCRNNNTCNANNANNNNNNCNCTTANNRNCANTCNNTGNWGGNGNNNNCNNNNKNGNNATTNNNCTNGTNNNNNNNNNNCNNACNNNNNATTNTNYNNNNACNNNNNACNNTYNCTTATNGNNNNANNNNNNNNNAATAANNNNNNCNMNNGNTGANNNNNNTNNNNAGGNNNTNANN-NNNNNCTNNNNATNNCNANNNGCTNTNNNGNNCNTNNNNTNNNNRTCNNNNGGNNANNNTTNNTNCNNNTNNNGNNNNRNTNNNCTNNANTNGNNNNNNTNNNGGNNNNNCNNNNNNTTANNAGNACNNANNNNNNNCGANNNTTNNNNNNNNGNANNNCNCTTANNCNNCNNNCNTANNNNNNCGGTNRNCCNCNANNNNCNNGNNNNTNNNATNNGNNNTCTNNNNGCNNNANGNNNNGNNNNGNCNNNNGNNGNNNGNNNNNNNANCANNTNCNNNNNANNNNCNNGNNNNNNNNGNNNNNANNNNNNNNNNNTNNNNGNNCNNCANNNNANNNNGCGGNNTNTGNNTNNNNCNNNNNNNNNCCANANNNGNNGGNNNNNNNGATNANATTCAANGRGATNNNNNNNNTNNNANNCNNANCTTNNNNCNNNTNCNGNNTNNNTAGNNNCNCANNGNNNNNTNANANNGCNNNANNCNTNMNGNNTNTNNNNNNNNATTNCNNACTNNANNNNNNNCNNANNNNNCNCNNTTNTNNCANNNNNNNNNNNNNNNNTTNNANTNTCGNGNNTANNNNTNNNNNGNCNAGNGNNCNGNNCTNGNACANANNTNNGNYAGTGCNNGNNNNTNGNNANGNNCNGNNNNTNNNGANNNNNNCCNTGANNNCTCCNGANNNNGTANNNNTNNNNNNTNGANNTNNNANNNCGANNNNNNCNNNNANANNNCNTNNCKCNKNANNCANNNNNNNNNTNYNNNGTNTNNNTCNNGCCCANGNNNNNTNANAGNNATNNNGNGNNCNNNNANNNCNNNGNNGTNNNNANNNAGTNATWNNNNTANANTNN-NNNGNNCNNNNNNNNCNNCNNTGNNGCCTGANNNACNNTNNNTNNATNNCNNNANAAATNNNRNNNNNTNNNNANTTNNNNGARNANANNGNNNTNGNANNANANNNCTNNNCNNGNATNGYGANNNNNANNNGNNNNNWNCNCNTTNCTTNNCNNNCNNANTRNTCNNNNCNNNNNTNCANNGNNNTNGTANNNTNNGGNCNTYNGNNYAAGNNNNNNGNNNTGNNCNNNNNNNAGGNNACTNNNNNCNNNAAGNGNCNTNNNNNNNTNNNCTNNTAGTNAGTNNNNNNNATNCNNNNANNNNNNNNTNGTANCNNNGNANGCNNNNNCNNTNNTGCNTNNNNGNNNTCNGGTNTNNNNGNGNNGG-NNATAANTNGANNNNNNTTTCNAANNANCNNNNNNNNNNNGGNANGCNNTNNCNNGNNCGNNNNWNNNCNANNNNTNNCTTCCNTNNNNNNGNNNTNNNNNNNNTNNGNNCTNACNNNNNANTNNNNTTNNNGNNNANNNCNNNRNTNCNNGACNNNNNCGNNTTNNNANNTNNTGTNNYNNNCNNCGNNNMTANNTGCTTANRGNNCNNNTNNANAGGNNNNNTCNTGANCNNNNNNRNNNTNNCNNGTCNNNNNRMANGNNNANNSGATNNTTNNGNNNNCANTNNNGNNTCTGNGNGCNNNNNNNANNNNNCTNANNNNNNNNNGNNNNNCGNNGNNNNANNNA-NNNGNNTRGATCNRCNNNTNNNNNNCNTNGACNNCNCGNNNKNNTKCCCNCGNNGTNNNGNNTNNNNNNCNNNTNTNNNNNNNACNNNCCNNTNNNGNNNGNCAGNNNNNN-NNNAANYTANNNNNGGNTCNNNTANCNNACNNTGNNANNCANCNNNGNNNNNNNAGGNNCNNNACNCNNNATGGNANGNAKNTTTGNNANNGTANNNAGNNGNNYTNNN-ATGNNNNNNTGGCNANNNNNNNTNATNTNAANNNNANNNCNATCNNNCCGNNCNNNGTANNNNNNNNCTNNACNNNNNNNNNNNNNNRNNNNNNNNNNNANNNNNNGTNTNNANNNNTGNNCKCNNNGTNNNTNTNCNYNGNNNNNCNNNGNNNNTMNCNNNCCNNNGNNNNNNNAACNNGNNNNNGNNNNAANTNGNCNNNTNNNNANNNANCTNNNSCANCNNNNNTNAGNNNNANNCNNNACGNGNANNTTAGNNNNANNNNTNNNGANGNNTNNTNTN-AGNANANNNNNNNNANNNNTNNNNANNAGTNNWCGNATANNNNNNGCNTNNTNNNANAGTNGNYNTNNANNNGNCNGNNANNNNNNTNAAAANGGNCNSNCNNNNGNCNCANGNAANNANNTNNNTCACNRGANACTTTNCNNNNCCNNNNNCTTYNNNNNTANNNCNTNNNNNNNNTNGTNNRNGNCNNNGNTCTANNTNTNGNCNGNCNNNCTNNNNNNTCCNNGNNANNAGGCNNTNTTNGCNTNNNNNNNNGNNNNNNNNGAGANTNCCNNGNNNNNNTCTATNTANANNT-NTNNNTNNNNNRNTNNGTANNCNTNTNTNNNNNNNNNN-GNNNAGSNNNCCNGNTCAGNNTCNNNAANGGGGNNNNNNNNGNNNNNCNNNNNCNGGTGNNNNTNNTNNNACNTCNNCNNCNNNTNNTCNTTNNNNAN-TNACNTGNNNNNNANNNNNTNGNNCANNNNNANNTNGANANNTTTNNANNAGNNNGANNNCNANCNNNNGNNNTANNTNTANNNCNNANGATNGTNCCNNNTGNNCNNNCGNNNNNNNNNNNGNNNNNNCNNNGGNNNCNANNTNNNANNNNATNNNNNAKCNARNGNAANGTNNCNGNNTNANNGNNCANNCNNNANACCNTNNNCTNNNNNNCNTNNNRNNNCTCNTNCATCNANGNNNANNANGGNNNANNNANNTCNNNNNNNNNNAANNNNNNGNNANCGNCNNNNNNNNNNNNNCCNCNANNNTNNNNGAGNNNCNNGNNNNNGNNTGTNNNGNNANNANNTCTNANCNNNCNNNNNNTNTNNNNNTGNNNNNNCNNCCNCNTNNNNNTNNNNNANNNCGNNRNNNNNNAANNNNAANNNANNGNNNTNCANTGNNANNNNNTNNNNNNCAGACNNNNCCNNNNCNNCYNNNCNCNTNCCNNNCNNTNNGNNNATANNGNNNNNGNTNNNNNYNNNNNNNNCNNNGNANGNNNNNNNGNGNNGNNNNNNMNNNNTNANNTNTNNTNGCANNTGNNNGNNACNNNNNANTCNANNNANNNNNNGAGNNNTGGNNNNGGNNNTNTGTANNNNNANNNCNNNNACNNNANNNNNNANGNNNGTNNNNNNNNNNMNNGNNNNANNNNNNNCCNNNCNNATNNTGNNTNNNNANNNNNNCNNGRNGNNNNNNNCNCNNNGNNNNNNNNTNNNNNNANCANNNNNNNNNANNNTNNNTNNNNNNANNNGNTNNNNNNTAYNANGNGNNATATNNNCNNNNNNNACNNGNNNNTNNNNNNCANNNNNTNNCNCNNNNNNNTTNTNNNNNNNNNNNNNNGNNTNNNRANNGGAAGNNAGNTNNNNNANTNNNNATCGGNNGCNGNCCNNNGNGCNAGNNNNNNTNNNNNCNCANTNNNNNANNNNNNNGNNNNNNGNN-TNCNNTNNNNNTNTTNNTNCTNNNANNNNNNGNNNNNANNNNCNACNNNNNTNACGTNTANNTGNNNNNTTNTTNTNNNANANATNGNNNNNCNNNNCNNNNNNNCANNCNNGTNNCACANNNNNGTCANNTNNGCNNNAANNYNG-NTNNNANNNCCCTCANNNNNCANGNTNNNNNNNNNNNNTTNANNGTNNCTNNNNANNYNNGTTANANNGNCCANNANGNNTNANNNNTARNNTNGNNYANCNNTNCGCCNKAANGNANNNNNNNCCANNNNNNNNYTANTCNANNNNNCNANACNNAGNNANNNNNTNNNNNTCNNAGANNCTAGCGNAGNNNNGTCNNNTNMTNANNCNANGGTGNCTNNNANANCNNNANNTNNNNNNGNNNCNNNTNGARNNNTNNNGNNNNNNNAGNNNNNGNTTNNNNNNATGTNNAGNCCNNCGNNANCNNTNNNNNC-NGTNNNNCYNGGNGNGGNANNANNNGNNTNANNNNACCGNNNNNAGNCCCNTNNNNGNNNGCTCNNNCANGTNNNCNNNTNNNNCNNNNNNNNYNNNNNNNANNANCNNGANNNNTNNNCTNATNYNCTNGNANNNNGNNNANCNNCANNNGNNNGNNCCNNNNTACTNNCCGNCNNTNNNGANNNGNGANCNYNANCNANNNNAANGNAYNNAA-NCGGGNCNNNGNNNNNNTNANNACGNNNNANGNTNNNNNCCANNNNNCGNGCNTNNNCNNNNTNNCNGNNNNNNAANNGTGNNNANANNNNNCNNCNGTNGNTNCNNNNNNNNNCNNNGNNNCRNNNNNGNNNNNNNCNNCACNNNNGNNYNTCNANNNNNNGNNNANNNNNNNTNTANNNNANNN-TNNNNGGNNNNTNNNNNGNGCNNNATCNANTGNNANCNANAGTNANTNCNNYNNNNNNNNNGNNNNNTNNTANNNNNNTNGNTNNNNNNGCNCNTANNNANNNNNMANNCNGNNNNNNNNNNTNGNNNNNNNCNANNNGNNNGNNNTNNANTGNTTCNCNRTANNNATNNNNCCNNRNAAACNNNNNNCNNNNNTNNNTYNCNTNNANTCNNGNNNNTCNNNNNGNAGNNTCAGNNNNACNNNANNNRNNTNANNNNNNNNNNTGNNNNACNGNNNAGNCNNNNNGNNTNAWNNNCNNNGNCNNNGNNNCNNNNTCT-NNNNGNNGANNNNNNNNTNCNNNNNNNTRNNCNNANNCNNNCNNCNNANNNNNNGNTNNNNNNANNNNNCNNNNANNATNNNNGGGTNYNNNTNTNNRNNTNNNNNNNNNNNNANCNCNNCNNNCNGNNNNAMNANNNATATNNNNNTNNNNTNCNNNNGNNGNANNNNNNTTNNNNTGNNYNNNNTNNNAGNNNNANNTNTWNNNTNTNNGNTNGACGGNNNCNAGNNNNAGGANNGNGNCNNGNNAANGNNNNNCNNNNNNNTNNCNCYANGGCNGNNNNNNAGNNNTNCNCNTNNNAGANNNCNNNNNNANNNNNNCCNNNNNNNNNNNNNNNNSNNNNNNTNNANNCTNTNCANANNNTGNNNNNTANGCGNNNNNGGNNNNANNNNA-NNCNNNTNTAANNNNNCGTNNYCNNANTNNNNNNNNNNNNANNNNGNNNNNTANNNSNRGGNNANGNNNNRNNNNNNCGNNANANNNGNNCNNNNCNTNANNGNNNCNGNNNNNNNCCNNCANNNTCGNTTCNNTNNCNNNNNNAANNNCNNNCNNGGNNNNNGNNTNNNNTNGNNGNNNGNNGNNGCTANNNANNNNNNNNNNNNNNNGNCNNNNGCNNCNANNNNNNNNNCNNTNNNNCNNNGNNGYNNGNNNNNACNNNTCNCNNNCNNTNNTNNNNNANNNCNNNANNNNGNNNNNNNANCAANNNGANNNNNSNGNNYNNNNCTNNNNTNCNAT-ANNNNNNCNNGNNNNNTNCNANTGTNNNNNCGNGNNNNNNGNANNNNANNTTNCCGNNTNCNRTNGNNNACNNAGNNNTGTNTNCGNNNNNNNNNCNNNACNGNACGNTANNTNCNNNTACCNNGNNCYNCNTNNTANNGANNTNANNCNNNNNANNNTNNTNGNNNNNNGANTNTNGNNNNNNNGGNNNNNNNANNNNNNAANYCNNNNNNNNNANCNNNNNATWGNNNNTNGCNNTNGNNGNAGNNANNNCGNCNNNGNNNNNCNNNNNCRGANTNGCCNNNNNNNCYNNAANTNNTNGNNNNCNNNRNTTANNRNNNANNANANTNTNTNCNNTNTNNNNNNNNNNNNNNNTCNNNTNNTNNNNNCNNNNNNNNNCNNNNNNCGNNNNNNNNNNNNNTNNNNTCNNNANANNGNNNNNNNNNNNNNNNANNNNNNNNNNNNNNNNTNNNGNNNNNNNNCNTNNNNCNACNTNNNNANNNANGNNNNGTNNNCTNCTNTNNNTNTGTCGNNNTNNNNNNCNNNNNACNNNNNNNNGANNNNNNNNANGNNNNCNANNTNGNTCANCNNNNNANTNCCNMTNGCANTNTNNNTNNNNNNNNNNTNGACNTANNATNNNNGGCNNCNNGATNNNNNNNAGANNNCNNNNNANNNNGCNNCGNNNNNNNNNNTNNTNTTNNNNNNNNCNNMGTNGATTNTNNNNTNNTNNNNNMNGCNNNNNTNNNNCNCNNTNNANNTNNNTNT-GGNNNNNANTGNNNTNNNANTNNNNGRTNNNNGNNTNNANGNTNNNNNNNNNNNNNCNNNNRNCNNNNCCNNNNNGCNNNCNGNCANTNGNGACNNNNNNCGNNNTNTNNNAANNNANRNNNNCGACNCNNCNNNNNNNNACNCNKNRNANNGNNNNNCNNNNGNTNNTNNNNNGNNTANNCGNNGANNNANAANNTNNG-TNGNNNNNTTNNNNNTNANNNNNNCANNNGGCNCNCNGYACGCNGACNNCNANTTNNNNNNGNNNNNNNNNACNNTNTNANNRNCNNNANNNNCCNGNANNNNTTTAGTNTNNNNTNTGNACCNTMNNNYNCCNNCANNGNNTNNNANNNNNNNNNNGNNGNNGNNNCNCTNTNNCCNCNCNNCNNCNNNTNNNANNAANANNNNNNNGNNNNNNNANNANNNNTNANNNNNTNNNNNNNNNNANNNNNCNNNNCNTNNNNNTTANCNNRCTNNNNGNNTNNNNNCNNNGNGYNNNCNNGNNTNNNNTGNNNAANNNNNGCNRCNNANYNANNNNNTNNNCTTNANTNGNNCNNNNNNANNCMGNYCNNANANGNGNNTNNGWNNNNCTAANNNANNNNGNNYTNNAYNNNGWNNNNNNNAKTNANGNNCNGNNAANNNNNNGNNGCATANNNNNNANNNGNCNNNANCNGNNANNGNNNTNANANNAGNNNNNANNCNNGGNNNATNNNTNANNTTANANANGGTTNNNNNNTNNNNNNNNNNANTCNNNGNNNNNNANNGNGNKNNNNGNNNNNTNTNNANANCNCN-CNCNNNNN-NNNGGNNNNCNNNNNNNNNNTNNNNCNNNNNNNCGGTGNCNNNNNNNANCNNNNNNNTGRNNNNNNNNYNNANNTNNYNNNNNNTNTGNTNNTCCCTCNCNNNNNNGAANCNNNYNNYNCNTCCNGTNNRWNNNTMNNNACGNNNACNGCGNNTANNGTNTCRNNNNNMNNAYTCGGANNNNNANNNNGNNNCGNANNNNNNCNATNNNNGNCCNTNTYNNTTNCGNNTNNNNYNNTNAANNTNNNNGCCNNCNAGNNNNTANNANNNCNGAGCCTNGNNNNNNNANNGNNN-NTNGMCNANCCYNNNNNNNNTNANNCNNNNNGNNNNNNNNCGNTNNGN-NGANNNNNNNNNATKNSCTGNNNNNNTNNNNCNANNNTNANNNNNCNNNNNNCANANNNGNNCCNNTNTNAANANNGTNNNNTGANCCGCNCANNNNNTCTCTGRNCCAANNTNNNGNNTNNGNNNNNCGTNGCNNTNNNANNNNNNNNNGNTGCNNKNGNTNNNGRACGTNNNNNNNGNANTNNNNACGNNGNATANNTNNNYNYNNNATGNNNNNCNNGNGCANNCNAKNNGNNNNNANNNNYNGCNCNNNNNNNANNRNNNCNNNNNNNGANCNGNNNNCNNNNTNNNNNNANNNCTNNNNNGNNATNNTKNAGTTGANNNNCNNNNCNNNNNNNNTNGNNNNTNNNTNCANNNNTCNNNGNCNNTNNGCNGRNNNNANCNTNNNNCNNAMNNNGNGGANANTNNNNNTNGANCNTNNANNNGNNNNNNNGNNNNNNNNCNCNNANCNCTCNNCNNGNNNNNNNNTNNNNNGNNNGNNNTNN-NNNNNNNNNNNNGNNNNACNTNNGNNGCNNGANTNNNCNCNNANNNTNNNNWNGANNNNAGNANNNNANNNNATNNNGNAANCYTNCCANTATNN-GNNNNNCNNATNNCNNNNNNNTRWNCANNCCANRGNNNNNNNNNNNNNGGNCNNNNNANNNNNGNGNNNNCRNNTNNANNCNGCNTNNNNTTNANGNCTNNGNCNNNNNNNNNNNNGNCGNNTTNTANNNNNGNNNCNNNNNGCNNNCNNNTNNNNNNNGNNTACTNGNNANN-TNNCNCGNRTCNCTNNGANCNNNNNNNGNGNNNTAGANNNNNTNGTAANNNNNNNGNRNNGCNNNANNANCNCANNNNNNTNTNCNNNNNNCNANNNTNNNCNCNGNTNNTNGCNANNGNNNNNNTNNNGNNNNANNNCGNNCNNNNANNANTCNNNANTNNANNNNGNTNNNCNNCNNTNNNANNTGTNCANNNNNNNCNNNNTNNNNANNTNNANYNCCNNTCGNANNANNACCNNNNNCAAANNNNTCNNNNANNNCNNCNGAGNNGNNNANNRNNNANNTANNNNCNNGNNAATNNNNACGTNNNNNNTGNANTNNANTCNCNGANCNAGNNCNNAGNNGNGNGANNNNCNNNNNNTANNCNNNANGNNNNNNNNNNNTGNNNMNTNNNNNNNNNNGATNNNNNNTGNTNNNNNYNNANNANNNNNGGTNNGGNNNNNATGNNNNNNNTNNNNNNNNAATNRNNNNNGNNNNTNCNCNNNNNNNNNNGNNANNCNNNNANCNNTNNTNTNNNNNTNNNNN-NWNNKNAGNNNGANANNNNNNNNNNNNNNATATNNGTNTNGNTNNNNCGNAANNGGANNNNTNNWSNCTANCNNNCYNNNGNNTNNNANTCNTNGCGNNNNNNNNANNNNNNNNNNNNNNANNNNNAANNCNNGNNNNGNCNANNNTNCCCTTNTATNNNNNANNANNNTNNNNNNCNCRNCNNNAGNGTGNNNCTNNTGGNCATNANNNNNNNNNNNNATNNNNNGTNANNNCNNNNNCANNNNNNNNNNNANNNC-NNTNNNNNNANNACNNNTANTNNGGNNNGNNTNNNNNNNNNANNGNTANNNGNTNTNNNNANNTNCNNNNNNNNCGGMNNNNNNTNNNNANNTNNNACNNNNNN-TNNNNNKGNGNNTGNNNRNNYTNGNGNNNANTNNGNNNNNANNNNNNTANNNTNNGNNNGNNTNNNTNNANNGNANNTNTNANNTNGNNNNNNCNCGNNNNCTNNNNNNNTNNNNNNNNGRGGNCNTNNNTTNNNRNNTNNGNNNNTCNNNTGNNNNNNNNNNNNCNANNNNYNNNGNNNNGNANAKTANNANNNNNANGANGNNGGNTNANCNNGNNNNANNTNGTANTRNNNNANNGGGNCRNACNNNNGNCNNNNNNNGNTNNNGGTNNAAAACNNCNGNANNCNNNCNANNNNTNNTNNNCCNNNNNNNNNNNNNANCNNNNNNGNNTTGNNNNNTANNNNANNWNNNGTNTNNNNGNNTNNGNNNNNCNANNCNNRNNNNNNNGNNNNCCNNGNGTNNNNGGNNNAANNNNNNNGNSGNNNNGANNNNNNANNNNCNNNCGNNNNNGNNNNNNYCTNNNTNANATNNNNNNNANRCGNNNNNTNGNNTANNNTNNNNNGTNTANGNNNNGNNNNNNNNNNNTNNNNCAANNNCNNANNNNNNNNNNCGNNNNNNTANKNAACNNNNNCNNGNNNNNN-NNNGNACNNNNTCTNNNGNANNNNNNNCNNGNNNNTANANNCNANNGTGNGNANNNNNNNGACNNNGNNTGNANGCNNCNNNNNYNNNNNNAGTNTACNNNNNNGTTNNNNNNNNNTNGNCNNNNCCNNNNNATNNNNNNNNNNNNGCNNNNNNNNNNNANNYNNNTNACNNNNNNNNCNNNNNNNNANGNCNNNNNNNGANNGNANGANNCNNNCNNNNNNNNNNNNNANGGNGNNNNNNNNCNNNNTNNNNNNCCNRGNNGAANACNNGAGNGNNGGNNNNNNNTGAYNNNNNNCNNNNNNNNNNNNTNAGNNNNCNNNGNNNNNTNNGTANGNNNNGNNNCNTNNNNTNGWNNACCNNNCNCN-GCNTNNNNANTGNTNTNANNNGNNNNNNSNNNTNNNNNANNTNNNNNANNNNNCGNANNANNNNNNCNNANTNTNTNNNNTNNNNNAATNANGNNNNGNNNCNNNGANNNNNNNNTNNTNNNAGNNANGNNNNTNTNGANNNNTNNNTNANCNNNNANNNNNTC-CTNTNNTYNNNNNNNNNNGNNNNNTNNNNNNNNNNCNCNTNGCANNNNGNNNNNTNGNTNNCGANNNGNNNNNANNNNGCNGANNNGGNNNNNCNNNGNNANNANNNNNTCTNNNCNNNNNNACNNNNNANNNNAANNNNNNNAAANNATNGNNCNNNNNTNNNGNNNNMANNNNNTANNWNGNNANCGCNNNNTNATNNNNNCCNCRNGNRNNCAAGCNNNTNGTNNNTNNNNNNNNNNNCTNTNNTCNNNNNNNCNAATNNGNNNNCNNNNNGANNNCNCANGNAANGNGNACNNNNGTNNANTGNNNNNGTNNNNNNNNTNGNNNTNGNNNNNNNTNTNMNAGNNTNWTNTNCNGGNNNNNCANAANNNGTNNNNNNNNNNNAWNNNNGNNNCNNNNCNNGNNNNNNAGNNNNNTNNNNNCNAANTCNTNNANNNNACNNNNCGNNNNANNANNNTNNNCNANNNNNNNNANNNATCRCANACNGNNCANNNANNNNNNNCNNTTNTCNNCNTTNNGCTGRNANACGNTTGNNNNNGNNCNNNNTYATNNATNNTTCCCAAGNNNATCNNTANNNTAC-NNGNNTNCGGNNNCCCNNNGGNNCNNCCNAANTNNNNNNAGANAGGTATAATGNNTTNGNNCGNNANACNNTTANNANNNGCACNGNCGCNNTYTNCNNCNNANTCCNNGNNNYNNNANNNGAACTGGANGNACNRCCNANNNTNNCTTANCNNNCNKNNNGTNNAANNTGCCANCANNNNNGGCNCNGNCNNNNNGTNNNNNNCGTAANNNTCCNNNGAAANCNNACNTANNNNAYNRTNNGCTAGNNCGNAGCAGNNNNCGYANTANCNTNNNNCNCYNTNNGGNNCCTNNNCNNNANNNCAAGTNNNYNTGNGNTNNNNNANCNTNNCNCAGNGNTNNNNNNTTNNNACCGCNRNTNNTNTCNNCATNNNNNNNMNGACNNRNTNNGNNCGNTCNANNNNNNNNGNNANNANCNTNNTNGNCGCNNNGNNNNNGNNNTTNCNNNNGANNNTNNCNNNTNNGNNTGNTNGNNNNGMNNNNNNNGNGGNTGNNCANGTNNTNNNGNANANNTANNNNYNNNNTCTNANANNAAANNNCNCNNNTNNTNANTNNANNACTNNNNNGCNCNNANNNNGNNGTAGTNNNNNNNANNNNGNCTNGNNNNCNNGCCCTTGNNNGNNNNNNCGNTNNNNGNNNGNTTGNTAGNCNNNNAGNGNNNNNNNCNNNTNGNNNNGCANANNNNNNNTNNTCNNCGNCANNNTNCTNNNCCNNANNRTRNNNNN-CRNNTNANNTANATACNANCNNCNNNCNTANNNNAANNACNNTNAANNNNGNNTCNNNAGAATTTANGN-NANNNNCNNNNNNNTNNNGNNANGNCNNNNNGGNANCNATNNANNNNTNNNMNNKNTCANNNNNTNNNCYNNTAANNNNTNNTNNNNNTCTNNAATNNNNAGTNNNANTNNNTNNNGTNC-NTNGCNTNNNNANNNTANNNNANNNNNNNNGNNNCGTNCCNTGNGNTNNCNCANGGNNNGNNTGNNNNTNNGAGNCNANNNNANCNNNNANNNNNTNNANNNNNCGNANACKATNNTNNNGNNNGCNGGNNTNNGGCNNNTNNNCNCNAAWRNGNNNNNNCNNCNNCNAGNNNYNCNNTANNNATWNNANNNANNNNNNNGNCANNTNGCNATNANGNNNNTCNNNNNNNNACNNGGNNAANACNNTRGTGNNNCRAGANNNNGNGGGGSNNNCANNNNNNNNNCNCRNTNNNANNNTAGN-NNNNNNNNNCNNNNNGNNAGNTATNNNNNCNNNNNANGYNTTNTGNAACNNNANCNCNNACTNNTNNNTTTNNNNNANNCNNNTCNNCNTCNCNNGTNNNTTNNNGTNCNTNCNTNNGNNNCNGCNNNANNNCNCNCGGNGNNNNTTNTNCNGNCNAAATCNNNANGNNNCNNNNGCANNANCANNNNNNNNNTNGTNACNNNTANNTAGNNTNAANCNTGANMCCNNNARCGNNNNNGNNNNNNNNGGNCCGNTNNCNGTNTNNNNGNNCATNCTAGCNNATCNNNNANNAGANANNNNNNCTNNACNCNNTGNTNNNTNNNAGGNCNNAWYCCNANNNANNNTNGNNANNNNCTNTNNTNNNCNCTCNNANNNNNNNANNNNNCNNNANNCANNACANNNTTCCNNNNNNNNNTGNGNNAGNNCCCNNNNNNGNNTNCNNNACNNNANNANNGNGNNNCTANNNNANTNNGTNCNNNGGNATGNNNNNNGATNNNNGNNTNNNANTNNNNNANNNNANNANNYGMCNNNNNNNCNGCNCNNNNGNNNGTGNTNNYGNTTNNNANNNNNNNTNNNNNAGNAGNNNNNNGGNNNNNGNNNNAGNNANNNANNCTNCNNNGNNNTNGWNNGANNGN-CNANTGNRGNNANNNNNATNNGNNNNGCTNGGANNNGGNNNNGCTCNGNANNNTACTCNNNNNNNNNNGNNNANNACGTNANNANGNTANNGNNARNNNTTNWTNNCATNGNNTNTTANTNNANNNNNNNNACNTNANNNNRAGNNNNCAANNNNNRTRNNNNGNCANANNSNNSNNTNNNTGCNCGNTNCNNNCN-AGNNNAGNNTNAANNCNNNNATCNNNCANNNNCNNNTNNNNNGANGGNATNNNMAGNTNWANNCNNNNNANATCNTNNTRGTANTNNAGANANTNCNCKNMNNANNNNNNTNNTNNNNNCNNANTNNTNNNAANNAANCANNNNANNYNAGNNTNNNGNTTNCNGNNNNNNGNNGNNANNNNCNCTNNCNGNNNNTNNNTNNNTNNAGNNTNNNTGNNTANNNNNNGNNRNCACACCNNTNGKNNANGANAAGNGNNNNCNNNTNNTNGNAGNNNNCNTANNNNANTANGNNAANAGANTNNNNNNNNNNTNNNNNTCNTNKAGNCNCNNTTCNNNANKNNTNCNGCANNNGNNTNNGNNGNNGTNATGAGCTNNNNNTGNNGNANNANNWCKNGCMGGTGNCTTGGCGTTNNNAANNNNNNNNNNNNNACCNTCNNNNRCCAGNTNTNANNNCNNNNCACCTNNACNNGCCNGGGNNNNGCNTNNGGNANNNTTAANNNNTNNNNNNNNNNNCGNCNTACAGCNNANGNANNNNTNNNATNTNNNNGNNKNRNTNGGANCGACNAANGCNNCGNTNCANNNNGNNNNYNNTANNGTCGYNCTAAAGNNNGNGGNNGCATTNCTACNAGNTNNANNNNNCNNNNNCNNTNGATNNTNNGCTNNNNNNTTNGTYNNNNNNNNNNANAAGNNNNANATNGYNNNNGNSNNNNCNNNNNCNANNNANNCNGANNNAGGTYNCRTCNNTNCCCNCGNNNNGAYNNNKGNGNNTNGNCANNANCTNGTNNNNNNCNGNNCNNTNNNNNNTANNANGNNTNCGTAWCCNAGAYNNTAGNGNTNGNNANNCNNNAGNTNT-CNCANTTANGNNNNNNNAGNAANANNGNTNTNAGAAAGNNAGNNANTTNNNANNNNCAANNNCTNNNNCTNNNNNTANANNCGTNNANNTNNTNNGNNTAGANTNNNNNTNNTNNNNCRNNGCANNNTMNCNGNGNTNNGTAYNTGGANAGNNNATNNNANYGANGAWNMNCTCNNCNGACTCNCTNACRANCNATACNGNANNNTTGNATNCNTNGNACNGANNGNANGNNNNNCAANNNNNYCNGTTNNNNANNNGANCNANRNNNNNGNNNCNCATNNTNTNNNCNNANNNNNANNCNNNANNNNNNTNNNGNNTNNNCNGNTGNANGNN-NGNGNCNYNNNNCNNTNNNANNRANNNNNGNNNNNNNTTRNNNANCGTNNNTGNANAAAAGNNCACNNCGGNNNGGNNNNGNNNCANNSANNNANCTCANANNNACCNNGCNTNNNCNNNGTANNYGGNNNGNNNNNNCANGGGCNTNNANNNNCNNTATNNMAANGTNCANNNNCNTNNNANNNNANANNNACNNGTCNNGNTACNNNNNTNNYGCNCNNTTNNNNNCGGNANTNGNNTANNNGNNCNNNCGTGCNNNANNNNNNNWNNAAGGATNNNNRNNNATGATNANNTNNNGNACNNNCNCNGTASTCNNNNNNNNNNNTNNNNNTNCNCTNNNTNANANNCNTNGNNNATNNTNAATCCNNNNTNNACNNTNNNNNNATNNCNGNNTNNNNANGNANCNCANCAGGNCNNNNNNNNNANNNNWCNNNNNNNANTNCNNNCTNNNNNANTNNAGNCNAGGTNTNATNNNTNNGNNNANNNGNNNANNNNNNATNNNTNNNNAANGTNNTNNNNACC-NANNNN-NNNTNCNCNNNNANGNCNANCNNNNNTNNNNTCGNCNNNNANNNNNGTNNCNNNNNNNNNNNTNTNANNNNNSNNCGTNNNNNNAAACGNNNNNCNNCNMNNCAGNGCNNTNNNNNNTGGNANNTNCNNNCGCANANNNGNCNTANNNNNNNNCNGNNNNNNCNYGNNGCNNNTTNANCTGNNNCTTNNKNCNCNGNAR-NNC-TTACNCCANANGGNANTWNGNNNNTNNNNGGNNANNNCNNCCNNNCMSGNTTTNNNGNNNNNTNNNNNNNNNNNNNGTNNAGAANTRCNGACNNAN-ANNNNTNNNNNNTCNAANCNCCNWNANNNNNTNNNNNNNTNNNNNTNTGNCNNNNNTNNNACGNNTGNTNNNCNNNCNNANNWANNNGAANNNGNNNNNNNTTNNCNANTNNNGNCGNNNNCNNRGNNNNNCNTNNNNANNTNGANNNNCGNNACGKNCTNNCN-NCNNGTNNTNNNNCNANANNNTNCNNNNNGNNTNNYCNNNNNNNNNANNNNNNNNNNTNNANNNTNTNNNGTNNNCGNNNNCNNNNNNNNNNNNRNCNTNNTTA-NNNGNNNYNANNATNCNNANANNTNNANTNNCTNNNCTNNNCNTNNYCNTGNNNCTNTTNNNNCNNNNNYCNTNNNGNNRNNNNNNNNCNNGNNNTNAGCNNNGATNNNNNGTAGNNNNNNNCNNTNNNGGNNNCNCNNNAGNNNANNNNCNGNNANNNNTACNNGCNCCNNANNNNNNANNGNNNGNNNNNGNNNNAAYNGNNTGGNWNNNCNNNNNNNNNNANNYNNNNNNTNACNCGNCNANTNNAAGNNGCNNNNNNNNNNNCNNCNNNNNNANANANNNGNGTTGAANGAGWTGNNGNGGNNCANNNNNNNNGNNCNGNYGNGNNCNNCCNTAANNNNNNNNANNNCNNNANNCSAGTNNGYGNNNNCNNNATCGNGTNNANANNATNNCATNNTNNCGNNCNNNNNNNNTGCCCGCNNNGNNCNGGNNNTCTGANNNAACCNNGANAANNNTNTWNNNNATANCNNGNAGGNAGNNTNNGNAAGNNNGCNNCNNANNAANNNTNANNTNNNNTTNSNNATNANAACANNNNTANNANGATNNNNNNANCCNNNYCNAACNNGTANNNNNNNNNNATCNNNNNNNTNNANNTANNTNCNCNGNNRTTNNNNNNANRNNNNNNNGNNNNNNGTNNAANNNNRNNNNGNNNNNTNNCNNNGNNCNNANNNNNNT-NNNGNYNTNGNNGNNTNNNNNGNCRCNGGNNNCNNARNCNNNANNNNCNNNTNTNKANNNNNNNANTNNTNNNNCGTNNNNNNNTGNNNGANNNNNNTNNNGTGANYNAANNAANNNNNNGTNCANNNNTAYN-CNTANGNNGAGAGNNNNTTNNGANNNRNNCANNN-CNNNNNNNNNANNNCGNNNNNCNANNNCNCCCNNNNGNCANNNGNATNTCANNNANCTNNNNCTNNTGTTCNNNGCTNANNNNNNNCANNGNNNNTYNNTANTGNCNNNNNTTNNNGNNNNANGCTNNNNNNNTNNCNNNNCGTNANCNCNNNNACNNNANNNNGNNNNNGNNNNASTNANNNNNNNNNGNNNTTANAANNGNNNNNNNNTNNNNNNNNMNNNGAGNNNNNATNNNNNNGRNNNNNNTANANNNNNNNCANNNCTNNNNNNTNNNNNNTNNTNNANNNNKNNNNNYNCGNNNTANNCNNANNNAACNNGNNAYNNNGGNNNNMANGNNTCTNNNGNGNCCNNNNNNNNNTANNNNNNGNNNNTCNNCNNNNNGNNGNNNNNNNNTNCNCNNGNATNTNNNNTCNNTAANNNNTGNNNNNNNCTNNNNGAGNNNANCNNNNTNCNTTGANNNNNNNNANGNNNNTNTCNAYTNNNNNNNNTGNNNNNNANNA-CT-NNNNAANANNANSNNNNNAGANGNNNCCCGNANCNNTNNGNNNATNCNNNAANCCANNNNNNNYNNNNCNNRNNNNNNNNNTNTNTNNNGNNNNNGNNGGNGNNNNNNNNTNNGNNNATNNANNGNNATNNGNNNNGNNTNCTGNCNNTNNANNCANNNNTNNNCANATNCNCNNNTNNNTNNNACANNNNNCNNNMNTCNNNNANNNGCNGNTCANNNNAANNNNNTNYANNNANNNNNCNNNANNNNNCNNNNTNNNNNTNTTNNNSNNNNNNNN-GNTNNNATNNNNNGGCCNRNNACTNNNANNNNNNAANTNNNCGTCCCNNNNNNNNNNNNNNNNNKTTTNNNNNTNNNNNNNGNNNANTCTANNNNNNNNTNNNTNNNNCNNNNGNNTNNNNCNNNNNNGNNNNNNTANNANNANNNNNNTTNNCNGCANNNNNNNNNNNGACNGNGNTGCAANNGNNTNGNNNNNNNNTANNNTCNTTNNCGNNNGNCCNNNNTNNCANNNNNANNTNCGGC-NGN-NRNNNTNTNNNNRNNNTNNCANNNNNNNNNNNNNG-NGNCGANNNCNNNGNCANTNNNNNNNNNNGNNNANNGNNNNNANGCNNAGGNNTNNNNNNGCACNNCNTNTNWTCANAANANCANAGNNNNNGNTNTNGNNCNGNGNGAGATANNNNNTCTNANCNNGNNNNACNNNNNSAANNNGCACNNN-NNNAATNTNNTNNANANNANGNNNNTNNNGNNNTACNNNNNANCTTACNNCCCNGNNTNNNCTNGGNNGTGNNTAYGANTNNNNATGNTANGANAANACNNNNCNNCANNWNANTNGGNNTNGTNGCNCNAGNTNCKN
145_neei                NNANNNNANNTANGYNNNCNNNTNTNNGNNTNNNGTNCCNNNNNNNNAATTNGNNNNNYNNNTNNNGGNNCTTNNNNCNNNNNNGNKNCNNCNGCNNTNNNAKTNNNNNTNNCRNNNNNNNNTNNGNNANNACNKNTN-TNNNNCRNNCNAANNANNNNNNNNNTNNNNTNNNANNNNANNWNNANNNNNNGNATTNCNNTNNNTNCGTTNANNRNRTNANTNTNNNNNNACNNANKNNCNNGNNANNNANAGAGNNNNCNNNNNGNNCNGNNNNNNNCNNNTGGNNNNNNNNNNNANNNANNNNTNNNNTCRGNNCNNNNNAGGNTNCTNGTCNNYANNNNNCNNCTNNNNNNNNNNTNNNNNNNCNNNNNTANTNANGNNNNNANNTNTGNNNNTNNNNNNGNNNCNGTNNNNNNNNNAGNCCNNNTNNNNNNNNNTNTTTATNNNNANANNNCNNNGNNANNTNNNANGCNNNGNNNNCNNNNTNNNNNNCNNNAYTGANCNGGGNNYCNNNNNNNNCNTNNNNNMNNCANANNGNNNNTTNNGNCGWCNNMNGNNNNGNNNNNNCNGTNNTNAAANNNNNTNNNNNRNNANNNGWNTNNGTCAANNAGTNTNATNNKGNNNNCNNTGCNNNNNCGGTNRNGNNNNAATNNNNNNCNCNNANNGGNNNNNNTNNNNCNNCNATGNNNNNNNNNNNNNAACNTNNNNNNNNACGNNNNNNNCNNNNYNACNNNNNNCNANCNCNNNNNTNNNGNNCANGCNNNNCTNNNNNNNCTNANNNNTNNNNNKNNNNNRCATCNGAANNNNTNNNNNNNNGCNNNWNNGNNNNNATNNNNANNCWNNNNNNNNNNNNANGTNTNNNNNCCT-AANNGNNNNNNNNNNNNNNNNTNNKNANKNNNNNNNNGNNNNAANNANANNNNNNNANNNNTANNNNNNAN-TNNNNNNTNYYNNNNTNNNNWACNTNNNGNNNNNNNNNANNNNNNGNNGNNNNNNANNNNNNNNNNNNNNNSANNNANANNNNNNNNNTGNNNNNNNCCNNNNNNNNNNNNNGNNGNRNNRNNNNNANNNNNNNYANNCNNGNGNNCANANGGNAANCNAANNNNNNNNNTNNNCNNNNNN-NNNNNNNGGNNNNGNGNNNNNNNGGNNNNNNNNNNNNNNGNGTTNGNNNNNANNNNNNNNTNNNNNCNNCNTNNNANKCNCNNNNNNNAANNNNNNKTNNNNNNCNNNANNNGNNCNNNGNNNNNNNNNNNNNNANNNNNNNNNNTANNATNNNNNNNTNNNNNNTATNNGNNNNGNANNTGNNNNNNNNNYNNNGNNNNGNNNNCNTNNNNCNNTGNNNNCNCNNNSNCNNNNNTNNGNNNAGNCNNNCCTNTNTGCNNCNNCNNNGNNNNNCNNNNNNNRNNNNGNNNNNNNNNTNNKNNTNNNNNNNNNTNYNNRNTNNNNNNGNNNNNNNNNGNNNNTANNCNNNCNTNTNNNNNNNNNNNNNANNGNNNNNNNNYNGNGNNNTNNNNANNNNANANNANNNNNGNTNNNNNNNNNGGNNNNNNNNATNNNNNNNNANNNGNNSTNTNNNNNNNNNNANNNNNGNNNNNNNNTANNNANGCNNNGNAGNNNNNNNGNANNNNNCNNNNAATNNNGNNNNNNNNNNNCNNAANNNNNNNNNNGNANNNNNNANNNNCNCCNNNNNNNNNANNNGNNCCNNNNCNNNNANNANNNTANANTCNNTNNNANNNNNCNNNTNNCNNNGNCGTNNNYNNNNNNNNNNNNNNNNGNNNNNNANNNCNCTNNNANNNNGNNNNNGTNYNNNNNNNGNNNNNNANNNTNNANNNANNNNNNNNNNGNNCNNNNNNNNNANNTTNNNNNNNNNNNNNNNNNNNNNTNNNCNNNNANNNCNNNNNNNCNNGNNNNNRRNNNNKNNAATNNGANNNNGNNNNNCNNNANANNNNNNNNNTANNNNNNNAGNNNNNNNNCTNANNCANNGTNMCNNACNCNNNNNNANNNNNNNNNNNNNNNNNTNNNNNGNNNCGGNNNNNNNNNNNNNNNCNNANNTNNNNNNNNNNNNAGNNNNCNNTCNNNNNNANNNTNNNGNNCAYTNANNNNNRNNGNNNNCNNNNNNNCTNANNANNNNTNGNNNANNNNNGNNAGGNCNNNNNNNNNGNNTNGNGNNRNNAYNNNNNNTNNNNCNNNNNNNANNTGNNNNYCNNNNCNNNNNTNANNNTNNNNNNNNNNTNNNGNTNCNNNNTANNNGNCNNNNCNGCNGNNNANANNNNNNNNNNNNNNANTNNNNNNNNNNNNNNNNNNGTTNNNNRNNNCNNNNNNNNNNNNCGNNNNNNNNNNNNNNNRNNNNRNNGNGANNNNRRATNNACGNNNNNGNRNNNNNNNANNANNNNNNNANNNNGNNNNACNNGNCCGNNGNNGNYNNKNNANNTTNNNNNCNNNTNNNCGNRNNNGANCNNNNNNNNNGNNNNNNNNNNTNNNNNNNCTYMNNANNNANMNNGNNNNNNNNNGNNANNNCNNN-NNNTANNNNCANNNNANNNNNNNNNNANNCNNNNNNNNANNNNNNNNNNNNNCNNNCNNTNNNCNNNNNNNNNGNNNNNNCNNNNTGCRNGNNNNNNRNNTNNGNNNNTCCNNNNNNNNNCTCAYNNCANNNAGNKNANGSNNNNGNNNNNNNNNNNNCNGGGNAGNNANNNNAGNWCNNNNCGNNNNNNNNGGCNCNNCWNTGNNWNNNNANGNANRNANANANNNANGNTCNNANNNNNNCGNTNNNNNNNNNNTGNCNTNGNAGACNNNNNNNNNCCNNNNNNNNGNNNNNNNYNCCANNANNNNGCANNANTNANNCNCNNNNNNCNANCGNNNNNCNNNNNTNNNNNCNCANNCNNNNNNNNNNNANNNNNTNNNNNGRNANNNNNNNNTNNGNNNNNNNNNNNNNNANATNNNNNNNNNNNNNNCNNNTNNNNGNCCNNNNTNTNNNANGNNNNTNCNNNNNNNNNCGANGNNNNATANNNNNGNNNNTNNTGNNNGCNYCNNCTNNNTNANNNNTCNGATCNNNNNMNNNCNCTCNNGNNNNATNNNNNCCNNNAAGNN-NGNANTNNGNNNNCNTNNNNNCNNNNTAANNNGNANNNTNNGNNNNNNNNNNTACNNANNNNNNNCRNCACCNNNNNANNNNNNNNAATNNCNNNGNNAACNNWGGNTNNNNNNCNNNNNNNANANNNCNANNRNNCNNNNNNNNRTNNNNNNNANNNNANANCNNNNNNNNNNNNANNNNCNNTNNNNNNTNANCNNNNNANNNNCNNNANCCNNTNNNNNANNNNNTNNNN-NNTNNTAACNNNNNNNNNNNNNNNNTNGTNNNNGNNNNNNNTNNA-NCNNNTNNNANGNNNNNTNGTNNTNNNNNNATNNNACCNNNNNNWNNNANRNNNNTNNRNYWGNNNNNNNNNNNNNGGNNNCCANNNNNNNNNNNNKNNNNCNNNNNNNNNNCNNNNNNKNNNCGNNNNANNNNGNNGYNNCNNNNGNNNANNNNTNANTNNNNNNGNNTNNTNNNNNNRANNNNNNNCNANNNNNNNNATNNNTYNWNGNANNTNNNNTNNNNNSNNNTANTT-NNNTNNNNNTNGNNNNNNNNANCNNNNNCNNNAGNNNNNNGNTNNNGNCCNNNANNNNNNGNNNTCNGNCNNNRGNNNNRNNNYNNNNCANNNNAANGNNANANNNNNNNNNNNNGTNNCANNNNNNNNNTYNNNNNNNNNNNNNCTTANNANANNNNNNNNCNNNANNNNGGNNNTNTNNANTNNNNNNYNN-ANANNNNNNNNCCNTNNNNNNYNTNNNNTNNNNNNNNTKNCNNNNC-NNNANNNNTNNNTNNNNNNGANNANNNNCTTTTNGNNNGNNNNNTNNNGNNNNNNCNGATANNNNNNANNNNNGNNNNNNNNTNNNCTNNNNGNNANNNNNNNNNSRNNNNNNNNNNNNNGNTNTNCNNANNRNNNNNNGNGCATNNNNANNNNATNNNNANNTNNMGGTNNNNNGNNNNNNNYNNTNNNNGNTNNNNNNNNNTNNNNNCNNNNNNNNNNNNNGNNNNCNNNNNNNNNNNNNNNANNNCNNNRNANNNNNCNNANNANANYNNNNNAGNNNNNCANNNANNNNNANNNNNNNNNNNNNNNNNNANANNNNCTCNNNNCNRTNNGNGNANNCNNNYNNNANNNGCCNNNNNNNAGNNNNTNGNNNNNNNNNNNNGNNGTNNNGNNGNNANTNCNNNNNNNCANCNAGANNNCNNNNNTNNNNNNNANNTNANNNNGNNANNNGNNNNNNACANNNNNTCANNNNCNCGNNNNNNNNNNGNCNNNNGNNNGNKNANNNNNMNNNNYNNNNNNNNNNNNTTNNNNAANNNNNCAANNNCNNNNNNNNNCANNNNNNNNNNNTNNNATNNKNNNNNNNNANNMNNNGNNGNNNCNNNNNNNNNCNNNGRNNTCNNNNCNCNNCNTNNNGNNNNTNCNRNNNNNNCNNNNNNNNNTNNNNNNNNNNNNGANNNNNNANNNANNNNANNNNNNTGNNNNNNNNNGNNNNNNNCNCNNNNNNNNANMCTNNNGNNTCNNNNNNNNTNNNCNNCNNANNGNNANNNNNTTAATNNNNNNCNNNANNNNCNTNNNNNTNNNNNNNNNNNNNTTYNCTNNNNNNNNNNNGNNCTNNNCGNNNNNCNNNNNNNANANNNNAGNNYNNNMNNNNANNNNNNAANNNTAGNNNNNNNANNNNCNNTNNNNTNNANNNANNNNNNNNRNNNNNNNCNNNGTANNANNNANNANNCANNNGNCNTANNAGNCNTNNNNCNNTNCNNNNTNNNNNCCNNNGNTNNNNTGNNANNNNNNGGTNNNCNCNTNNNNGANNNGNNNTNNNNANGNNNNNNNNTCNNNANNNNNNNNGNNCGAGNCCACNNTNNNNNNNNNTTNNNTNNNNTANNNNNNCANNNANGANNANGGNGGTTNNNGNNNNNNKNNTYNNNNCNNANNTGNNTNNNNGNANNNNNNNANATNTNNCN-AANGNNCNNCTNNTANNNNNNNNNNNNGNNAGTNNNTTNCKGCNANCGGCNNNANNCNNNNNWCGTNNNGNNTNTNNNNNNNCNTNANNNNNNCNRNNNCNTNANNNNGNTNNCNNNNNNNGRGTNNNAGNNCWNNNNTCNTYNNNNNNNNNGANNCNRNNNNNNNNNNANNNANCNNNN-ATNCNNAGNNNNNNSNTNNCNNNCNNNNANNNNANNNNNNNNGNNYNNNNNNRANCNNGNNNTNNNNNNNNNNNNNNNNCNNCNNNNTNNCNNAGCGNNNGNNKNNAANNNANNNNNNCNNNNNNNNNNNNNNNMGNNNNNANNNCYNNNANNNNTNNNNNNNNNNNNNAGNMNNTNNNNTACNCAGNNNNNNNNNNANACNNNNNNNANNCNNNTNNGNANNNNNNANACNNNNNNNANNNNNNGNACTNNGGTYTNTTTTRNCGKAGAACATCGNAAGACGYTAGACYAACCTTCGTCAGCYNCAATATRCCCAATGCAGNCMAGCTCRACACTTAGGGTACTCACAGTNTMNNAATGTGGTGACACACAAGRACYTRKTYGGRGATCGGGCGGAGARCCAATRTKCACATGTAATCMAACMNCTCNTYCYGCTTWTTGACRCGCAYTGGNAAATNGTTCTYGA-CGGTCTATTGTTGGGNGGGGCAKTACAAGAGACYTNAYTGGCTNAGTTTNAAACCGGTACGTCATCCCATTGATAGGGTATCAGCTKTAGYCGYTTCAATCAACGATARCTCGTGTRCYYACNGTACATRYTGATTATCGATCWGACTTRTACGGACACCTCTGGTTCGYRCTCCAAACANCCCAAAATCTTNAACTAAAAATTTCAAKCGCTCNCTTTGNGGACCTYGCCTGAMTNTGGAKRTNCAAWCYTCWAATATGCACAAGCGAGGCCTACWKACGTTCGCCYCTAATTNCMCRTGTGACTNCCARWATTGWAKGNNANAGTNARTNNNNNGNGNANNNNNTNNNNNNNNNCGNNTCNNTNNTNNNNNNCNNNNNATCNGNACNNNNNNNNGNNNNYNYNNCCCNNNGNANNNNTNNYNCNNTNNNNGANANNNYGNNNGNNCNNNNNNNNNNNNNANNNANNNNNTNNNANNGATTNTTANNNANNNNNCNNNNNNNNGNTNNKNANNCNNNNNTNNANNNNGNNANCNNNNNNGNNNNNNNNANNNNNNNNGNNCNNGNNNNNNGTNTNCNNTNNTNNNANNNNNTARNNNNNANNNNNNNNNGNNANNNNNNNGTCNNCNNCNNCNNNNGATNNGNCNTNNCNNNYNNNNGNNNNANNCANNNTNNGNNCNANNNNTNNNNNTNNNACNNNNNNATNNNNNGNN-NNNNGNNANNTNNNNNTGGNNNCNSNNNNNNNNATNNNNNNNCNNGNNNNNNANNACNNNNANANNNNNNNTANNTNYNTANNNGNNNNNNNNNNNNCTNNNNCNTNNNNNNNNNNNNCNNYYGNNCNNNATNNANTNGTNMGNANRTNNNNCNTNGTNNNNCNNNNNNNNNNGNNNNNNNNNNNGNCTNTNNTANNNNNNNCNCNNNNNNANNNNNNNNNGNCNNNGTNNTNNNNNNNNNNNNNYNTNNNNNNNNANCNNNNGANCNNNNTNNNNNANNNNNNNNNNGTAANNNTTNNNNNNNNGNNTNNNNNGNNTCNNNNCNNNNCATANNNNANTNGNANNNNNTNCNNNNAANRNNNNGNNCTNKTNMGANNSSNRNNNNNNNGMGNGNWNNANNCNNANNGNRCNNNNNNNNNN-NNNNNCNNNNAANCNCNNRCNNNNTNGNATNNGNNANNNGNCCGNNNANNGNCCTNNTNNNNYNNTNMNNNNRNNNCNNNGNNNGGNNNNANTNTTANNNRGTNNTRASNNNGNNANNANCGNNGNNNNNNNNNCGGGNNNNNAANNNANNNNNAANNNGNNNYTCGNGNNNTNTANNNCNNNCNNNNNNNNNCNAAANCANNCNNNNNWNNTCTNANNGTNTNANNNNAAANANNTNNTAANNNTNMNNNGNNNTYRANCCNANCNNNCNNNANNNTGNTGNNNYNNCNNAANGNGNANNNNGNGNNTNGNNNNNNNNNANTNNNNCNCTNNCNNNGNNGNNNNANRNKNAGNNNNAGNNTNTNGNNYCNNNNNGNNNNWNANTTCNNGNCRRNANNTNCNNCTNNNNNTGCNNNTGNNNGNNNNGTCNAANNGNNNANTANTGGNAANNNTNNNNNTNNNYNNNAGGNNNNNNNNGCNNNGCNNCAGNCCNNNNAGANNTNNCNNNTNNNNANNNNNNMNNANGCNCNNNNNNNNAANNCNNNCNNNNANNNNNNNNTNGNGNNNTNCNCANNNGGNNNCNTNSTNNNNNCNNNNNNNCNGTNTANNNTNNCNNNGNNNTANNNTNYNSGNNNNNCNTNNNGANCNNNNNTNNGGYNNTNRNNTNTGNN-NNNNTNNTNNTGANNNTNTNCNNNGNNNNNNGNTANANCNNNNNCNGNNNTTCGNNTNYNNCARNNTNATNGNNCRNTTCNNNNNANNTNN-TCNGTRCTNANCCYNNGYNNNNNNNNNNGNGNTCNGNNNKGYNNGGGMNNNNNNNNCANNNNNGNNNWNNCGGNANNNNNNNNGNANNTCNTCNNNNNNKNNNNNNTNANNYNNNNNNNNNWNNNNNNNNNNNNC-TNNNNNNNNNANNNNANNNNNNNNNNNANNNNNCNCNNRNCNNNNNCNGNCNNNSNGNNNNGCNNNNNGNNYNRNNNNTNNNNNCNNNNNNTANNNCNWNCNNNNNNNTNNNNNGNTNNGNNCNNCNANANNNNNGNNCTSNCANNNNNRNNNYNNNGNNWNNANNGNNTNNNRNRNNNTNCCNNNNGNNAMNCNNNNNNNNGANNNNNNNNNNNNNANCNANNNNNNCNANNNNNWNNNANANNNRNNNNNCNKNNNNNGNNNGNTNNCNNTTNNNNANNNNNNNNNNNNYNNNTNNNNNNNCNNNNNNNANNNGNNNNNNNNNNNNNNTNNNNNNANNNNNNNNGNCNNNNNNCGANNNNNGNTNNNNNNNTGNNNNNNCNNNNGNNNGNNNNNNNNTGNCNNMNNYNGNANNNGNNNNNNTNNNNGGNNCNNNNNNNNNNNNNNCNNGNNNTSANNNNTNNTCNNNNNNNNNNGNNTNRWNNNNNANNNANTGNNNNNNNNNNNNNNNNNCNNTNANNNNCNNNNNGANNTCNANANNNNNNNCNNNNNNNNCNNNNNNNNNNNNTNANNNNNWNNNNATNCNNNACNNNNNRNNACGGNNNNNGNNGNNNNCNCNNNNNNNNNNACNATNNNNNGGANNNNMNNTGNNNNNNANNNSNNNNCANNNANNNANNNNNNNNNGTRNNNNNNNTNNNNNNNNNN-NNNNNNTNTNNNNNNNNNNNNNNNNNANCNANNNNNNNNANTNNNNNNNANNNNNNCNNNNNNNGNNNGNNNNNNTNNCNNNGNNNNNNNNWNNNNNNNNNNNNNNNCNNNNNNNNGNNTNGNNCNNNTNNNNNNNAGNNNNTNNNNNNNCNGNTNNNNNNMNNNNNNNNNNNNNNNNTNANGKANNNTNNNNNNNNNWNNCCGNNNNNNGNANCNNCNNGNGNCNNNWRNANCANNNNNNRNNNGNTNNNNNNNNNNNNNNNCNGGNNNNNWANCNNNGNNNNNNNNNNATNNCNNNNYGNNNAGNNNGNNNNNNNNGTCNCNNNNNNNNGCNWGGANNNNNNNNNGNNNNNNANNNNNNNNGNNTNANNNNACNNNNNNNTNANNNNNANNNNNNGNAGNCNNNCNTACNNCNNCNCNTNNNTNNGNNAACCNNNNNRNCNNGNNNNNNNNNNNNGNTNNNNNNGNNNNNNANNNNNNTNNNNSNNNTANNTNTRNNTNNNNNNNNNNAANTTANNNNNTNNCNNNNNNCTNNCNNNNNNAGNNNNGNNNANNNNNCANNNNGNNATGNCTNNGNNNNNNNNNNANNANGNNNTACGNNGNCNGNNNNNNTNCNNNNNNNNNNNNNWNNNNCNNNNNTNNAYNNNWN-NNNTNNNNNCNNNNNATNTNNGNNNNTNNNNNNNCNTNTNNKCNCNNANNCANNNNNGNNTNNNNNNWNNWNGNTNCNNNNNNAKNNNCNNNNNCNNNNNNNNANNNNANANGNNNNA-CAGNNNNNNTTTNNNGNANNNNGNNNNNCNNNNNNNNNCNNANNNGNNCTGNCNCNNNGNNNKNNNNNAANNNYNNNNNNNNGNNGGNNNCNMANNNNNGNNNNNNANNNNTGNNNNNNCNNNGNANTNGGCNNTTNNNNNTANNNNNNGNNANNA-GNNTNNNANNNCNNCNNNNNNNNNNTNNGNGNNNNMNNNANNNNNNNNANNNNTNNNNCNNNANNNNNCNNNNTMCNAANMANNNNNNNNNNNNNNNNNNNANNAANNNNNTNTNNNNNNRNNGGNNNCNNNNNNNNGGNANNNNNANNNNNGNNNNNTNNCNNNNTRNCCNYNNCNNNNNNNANCNNTRANCNANNNNNYNTNYNNNTNANCTNNNNNNNNANNNGNCCANNNNNCNTNNWNNNNTGNNNNNNTTNGNNNNNCNGNANGCNCNTTANGNNNAATCCCANNNANNNCNNNRNNNCNANNNNNNGCNNNNCNNNNNNNNNGNNNNTNMYNNTTNGTGGCNNNTNNNNNNGNTNNATANTNNNNNNNGGNNNNNNNNNNNCNGNNANNNGNNNWGNCNNTYCNNTANNNNNNNNNNNNNNNNAANNNTNNANNCNNNTNNNCNNCNNNCGGNNRNNGCANNNNNGGNNNNNNNATNNNGNNCNNNGNGNGNNCNNNANNNNNNNYNNNANNNGATNNTANMNNNNNNNNCNNNANNAGTRNNNGNCNNACRNNGNNNAANCNGNANNNNNANNNNANNNANNNNNANAGNANCNANYNNNCNANCGNTNCNNNTNNYYNNCNNTNGNNNTCNNNNCNNNNNTNNNNNNNNNANNWNGNNGNTNAGNNNNGNTGAANTNNNANCWNT-ANGNNNNNGNNNNNNTNNNCNNNTNNNNCNNNNYAANATNNNTNTNTNCNCNNNNNYTCNNNANNTNNNACCANNATNNNNGNNNNNNNNNNNNNNNCNNNNNNNANTAGNN-NANNNCRNNCNNGNNNNAAGGNGNTGNNNNNNNANNNNNNNNNNGNNGNNNWNNNTANCNNNNNNNCNTNNNANNNNNNNTNGGNTGTTNNNANNNNNNGANNNANNNNNNNCNGNNTA-NCNNGNTNGNNNNNNNNNAAN-NGTCNNNAGNNGCNNANNNNNNGTTNMNCNNGNCNTNNCTNNNYNNNTAAANNTRNNNNNNNNCGNGNNNGACNCNNNNNNNCNNTNNTCNATNNNNCNNNNNNGNCNNGNNNNNNNNNCNNNNANNNNGNNNGANNNNNMNGNNANNNNANGNNNNNNNAACNNGNNNGNGNNNNNANNNACNNNANTNNNTNNNNNNCANNNNANNNNNNNNANNNNTNNNNCANNNNNNCNNNNNNNNNNNNNTGNNNNCRNACNNNTNNYNNNNNNNNNNNNTNNNNNNNCNNNMNNNNNNTRGNNTANCGNNCNNNNNNNNANNNCNANNGNNNNNNNNNCNNNTNNNCNNGNCGNNTGNNNNNNNNGNNNCAGANNNNNNNNNANNNTANNNANTTANNNNGNAANCNYNNNNANNNNANNKNNCCNNNNNNGNNNGNNANNNNNNNTTTNNNNNNTGGNNNNNRTNNNNNNNTNNNNNNNNNYNNNNANANNNNNNGNNNNCCNNNGANNNNNNACTNYNNNN-NGNNGNNNNNNNNN-ACNNNANNTNNNCNNNNNNTNCNNNNNNGANNNGGNNNNTTNNNAAANNNNNNNNCNTAYNCNNNNNNNNGNNNTNNNNKNNNNNNNCANNNNNNTNCANNNNNNNGWANNNNCNNN-NCNNCNCNNNNNNGNNNNNGNNNTGNNNACGNNNNNNNNNNCNATNNNNKNNTNCNGNNNCACNNNNNNNAGTTTNRANNTNNNNANCATTNNNNNNNCGANNNNNNNNGNNNNNANCNNNNNNNNNNATNNNNNTTYNGNNCNGNGNNNNNNNNCCNNNNNRNNNANNNNANNWANACNGNNGACCNNNNNNNNNNNCNNNNNNCCNNGKNNNNNNNNNNGNGNNNNNCNTNNNNNNNGNKGCNNNNNNNNNTGTNNNNNNNNNNANANGNNNNNCNANNANNKNNNNTTNNNNNNTNNARNGNNTTNNNATNNNNNANNNGNNNNNNTTNTNNTNGNNNNGNGNNAACNNNNGNNNNNNANNNNNNANNNNNNTNCNNNNNNCCGANTGNNNNNNNGNNTNNNNNNNNNMNNNNNACGNNNNANNNNNGNRNNNNNGNNCTNNNAANNNNNNNNNNNGNNNNNNNNNNNNNNNNGNNNNNTNCTNANTNNNNNNNNNNNNNNNNNNAGNCNNNNNNNNGNANNNNTNANNNNNNNNNNNNCNNAACKNKTNNNAYTCNNNNNGCTCNNTNAGNNNNAGNGNNNTNANNNNCNNCNNGNNNNNNNNNNNNNTNNNGNNNNGNNNNNTNNNNNNNTNRNGANNRRN-NNNNNNNNNNNNANCNNNNGNNCNNNTNAGNANNNNNNNANNNNNNNNNNANNNNNNNNTNANNTNCNNNNNNTANYNNNANNNGNNNNNNANGNGTTNNGNTNANNNANNNNNGCCNNNNNGNNNNNNNNNCCNCMNNNCRNNNNNNNACNNCNANNNNNGTNNNNTNNNNNNNTNNNTNNNNNNATNAAATNNNRANNTNNNNGNNACNNNNCNNNRNCNNNNNNNNNNANCNNTNNCANNNNNNNCNGNNNTNNNNNANNCNNNNGNNNTTKNNNNGNNNGNNNNNNNNNGNGGNNNNNNNNNRNNTNNNNNMANNCNANNCNNAANTNNYNNNNNNNNANNTNNNNNNCNCNTNNCGNNRNNCNNNNCNNNNNNNNNTNNNNCNTAGTNNNNNNTNNGNNNNNNNNNNNNNNTNNNNANAYNNNNNNNNNNTNNTNNNNNNNTYNNNNNNNNGNNNNNCNCNKNNNNNNANNNCCNNNNCNNTNGNNNTNNNNTNNNNNNATRNNNNNNNNNNNNNNNNNNGNYNANNCNNNCNNNNNNNNNNNCNNTANNNNCNTGCNNNANNNNNTNNNNNNTGNNNNNNNNNNNNNNNNNNANNNNCNNNANCNNNNGNANNGNNNNNNTNNCNNNNNNTNNRNCNNCGYNNTNNNNNCNNNNNKTNNNNNGNNNNTNNNNNNNNNNNTNGGNNNNTNNNNNWNTTNNNNNGNNNNNNNNNNANRTNNNNCNNNNNGNNNNATNTNNNYNNNNNNNNNNNANNNNNNNNNTNNNNNNNAGNCNCNNNCNNNNTNNNNNTNANGNTTTGNCNNNNNNNRNNGGNNNNGNNTNANNNNNNNNANNNNNNNGNNNANNNTNNTNNNANNNNNCNNNNNNNGNNNSNNNYNNNNCNNMNNNNNNACNNNNN-NGNNGCNTGNNNGNTNNNNANCNNNNNNCNNTKNNNNYNNNTNNNNNNNNNNNNNNNNNNTNNNNNNNNNNNNANACNNNNNNNANNNNNCNNNNNNGNNNNNNNNANTGNNANNNNNNNNNNANNTNNNNNNCNNNNANCNNNNNCNNNANNCNNGNNNNNNNNNTGNNNNNNNANNGNNTNCNNNANNCNN-NNNNNNNNNNNNTATNNNNNNNNNN-GNNNNTNNNGNNNNNNNWAGNNAWNCN-NNNNTNNNNNNNGNNNNNNNNTNNNNNANNNNNNNNNNNNCNTGNNNCNANTNGNTTNNNNANNNNNNNGNNNNNNGNNNNNNANGNNNRNNNNNNGNNNGNCNNGN-NNNTNNNNNNNGANNNNANNNNNNNACNNNNNNNNNNGNNANNNNNNNAGNNNNGNANNTNNNNNNNNNTNNNNNNNNTNNNNNRNNNNGNNNNYNNNNGNRGNNNNNNNNNNNNNNNNTNNNTNNNNNNNANNNNNNNNNNNNNNNNNNNNNNNNNNNNNNNNNNNNNNNCNTNNNNNNCNNNNNNNNNNNGNNNNNCNNTNNNNNNNNNNRNYNNNNTNWNGNNNNNAANCNNNNNNNNNNNNNNCNNNGNANNNNNNNNNNNNNNNNNNNYANNNNNNANCNNTNNNGNNANTTNNNNNNNNNNNNNGNNNNTGNNNCNNNACNNNNNNAGNTNNNNNNNNNNNNNNNNGNNNNNNNNNNCNNNNNNNNNANNNWNYNNNNNNNCTNNYANNNCNNNNNNNNNNNNNNNNGNNNGNNNNNNGNNNRNNTNCNANNGNCAGNNANNRGNAGNNNNNNNGNNANTNNGNNANNNNNNNNNANNNTNNNNNNNNNNGNNNNGNCNNNNNNNGNTTNNNNYNNSNGNNANNNNNNCNNNNNNTNNNNNCNNANNNNNNNNNNNNNNNNNNANNCTNNNNTNNNNNNGNNCNNNNNNCNNTNNNNTNNANGNTNNNNNNNTANCNGNNNNNNTANNNTNNNNNANNNNNNNCNCNNNNNNNNTNNNNNRNNNNNANNNNNRGNNNNNNNNNGCNNNNGANNNNRCNNNNNNNNNNTNNNNNNNNNNGNNNNNNNNNNNNNNNNNNNNNGNNNNNNNANNNNNANNNNNNTGNNNNNNNNNNTNNANNNNNNNNNNNNNNNGNNNNNTNNNNNNNNNNNNNNNNNNCNNNNNNNCYNNNNNNNTNNGGNNTNNNNNAANCNNNNNNTNNNNCNNNNNNGNNNNANNNNNNGRNTNNNNNNNNNNTNGNNNGTNNNNNNWNNCNNNNNCNCANYNNNNNNNATCNANGNNNNNNNTANNNNAYNNNNNACTCCNNANANGNNNNNNANNYNNGYAANNNNGGNANNNNNAGNNNNNNANNANNNNNNNNNNTNNNYANAGNNNNNCATNNNNNCGNNYNNNCNCANTYCNCNNNGNNNNNNRNNACNNNNNNNNGANNNNNNNNNNNNNNNNNTGNNNNNNNNNNNNSNNNNCNNNNNNNTNNNANCGNSNANNNANANNNNNNNNNGTNNNCNNNNTNTGNNNCNNNNNNNNNNNNCNNNNCNRNNNNNNNNNGNNGNNNNNNTNNNNGCNNNNNNNNNNNNNNGNGNCCNCNNYNNNCNNNNNNNMNNNNNNGNNNNNNNNNNGNNTNNNAKNNCNNNNNGNNATTNNNNNNNNNNNNNANNTNNNNNNNNCNNNNNTGNNNNNACNNNNNNNNNYNNCNNTNNANNNTCTNNRNNCNCNNNNNNNNNNNTNNCNNNNTNNNTNNAYNANNNNANNGTNNRNCCNNNGNNNNNNNNNNNNNNNNNNNNNNNNTNNNTNNNNNNNGNNCAGNNNNNNNGNNTNNNNCNGNCYNNNMNNNNNNNNNCNNNNGNNNNNNTNNNGNNNNANTYNNTANTYNNNNGNNNYTNNNNNNANNNNNNNNNNNNNNNNNNNNRTTAAGNNTCNNANNNCCNCNNNNYNNNNNNNNNNTNNNNNNNNNANNNNNANGNNNTANCNNNNNNANNNNCGNNNNNNNNNWCANNNNNNNNNNNAANNNNNNNNNNNNNNNNNNNYNNNNNNNNNGNANNNNNNNNNNNNNNNYNNNNNNNNNNNNNNNNNNNTNNNNNNNNNGNNNNNNNANNNNNNGNNNNNGNNGANNNNNNNNNNNNNNNTCNNNNANNNCNNWNNNNNNNNNNNNNNNNNNNNNANTTNTNNNTNNCNAANNGNTNCNCNMNCANNTNNNATNNANNGNCTNNNTNNANNNNNNNNNNNNNNNWTNANNTANNNGNNTNNNNTGNNNNNANNNNNNNNTNTCNNNNNNCTNNNTTNNNNARCCNANT-GNTCACNTNNNNNNNNCTANTNNCNNNNNCTNNNNANGANANNCNNNNCNNNNCNNNGNNGTANANNNNNNNGNANCNCNNNANNNNNNNGMNNNNGKNTNTANNNNGNNNNNNNNTNNNNNNNNCNNCNNNNNNNTNCCNNCCNNNCANTNNNAGACCGTACNNTNNNNCCNTGNNNCNANNNTSNNGANNNTNGNTNCCNNNNNNNTNNCNANNNNTNNANGCANNNNN-NNTCNNNGSANNTGNTNNCNRNATGNNNGGGTRNNNANNNCNNNGCNANNGN-NGNANACNNNNNGNNNRTNNNNTNNNNNNTGNNNNAANCTTNCNNNNTNNNANNNNNNANNGANNNNNNNNGNNNNNNNNCNNNNNNTANGNNANNNNNNNNNNNGNNANNNGANNNNATNNTANNNTNNNNNNNNGNNNNCNGNNNNNNCNTNNNNNNNNANNNNNGNNNNCNNNNANNNNNNYNTTNNANGGNGNNNNMNNGANNNNRGNNNANNNNNNTNNNNNNNNTNNNCNCTNNNNANANNNNGNTNTNNANNNNNNNNNGNNNNNAGNNNCNNNNANNNNNNNTNNNNNGTNCNNNAGNNCANNCNNNNCNANNNNNNNCNNNNNCNCNNNNNNNNNAANNGNNGNNKNNNNNNNN-NNNNNNNNNNNNNNNTNNNNGNNNNNNNNNNRNNNTNNNANNANAGN-NNCNNATNNNNGNNNNNNNNNNNNGNNNNNNNNNCNNNNNGNANNNNNNNTNNCNGNCNNNNNANTNGNNNNNNANNANNSCNNNNNNNTNNCNNNANNNNNNRCNNNNNNNNNNNTTGNATNNCNNNANNNNNNNNNANNNNTNNGNNNNNNCNNNNYNNNNGNATNNNNNNNGNNNRNCNNCNCNNNNNANNNNNNNNANNCNSTNYNNNNNNNGNNNNNNGNGNCNANNNYTNNNTNNNNNCGNNNNN-NCNNNNNNNNNNNAMNGNNNNNCANANNNNNNGNNNNNATNNNNNNNNGNNNNNTCNNNCNNNNRNNNNNNNTANNNGNNNNGNNNNNNNGNNNGCNTNNNNNNNNNNGNNANTANNANNTTNNNMKNRNNNNNNNYNNTNNTNNNCNNNANNNNNNNNNNNANNNNNNCNYTTNNNNNNNNGNNTNNGNNNNNTRGNCNNNANNNNNNNNNNNNNGNNNNTNNGNNNTNNNNNNNNNANNNCNNNCTNNNNNNNNNNNNGYNNNNNNNTCNNNNGNNNNNGGNNNNNGNNNANNNNNNNNNTNNNNNNNTNANCNNNNNNGANNNNNNNNNNNNNNCNNNNGCGRNTNNNANNNNNAMNNNNNCNNWNNNNNNNNNNNNNNNNNNNNCATNNNNNNNNNNNNNNNNNNNNNNNNNNNNNNNNNNNNNNNNNNTNNNNNNNNCNNNNNNNNNNNNNNNGNNNNNANNNNRNNNNNNNNNNNNRNNNCNGNNTNNNNTNNNNTNNNNNTNANNNNKNNANNNNNNTNNTGNNNNNNNYNNNGNTNGNCTNNNNNNNNNNAGNNGNNNNNGNNNNATTNCNNNNNNR-NSNAANTNNTNAGTNCNNTCNTNNGNNNARNNNNNNGTNNTGCNNNNNNNNNCNNGNNRNCTNNNNNNNNNNNNNNNNNNNNTCNNNANGNNTNNNNNNNNWNNSNNNCGNYNTNNGNNTATANNNNGARNNCNNNNGNNTNN-AGNNNNNNNNNANNNNNNNNNNNCCNTNNGNNA-NNNTNNTNNTNANCNCAGTNNNNNNNNNTNGNCNNNNNCNANTNNCNNNCANNNNNNGTNNNTNNNNNAYNNNNNNNNNNNNNNNANNNNNNNNNNNANNNCTANNNNNNNGNNNNNNNNNGNGANNNNNNNGNNNNNTNNNNNNTGCNNNNNNNNNNNNNNGNNNNCNNNNRNNNNNNNNNNNNNNNNNNYNCNNNNNNTNGNAANNCNGNNRNNGNNNA-NNNCGNNWYNGNNAWNNNNNNNNTKATNNNN-GNNNNNNNTNNNNNNNTCNAAANNTCNTNNNNAANNNNNNNTNNNNNNTNNNNNANCNNNGANMAGNNAGACNRNNNNNNNGNGNNANNNNNNNTNYANGCNNNNNYCNNNNTNNGNNNCCNNCTNNKNNNNNNNNNANNNNNANNNNNNNNNNNNNNNTCNNNNNNNNNANNNNNNNNGTTNNNNNNNNCNNNNNNNGANTNNNN-NNGNGNNANNNNGNYNNYNACNNNNGRRTNTTNNNNNNNNNNNNCNNNNNNNNGGTNCNCTTGNNNNNNNNNNNNNNNANNCCTNTNNNGRNNTYNNCNNNNTNNNGNNNNTNNNNNNNYNNNNNNNTNNNNGNNRNNNNNNNNNCNNNTNNNNNNNNNNNCNNCRNNNNNNNNACGNNNNNNTNNNNNNNNNNNANNNTRNANNTAMGNCNNNNNRNGNCTCNNNGNNNNNNNNANNNCNTNANMNNCNNNNNNNNNNNTNANNNTNNNNNNNNNNNGNNNNNNGNNNGNNGNNNCNNNNNNNNNNNNNCCGNNTCANNNNCNNNTGNNNNNCGNNAANNNCNCNNNNNNCCNNNNNTANNCGNNNANGNAANANTYNNNNNCNNNNGNNTNTNNNNNCTNNNTNNNNNNNNNNNNNNNNNAN-NNNNNCNNNNNNNANNNNNNNNTNNNYRNCGNNNNNNNNCCCNNTNANYNNNNNNNNNGNTTNNTNNNGNNNNNNNCNNWNNNNNNNNANGNNNNNNNNNGNNNNNNCNNNNNNTCNCTGNNTNNCNNNGNSTNCNCGNGATTNNNNTNNNNNGNNTNGGGNNNNNNNNNNNNNCCCAANNNNNANNTRCNNANNANNNNNNGTNNNNNCNNNNNNANNNNGNNAGNNNNCTNNNNANTNNNANGNCNTTNMNNNGTTCNNNNCNNNNNNNNNCNNNNNNNNAATYCANNNNNNNTNNRTNANNNNNWNAGNNNNNNNNNNNARNTCTCNTNNNNCNNNGNNNNNNTNNNNNGNNTANGNNNNNTNNNCNCGNCNSNNNNNNNNNNNNNNNNNNSNNNCNNTTNANNNNNATNN-NGGNNTGNYNCNNNNCNCNCNNCANNTNNNNTYNNNCGCNNNRNGNAGCNGNANANRNNNNNNTGNNNNNNNNANNNNTNNNCNNNNNNNNANCNNNNNMNNNNNNNNNNNNNNNNNTNTTNNNNNNCNNNNNNNNNNNNNNNNNNNNNNNNNTNNNNANNNNNAANNTNNNATNTNNANNNNNNCNKNNTGNNNNNTAANNNNNNTNGYNNNNNNNNAGNNNNNNNNCNANTNANNNNNNNNNANNNNNNNNNNTNCNNNNAAACTMNNNNCNNYTTNNCGNNGNNNTNNNNTNNNNNTNGNNNNANNNNNCGNNNNNNNNNYCNNNNNNAGNNGGNTNNNNWNNNRNTNNGNNTCNTCNSCCGCNNNTTNNTNNNTNNNNNCTNNNTNNNANNNNNNNCNGNANNTNGNANNNAACANNNNNAGNNNNNNNNNNCNNNTNNNNSCNTNTNGNNNNNCNGCNNAYNNNNNNNANNNNNNCNNNNNNNNNAYCCCNGCAATNNCNTNNNNNNNNNNNYNNNANNNNNCCANYNNNNCNGNNTNTNWGNNWNNNGNTNWNNNGGNNNNNNCNNSNNTNCKNGGGNSNNANNCNKNNNMNNNNNTNNNNNMNNTGNNNTNNGNNNNNNNGNATNNTNNNNNCNANNTNNNNTNNNNNNNNNNTCAGNNNNNNANNNNNNNNNTANANACGNYTGTANNNNCNNNNMNNNNNNNNNNNNNNNNNNWANNNNNNNNNNNNNNNNCNNCNNNNGNNNNNCNNNNAACNANNNANNNANAGNANNNNNNGNTCTNCCNCNNTANTNNNATNGTTNNNNNNGANAANNNNANNANNNCCNNCGCNTNCNNANGNMNNNNNNNGNNANNTNYANNNTAGNNNNTRNNGNTWNNANCNNNNNAGGNNATNNNNNCNNNNCNNCNANGNANNNNNNRNNNNNNNTTNTNNNNCANNNNNANNNRNNMANNNNNNNNTNACYGTNNNNNNGNNNYNTNNCNNNNNNNNNNNGNNNNNNNNTNTNNNANGNNNNNNNNANNNNNNNNTNNNTNNNNNNNNNNNTCNNNGNNNNGNNNNNAANNGNNNNNNNNTNTNCNNNNNNNNNNNNNCNNCNNNNGNNNNGANNNNNANGNNNNNNCNCNNNANNANTNNCNNNNNNNNNNNNNNNNNNNNNNNNNNNNNCNNTNNNNNNCANNNNNNNNNNNTNNNNAWNNNNNNNNNTNANNNNNNGNNCNNNNNNANNNGNNNGTNTNNNNMTNNNNNNNNCNNNNNNNNNNNNNNCNNNNNNGNANNNTNNCNACNTNNNANCWTNNNNTCCNNNNNNNNANNNNANNGNNNNNNNNNNNNNGNGNNNCANNSGNNNNNNT-NNNNNNNCNNANNNNNTNNNNNNNNGTNCNNAANTNNNNNNNGNCNCNNNNNNGNNNNNNNTTNNCNNNNNNANNGCNNNNGNANNNGNNCNYNGNTYNNGCNNNNCNNNNNANANNGNNNNANNNTCNNNNNNNNNNNNNNTNNNNANNNNGANNANACNNNNCGYNCNNNAGANNNNNRNNCNNNGNCNANGNNNNN-NTCNNNNNNNNNYNGNNTANTNNNGCGNNNWNNNTNNNNGNCNNNNNNNNGNNNCNNTNNNNNNNNGNNNNNGNNNNGNNNNGNNNNCATNNNNNNNNGNNCCNNNNANNNNNGNNNNNANTNNCTNNGNNNNNNNCNATGTNNTNTNTNNTNNNNANNATNNNNNNNNNNNNNNTNNNNNNNNYNNGNNNNTNNTCYTNNANNNNNNNNNNNNGANGNNCACNTRTNGNNNNNATNNNTNNTNNNANNNGNNNNNNANNNANNNNTNANNNANNNNNNNYGNNNNNNNNNNTGNNATTCNNCNTNNTNNNGNNNNNNNANGNNNNNNNGTNANNNNNAGGNNNNGNNNNNNATNNNCNNNNANNNNNTNCNNNTNNCNNNNNNNNNNGNNGNNANNNNNNCNTNNNNNNTNTNNNNNGKNGNNNTNNNNMNNNTNNGNNNNNNNNGACNNNNNNNNNNCNNTWNNTTNNNNNANNNTNNTNNNNNNNNNNNNGNNNNGGNNANNTNANNNCNTSNNNNNNNNGNNNNNTNNNNTACNNTNNNNNCGN-NGNNGCNNANNNNNNNNNCTANNNNTCNANNCGNNNCNNNGNNCNNNNTNNNNNNNNTNNTNGNNNNGNNNNNNNNNNNNNNNNNTNNNNNNNNGNNNNNNGNRNNANNNNNNCNNNNNNNNNNNNNNNNNNNNNTTTNSNNNNANNNNNNNAYNNNNMNNNNGCTNNNNGNNNNNNNNNAANNNGNNNANGNNNNNNNTNNNCNNANNNNNNNNTNNNNNNYANNNNNNNGANYANGMNNNNNNNNNNCNNNNNNNNNNNMANNNTNNNNNNTNNNNNNNNNNNNNCNNNNNNNNNNGNNGGNNATGANNCNNNNNNNNNCGNNNNNNCNNNNTNANNNNCNNNANTNNNNNANNNGNNNNNNNNNNNNNNTNNNNNNANNNNRNNNNNNNNNNNCNNNTNANNNNNGNNNNYARWNNTNCNNNNNNNNNNCNNCNNNGTCTAGNACNNNNNNNNNNANNANNNNTNTNYNNNNNNNNNTNNNNNNNNNNYNCTNTNCNNNNNTNRNTNNNNNNNNNNNNNNNNNNNANNNNNWNNNNGNACNCNNNCTNNNGNGNNNNNCNTNGNNNANNNATNNNNTCAMNYGNTNNNNNAGATNNNNNNNNNNTAANNNANNNNNTNNNNNNNNNNNNWNNCTANNNNGNNCNTNNNNNNNNNANNNNGAGNNNNNNNTNNNNNNNNNNGNNNNNKNNNNNNNNNNNANNNNCNNNNNNNNNNNNNNNNNCNNNNCTNNGNNNNANNNANNNANCACNNTNGNNTNTANNNNNNNNNNNNNTNNNNNNNNNNANNNNNNNNCNNGNNANNCNNNCANNNCNNGNNNNNNNNNNTGNNNNNTNKNNNNNCATNANNGNNNNNNNNNNCNNNNNNCGNNNNNNNNNNNARCANNNGCNCNNNANNNNNNNNANNNTNNTNNNNNNNNNNNANCNNNNNNANNNNNNNNNNNNNNNNNNNGMGNNNNGTNNNTANCNNNNNNNNNANNNANNNGNGNNNNNNNYNNNNNNNNNNNNCAACGNGNNYNNNCNTNNNTNANNNNNANNTNCNNNNNNNNGCNNNNTNNNNNNNNANNCANTNNNNNCNNNNANNNNNNNNNCCNNNNCNNNNNTNNNNTNNNNTTNSNNACNTNANNNNTCGCNANNNNNNNNNNNNNNNCNNNNNNNNNTTNNNNNMNNNMNNNNNCNNNGNNNNNNNNNNNAANNNNNNNGNNCNNNNNNNNGNNNNNNNNNTNNNNNNNNGNNNNTNNNTNGNNANNNNNNNNNNNNNNTGNNNNNNNNNNNNNNCNNNNNMNNACNNNTAGANNNNNNGNNNNNNNNYNNNNNNNCNWNNNNNGCNNNNNGNNNNNTNNNNNYNNNNNNNANNNNMNNNANNNNNNNNNNNNNNNNNNNNNWNNNNNNNNNNNANGNNTTNGGNNNNNNNNNANNNNNNNNNGGTNNNANNNNNNNSANANNNNTANNNNNN-CATGNNNNRNNNGNCCNCNRNTNNGNNNNNANNNACNNNANNNNNNNGNNNANNNNNGNNNNAWNNNNNNNNNNNNNGNNNNANNGNANNGNNNNNNCNGNNNNNNNNNNANMNNNNNNANCNACNNNNNNNNNNNNNNTNNNCNNNNNNTNANNNNNNNANNNNNNNNNNCNNNRNNNCNNRGNNNTNNNNNNTNNNNGNCNNNCGNNCNNGGNNNNNNNCNNNNNNNNNNNNNNGRNNNN-ACCNNNNNNNNNNGNNNNNNNNNNNNNNNNNANTNN-NNNTNNNNNNNATNNNNNNNNNNNNNNNNNGNANNNNNNNNNGCNNNNNNGCTNNTGNNNNNNNGNNCNNNNNNNNNNNGNNANCNNNANNNAGTNNGNGNNNNNNNNNNANNNANCNNNNNNNNNNNNNRNNNCNNTNNNNNNCNNGCNNNTANNNNACNGNNANNCTCNNTNNNNNNNNNNNNCGNNCNNNNNNCTC-ANNNNCNNANNNNGCTNNNNNNNCNNNNNNCNGNTTNNCNANNNNGANGNNTNNNAANNNMNNGNNCNNNCCNNNNNNNCNANNTNNNTNNNGNCCNNNNNNNNNKNNGNNNNYNTNANNNNNNNGNNNNNTGCANGNNNNNNNNAANGNNNAGANNATNNNTNNNRNNNCNNNNNNNNNNCNNNNNNCNNTNNNNNNNGNACNNAANNNNNTNCNNNNCNNNNGNNNNNNNNNNNNNNGNNTNNATNNNNNNNTNRNNGNCNTNGNCNNNNNSNNNNNNNNCNNNNGNANNNNTGCNTNATANNNNNNNNYNC-NNNNNNNNNCCNNNNNNGNNGNNNNNNNTNANTNNNAANNNNNNNNANNYNCNNANNNNNCNCNGTNNNNNNNNNNNNNGANNNCNNNNNNNNNNNNNNNNNNNNNGNNNNNNNNTTNGNCNGCGNANNCNGNNNTNNNNNNNNNNNNNNNNNNNNNNNNNNNNNNRANNTNNANNNNNCGNCNNNNNNNCNGANNTNNNNNNYNNTNNNCNNNNNNNNNNNNNNNNNNNNNNNNNNNNNNAANNNNNNNNCTNNNNNNNNNGNNNNNNNNNNNNNGNNCNNNNNNNNNNNNNNNNNNTNNCCNNCNTNGGNTNNNNNNANNNNNNNNNGNNNNANNNAGNNNNNNNNNNNNNNNACTNMCNANNCNNNNNNNNNNNNGNNNNGNNNNNNNNNNNNNANNAACACNCNNCTNGATAANNNNTNNC-NGNANANNNNNNGNANNNNNANNNNNCNNTNRNNGANTAANNNCNNNNTNNNNNNNTWGNNNNCNNNNNNNNNNNNGNNNNNNNGNNNAAANNNNNCNNNNNNNNNNCNNNTNGANNCANNTANNNNNMNANATNCTNNNNNNNNCNNNNGNNTTCNNNCNTANNNCNNNNNNNNNTNTNNNNNNNNNNNNNNNNYNNNYTNNNNNNNNNNNNNNNTNNNGNCNNNNNNNTNNNGNNNTNNTNGNNNNNNNNNNYGNNNNNNNNNNNNNTNNNNNNNNNNNNNCNANNNNNNNGNNNTNNNNNNNTNRNNNNNNNNNNNNNTNNNNNNNYNNNNAN-NNNNNNNKNNNNNTNNGNNNNNNNANNGGNGNANNNANNGNNNNNNNNNNNCNNNNNTNNTNNNNNNNNNNNCNNCCNNNNNNNNNNNNNNNNNNNNTNNCMNNNNCNNCNCNNNTNCNNANANNNNTANNTNNNNANNNNNNNNYNNNCNNNNNNNNNNNNNNNNNNNNNANNTNNNGNNNNNNNNATNGNNNCNNNNGNNNNNNNNNNNNNTNNNNNGANNNNNNNNGGGNNNNNRNNTNNGAYNNNNTNRNNNNGMGNNTNNAANGNMNNNNNNNNNNNGCNCNNNTGNNNNNNNNNNNNNNNNNNNNCNTNCANNCNNNGNTNNANNNNNGNNNAANNNNNNNNNNNNANNNNNNANNCNNATNNNNMNKNNNNNANNNCNNNNNNNAANNNNNNNNNNNNCTNNNNNAGNNNNNNNNNNNNNNNNGTGNNGNNNWNNCNNNANWANANNNNNNGN-NNTNNNNMNGANNANNNNNSNNCCNNNNNNTNNNNGANNNNNNNNNNNNNNNNNNNCNNNNTNTNNNNNNNCANNSNNNNNNNNTNNNNNNNNNANNWNNCNNNNNCNNNNNNNNNNNNNNNNNNNNNTNCNNNNRTANGNNNNNNNNNNNNGTNNNNNNNNNCCNNNNNGNNNNNNNNNANNCNNNNNNNNNTNNNTNNKNNNNNTG-CNNGNNCNNGNRNNNANNNANNCNNNNNNNNNNTNNANNYNNRNCNNNNGCNNNNNNTANNNNNANNNNNNNNNCNCTACNNWNC-NNNNNNNNTNNNNNNNNNNTRNGAAANGNNGNNNNNTNNNTNNNNNNNNTNGNNNNNCNACNNNGANNNNNNGTNTNCNTNNNANNCNNNNNCGNNNNGNANNNNNNNCNNNCGTNNNNNNNNNNNNNNNNNNCNNNNNNNNNNNNGTTNNNNNCTCATNNNNCNNNNGNNNGNNNNNNNNANNNNCNGNNANCNNNNNNTNCTNNNNYNNNNTNNNNNNNTNNARNNNNNANGNNNNNNNNNSNNCNNNNGNNCGNNNNNANNNCNNNGNNNNNNNNNNNNNNNNNNNTCNNNNNNNNNCNNNNNNNSNGNTNNNNNNNCNNNNNNNNTNNNNNNNNNNNGNANNNNNGNNNNNNTNNNNANCNANNNNNNCSNNWNNNNNNNNNANNANTNTGNNNNNTNNNGGNNNNNNNNNNNNNTTNNNNTGCNNNTNYCANNNNGNNRNNNNNNNNGCNANNNNNNNGNCTNNNNNNNNNNTCANANNNNNNNNNNNNGNNNANTNATTNNN-NNNNNNNGNTGNNNNNNTKNNNNNNGCNNNNNNGTNTNANNNNNNGGNNAGNTCANNNNNANNNNNNNNNNNAANNTNGNNNNNNTNNNNNCNACNCNNNNNNNTNNNNCNNANNNNNNNNYNNNANNNCNNNNANNNNNNNNRNNNCYNNNCNNNYNNNNNNNNNNANGNNGNNANNNNNTNANNNNNNNNNGNNGNCNNNNNNNGNNNNNTTNNNNNNNNTNAANNCNTNNTTNNNNNNANGNNGNNNNNNNTGNNNNNTNNNNNNGNYNNNNNNNCYRGGNGNGNNNCNNNNNNAGNNANNNNNCNNNNNNNNNNNNNNNNNNNNANNNCNNNTNNNAGCMNNNNCNNNNGNNNNNNNNNNNMMNNNNNNNNNACNAGNNCNNCNNNNNCNNNNNNTTNCNTNNNGGNNNNNNGCNTNNNNNNNNNNNNNNNNNNTNNNNNNNNNTNNGGANNNNNNNNNNNNANCNNNNNNNANNNNYGNNNNNCNGGNNCNNNNNNNNATNNTNACGNNNNANNNNNYNNNNNNCNNNCNNNNNNNTNNNTNNNNGTNYGNCNNNNNACNGNNGNNNNNNNYNNNNNCTNNNGNNNCGNNNCNNNNNNANNNNNCNNNAANNNNTNGNNCNNCNCNNGNNNNTNNNCNNTANNNNNNTNNNNCNNNTNNNNGNNNGNNNTNNNNGNNTNNNNNCNTGNNNTNNNNNNANNNNNNTCNNNAGNNNNTNNNNTNNNNNTNNNNNNNNNNNNNNNNNNNNTNRNNNRANCNGCANNTANNGNNCNNNNNNNCNGTNNNTGNANNNNNNNANTNNCNNNNNNYNNNNNNNANNNNNNTTNACCGNNNNNANNMNNCNNNRNANRCGRNNNNNNNNNNTNNNTTNNNTNNANTNNNGNANNNCCNNNNNNANNNNNNNNNNCACNNNNNNNRNANTNNNNNCNNNATTTNTNNNNNGTGANRNNGNNTNNNNNNANNNNNCNNSNNTACNNNNNNNNNNNNTNNANNTNNNNNNNNNNNTNCNNANCAYNANKNGTNNNNNNNNNNCNNGNGTCCNGTNTNNNTNNNNNNNNNNANANNNNNNNNNNNNATNNNNNNANNTNNNNGNNNNNCNNNANNNCNANNNANNNNNNNANNNNGNNNNNNNNNTNWNANTGNNNNNGNAGNNNNNNNNNNTNKANNNNNNNNANYGNNNNNNNNNNTNNNNNNTNNNCGNNNNANNNNNNNTNNNNNNNNGNNNNNNGNNNKNNNNNGNMNNAYTNNNNNCTNNCNNCNNGRNNNNNANNNNNANNNNNNCNNNNNNGNNNNNNNNNNANNNNNANNNNNNNNNNNCNNNNTNNNNNNNNTTNNNNN-NNNNNANNNNNNNNNNNMNANNCNNNNNNNNNNNNNNNNNNATNNNNNNNANNGNYANCNNNNCNNNGNNNNNNCNNNNNNNNANNNGNNNNNNANNNNNNNNNNNNNNNCGANNGNNNCNNNNANNNNANCNNNNNNANNANNNNNNNTNNNNNNNYCNNNCNANGTNGNATCNNNNNNNNNCCNNNNNYNNNTNNNGNNTTCNNGNNNNNNTNNNNNTKNNNNNYNNNNNNNNNNNNNCNNNWNNCNNNNNNNNGNNNNNCNNNNNNNNNNTNNNNANNNCNNNNNNGNNNGNRNNTNCNNNTNNNCTNNNNYNTTANNNNNNNNNNNNNNNGANGNNCNNNNNCNNNNNNANTNNNNNNNNNNNNNCTNNCNNNNNGNNAGNTNNNNNNNNNANNTNCNAGNNNNYNANNNNNNNNNNNGCGNNNNNNNNNNNNNNNYNNNNNTGNNTNNNNANNNYNNNNNNNNNGTNNRNNNYWNNNNNNNNCNNYANNNNNNNNTACNNNNNTNTNNGNGNNNNNNNNNTNNNNCNCANNNNNACNNTNGNTNNNNNANNNTNGCANNNNNGNNNNTNTNNNNNNNNNNNNTNTNNNNNNNANCNNNNNNTTNNNNNTAGNNNNGNNNNNNNNNNNNNNNNCNNAGNGNNNCGNNANNRNNNNNNNNNNNNGNNNNNNNNNNNANNNNNNANNNNNNNNNNNNNNNNNTNNNANNNNNNCNNNNNNNNNNNNATNNANNGNNNNNNNNNNYTNNNGNNNNNNNNNNMNNYNCNNNNNCNNNNNTNNNTNNNNCNNNNNNANNNNNNCNNNNGNNNNNANNNNNNNNNNNNNNNNNNNNNNGNTNNNNSNNNNTNNNNNGNWNCNNNNNNNNANNANNNNNCNANNNTNNNNNNNNNNNNSYNNNNNNNNNNNNRNNNNANNNNNNNANNNANNANGCANNCGANNTNNCNNANCNNGAGANGGNNGNNNNNNNTNNYNCTNNNNNNNNCNTNGNCNNNNGNTAANNNNNCNTGAGGNNNANNCNNNANNCCNNNNCNNGNNNCNNNGNNNYNNNRNNNNANANTNNCNNNNNCNNMGNYNNNNNNNGNNTNNTNWNNAMTGNRNNACTNNNCTNNNNNNAACANNCNTNNANGNNNNNACTNNNNNNNNNTNNNNNNNNNNNNNGNTNNNNGNTNANCNTNNNNCNNCNNNNNNCNNCNCCN-NNNGCNNNNNNNNNNNGGNNRNCNNNNNCGNNNNNNNNANANNCANNNNNNNGNCNNNGNTTGATNGNACNNNNNNNANGNGCNNYNNNTNNNNCNTNNNNAKNGNANNCNNGNMNNNNNNANRTNTG-NNNNNNNNNNNNNNNNNNNNNANNNNNNNNNNACNCNNNANGTAGACNNNNNNNNNNNNTNNNNNNNNNNNNNNNTNNNACKNRNNNGNCNNNNCTNTANNNNNTNANNNNCRNNNNNNNNNNGTANNNCNCNCNNANNNNNTNRNNGNNANNNNNNGNNGNNNNNNNNCNNNNNNNCTNCNNNANNNCNTNNNANTANNATNCNNNRNATNNNNNANNAN-NNTNANNNNNNYNANNNGRNAANNNNNCNYNNNNNNNNNNNNNNNNNNNNNNYNGNNNGNNNRNNTCGNNNNNCNNNNNNNNNCNTNNTNAANNYNYNNNNNNNANYNNNNNNGNNTNCNNNNANNRNNCNNNNNYNNNNNNNNNNNNNNTNNNNNNNNNNNNNNCNANNNNN-NNNNNNNNNNACGNNANNNNNNNANGNNACNNNCTRNNNNNGNAANANNNNNTNNNNTNNNNNNNNNNNNANCNNCNNCNNNWNYRNYANNNNNNNNNAAACNNANNNCNTNNNTNANNTTANNNNNNGNTNNNNNCNRNNNNNTNNNAANNNNNKNNNNNGNTNANNANCNAAGNGNA-NNNNNANNNCNNNNNNYNWNNNNNNNNNNGNNNNNNNNTNNNNNNNNNNNNNNNNNCNGNNNNNNNNNNNNCNNNGNNNATGNNCNNNNNNNNNGNNNNANNNANNYNNTGNNNNNNCNNNNNGNNNTCNNNGYNNTNNNNNNTTMNNGTTNNNNNNNNATNNNGNNNNCNNNNCNCNNTNNTNNNNNNNNNNNNKNCNNANNNNNNCGNTNNNNNNNNNMNNNCCTNNNCGNNNNNNNNTYNANNNNNNNNNNNNNNNNAANNTTNNCNNNNNANNANNNTNNRNRNNNNNNNANNCNNNNKNNNNNANNNNNNNNTNGSNNANNNYMNNNANNNNNNNNNNANGNGNNTNNNNNCGNNNNGNNNGNGNNNNNNNNANGNNNNNNNANGKTNNNCNNNGNNNNNCGNNNNANNNNNNNNNGNNNSNNCN-NNNNNNNANNNNNNNGTNANNNNCNCANNNNNNGNNNNRTCNNNNNNANTNNNNCNGNNNANNNTNNCNGNNNNNTYNNNNCNNGNTNCNNNNNNNNNNGNNNNNRNNNTNNNNANNNNNNNCNCNNNNNAGNNNSNNTNNNNNNNNNYNANNNGNNCNNANTNNNNGNNNNNNNNANTNNNNNNAGNTNNNNNNNNNCCNNNNCNNANNNKNCNNNNNTNNNNGNNNNNCNCCNNNCNNNNCNNNNTNNNNTNRTNANNNNNNCNNGNNNNNNNNNANNNNNNTNCNNNNNNNNNNRNNNNTANNCNNNNNNNNNYNNTGNNNNNANCNNNANGNNNNTNGNNNNCNNNCNNNNNNCNNNRNNNNNNNNNANNNNNNCNNNNCNNNNNNNNNNNNNNNNYNNGNNNCGNNNNNNNNNNNNNNGNNNNNNNNKNNNNNTNNNNNNCNCCNNAGNNNNNNNNNNNNNNNNNNNNGNGNNNNNNNNNNNNNTNNNNNNNNNNAGCNNNNNNNNNNNN-GNNNNGNNCNNNNNNNNNNNNNNTCNRNNNCNNNNNGNNNNNNNNNNNNGNNNNNNNNNNNNNNCGKNNNCGNNNNNAANNNNCWTNNNANNNNNGNCNCNGCNNTNNNNGNYNNKNNCGTTTNNNNANCNRNTNNCNNNNNNCNNNNNNNTNNNCNNNGNCNANNANNNANNNNANMTNGNGNNNNTANGNNNNARNNNNNGNNNNNNNNANNNNNNGNAANNGNNNNNNNANGNNNNNNNNNNNCNNNNNNNNNTCNNACNCNNANNNNNANNCNNNNNNNNTYNNNNNNNNNNNNNNNNNNTNGNNNNNCNNNNNANNNANANNNNTNATNGAANNNANNNTNNNNNCANTNNGANNNNTNNNRNNNNNNCNNNNNNNNNNNNNNTNNYNYNNNNNGGNGNANNACNNNNANNNNANNNNNNNNNNNNNNCNANNNANNNNNNNAN-GNNNANNTANGNNNNGNNNNNNNNCNNNNNNNTNCNNNNANNNNNNTNNNNGNGNNNGNNNNNNGNGGNGNNNNNNNCNNNNNNTNNNNNNNANNNN-NNNNNNNNTNNNNANNNRNNNNANNANNNNNCNNNTNNNNTNNNYNANNCNNNNNWNNNNNNNNN-KNATGNANNNNNNNNNTNNCNNNNNNNNNNNNNGNNNANANNNNNNNNNNNNGNANNNNAANNNCNNNNNNNNCNTGCN-NNCNNNNANTGAGNNNNNNANNNNNNNNNNNNNNNTRNNNGNNTNGGNNNNNNNNNNNNGNNNNNNNNNTNNNNAACCNNCYMANNANNATNNNNNNTNNNNNNNNNNNNNNNANNNTNNNNANNACNNACANNNNNRNNNGNNNNGATTTTNCCNNTNNANANNNNNNNNNCNNNNNCNNCNCNNCTNNGNANTGNTGCNNNTGGNSATNNRNNNN-NNNNNNANCNCGNTTNNNTNCGNNNNNACCNNCNNGNNNNN-NCNGNNNANNNNNNNNCNNNNNNNNARNNNNNNNTNNNNNNNNNNNNNNNNNNNNNNTTTNANANANNCNNNNTNNNNNNNNNGMGNNNNNANNNTNNNNCNTNNSNNTNNCNNNNNGNANGTNNNCNYNTNNNNNNNNNTNGNGNGTNNANNANYGNNNNNAGNGNNTNTYWGTNNNNNNNNNCNNNNNANNNNNANNNNNNNNNNTTNNNNNNNNGTNNNNNNNNGNNGNNCTNNGNNNNNNNNTNNNNNSNTCNWGNNNNGATNNGNNNNCNNNNNNNNNNGNNNNNNNNNNCNNNRCNNNNNNNNNNTNNGCNNANCGNGNNNNNNNTNNTNNN-NNCGNNNGGNTCGNANANNNNNCNNNNNNANCNANNNGTNSAANANNNNNRANNNCCNCYNNYANNNNNNGTNNNNNNRNNANNCNNNNNNNNCNNNNNATTNNNNNNNNNNNNANNTANNNNNNNGRNNNNNNNGCNANACNANNNNNNNNNNNTNGNNMTCNNNNNNNCRNTNNNNNNNNNNNANNNNGNNTNNNNNNANNNNNNNNNTNNNNNNTTNGNNNNNNNCNNCNTNANNNNNNNNNNNNNNNNAYNNTNNNNNNNNNNANNNNNNNNNANNNCNNNNYNNNNNNNNYNNYNNNAGNNCCTNNNNCNCNNNNNGCNNNNNTNNTNNNNNNNNNNNTNNNNNNN-NNNRNNNTNNNTNNNNNNNNNNNNYNNNCNGNNNNTTNANNNYNNCNNGNGNNTNGANTANNCNTNGNTNNNNNGNNNNNNNNTNNNNNNNANNNNNCSNNTNNNNNNNNNNNNANTNGNNNNNGYNNANNNANMNNCNNNNNCNTNCNNTGNNNNANTNNNCNNNNNNNNNNNNTNNNGNNNNNTNRNNNYNNNNNNNNNNNNNNNGNNNNNNNNNNNNNNNNNGANNANGNANNCNNNYNNCNCNNNNNNTNNNNNGGNNNNNNANNTNANNNNNAGNNNTNNNNNNNNAANNNNNNNNCNNNNNNNNNANNNNNNTNNNNNNNNNNNNNNANNNTNGNNNNNNNNNNNNGANNNNNNANCNNNNNCNTTNNNNNTNNNTNNANNNNNNNNKNNNNNNNNNNGANNTNNNNNNCNNNNNGNNNGRNNNNNNCNNANTGTGTNNNNNNNCNNANTNANNNNNNGNNNNNNNGWNNNCCNNNTTNNNNNNNNNRNCNNGNTNTNRANNCNTNNNTNANCNNNNANNANNTYNNNTNANNTTNNNNCNATTNNNNTNNNANSNNNNNCNNNCTNNCNNNNNNNNNNTTCNCNNNNGANNGNNNNNNNANNNNNANANNNGNNNNNNNCNNGCNNNNANNNNNNCNNGNNGNNNNNNNNNNNNRNNNNNNNNNNNTCNANNNRNNGNNNNNKNNYNNNNNATNNNNNNNATRNNNNGNNNNCNCTAGNNNANNNNGNCCNNNNNNGMNNNANNTNNNNGNNNNTNNNTGNNNNNNNNNNNNNNYNNNCCNNGNNNNNNNNNNYNNAACNANNNCNNNGNNANNNNNNACNTNNNTNCANTNNNAGNRNNNWNTNANTNNNNNNNGNNNNNNNTCNNCANANNNNNN-NNCTNNNNNNNNNNNANGNGYNNATNNANNNN-NTNNNNYNNCCNWNNNNNNNNCNNNGNNNNNNNNNNNCNNNNNNNNNNNTNNNNCNNNNNNNNNNANNWNNNNNNNCNNNNNNANNGNGNNNNNNNNNNNNNANCNNNNARNNNNTNCNNNTNTNGNNNNNNNNNTNGNANNNNCTNNTNNNAGNANNNGNTCANNNNTNNNNNCCNAGNNNNNNCNNANNNNRNNTNNNNNNNGNNNANNNNGGGGNNNCNNNCNANNNNNTTNANNNNNNNGNNANNNNNTNNNNNGNGANNNNCTNNNKNTNCNNNCNNTNNNNNNNNNCNNNNNNTNCNNCNNCNNNNNWNNNNNNNNNGNNGTANNNNMNNNNNNNNNNTANNNNNNCGNCNNNNNANNNNANNNNNNNNNNCGGNNCNNNNNNNNNRNGNNNNMCGNANNNNTCNGCTTNANTCGNNCNNNNNGNACNNNCNGCNNNNNNGNNNN-NNNNNCGNNNNNTCNNNNNMNTCNNNCNNRNNNNNNNNNNNNNKNNNANGTTNANNTNNGNNNNNNGNNNNNCNNNCAGNNGNNNNNANNNNGNNNCGTNGTNTNTNNNNNNNNNNNNNNYNNNNNNRNNTNNNNCANTNCNNNNGNNANNNNNNCANCCNTNNNANNCNNNNAGNNNNNGNNTTTNNNNNNNATGNTNNNNTNTNNGNNWGCNNGNNNCNNNNCNNNTNNNNGNGTNTNCNNCCNNGNGNNAANNNNNTNNNN-NNNCTNANANNNNNNNNNNCNNYTNNNNANNNNNNAANTCNNTNGCNCNNNNNNNGNNGTNNNNNANNNNNANNNNN-NNNNNNNNNGNNNNNNGNTANNNGNNANGNNNNCNNNNTN-NNNTNNNNNNNNNNNNNGNTNNANCNNNTNNNGANGCANNRNNNNNANNNKNNNNGNNNANNNNNCNGNCCNNNNNRNNNNRNYNNNNCTNRNTTNNNNNCNNNNNNNTNNNNTRTNNNANNNNNNNNNANGNNNGNNNNNNNNNNNNNNNNNNANANNNNCNNNCNNNNNNNNNCNNGNNNNNNNNNNNNNNANTNNANNNNNNNNNNNNNCANWGCGNANNCNNNNANNNNGTANTGNNNCNNTNNNNNAGNNNNTNNANNNCNNTNAGGTNNCNTNNNNTNNNNNNNCTNNNTNAGNGCNM-TNNCNNNNNCC-NNNNGNNNTNNANGNNNNGNNNNNANNTNANNNNCNACTNNANCNNNANNNNNNTNNANNNCTNGTNNACNNNGANGNNGNNNGNNNGNNNNGGGCRNNNNNNNNNGNANNNNNNNNNNCNNNNNNTANTNNCNCNNNNNNNNNNCNACGNANNRNNNNGNCANATNNNNATNAANNNNNTNNNNNNNNNANNAGGGNAANNNNNTNGNNNNNCNNNNNNNNNGNGNNGNNNNMNNNNNNNNGNNNGNWNNNNTNNNANNNNNNNNNNNNNNNNNNNNNNNCTATNNNNNNGTNCNANGTNTNNNGNANNNNNANTNNNGNNNNNTNGNNTNNNNNNNNNNCNNNNNNNNNNGNNNNNNNNTNNNNGY-NNNNCNNNGNYTRCNNNNNNNNNNNNNTCGNRNNNNNANANNNNNNNGNNNNCCNNAGGNNNCNNNNNNANNNNYNNNGNNNNNNTNNTNNNNTNNNNNANNTNNNNANNNTNNNNNNCNNANNNCNNNNNNNGNNNCANNNCCNNNNNNNNNNTNNNNGNNCANGCNNNCNNNNNNCNNNANNGNNNTNNCANNTNNNCCCGNNNNNNNGNNANANNANNNNWYCNTNANNANNNNNGNNANNNNNNNTNNTNNNNNNTCNNNANNNNNNANWNNNNNNYNNNCNNNNNNNNNTNNYNNNNNGTNNNNGGNGCNNYCNNTNNANGGTNTNCNNNACNNWANNANNNNANNNYNNNNNNNNNNNSNTNNNGGNNNTNGACTNAGNNNNNNNNNTNNGNNCNNNNNAGTNNNNNANNNNCNNNNCNAGNNNNNNCNNNGNNNNNNNNYNCNCNTNNNANTNNNNNNNNNNNAGNANNNTKNNNNNANNNNANNNNNNNNNNNNNGCTNNNNNNGCNNNNNNNNANNNTNNNANNGNRNNNANNNNNNNCNGNNNNNNWNNGNNNNNGNGNNNNTNNNNNNNNNNCNNTNGNNNNNNNGNNNNANNNNWNANNNNNNNANNNNNANNCNTTNTNYNNNYNGNNTNNTNNTNGAANNCNNNNNTNTCNNNANGNNNNNCCNNNNNNCNNNNNNNGNNATNNNNNNNNNNNNWNNNNCNNNNNNNNNNNNNNNNNNNNNNNNYNNRNGNANNNNNNNNNNNNANNNNNNANNANNNNWNNANANGNNNWNNNCNCNNNNNANNNNANNNNNNNNNNANNNNNTNCNNNNNNCANNNNNNNNNYNNNNNCKYATNNCNGCNNNNGANNNNNNNNANNTNNNCNNTNNNANTANNNNNGNNTAGNNNNANNTCNNNNNTNANNNNCNNGNNNNRTKCNGNNNANNNNNNNAANNCN-NGNNNCNNNNNNNNNNTNNANNAGANGNGNNNNNNNNNNNTNNNAGNNNTCANANNNNANNANNNNNNANGNNNKNNNNNNNNNNNNNNNNNANNGNGNCNCNNTNCNNCANTANTNNNNCNNNNNGNNANRCNGNKGTNNNNNGCNNNNNNTNNNNNNMANNTANNNNCATNNGNNTTNNNGTNNNNANNNNNNANNNNTNNAMNNTCNGNNNNCNGNTNTNMGCNNTNNNNNNNNNNNNCNNCCNNNNNGTNNNSNNNNNAANTNNTNANNNNNNNNNNNNANNNNNNNNNANNNNNNNNNNWNNNNTNNNATNTTNNNGCNGNNNNNNGANNGACNAANNNAANNNNACNGGNNNGNNTNNTTNNNGNNNNNCTNANNNANNNNNGNNNNTNNNNANNANNNANNNNNANNNNNNNNNNNNNANNANNNNNNNNNNGNNNNNTNNN-NNNANNNANARGNNNNANANNNNNNNNNTNN-NNNNANNNNNNNNNNNNNNNAGNNNGGTNNNGNNNNTGNNCNNGNNNNNNCNNNTGNNNNNANNNANCANNNNNTNNNNCCCNNNNNNNNNNGNNNTANARNNNNNGNGTNNNNNAGNNGNNNNCNNNGNNNANTCNNNNNCTNNNNTNNNNNNRNTNNNNNNARCAANANNNNTNNANGNAANNNNNTNNNNNNCNNNNNNNNNNNNCTNTNNNNNCRNNTNNAWNCNNNNNNCTNNTCTNNNTNGANNCNNNNNNNCNNNANRNNGNNNNCNNNCGGTGNTNNGTANNNGGNCNNNNNMNNNNANNGNGNNNNCANNNANNNNNNTNGNTNNNNNNCNNTNNNNNNNNNTTNCNNANNTWNNANNNNCNNNANGCNNNNNANNNNNNNCNNNTNNANNANNNNNNANTANNTGNGNNNNNNNTNNTNNNNNNNNNNNNTNNANCGNNNNNNNCNTNNNNNNTCNNNNNKNNNATNNNNNNAGGNNTNNNACNNTNNNNNANNNNNNNNNTNNNNNTNNNANNNNNTTNNNNNACNNANGNNCNCNNCGGKNNNNNNNTRNNANANNGNTCNNNNTNANNNNNNNCNTGNNNNNTNGNNNNNNNNNNNNNNNNNNNNCANGNGNTNNNNNNNNCNNTNNNNNAANNNNNANNNNCNTNNNNCNTNNNANNNACNNNNNNCGNTANNNNNNNCNCNNNNNNTTNNNNTCNGNNNNNNGNNANTNGNCCNNNNNNGNKNNNNNTNNANNGANNGGNNYATNGNNTNNSANNNNNTNANNNANGNTCNNNNNNNNCNRGNANGNNRNNANNGNNCCNNTNGNNNNANTNCNNNNNNNAYNATNNNNCNNNNNNNNANAANTGCNNNANNNCNGTNTYGNNNNNNNNCNCANNNGGNNNNNYANNNGNNNNNWNNTNNNNNNANNNNWNNNNCNCNANNNNRNRNNNNNTGTNATNNTNGAGCNYNACNGNNNMNNRNNGANCTNTNCCCNNNGTSNNNNNANNCNNNNNNNNNNNNTNNNNNNNAGNTNCACCNNNCNNNNYNNCGANNNNNACNCNNNNANNNNNNCANNNNNTNNNNNCNNNGNNCGNNNNNNGANACNNNNNNNANNNCNNCAANGCAGNNNNNNNNNGNNNNNNCANNNNNWGNNNNGTNGNNNNGANNNNNNNNNNNTNCRCNSTNNGKNNNTATNNNNNNNTNGRNNNNNNGNNGNNNTNNNATNNNNCTNNNNANNNNGNNGANNNNNNNNNANNCNNTNCNNTCNNNNNNTNNTGNGANCTNANTNANYNANNNNTTTAGANGTGNNRANNNNNGAGNRTNGNGNNNNNTNNNCNCCNNNNNNANNNNNANNNNNNNNNNTNTNNCANNNNNCGNNNGNNNGNKANNNNNNCNNNGNTNNTNGNNNNNGNRNAANNNTNNNNNRTGGNNCNNTNNNANNNNNNNNTNNNNNCGANNTNGANGNNNGNCNNGNACNANNKNNCANNNGNNNNNNCAANANCNTNNNNGNGNNNNNCTCNNNNNNNNNNNNNNNNNGNNTNNANNNANTNNNNYANCNNANACNNNNNNRNACGNNNNYGNNNNTNNNCCRNNNCNNNNNTTNCNANNNCNNNNNTNNYNNGNNTNNNCNNNGNNGNNNTNNNNTTANNMCNNNNNTCANNNNNNNNNNNNNNNTNGCNNTNTNANCGYNGNNNNNNNNNNGAAANNNTCCNTNGNANNNTNNNGNNNGAGNNNNTNNNNANANNTNNNNANNNNCNNNNNNNNTTNGNNNNNNNCANNNNNAAANNNNNNNNGAAANNCYNNNANCNNNNTGNNRNTNTNNATNNNNTNNRNNNANNNNGNGNGTGCGNNNNSNNCCGNRAGNNANNANNNCNNNNAR-NNGATNNNGNNGNNCMNNKNTGNNNNNCNNNYNNNNNNGNCNNNNNNGNNNNNNNNNNYANNNNGNSANNNTNNNNNNKCNNNNTCNNNNNNNGNNYNTTNNNNGATNNNNNNNNNANNNNNTGCNCNSNNNGNNNNNGNNNNNYGNNGNNNCNNNNANANANNNNNWNNNNATANNTNNNNNNNANNNTTNNNNANNNNNNANCNANNGNAANNTNANNTNNNTNWTNTNNNNNTANCAYNNNNNNNANNNTTNNANNNNCNNCNCNNNACNNNNGNNGANNANNCNTCNNNNNNGTNNNNNTNYNTNNNNNRYCANNNCNNTNNNNNNNANCNNNNGTNNNTNNNAANNNANNNNGNNNNANNNNNAANNNNNNNANCNNNTNNNNNNNNTNNNTGNKTNANNTGNNRNNNNNNNNNNNNNNNCNNNNNNNTNNNCNNNNNNNNN-NNNNCNTNNGNCGNNNNNNNNNNGNNGNNNNNNNNGTNNNGANNNNANNNANTNNNNNNNCNTNNNNNNNNNNNNCRNNGAGAGAANNNNTNNNNNNRCNNNACNNCNNNNNNANNNCNANNNNWNNNNNNANNNNNNNNNNRNNANNNGNNTNNNANNNANCTNANNNNNNNNNNCNNGGNTNNNGNNNNMNNNNGNNGNNNGNNANTGTCNNANNTNNNNNNNNNAANNNNNNNANCNNNNNNMNNNNNNNNACNNNNNNNCNNCGNNGNGCCNNNNNNRNNNNNNGNNNNNNNNNNNTNNNNNNGNNRNNNTNTNNNNNNNNNNNNNANCNNRANNNNNNNNNNCNGNNNWNNAAGNNTNNNNNN-NNNNNNNNNNGNNNNTNKTNTNNNNNNNGNNCNNNNNNCNNYNCNNNNGCNANNNNNNANAGNRNTNNNNNNKNNNNTNYNGNNNNNNNNNTNNGCTNNTNCCNNNNNANNNNNTNNNNGNTNYNNNNNNNNNCNNNNNCRNNNNNNNYNNNNNNANNGNNNNNNTTTCNNANNNNSNGNNNNNTNNNNNNNNNACNNNNNNNANNNNNNNNNNTNNTTNNNNNNNCNGNRNNNNANNTNT-NWNNAANNGNNCNNNNNRANANNNNNNNCNNNNNNNNCNNNNGNNNNNNNNNNMNNNANGANNTNNNNTNTNNNNNNNNNNNNNNNNANGNTNANNNNNNNNNNNNNNNNNNNNNNNATNNANTNNNNTNNNNNTNNNNNNCNGNNNNTNNNNNYNNNNNNTNNMNNATNNNNNNNNNANTNNNNNATNNNCCNNNNGTYNNNNNRNNNNNGNNNANNNNNNNNGNNNNNNNNNNNNNGNNNNNNNNNNNNTNNGNNNNNNNNNTNNNNGNNNNNNNNNNNNNNANNNNNNRNNCNNNNANNNNNNNNNTNNNNNTNGNNNTCNNNNGNNNNTCRGNTNNNNGTNNNNNNNNANNNTNCGNNNNNNNNANGNNNNNCNNNNNCNNNNCNNNNNNNNNNWNNSYNNNN-GNNNNNNNGNMNANNNNNNTNNNNNNNNNANNNNNNNNNGNCNNNNNNNNNNNNGNNNGNCGNNNNGNNANNNTCNTNNNNNCNGNNCCNNNATNNNANNCGNNNNNNNGNN-NRANNN-NNCATTNANGNNTTNNNNNNNNNTNNNNNNNNNNNANANNNNNNNGNNNNNNGNNYGNANNNNNNNNNCNNNNNNNNNCNNNGNNNNNNNNNNGNNNNNNNNNTNNNNNNNNNNNCNNNNNNTNNNNTNNNGNNNRNNNNNAGNNANNNNTTNTNAGNNNNNNNYAYNCNNNNNNCNNNCACNAN-NGNANNNTTNYNNNNNNNNCNNNNNNNNNNGNNNNCNNNNGANNTTNCNNCCNNGNNNNNNNNTNGNNNNNNNNNTNNNNTNTNNNGNNNNNANANNNNNNTNNNNNANNAANNNNNNGNTNGNNNCNNNNNNNGNKN
150_recur               NNNNNNTNTNNANANNNNNNGNNNNNNNNNTNNNNNNCNNNNGNNNNNNNNNNNNNNNNNNTNNGNNNNNCNTNNNNNNNNNNNNNNNNANNNNNN-NNNNNGNNNNANNNNCNNNNNNNNNNATNNNANTNNNNNNNNNNNNNNGGNNNANTNANYNNNNNNNNNTTNNNTNNNNNNNNNNNCNNNCRNNGNNNNGNNNNNNNNANGNNNNNNNNNNGNNNCNNNNNNTNNNNANNNYNNNNNGNNGNNNNNNNCCNNNNNNNNNNNCNNTNNNNNNNNGNNNGNNNNNNNNGNTNNNNNNNNNYNGNNTNNNNCNNANRNNNNNTNNNNNNNNNNNNNGNNNNNCNNN-ANNNNNNNNNNNNNNNNNANNNNNNGAGNYNNTNNNNNNNGNNNNYNCNNNCNNNNNNNNNNNKNTNNNNNNNCNNTNNNNNNNNNNTNNTNANNNNNNNNNNNCNNNKNCNNNNNTNNNNCNNNNNNNNNNNNNNNNNNANNNNNNNNNNNCNGNNNNYNNNNNNNNNNNTMNNNNCTNNWNNNNGNNNNNTNRNNNNNCNNNNNNNNNGNNNNNNNNNNNCNNNNNNNCNNTNNNNNNNAANNNNNNTNRGNNNNANNGNNNNNTNNNNNNANNNNNGCNNNNNCNNNNGNGNNNNNANNNNNNNNANNNNNNGNNNNNNNTNNNGCNNYNNTNNAGNNNNNNNNNNANNNNNNNNNNNNNNNNNNCNNNCANNNNNNNNNNANNCNNNNNNNNNNNTNNNNNNCNNNNTNNNCNNNNNNANNNNNNNNNNNRTNNNNNGNNNCNNNNGNNNNNANNGNNNNNNANNNNNNNGNNNNNNTNNNNNNNNNNNNNCNNNANANNNNNNNNNNNNNNTNNNNNNNNNTANNTNNNCNRNNNNNNNANNNNNNCNNNGNNNNNANANNNNNNGNNNNNGATNNNNTNNNNNNNNNNNGNNNNNGNNNTNNNNNACNNNNGNNNNGNNNNNNCRNNNNNNNNNNNNNNNNNNNNNTNNANNGGNNNTNNNNNNCNNNNNNNNNNNNANCNNNCNNNNNNNNNCNNNNNNGNNNANNNNNNNNANNNNNNNNNNNNNNTNYNNNNNNNANNNNAANNGNANNNNNNNNNNNNNNNGNNNNNNNGNNNNNGNNNNNTNNNNNNNNNNNNNNNNNNTNNNNNNNNNNNNNNNNNNNNCNANNNNCNNCNNNNNNNNNNCNNNNCNGANNNNNCTNNWNNNNNNNTNNNNNNNNCNNNNNNNNTNNNNNCNNNNNNNNNNNNNNTNNNNNNNNNNNNTNNNNNNTANNNKNNNNNNNNNTGNNNNNNNNNNNNNNNNNANNANNCNNNNNNNNNNGNNNNNNNNNNNNCNGNNNNNNNNNNNGNNNNNNNNNNNNNNNNNNNNNNNGNNNNNNANNNNNANNNNNNNNNNNNNNTNNNNNNNCGNNNNNNNNNNNNNNNNNNNNTNGNNNNCNNNNNNNNNNNNNNNNNNNNNNNTNNGNNNNNNNANNNGNNNNNNNNNNNGNNNNNNNNNNNNNNNNNNNCNYNNNNNNNNANNNNNNNNNNNNNNNANNNNNNNNNNNNNNNNNTATNNNNNNNNNNNNNNNNNNNNNNRNNNANNNNNNNNNNNNNNNNNNNNNNNNNNNNANNNANNNNNNNNNNNNNYNNNNNNGNNNNNNNNNNAGNNNNNNNCNWNNNNNNNNNNNNNNNNNNNNNNNGNCNNNNNTNNNNNNNANNNNNNNNNCNNNNNNNANNNAYNNNTNGNNNNGNNGNGNNNNNNNNNNNANNNNNNNNTNNNNNNNNNNNNNNNNNNNNNNNNNNNNNCNNNNNNNNNNNNNNNNNATNNNNNNNNNNNNNNNCNNNNNCNNNNNNNNNANNNTNNNNNNNNNCNCNNNNNNCNNNNNNNNNNNNNNNNNNNNNCNNNNNNNNTNNNNNNGNNNNNNNNNAANNNNNNNNNNNNNANNNNNNNNNNNNNNNNNTTNNNNNNNNNNNNNNNNNCANNNNNNNTNNNNNNNNANNNNNNNNNNTNNNNGNNNNNNNNNNGYNNNNNNNNNNNNGNNNNNNNCNNNNNNNNNNNNNNNNNNNNANNNNNNTNNNNNNNNNNTNNNNNNNNANTAAMNNNNNNNNNANNNNNNNNNNNTNNANANCNNNNNNNNGGNNNNNNANNGNCNNNNNNNNNGNNTNGNNNNGNNNNNNNNNCNNNNNANCNNNNNNANNNCNNNNNNNNNNNNNNGNTANNNNNNNNNNNNNNNANNGNYTNNNNGNNNNNNNNNNNNCNNNNKNNNNTNNNNGNNNNNNNNNNNNNNNNNNNNNNNNNNNNACNNNNNNNNANNNNNTNNNNNNNNNTNGNANNAANANNNNNNNANNNNNNNNTNNNNNNGGNNNNANNNANNNNNNNNGNNNNGNNNANNNNNNNNNNNGNANNNNNNNNCNNNNGNNNNTNNNNNNNNNTNNNNNNNNNWNANNNNANNNGNNNNNNNNNNNNNNNNNNNNNNNNTNTNNNNNCNNNNNNNNNNNNNNNANNNNNNNNNNNNNNNNGNNNNNNNNNNNNNNNNNNNNNNTNNCNNNNNNTNNNNNNNNANNNNNYNNNNNNNNNNNNNNNNNNNNNNNCNNNNNNNNNNNNTNNNNNNNSNNNNNNNTNNNNNNNNNNNCNNNNNCNNNNNCNTNNCNNNNNRNTNNNNGNNGNGWNNNCNNNCNNNCNNNNNANNNNNNNNNRNNNNANNNNNNNNNNNNNNCNCNNNANNNNNNNNNNNNGNNNNNNNNNNNNNNCNNTNNNANNNNNNNNNTNNNNNNNNNNTGNNNNNNNANRNNNNNNANNNNCNNNNNNNNNNTGNNNNNNNNNNNNNNNNNNNNNNANNNNNNNCNNANNTNNNNNGGNNNNNNNNNNNNNNNNNNCNNNNNNANNNNNNNNNNNTNNNNNNNNNNNNNNNNNNNNNNNNNNNNN-NNNWNNNCATNNNNNNNMNNNNNNNNNNNNNNNNNNNNCNNNNTNTNNNANNNNNNNNNNNNNNNNNNNNNNNNNNNNTNNNNNNNCTYNNGNTNNANNCNNNNNCNNNNNNNNNGNTNNNANNNANNNCNNGNNNNCGNNNNNNNTNNNNNCCNNNAANNNGNNCATNNNNTNNNCNTCNNNNNNTNANANNNNNNRNGNNNNGNNNGNNNNNNNANNNANCNNNNNNNNNNCNNNNNNNNNNNNGTNNATNNNNNNNTNNNNNNNNNNTNNNNNNNNNNGNNCNTNNNNCNNTNNNNNNNCGNNNNATNNNNNNNANNNNTNNNYNNNNYNNNNNNNANTNNNNCNNNNGNNNNNNNNNNNNANNNNNANNNNNCNNTNGNNNANNCNNNNNNNNNNNNNNANNNNNNNNNNNNNNNNNNNNNTNNNNNNNMNNNNNNNN-GYCNNTNCNNNGANNNNNNNNNNNNNNNNANNNACNCCNNNGNNNNNRNNNCNNNNNNGCNTNNNNRNNNNNNNNGGNNNNNNNNCNNNNNNNNNNNNNNNCNNNNNNNNNNNNNNNNANNNNCNNNNNANNNNGNNNCNNCANNNNNNNANNNNNNNNNNNNNNNNNNTRNNTANNANRNNGNNTNACNAGNNGNNNGANNNGNNNNNNNNNNNNNNNTNNNNNNTNNNNNNNNNCNNANTNTNCNNNNNNGNGNNNNNNNGNNNNANNNNNNNGNNNNGNNNNNNANANGNNNNNNNTNANNNGNNRNTNNNNNNNNCNNNNNNNNNNNNGNNNNNNNNNTANANNCNNNNNNANNNTNNNNNNNNNANNGNNNNNNNNNTNNNNSNNNAKNNNNNNNNNNNNNNGNNGNNNNNANNNNNCNNNNNNNNNGNNNNNNNNNANNNYNNNNNNNNTCNNNCCNNNANNNNNNNNN-NNNNNANNNNGNNNNNNNNNNNANNNCTCNNNNNNNNNNNNNNNNNNNNNNNNNNNNNANNNNNNNNNNNATNNNNNNANNNNNSNCNNANNGNNNNNANACNNNNNNNNNNNNNWNNNNNNNNNNNNCNNNNNNNNNNGNNNNNNNNNANNNNNNNNNNANNTNNNNNNNNNCNNNNNNTNNNNNNNNNNNNNNNNNNNCNNTNNNTNNNNNNNGNNNCNNNNNNNNNNNNNNNGNNCNNNCNANNNNGNNNNNANYNNNNCNNTNNNNNNNTNNANNNNNANNNNNNNNNNNNNNN-NANNNNNNNNANTNNNNNNNNNNNNNNNNNNNNNNTNNNNNNNNNCNNNNNGNGCCANNCNNNNGNNNNTNNTNNNNNNANNNCNANNNNNNNANNNNNNNNCCTNNNNNCNNNNNNNNNNNCNNNNNNCNNNNNNNNKNNNNNGGNNACACNNTNNNNNNNNNNNNTNNNNNNNNNGNNNNNNNNNNNNNNNRNNNCNGNNNNA-NNNMNNNNYNNNNNNTTNNAGNNNNNNNNNNNNNCNNNNNNNNCAYNGNNNNNNNNNNNNNGNTNNNANNNNNNNNGNNANANNTNNGNNNNNNNNNNNNNNNNCNNNNNNNNNNNNNCNNNNNNCANNGNNNCNNCNNNNNNNCNNNNNNNNNNNNNNNNNNNCNNNNNNNNYNNNNNNNNNNYNNNNNNGNNNNNNNNNNTGNNNNNNNNNCNANNNNNNANCCNNNNNNNTCNNNNNNNNNNWNCNNCNNNNNNNNANNNTNTNNANNNNNAGCNNNANNNNCNNNNNNGNNNNANNNNNNNNNNNNNNNNNNNNNNNNNNNNNNNNNNNGTNNGNNGGNGCNNNNNNGNNNNNNTNNNNNNNNNNNNNNNNNNNNTNGNNGNNNCNNTNGCNNNNNNCTNNNNNG-CNNNANNNNNNNNNNNNNANNNNNNNNNNNNNNNANNNNNNNNGNNNNNNNNCTNCNNCNNNNNNNNNNNNNANNNNNTNNNNNNNNNANNANNNNNNGNNTACNYGNNCNNNNNNNNNNNNNNNNNNNNNNNNNNNNNNCNNNNNNNNNCNNTNNNNNNCNSNNTNNNNNNNNGTNNGNNNNNNNNANNNNNNANNGANGNNNNAGNNNGTNNNNNNNNNNNGNNNNNNNNCNNNTNNNNNNNNYANNNNNNNRNNANNNGNNNNNNNNCNNANNNNNTNNNNNNNNANNNNNGNNNNNNNNNNCNNTNNTNCNNGNNNNNNNNNNNNNNNGTNNNNGCTNNNNNNNNNNNTANNNNTNNNNNNNNNNNNANNNNNNNNTNNNNNNNNNNNNNNNANNNCTCANNTNNT-NNNNNNNNNNNNTNNNNNNNNNNNNTNNNGANCNNNNNNTNNNNANNNNNNNNNNNNNNNNCNNANNGNNCNNNNCNNNAGNNCNNNNNNGNCNNNGTNNNNNNNNNNNNNNNNNNNNNNNNNNNTNNNNNNNNGGNNNNNTNNAATNNNNTRNNNCTATNNANNNNNCANNNGANNNNNNNNNNNNNNNNNNNNYNNNNNNNNNNAAGGNTNNNNNNNNNNCNNNNNNNNNNNNNNNCNYNGNNNNNNNNNNTNTRNNNNNNNNANNNNNTNNNNNNNNNNNGNNNNNCGNNYNNNNNNNNCNTNNNNNANNNGANNACNNTNNNNNANNNNNNATNNNNNNNNANNNNNCNNANRNANNNNANNNNNNNNNNNNNNNNNNYNNNNNNNNNNNANNNNNGNNNCNNNNNNNGNNNNGNNNNNNNNNNNNGNNGNNNANNNNNANNCNNANNTNNNNCTNNNANNNNNNNCGNNNNNTNNNNNNCNYNNNNNNNNNNTNNNNGNNNNGNNNMNTGNNNNGNNNGTCNNTNCNNNNNGNNTNNNNNNNNNNNNTNGNNNNNNNNNNNNNATNCNNNNRNNNNNNNNNNNNNNNNNNCNNNTNNANTNNNNNNNNNNTNGNNNACNNNNNNNNNNNNNNGATNNNNNNNNTGNTNNNNNNNNNNANNNCNNNNTNNNNNNCANNANNNNNNNNNNTNCNNNNNNAANNNYNTNNNNNNNTNNNNNNNNGNANNNNNNNNNANNNNNNNNNNNNNNNNNYNNNNNNNGNANNGNNGNNNNNTNCNNNNNNTNNNNNNNNANNNNNNGNGTGANNNNNNNNNNNNNNNNNGNNNGTNNNNGNNNNNNNNNNNNNNTTNNNNNANNNGNNNNNNTNNNNNNNNTNNNNANNTNNGGNNNCNNCNNNG-NNNNNNNNNNNNNNRNNNNNNNNNNNNNNTNNNNGNANNNNNNTNYNNNCNNNNNGNNNNTNNANNNNNNCNNNNNNNNNNNNTNTTNNNNNNNNNRCNNNTNNNNNGNNNGNNNNTNNNNNNNNNNNNNNNNNTCNNNNNNNNNNNNNNNNRNNNNNNNNNNNNNNNNNNTNNNNNNYNNNNYTNNNANNNNANNNNNNCNNNNCNNNNNNNNNANNTNNNNGNNNNNNNCNNCNNNGGNTNNNNNNNCNNNNNNNNNNGNNCNANNNANNGTGAGNNNNNNNNNNNNNNNNNNNNNNNNANNNTTNNGNGANNNCNNNNNNNNNNNNTNNNNNNNNGNNNNGNNNANTNNNNNNNTNNNNNNNNNNANNNNNNGNNNNNNNNGNTNNNTNNNTNNNNNNNNNNNNGNNNNNTNNNNNNNNNNNNNGNNANNNNNCNNNNCCNNNTNNNNNANNNNNTNNNNNNNNCNTNNTTNNNNGNNNNNANTNNNNANGNTNNANANNTNNANNANNNNTNNCCNCNNNNNANNNNNNNNNNNNNNNNNNNNNNNNNNNCNTNNNNNNGNNTTNNNNNCNNNNNNNNNNNNNNNNNCNANNNNNNNNNGTNNCNNTNNNNNNNNNNNNNNNGNTNTNTNNNNGCNNNANNNNNNNNANNNNNNNNCNNTCCGCTAAAAATTATGCGCTCGTCAGANAGCTRCTTTNTCKCGGGTATGRCCCCNAAGGTGCCTCTCTTACTAACCGTCACTATAACTCAKNCCTGATYGCATCYGTCAGANGTCCRACAAGRGGCCTAATTCYTCAANGMCCGARRCGCGGNGCGGGRACCTAATGTTAACARGKGATNNCGCTGAGATRAACGTYRCAACTGGTACGGGGKTATAATCTACAGTCAAC-GGNNNNTCNNNNNCTNNRNNNCNNNNNNNNGNGNNNNAANNTANNNNNGNNNNNNCTNANNNNNNCNNCNNNANNNANNNNNNNNNNTNNNCGNNNNNNNNNCNNNNYNNNNNNNNNNNNNNNNNNNNNNNNNANNNNNNNNNNNNNNNNNTNNNNNNNNNNNNNNCNNNNNYNNNTNNNNNNANNNAWNNNNAGNNNNNGNNNNNNANNNNNNNNNNNNNNNNNNNNNNNGNNNNNNGNWGNGNNNANNNNNNNNNNNGNNNGNNNNNTNNNNNNGTNGNNNNGNNNNNNNNNNGNNNNNNNNNNNNANNNNNNANNTNNNNNGCYNNNGNNNNNNNNNACTTTNNNNNNNNNNNGNNNGNMNNNNGNNNNNNNGNNNANNNNNNNNNNNGNNNNNNNNNYNNNGNNNNNNNNANNNGNNNNCNTNNNNNNNNCNTNNNNNNNGTNNNNNNTNGNNTNNNCNNNNNNNNCNNNNNCNNNNTNNNNNNNGANNNNNNNGYNNNNNNNNNNNNNANNNNNGNNNTNNNNNNNNNNNGNNGNNCNANNCTANNNNNANNNNNNNNNNNNNGNNANTNCNNCNNNANNNNTNANNNYNTNNNNNANAGNCNCNTNNTTNNNNNGNNNNNNNCCNNTNNNGNNNNGNNNGNNNN-NNNGNNCNANNCNNNNNAKNNNNNNNNNNNNNNNTNNNNGNNNNNNNNNNNNNNNNCCNTNNTNNNNNNNNNNNNNTNNNNNNNNNNNNNNNANNNNNNNNNNNANNNNNNNNNNNNNNNNNNNNNNTNNNNAANNNNNNNNTNANNNNNNNNCNNNNNGNCNNNNANNNTNNCNCNNNNNNYNNNNCCNNNNNNNNNNNNNNNNNNNAANNNNNNNNANANNNGNNNGNNCNNNGNNNNNNNNNNNNNNNNNNNNNNCNNNNGNNNNNNYCCCNNNNNNNNNNNNNNNNNNNNANNNNNNNNNNNCNNNNAAGNNNNNSNNNNNGNNNNNNNNANNNNNNNNCNNNNNNNNNNNGNNNNYNNNNNNNNANNNNNNNNNNNNNNNNTNNNNNNNNNNNNNNNNNNNNNNNNTNNNNNNNNNTNNNGNCNNNNNNNNNNNNNNNNNNNNNNNNNNNNNNNNNNNNTNNNCNANNNNNNNNNNNNNNNNNNNNNNNYNCANNNNNNNNGNNNNNNANNNNNNNNNNNNNNNNNANNNNNNNNNNNNNNNNNNNNNNNNNNNNNNTNNNNNNNNNNNNNNNNNNNNNNNNNTNNNNNNNNNNNNNCNNNNNTNNNNNNCNNNNNNNNTNNANNNNANNNNNTNNNNNNNNNNNNNNNNNNNNNNNNNNNNNNNNNNTNCNNNNCNTNNNANNNNNNNNNNNNNNNNNNNNGNNNNNNNNNNGNNNNNNNNNNNGNNNCNNNNTNNNNNNNNNNNNNNNNCNNANNNNNNNNNNNNNNNNNNNNNNNGCNNNNNNNNNNNNNNNANNNNNNNNNNNNNNNNNNNNNNNNNNNNNNNNNNNACNNNNNNNNNNNNNNNNNNNNNNNNNNNNNNNNNNNNNCNNNNNNNNNNNNNNNWNNNNNNNNNNNNNATNNNNNGNNTNNGNNYTNNNNANNNNNNNRNNNNGNCNANNNKNNNNNNNNNMNGNNNNNNNNNANNNNNNNNNNNNNNNNGNNNNYNNNNNNNGTNCNNNGNNNYNNNNNGNNNCNNCANANNCNNNNNNNNNNNNNTNNNNNNNNNNGNNNNCNGGNNNNNNNNCNNNNNNNNNNNNACACNNNNTNCNNNNNANNNNNNNNNNNNNNNNNTNNNNNMNNNNGNGNANNNNANNNNGANNNNNNNNNTNNNNNN-NTANNNNNNNNNNNTNNNNNNNNNNGNNNNNNNANNNNNNNNTNNNNNNNNNCNNNNTTNNNNTNNNNAANNNANNNNNNNNNNNNNNNNNNNNNYNNNNNNNNNNNNNNNNNNTNNNCGNNNNNNNNANNNCNNNNNNNCNNNNNNNNNNNNNNTNNCNNNNNNNNNNCNNNNNNNNNNNCNTNNANNNNNNCNNNANNNNNNNNNNCNNNNNNNNNNTNNNNNGNNNNNCNNNNNCNNNNNNNNTNNNCNNNTNNCNNANNCNYNNNNGNNNNNNNNNNNNNNNNNNNNNNNNNNNNNNSTNNNNNNNNNNNNTNNNNNNNNNNNNNNNNNNNRNNNNNNANNCNNNNNNNNNNNNNNCNNNNNGANNNACCNNNNNTTNNNNNNNNNNNNNNNNNGNNNNCNGNNNNNNNNNNNNNTNNGNNGNNNNNNNNNNNNNNNNNNNNNNNANCTNNNNNNNNNNNNNNNNNNANNNNNNNNNNNAYNCNNNNNCNNNNNTNNNGNANNNNANNNNNNNNNNNNCNNNNNNNNNNNCCNNNGNNNNTNNNNNNNNNNANNNNNNNNNNNNNNNNNNNNANNNNNNCNTNNNNNNNNNNNNNNNCNNNNCNNNNNNNNNTNNGNNNNNNNANNNANNMNNNNNNNNNNNNNNNNNNNNNNNNNNNNNNNNNNNNNNNNNNNNNNNNNNNNNNNNNNNNNNNNNNNNNNNNNNNNNGNNNNNNNNTNNTNNNNNNNNNNNNNNNYNNNNNNNNNNNNNNNNNNNNNTNNNNNTNANNNNNNNNNNNNNNNNNNNNNNNTNNNNNNTNNNCNNNNNNNGNNNNNNKNNCNNNANNCNNNNNNNGNNNNANNNCNNNNNNANNNNNNNNNCNNNNNNNNNNNTNNNNNNNNGCWNNNTNCTNNNNNNTNNNGNCNNNTNNNNNNNNNNNNNNNNNKANNNNNNNTNTNNNCNNGNNNNNNNCNNGNNNNNNNN-NNNNNNNAANNNNNNNNNNNNNNNNNNNNNNNNNNNNTNNNNNNNNNNNNNNNNTNNNNNNNNNGGNNGGNNNANNNNNNNNNNNGANNNCNCNTNANNNNNNNNNNNNNNNNNTNNNNNCNNNNNNGNCNNNNNNNNTNNNNNNNNNNNNGNNNNANNNNNGCANNNNNNNNANNNNNNNNNNNNAAGNANNNANTANNNNNNNNNNNNNNNNNCNNNNNNNNNGNNNNCNNNNCNNNNANNNNNANNNNNNNNNNNNNNTNNGNNNNNNNNNANNNNNNNNNNNNNNGNNNNNNNNNNWNNNAANNTNTNNNNNNNNNNNNCANNNNTANNTNNNNNNNNNNNNNNNNNNNNNNNNNNNANNNNNNNNNNNNNNNNCNNNNNNNNNNNNMNNNNNGNNNNNANNNTNNNNNNNNAANNNNNNTNNNNNNANANNNNN-ANNNGNNNGNNNNNNNNNNNNNNNNNNNNNNNNGNNNTNGNNNGNTNNNNNNANNNGNNNNNNANNNNTNNNCNGNNTNNNCCCNGNNNANNNNTNNNNNNTNANNNNNNGNNNNANNNNNNNNGNNNCNNNNNNNNTNNNTNNNCNNNNNANNNTNNNNNNNTNCNNNNNNNANNNCGNNNNNCNNTNNNYNNTNNNNNNNNNNNNCNNNNNNNNNNNNNYCNNNNNNNNNNNTNNNNNNANNNNNNNCGTNCNTNNNNCGNNNNNNNNNGNGNATNNANGNACNNNNNNNANNNNNNNCCNNNTNNNNNNTNNNNN-NNNGNNNNNNNCGCNNNNANNNNNNCNNNTGNNNNNNNNNNNNTNNCNNNTNNNNNNNNNTNNNNNNNGNYNNNNNNNNGNNNNNNCNNNNNNNANGNNNNANCNNNNGNNNNNNNNNNNNNNNTNNNNNNNGAANGNNNNNNNNNNNNNNNNNNNNNAANTNTNNTNNNNANNNNNNNNNNANNNTNNNNNNNNNNNGNNNNCCNNANNNGNCNNNNANNNNNNNTTCNNNNNNNNNNNNANAYNNNNCNNTANNNNRNCNNTNNNANNNNNNNNNNGNCNNNNNNNNNNNNANNTNNNNCNNNGNNNTNNNNNNNNNGNNTNNNNNNNCYNNNNNNNNNNNNNTNNNNNNGNNNNNANNNNNNNNCNNNNNNNNNNNNNNNNNNNNNNNRNNNNNNNNNCNNNRNNNNNNNNNNNNNNNNCNCNNN-NNNCCNNNNCNNNNCNCNNNNNNCGNNNNNNNNNNNNCNNNNNNNNNNCNNNNNNNNGNNNGNNNNNNNNNNNNNNNNNNNNNNNNNNNNNNNNNCNNNNNNNNNNNRNNTNNNNNNNNNNNNNANNNNNNGNNNNANNANGNTNNTNNNNNNNNNNNNNNNNNNNNNNNGNNNANNNNNNNANNANNNCNNNNNNNNNNNNNNNNCNNNNGNNCNNGNNNNNNNNNNNNNNNCNNTNNNANNNNNGNNGNNNNNNNNNNNTNNNNNNNNNNNNNNNNNNNNNNNNNNNNNNNNNNNNNNNCNNNNNTNANGNNNNNNTNNNNNNNANNNNCNNNNNNNNNNNTNNCNNNSNGCNNWNNNNNNNNNNNNNNNNNNNANNNNNNNNNNTNNNNNNNNTNNNGNNNNNNWNNNNNNNNNNNNNTNNCNNGTNNNNNNNNCNNNNNNNNGTYNNNNNNANNNNNNNNNNNNNNNNNNNNNNTNNNNNNGNNRNNNNNANNNNNNNNRNNNNNNNNNNNNANNNNNNNNNNNNNNNTNNNNNNTNNTNKNNNNNNNNNNNGNGGNNNNNNNNNNNNGNNNNNNNNNNNNNNNNNNNNTNNNNNNNNNCNNGNNNNNNNNNNNNNNNNNNNNNNNNNNNNNNATNNNNNNNNNWNNNNNNNTNNNNNNNNNAANNNNNNNNNNNNNNNNNNNNNNCANNNNNNNTNNNNNNNTNNNNTNNNNNNNNNNNCNNNNANNNNNNTNNNGNNNNNANGNGNNNNGNNNNNNNNNNNNNNNNNNNNKNNNNTNNNNNNNNCNNCNNNNNNNNNNANNNNNNNNYNANNNNNNNNNNAYCGTTNNNNNNNNGANNNNANNNNANNNNNNNNNNNNNNNNNCTNGNANNNNNNNANNNNNNNNNNNNNNNNNNNNNNNNNNNNNGNNANNNNCNNNNNNYNNNNNNNNCNNNNNNNTNGNNNNGNNNNNNNNTNNNNNNNNNNNNNNNNNNNNNNNNTNNNNNNNNNRNMNNNNNANNWNNCNNNNNGNNNNTNNNNNNNNNNNNNNNNNNNNNNNNGNNTNNNNNNNNNNNNNNNNNNNNNNNNNNNANNNNNNNNNNNNNTNNNNNNTNNNNNNNNNNNNNGNNTNNNNCNNNANNNCNNNNNNGCNNNNNTNNGNNNNNNNTNNNNNNNNNNNNNNNNGNNNNNNNNNNNNNNNNNNNNNNNNNNNNNNNNNNNNTNNNNNNNTGNNTNNNNNNNNNNNNNKNNNNNNNNNMGNNNNANNNNNNNNNNNNNNNNNNNNNNNNNNNNNANNNNNNNNNNNNNNNNNNNNNNNNNNNNNNNNNNTNNWNNNNNNNNNNNNNNNNNNNNNNNNNNNNNNNNNNNNTNNTTNNNNNNNNNNNNNNNNNNNNNNNNNNCNNNNNNNNNNNNNNCNNNNNNNN-NTNNNNNNNNNNNNTNNNNNNNNNNNNNNNCNNNNNNTNNNNNNNNNTNNGNCGNNNNNNNNNNNNNNNNNNNANNNNNNNNGNANNNNNNGNNNNNNNTNNNTNNANNNNANNNNNNNNGNTNNNNNNNNNNNNNNNNNNNNANNNNNNNCNNNNNNNNNANNNNNNNNNNNNNNNNNNNNCNNNNNTNNN-ANNNNNGNNNNNNNNNNNNNNNNCNNNNNNNACNNNNNNNNGNNNNTNNNNNNNNNNNANNNNNNNNNNNNNGNNNNNTNNNNNNNNNNCNNNTNNNNNTNNNTNNNNNNNNTNGNNNNNNNCNNNNNNNNNNNNNCNNTNNNNNANNNNNNNNNNNNNNNNGNNNNNNNYCNNNTGNNNNNNNNNNGNNNNNNNNNNGNNNNNNNNNNTNNNNNNNGNNNNNNNNNNNNNNNNNANNNNCNNNNNNNNNNNNNNANNNNNTNNNNNNNNNNNNNNNNANNCNANNNNNNNNNNNNGNGNNNNCNNNNNNNNNNNNNNNNNNNNNNNNNNNNNNNNNNNANGNNNNNNNNNNNNANNNNNNNNNNNNNNNNNNNNNTNNNNNNNNNNNNNNNNNNNNNNNNNNGNNNNNNNNNNNNNNNNNNNNNCNN-NCNNTNNNNGNNNNNNNNNNNNNNNNGNNANTNNNNNNANNNNNNCNNGNNNNNNNNNNNNNNNNNNNNNNNNNNNNNNNNNNNNGTNNNNANNNNNNNNNNNNNNNNNNNNNNNANCNANNNNGNNNNNANNNNNGNNNNNNNNNNNNNNKTNNNNNNNNNANNNANNNNTNNNNANNNNNNNNNNAANTNNANNNNNNTNNNNCNNN-CNNNNNNNNNTNNNNNNNTNNNNNNNNGNNNNNNCNNNCNNNNNNNNNANNNTNCMNNNNNNNTNNCNNNNNTNNNNANNNNNNNNNYNNNNNNNTNNNNNNNNNACNCNNNNNNNNNNTNNNNGNANNNNNNNNNAWANTNNGTNANGNNMNNNNNNNNTNNNNNNNNNNGNNNNGNNTGNTNNTNNNNNNGNNTNNANNTNNNRNNMNNNNCNNTNNANNNNNANNNKCNNNGNNNNNNNANNNNNNNNNNNNTNNNTNGNNNNNNNNNNNTGNNNNNNANNNTNGNNNNNNNNNNGNNNNNNTNNNNNNNNNNNNNNNTNCNNNNNNNNNNANNNNANNNYNNNANNNNCNNNNNNNNNNNNNNNNNNNNNNNNNTNTGNNANNCNNTNNNNNCNNNNNNNCTNANNTNGNNNNNNNNGNNNNNNRANNNNNNGNNCNTNNNNNNNNNNNNNNNANNCNNNNNNNNNNNNNNNNNNTNNCNTNNNNNNNNNNNNNNNNNCYANCCNNTNNNNNNNGNNNNNNGNNNNNNNNNNNNNNNNNNNNTNTNNNNCNNNNCNNNGGNNNNNNNNNNNNNNGNNNNNNNNNNNNNCCNGNNNNNNNNNNNNNNNNNNNNNNGNNNNNNNNANNNNANNNNNNNNNCNNNNNNNNNNNGNNANNYNNNNNANNNNNNNAGNNNNNNNNNNNNNANNNNNCNNNNNANNNNCNNNNANNNNNNTNNNNNNNNNNCNNNNNNNTTCNNNNANNNNNNNNNNNCNNNNNNNNNNNNNTNNNNNNNNNNNNNNNNNNNNNNNNNNNNNNCNNNNNNNNNNNNNNTCNNNNNNNNANNNGNNNNANCNNCNNNCNNGNNNNNNNNNNNNNNNNNNNNNCTNNNNRNNNNCNNNANNNNNNGNNNNNTGNNNNNNNNNNNNNNNNNGNNNNCNCNNNNNNNNNNANNNNNNCNNWNCNTNANNNNNNNNNNGCNNNNNNNNNNNNNNTNNNNNNNNNNTNNNNNNNNNANNNGNNTRNNNTNNNNNNNCNNNNNNNNNNNGNANNNNNNNNNNTNNNNNNNNNNNCNNNNNNNTNNNNNACNNNNNNNNTNNNNNNWNNNNNYNNNNNNNNNNNNNNNNNNNNNNNNANNNNNCNNNNNTNANNNNNNNNNANNNNNNANNNNTNANNNNNNNTNNNNNNNNNNNNNNNNNNNNGNNNNNNNRGNNNGNNNNNNTNNNNNNNNNNNNNTNNANNNANNNNNNNANNNNNNNNGCGNNNNNNNSNNNNNNNNNNNNCNNNRNGNNNNNNNNNTNNNNNNNNNNNNNNNNAGNNNNNNCNNNNNNNTNNNNNNNTNNNANNNNNNNNNNNNNNNNANNNNNNNNNNNNNNNGNNNANNNNNNNNNNNNNNNNNNNNNNNTNNNNNNNNNNNNNNNANNNNTNNNNNNNNNNNCNNNNTNNNANNNNNGNNNNNNNNNNNNTNNNNANNNNNNNNNTNNNNNNNNNNNNNNNNNNNNNNNNTNNNNNNNNNANTNNNNNNNNCNNRANNGNNNNANNNNCNNNTANNNNNNRNNACCTNGNNNNGNNNANNNNCNNNNNNNNNANNTANNNGNNNNNNNNNNTANNNWNNNNNNNNTNNNNNNNTNNNCNNNNCNTANNCGANTNNNNCNCTKTANGGNGNCNNNNNNNGAGN-NNNNNANNNAANNCNNNNNNNGNNNNTNNNANNANGNNNNNNNGNANNNNNNNNNNNNNANNNNNNNGKNNNNNNNANNNNNNNNNNTGNNNGNNTNNNNNNNTNNATNCNNNNNNNCCNNTNNNNNNNNNTANNNNNNNNSNNTNNNNNNAGNNNNNGNWNNNNNNNTNCCNNNNCNNNNNCNNNNNNNNNNNNNNMNNNNNNNNNTNNNNNNCNNANNNNNNNANNNNNGNGNANNNNNNNNNNNGNA-CNNNNNNNANNNNNNNNGNANNNNNNNNNANNNNNGNNNNNAANTNNCNTNNNNNNNNNNNNNNNNNNNNNNNNNNNNNANNNNNCNNNNNNNANNNNNNNTNNNNNNNNNNNNNNNNANNNNNNNNNNNNNNNNNNNNNNNNNNNNNNNNNNNNNNNNNNNNNNNNNNNNNNNTNNNNNNNNNNNNNNTNNCNNNNNNNNNNNNNNNGNNNNNNNCCNNNNNNNNNNNNNNNNANNNNNNCNNNGNNANNNNNNNNGNNNNNNNNNNNANGNNNNNNNNNNNNNNNNNNNNNANTNNNNNNTNNNNNNGTCNNNNNNNNNNNNNNNNNNNNTNNNNNNNNNNNTNNNNANNNNNNNNNNNNNNNNNCNNNANNNNNNNNNNNNNNNNNNNNNNNNNNNNNNNNNNNGNNNNNNNNNNNNNNANTNCNNNNNNNNNNNNNNNNNNNGNNNNNNNNNNGNNNNNNNNNWNNCNNNNNNNNNNTTNNNNNNGNAN-NNGNNNCNNANNNNNNNMNNNNNNNNNNNNNNNNNNNNNNNNNNNNNNNNNNNNNNNNNNNNNSNNNNCNNNNNNNNNNNNNTNNNNNNNNNNCNNNNNNNNNNNNNNNNNNNNNNNNNNNNNNNNNNNNNNNNNNNNNNNNNNNNGTNNNNNTNNNNNNNNNTNNNNNNN-NNNNNNNANNNNNNNNNNKNNNANNNNCNNNNNNNGNNNNNNNNNANNNNNNNNNNNNNNNNNNNNGNNNNNNNNNNNNNGNNNNNNNNNNNNNNNNNNNNNNNNNNNANNNCNNNNNNNNNNTNANNNNNNNNANGNNNNNNNNNNNNNNGNNNNNNNNNNNNANNNNNCNNNCTNCNNNANGNNNNNNNNNNNCNNANNCNNNNNNNNNNNNNNNNNGNNNNNNNNNNNNNNNNNNNNNNTNNNNNNNNNNNNNNNNNNNNNTNNNTNNNNNNNNNNNNGNNNNNNNNNGNNNNNNNNNANNTNNNANNNNTNNNNNNNNNNNNNNNNNNNNNNNGNNNNNNNGNNNNNNCNNNNNNNNNNCANNNNNNNNNNNNNNNNNNNNNNTNNNNNNNTNNNNNNNNNNNNNNNNNYNNNNNNNNNNNNNNNNNNNNNNNNNNNNNNNNNNNNNNNANNNNNNNNNNNNGNCNNNNNNNNNNNNNANNNNNNNCNNNNNNANNNTNNNNNNNNNNNNNNNNNNNNNNNNNGNNNNNNNNNANTNNNRTYNNNNNNNNNNCNCANNGNNGNNNNCGNNNNANNNNNCNNNNNNNGNNANNNNWTNGNCNANNNNNNNGNNNNNNNNGTNNNNNNNNNNGNNTTNNNCNNNNRNCTCANANNNNNNNNNANNNANANNNNNANCNATNTNTNNGNNNNCNTNCNTNNTNNNNNTANNNNNNGNNNNNANNNNNNNNNNANNNNNNNNNNNNNNNNNGNNNNNCNNNNNNNATNRNNNNNNNTNGNMNNNNNNNNNNTNNNNNTNNGNGTNSNNANNTNNNNNNNNNNNNNNNNNNNNCNGNNNNNNNNNKNNNTNNNNANNNNNNNCNAANNNCTNNNTNNNNNNNNNRNNNNNNNNNCNNNWNNGNNNNTNNNGGNNNNNNNNNNNNGNNCCNNNNNKNNNNNNGNNNNNNNNNNNNNNNWNNNNNNNNNNTCANNNNNCTGNNNNNNCNNNNNNNCNNNNNNNGNNNNNNNNNNNNGNNNNNTNNNNNNNTNNNNNNNNNNNNNANNNNNNNNNNNNNNNNNNNNNNNNNNNTNNNNGANCNNNGNNNANNNNGANNNTNTNNNNNNGNNANNNNNNNNANNNGCNNNNNNNNGNNNNNNNNNNNNNNTNNNNNNNNNNNNNNNNANNNNNNNNNNNNNNNNNNNNNNNNNNNGNGNNNNTNANNNNNNNNNNNNNNNNNNNNANNNNNNNNCNCNANANNNNGNTNNNNNNNNNNNNGNNNNNNNNNNNNNNNNNNNNNNNNNNNNNNNNTTNNNNNNNNNNNNNNNNNGNNNNNNNNNRTNNNNNNCNNNNNNNNNNANNNNNNNNNNNNNNNNGNTNNNNNNNNNNNNNNNNNNNNNNTNNNGNNNNNNYNNNNNNNNNANNANN-NNNNTNNNNNNNNNNNNNNNNNNNNNNNNANNTNANNCNNNNNNNNNGGNNNANNNNNNNNNNNNNNNNNNNNNNNNNNNNNTNNNNNNNNNNNNNNNNNGNNGNNNGNNGNNNNNNNNNANNCNNNGGNNCNNNCNTNNNNNNNNGNNNNNNCNNNNNNNNTNNNCNNNNNNCNNNNNNNANNNNNNTNNNNNNNNNTNNNNNNCNNNNNNNNNNNTGNNNTNNNNNNNGNNNNNNTNANNNNRNNNNNNNYNNNNNNNANNNNNNNNNNNNNNCCNNNNNNNGNCNNNGNNNNNNNNNNNNNNNNNTNNNNTNNNNNNNNNCNNNNNTNNNNNNNNNNNNNNNNNNNNNNNNNNNNNGNNNNNNNNNNANNNNNNNNNANNNGNNNNTNNNNNNNNNGNNSNNNNGNNNNNCNNNGNNNNNTANNNNNNNNGNNNNNNNNNNNNNNNNNNNNNNCNGNNNNNNNNNNNNNNNNNNNNNNNNNNTTNGNNNNNNNNNNNNNGNNNNNNNNNNNNNGNNNNANNNNNNNNNNCNNNNNNNNNANNNCNNNGNNNTNNNNNNTNNNNNNNNGNNNKNNTNGNNNNNNNNNNNNNTNNNNNGNNNNNNNNNNNNNNNCNCNTNNNNNNNGNNNNNNNNNNNNNNNTNNNNNNNANCTNNNNNNTNNNNNTGNNNNNNNNNNNTCNNNNNNNNNNNNNNNNNNNNNTNNGNANNNNNNNNNNNNNNNNTNNNNNNNNNNNNNNNNNNNNNNNNNNNNGNNNTNNNNNNNNNNNNNNNCNNNNTNNNNNNNNNNNNNNNNNNNNTNNNNANNNNNNNNNNNNCNNNNNNNANNNTNNNNNNNNNNNNGNNNNNNNNNNCNNNNNNNNNYNNNTNNCNNN-NNNTNGGNNNNNNNNNNNNNNNACNNNNNNNNNNNNNNGTGNNNNNNNTANNNCTNKGNNTNNNNNCNNNNGNNNNNNNNNNNNNNCNNNNNANNNNNNNCNNNGNNNNNNNNNNNNNNCNNGTNNNGNNNNNNNNNNNNNNNNNNNNNNNNNNNNNNNNNNNNNNANANNANNTNNGANNNNNNNCNNNNNNNNNNNNGNNNNNGNNNNNNNNNNNNNNNNCNNNNNTNNSNNNANNNNNNNNNNNNNNNNNNNNNNNATNGNNNCNGNNNNNNNNSNNNNNNNATNNNNTNNNNNNRNCNRNTNNNNNGNNNNNNNNNGNNNGGNNNNNNNNCNNNNNNTNNGNNNNNNNNNNNNNNNNNNNKNNNNTNTNNNGNNNNNNNNNNNNNNNNANNNNNNNCNTNNNNTNGNNNNNNNNNTNNNNNCNNNNTNNNNNTNNNNNNNNNNNNNNNNNNNNNCNNNTNNNNRNNNNNNNNNNNNNNNNNTNTNNGNGNNNNNCTNNNNNNTNNANNNNNNANNNTNNNNNNNNCNNNNANNNNNNNNNNNNNNNNANNNNNNNNNNANNNNNNGNNNNNNNGCNNTANNNNNANNNTNNNNNNNGNNNNNNNANNGANNNNNANYGNNNNNTNNNNNNNNNCNNNNNNNNRTNNNNCNNNNNNNNNGNNNNNNNNANNNNNNNNNNNNNNNNNNNNNNNNNNGNNNNNNANNNNNNRNNNNNNGNTNTNNNTCNNNNNNNNNNNNNNNNNNNNNNNNNNNNNNNNNNNNNNNNYNNNGNNGNNNNNNNNNNNNGNNNNNNNNNNNNNGNNNCNNCGNNNNNNNNNNNNNNNNNNNNNNNNNNNNANNCNNNNNNNNNAAGNNNNNNNNNNNTNACNNNNNGNNNNNNNNGNNTNNNNNNNNNNNNNNNNNNNNNNNNCNNANGNNNNNNNNNNSNNNNNNNNNNNNNNNNNNNNNNNNNNNNNNNNTNNNNNNNNNNNNNNNNNTNNNNNNTNNNNNTNNNNNNNNNNNGNNNNNNNNTNGNNGNNNNTNN-NNNCNNSNNNNNNNNNNCNNNGNNNANNCNWNNNNNNNNNCNNNCNNNNTNNNANNNNNNNNNNTNNNNNNNNNNNGTNNNNNNNNNNNNNNNNNNNGNNNNNNNNNNNNNNNNNNNNNNNNNNNNNNNNTNNNNTNNNCGTNNNNNGNNNNNNNCNGNNNNNNNNNNNNNNNNNNNTNNTNNNNNNNNANNNNNANNNNNNNNNNNNNNNTNNNNCNNNNNNNNNNANANNNNNCNNNCTTNNNNNNNNNNNNNCANNNCNNNNNNNNNNNNNNNNNNCGNNNANNNNANNNNNNNNCNNCGNNNANNNNNNNNNNNTYNTNNNNNNNNNNNNNNNNNGNNNNNNNTNNNNNNNANNNNNNNTNGNNNCNNNNNNNTNNNNNNNNNGNNNNNNNNNNNNNNNNNNNNNNNNNGNNCNNANNANNNNNNNNNNNNNNNNNNNNNCNNANNNCAANGNNNTNNNTNNNNNTNNNNNNNNNNANNNNNNNNNNNNNNNNNNNRNGNNNNYNNNNNNNNNNNNNGNNNNNNNNNNSNNNNNNNNNNNNTNNNNWNNNNNNNNNNANNNGNNNNNCNNNNNNNNNCNANNNNNNNTNNNCNNNNNNNNNNNNNNNNNNNNRCNNNNNNGNNNNNNNNNNNANTTNNNNNNNNCNNNNANNNNNGRNNNNGNNTNNNNNNNNNNANNNNCCNNNNANNNNANNNNNNNNNNGNNNNNNNNNNNNNNNNNNNNNNNNNGNNNNNNNYNNNNNNCNNNNNNNNNNNNTNANNNNNNNCNNNNNNNANNTNNNNNNNNNNNNNNNNNNNNNNNNNNNGTNNNNNNANNNNNNNNNNNNNNNNNNANNNNNNNNNNNNNAYNNNNNNNNCNGNNNNNNNNNNNNNNNNNNNNNRNNNNNCNNNNNNNNNNNNANNNCNNNNNNNNNNNNNNNNNNNNNNNKNNNNNNNNNNNNNNNNNTNNNNNNNNNNNNNNNNNNNNNNNNNNNCNNRNGNNNNNNN-NNNNAGNNNTNNNNNNNNNNNNNNNANNCGNNNCNNNNNANNNNWNNNNNNNNNNNNNNNNNNNGNNNNNNNNNNNNNNNNNNNANNNNNGNNNNNNNNNNNNNNNNNNNNNYNNNNNNNNNNNNCNNNNNNNNNNNNNNNNNNNGNNNNNNNNNNANNNNNNNNNNNNNNNNTGNNNNNNACNCNNNNNNNNNNGNNNNCNCNNNNNNANNNANANANNNNNNNNNNNNNNNNNNGNNNNNNNCTNNNNNNNNNGNNNNNNNNNNNNNNANNNNANNGCNNNNNNCNNANNNNNANNNNNNNNNCCNNNNGNTNNRGNANNNNNNNNNNTNCNRNNNNNNNNTNNNNNNNNTNCNNNNNNNGNCNNNNTNCNNNNNNNNNNNNCTNNANCNNANNNNNNNNNNNNNNNNTNNNNCNNTNNNNTNNNNNNNNANNNNNNNNNRGNNNTNNNNNCNNNNNNTNNNNNNGNTNNNNANNGTNNNANNNNNNNNYNNNNNNNNNNNNNNNNNTNNNNNNNNNNNNNNNNNNNNNTCNNNANNNNNTNNNNNNNNNNNNNNNNNNNNNNNNNNNNNNNGNNNGCNNNNNTNNNNNNNNNNNNNNNNNNNNGNNNNANNNNNNNNNNNCNNNYNNNNNNNNNNNNNNNNNNNNNNNNNNNNNNNNNNNNGNNNNNNGNNNNNNNNNNNNNNNNNRNNGNNNNNANNANGNNNTNNNNNNNNNNNNNTNNNNNNNNTGNNNNNNNNNNNNNNNNNNNNNNNNNNNTGNNNNNNANNNNNNNNNTNNNNNNNNYNNNNNNNNNNNNNNNNNNANGNNNANCNNNNNNNGNCNCGNNNNNNNNNNNNNTNNNNNANNNNNNNNNNNNNNNNNNNNNNNNTNNNANNNNCANNNNNNTNNNNNNTNNNNNANNNNNANNNNNNNNNNNNNNCNNNNNNNNNNNNNWCNNNNNGNANNCNNNNNNNNNNNNNNNNNNNNNNNNNNNNNNNNNNNNNNNCNCGNNNNNNNNNNYNCNAANNNNNNNNNTNNNTNNNNNNNNNNNNNNNNNNNNNMNNNNNNNNNNNNNNNNNNNTNNNNNNNNNNGNNNNNNNNNNNNNNNNANNNNNNNNNNNNNNNNNNNNNNNNNNNNKNNNCNNNNNNNNNNNNNNNNNNCNNNNNNNANNNNNNANCNNNNANNNANNNNNANNNNGNNNNNNNTNNNNANNNNNNNGNNNNNNNNNNNNNNCTNNNNNNNNANNNNCNNNNNNNNNNGNNNNNNNNNNNNNNNNNNNNNNNNNNNNGNNNNNNGNNTSNNNNNNNNNNTNNNNNNTNNNNNNNNNNNNNNNNANNNNNNNNNNNNNTNTAC-NCNNNNNNNNNNNNNTNNNNNNNTGNNNNNNANNNNNNNGNNNNNNTNNGNNNNANNNNNNNCNNNNNTNNNGNANNNNANNNNNNNNGNNGNNNNNNNNNNNRNNGNNNNNNCGNN-TNNNNNNANNNNNNNNNCNNNANNNNANNNNCNTNNNNNNNTNNNNNNNNNNNNNNNNNNNNNNNNNCNNNNNNNNNNNNNNNNNNNNNNNNCNNNNNNNNNNNNNNNNNNGNNNTTNCCMNNNNGANNNNNNNNNNNNNTNNNNNNNNNNNNNNNNNNNNNNNNNNNNNNANNNCNTCNNGNNNNNNNCNANNNNNNNNNNNNGNNNNTGNNTNNNNNNNNNCNNGTNTNNNNNNNNCNGNNNNNNNNNNNNNNANNCNNNNNNNNNNNNNGNNNNNNNNNNGNANNNNNNCNNNNNNNNNCNNNNNNNNNTYNNNNNNNCNNNNTNNNNNNNNNNTTYGCANNNNNNNNNNTNNNNNNNNNNNNNNNNNNNNNNNCNNNANNNNGNNNNNNNNNNGNNACGNNTNNNNNNNNNNNGNNCNANNCNTNNNNNNNNNNNNNNNNNRNNNNNNNNGNNNNNNNGNNNNNNNNNNNNNNNNNGCNNNNANNTNNNNNNNNNNNNNTNNANNNGNTNNNNTNNNNNNNNNNNNNNNNNNTNNNNNNNNNNNNNNNNNNNNNNNANNNNNTNNNNNNNNNNNNANNNNNNNTANNTNNNNNSNNNNANNNNNNANNNKNANNNNNNTNCNCNTNNNNNNNNNNNNGNNNNNNNRNNNNANANNNNNNTNNNNNNNNNNNNNNNNNANNNNGNCNNNNNNNNNNNNTNNNNNNNNNANNNRNNNNNNNNNANNNNNNNNNNANNNNCNNNTNNNNNNNCNNNNNNNNNNNNNNCNNMNNNNTNNNTNTNTNTNNNNNNNNCGNNNGNNNNNCNNANNNNNNNNNNWNNNNNNNNNNGNNNNNNNNNNANNNNNNGNCNNTNNNNNNGNNNNNNNNNNNNNNNNNNNNNANNNNNNNNNNNNNNNNNNNNNNNNNNNANNNNNNNNCNNNANNNNTGNNNNNNNNNTNNNNGNNCNNNNNNNNNNN-NGANANNNANNTNNNNNGNANNNNNNNNNNCNNNNNNGNNNNNNNNNGNNCNNTNNNCANNNNNNNNNNN-ANNNNNTNNNNGNNNNNNNNNNNNCNNNNNNNNNANNMNNNNNNNTNNNNNNGNNNNNYNNCNNNGNNNNNNNNNNNNNNNNNNNNNANNNNNNNNNGNNNANNNNCNNNNNNNNCNNNNCNNNNNNNNNNNNTNNTNNNNANNNTNNNTNWNNNNNNNNNNNNNNNNNNNNNNTNNNNNNNNNTNNNNNNCNNNANNNTNNNNNNNNNNNNNGNNTTNNNNNNNNNNNNNNNNNNNNNNNNGNNNNNNNNNNNNNNNNNNNNNNNNNNCNNNNNNNNNNNNNNNNNNNGNNNNNNNNNNNNNNNNNNNNNNNNTGNTNNNNNYNNNNNNNANNNNNNNCNNCNNNNNNNNNANNNGNNNNNNNNNNNNNNNNTNNNNNNNNNNNNNNNNNNNNNNNNNNNMNNNANNNNNNNNNANNTTNNNNWNCNNNNNNNNNANNGNNNNNNNNNNNNNGNNNNNNNNNNNNNNANNNCNNNNNNGNTTNNNNNNNNNNNAATNNNNNNNNANNNNANNNNNNNGNTNNNNNNTNNNNNNNNNNNTNNNNANNNGNNNNNNNGNNNNNNNGNGNNNNNNNTNTNNCNNNNNNNANNNNNNNANCNNNNNNNNNGNNNTNNNNNNNNNNNNNNNNNNGGNNNNNNNNTNNNNNNNNNTNNNNNNGNNNNNNNNNNNNNNCNNNNNNNNNGCNCNNNNGNNNNNCNNNNNNNNNNNNNNNNNNNANNNNNNNNNNNANCNNNGNNNNNNANNNANNNANNANTTNTNNNNNNNNTNNNNNNNTNGNNNNGNNNNNNNNGNANNNNNNNNNNNNNNNNNNNNNNNNCNTNNNNNNNNNNNNNNNNNANNNNNNNNWNNNNNNNNTNNNNNNNNNNNNNNNANNNNNNCGNNTNNNNNNNNNTNCNNNNNNNNNNNNNNNNNNNNNNCANNNNNNNNNNNNNCNNNGNNNNNNNNTNNNNNNCNNANNNNNNNNNNNCTNNNNNGNNNNNNNCNNNCNNTNNNNNNANNNNNNNNNNNNNGNNNNNNNNANNNNNNNNNNNNNNNNNNNNNANNNGNNANNNNNNNNNTANNNNNNNNNNNANNNNNNNGNNNNNNNSNNNNNNNNNNNNNNNNNNNNTNNNNNCNNTNNNNNNNNGTANNCNNNNNNNNNNNANNNNNNNNNNNNNNNNNNNNNNNNNNNNNANNNNNNNANNCNNNNNNNNNNNTANNNNNNNNNNNNNNNNNNNNNNNANNNNNNNNNNNNNNNNNNNG-NNNTNNNNNNNNNANNNNNNNNNNNNNTNNNNNNNNNNNNNCGNNNNNNNNNNNNNNNNNNNNNNNNNNNNNNNNNNNNNNNNNNGNNNNNTNCNNNNNNNNNNNNCNNNNANNTNNNNNNNNNNNNNANNNANNNNNNNNNNNANNNANNNNNNNGNNNTNGNNNNNGNNNGNNNNNNNNNNNGNNNNNNNNNNNNNNNNNNNNNTNNNNNNNTNNNNNNNNNNNNNNNNNCNNNNNNCNNNGNNNNNNGCNNNNNNNGNNNNNGGNNNNNNNNNNANNNNNNNNNNNNNNNNNNNNNNNNNNNNNNNNNNANNNNNNNNNNNCNNNNNGNNTNNNNNNMNNNNNNNNNNNNGNNNNTNNNNNNNCAANNACNNNGNNNNNNANNNNNNNCANNNNTCNNNNNNNNNNNNNNNNNNNNNNARNNRCNANNNGNNNNNGTNNNNNNNGNNNNNNNNNNNNNNNNNANNNNTNNNNNAGNNNNNNNNNNNNNNNNANNGNNNNNNNNNTNNNNCNNNNTNNNNTNNNNNNNANNNNNNNNTNNNNTNNNNNNCNNNNNNNNNNNANGNNNNCNNNCRNNTCNNNNGNNNNNGNNNGNNNNNNNNNCNNNNNNNNMNNNNNNNNCNNNNNNANGNNNNCNNNNNNNNNNNNNCNNNNTNNNNNGNNNNNNKNNNNNNNNNNNNNNNNNNNNNNNNNNNNNNNNNNNNNGNGNNNNTNNNNNANNNNNNNANCNNNNNNNNNNNNNNNNNNNNNNNGNNNNNNNNNNNNNNNNNNNNNGNCNNRGGGNNNNNNNNTNNNNNNCNNNNNNNNNNNNNNNNNNNNNNNNNNNNANNNNNNNNNNNNCNNANNNNNNNNTNNNNNCNNNNNNNNNNNNNNNANNNNANNNNGNNNNCNNNNNTNRCNNNCNNRNNNNNNGNNNNNNNNNNNNNNNTNANNNNNNNGNNNNNNNNNNNCNNNNNNNNNNNNNNNNNCNNNNNNNNNNNNNNNNNGNGGNNNNN-NTNNCNNNNNNNGNNCNNANNNNNNNNNNNNNNNNNNNNNNNNNNNNNCNNNNNNTNNNNNNTNTNCNNNNANNNTNNNNNNNNNNNNNACNNNNNNGNNNNNNGNCNNNNNNNNNGNNCNNNNNNNNNNNNCNTCNNNNNNGRNTNTNNTNCNNNTNNNNNCTNNNNNNNNTNNNTNNNNGANNNNNGNNCNNANNNNNNNACNNNNNNNNNNNNNNNNNNNNNNRNNNNTCNNNNNNTNNNNNNAWNNNNNTNNNNCNNRTNCNTNNNNCCKNNNNAANGNNNCNNNNCNNNNNNNNNNNNNNANNNNNNNANNNNNNNNNNNNNNNNNNNNNNNNNNNNNNNNNNNNNTNNNNNNNNNNNNNNTNNCNNNNNNNNNNNNNNNNNNNANNNNNNNNGNNNNTRNNNNNNNNNNNTNNANNNNNTNNNNNNNNWNNNNNNNNNNANNCNNNNNNNNNNNNNNNNNNNNCNNNNNNNNTNNNNNNNNNNNNANNNNNTNNNNNNNNNANNNNNNANNNNNGNNNNNNNCNANNNCNANNNNNNNNNNNANNNNNNNNNTNNNGNNNNANCNNNNNNNNNNCNNNNNNNNTNNNNNNNNNANNNNNNNNNNNNNNGNNNNNNNNNNTNNNNNNNANNNNNNNNANNNNNNNNNNNNNNNNNNGNNNANNNNNNNNNNNNCNNNNNNNNNANNNNNGNNNNNNNNNNNNNCNNNNNNNNNANNNNNNNNNNNNNNTNNNNTNNNNNNNNNNNANGNNNNNNNTTNNGNNNNNNNNNNNNNNTNNNNNNNNNNNNNNNNNNNNNNNANNNNNNNANNNNNNTNNGNNNNNNNNNCNNNNNNNNNNCNNNNNNNNNNNNNNNNNNNANNNNNNNNNNNNNNNNNNNNNNNNNNNNNNANNNRNNNNNNNNNNNNNNNNNNNNGCNNNNNYMNNNCNNNNNNNNWNNNNNNNCNNNNNNNRNNTNNNNNNNNNNTNNNGNNNNNNNNNNNNNNNNNNNNNNNCNNNNNNNNNANNNNNNNNNNNNNNNNNNNNNNNNNNNNNNNANNCNNNANNNNNNNNNNNNNCNNNNNNNNNNNNNNNNNNNNNNNNCNNNNNNNNNNNNNANNNNNNNNNNNNNNNNNNNNNNNNNNNNNNNNNNGNNCTNNNNNNTNNTNANCTNNNNNNNNNNNNNNTNNNNNNNNNNNNNNNNNNNNNNNNNNNCNNNNNGNNNNNNNNNNNNNNNNNNNNNANNNNNNNTNYGNNNNTNNNNCNTNNNNNNNNNNNNNNTNNNNNNANNNNGNNNNNNTNNNNNNCNNNNNNNNNNNNNNNNNNNNNNNNNNNNNNNNNNNNNNNNANNGNNNNNNNNNNNNNNNNNNANNNNNNGNNNNNAANCNNNNNNNTNNNANNNNNNNNNNNNNNNNNTNNNNCGNCNNNNNGNNNCNNANNNNNNNNTGNNNNNNNNNNNNNNNNNNNTNNNNNNCNNNNNNNNNNNNNNNNNNNANNNNNTNNNNNNNNNNNNNNNTNNNNNNYNNNNNNNNNNNNNNNNNNNNNNNNNNNNNNNNNNNNNNNNNNNNCTTNNNNNNNNNNNNNNNNNNNNNNNNNNNNNNNNCNNNNNNNNNNNNNNANNNNNNNNNNNCNNNNNNNNNNGNNNNNNNNNNNNNNGNSNNNNNNNCNNNGNNNNNNNNGNNNNNNNNGNNNNNNNANNNNNNNGNNNNNNGNANNAGNNNNNNNNNNNNNNNCNNNNTNNNANNNNNGNNNNNNNNNNTNNTNNNNNNNNNNNNGNNNTNNNNNNNNNNNNNNNNNNNNNANNNNNNNNNNCNNNNNCNNNNNNNNNNNNNNNNNNNNNNNANNNKNNNNNNNNNNGNTYNNNNNNNNNNNKNNTNNNNAMNGCNNNNNTNNNNNNNNNNNNNNNNNNNNNNNNGNNNNNNNNNNNNNNGNNNNNNNNNNNNNNNNNNTNNNNNTNNANNNNNNANNNNCNNNNNNNNNCNCNNTNNNNNNNNNNGNNNNNNNNNANNNNNNCNNNNNNNNNNNNANNCANANNNNYNNCTNNNNNNNNNNNNNNNNNNNNNANNNNNNNNNGNNTGNNNNTNWNNN-NG-ANNNNCNGANNNNNNNNNNNNGNNNNNNNNNNNNNNNNNNNGGANNNNANTNNGCNNNNTGNNCNTNGANNNNNNCNNNNNNNANNNANNNNANNNNNNNNNNNNGNNTNNANNNNCNNNNANNNNNNNNNNNNNANNNANNNNNNNTNNNNNNNCNNNANCGNNNNNNNNNNNNNNNNNGCNGNNNNNNNNNNNNNNCCNNNNNNTNNNNNNTNNNANTNNANNNNNNNNNNCNNNNNNANNNNCNNNANNNNNTNNNNNNNNNNANNNNNCNNNNNNNNANNNNNNNNNNNNCNNNNNNNNNNNNNNNNNNTGNNNNNNNNTNNNCNNNNNNNNNNNNNNNNNANNNNNNNNNNGNNNNTNYNNNNNNNANNTNGNNNNNNNNNNNNNNNANNTNNNNNNANNNNNNNNNANNNNNNNNNNNNTNTNNNNNNNNACNNNNNNNNNNNNNRCNNNNNNNNNNNNNNNNNNNANNNNNNNNNNNNNNNNWNNNNNNNNNNNNNNNNNNNNANNNNNNANNCNNNNNNNNNNNNTNANNNNNNNNNNNGNTNNNNNNNNNNNNGNNNNNANNNNNNNNNNNNNNNNNNNNNNNNNNGNNNNNNNTMNNNNNNNNNNCKNNNNNNNNNNNNNNNNNNNNNNNNNTNNNNNNNNNNNNNNNNNNNCNNNNTNNNNNNNNNNNTGNNNNNNNNNTNNNNNNNNNNNNNNNNNTNTNNNTNCNNNNNNNNNNNNNNRNNNNNANNNCNTCNNNNNNNNNNNNNNNNNNNNNNNNTGNNNNNNNTTNNNNNNNNNNNNNRNNNNNNNNNNNNCNNNGNNNCNNNNNNNNNNNNNNNNNNNNY-NGTCNNNNNNNNNNNNNNNNNNNNNNNNNNNNNNNNNNNNNNNNNNNNANNNNNNNNGNNNNGNNNNNNNNNNNNNNNNNNNNNANNNNNNNNNNNNNNNANNNNNNNNRNNNNNNNNNNNNNNNNNNNANNNNNNNNNNNNANNNNNYNNNNNNNNNNNANNNCGNNNNNMNANNNNNNNNNGNRNNNNNCNNNNNNNNNNNNNNNNNNNNNNNNNNNNNTNNNTNNNNNNNCNNNNANNNNNNNTNNGNNNNCNNNNNCNNNNNNNNNANNNNNNGNNGNNNNNNNTNNNNNNNNNRNNNTNNNNNNNNNNNANNNNTNNTNNNNGNNNNNNCNNNNNNNNNNNNNNNNNNNNNNGNNNNNNNNNNNNNNRNNNNNNNNNNNNNNNNNNNNNNNNNNNNNNNNNNNNNNNNNNANNNNNRNNNNNNNNNNNNNNNNANNNNGNTNNNNNGNNNNNNNNNNANNNTNNNNNCTNNNNNNNNNNNTNNNYGNNNNNNNNNNNNNNNNNNNNTNNNNNNNNNCNNNNNGRNNNNNNNNNNNNNNNNNNNNNNGNNNNNNNNNNNNNNNNNNNNCNNANNNNNNNNNNNNNNNNNNNTNNNNNGNNAGNNGNNNNNNNNNNNNNNNNNNNNNNNNNNNNNNNNNNNNNNCCNNNNNNNNNNTANNNNNNANNNNNNNNNNNNNNNNNNNNCNNNNNNNTNNNNANNNNCN-NNNNNNNNCNNNNNTNNNNNTTNNNCANNNCANNGNGNNNNNNNNNNNNNNNNNNNNNNNNNNNNGGNNNCRNNNNNNNNNNNNGNNNNATWNNNNCNNNNNYNNNNNNNNNNNNGNNNNTNNNTNNNNNNNGNNNNNTNNNNNNNNNNNNNNNNCNNNGANNNNNNNNNNNNNNNNNNCNNGNNNNTNNNNNCNNNNNNNNGANNCNNNANNNNNTNNNNNNNNNNNNNGNNNNNNNNANNTNNNNNNNNNNNTCKNNNNCNNNNNNNNNNANAYNNNNNNNNNCNCNNRNNNNCNNNNGNNNNTNNNNNNCNNNNNNNNNAGNNTNNNNATNNANNCNNNNNNNNTNANNNTCNNNNNCNNNNNNCGNNTNNNNNNNGNCNANNNNNNNNNCCNANNNNNGNNNNANCNNNNNNNNNNNGNNNNNNNANNNNNNCNNNNNNGANNNN-NNNNNNNNANNNGNNGNNNANTNNNNNNNNNNNNNNNNNANNNNNNNNNNNNNGNNNNNTNNGNNNNNNNNNNNNNANTNNNNNNNNNNTTANNNNNNNNNNNNNNNNNNNNNNCNNTNNNNNNNNNNNNNNNNNNNNNNNNTNNNTNNNNNNNNNNNNNNNNNNNNNNNNNNNNNNNNNTNNNNNNNNNNNNNNNNNNNNNNNNNNNNNNNNNNNNNANNNNANNNNNNNNNNNNNNNNNNNNNNNNNNNAGNGNGNNNGNNANNTNNNNNNNNNNNNYNNNNNNGNNNGNNNNNNGNNNNNGNNNNNNNNNNNNCNNNNNNNNYNACNNNNNTNNNNNNNNNNNNNNNNNNNCNNNGNNNNNNNNNNNNNNNNNNNNNNNNNNKNNNNNANNNNNYNNNTTNNNNNYNGNNNNNNNNNNNNNNNNCNNCNNNNNNNNNTNNYTNNTNGNNNNNNANNNNNNNNNNNNNNNCNNNNNANNNCNNNNNNANNNNNNNNNNTNNNNNNNNNNNNNNTNNNNCNNNNNNNNNNNNNNNNNNNNNTNNNNNNNNNNNANNNNNNNNNNNGNNNNNNNNNNNNNN-NNNNNACNNTNNYNNNNTNNNNNNNNNNNNNNNNNNNNNNNNNNNNNNNANNNNNNNTNNNTNNNNNNNNNNNNNNNNNCNNNTNNNNNNNNNCNNNNTNNCNTNANNNTNNNNNNNNNNNNNNNNNNNNNNNNNNNNNNNNNANCNNGNGNNNNNTNNNNNNNNNNNTNNNNNNNNCNNNTNNNNNNNNNNNNNNNNNNNTNNNNNGNNNNNNNNNNNNNNNNNGNNNGNNNNNNNNNTNNCNNNNNNNANNNNGTRNNNNNCNNNNGNNTNNNANNNNAGNCNANNNNNNNNNNNNGTNNANNANNNANNANNNNNNNTNNYNNNNNNNNNNNNNNNGNTNNNNNNNNNNNNNNNNNNANTNNNNNNNNNNNNNNNNNANNNNTNNNNNNNNNNNNNNNNNNNNNNNNNANNNNNNNNNNNNNNNNNNNNNNNNNNNNNNNNNNNNNNNNNNNNNNNNNNNNNNANNNNNNNNNNNNNNNNNNANNNNNNNNNNNNNNNNNNGNNNNNNNNNNNNTNNNNNNNANNNNNNTNNNNNNNNNNNNNANNNNNNNNNNNNNNTNANNNNNNNNNNNNNNNNCNNNNNNNNNNNNNNGNNNNNNNNNNNNNNNNNNTNNNANNNNNNNTNNTNNNNNNNNNNNNNNNGNNNNNNNNNNNNNNNNTGNNNNGNNNANNNNNNNNNNNNNNNNNNNNNNNNNTNGNNNANNNNNCNTNNYNNNNNNNNNNNNNNNNNNNNNNNNNNNNAANNNNNNNNNNNTTNCNNNNNNANNNNNNNNNNNNNNNNNNNNNGNNGNNNNNNNNNNNYNNNNNNANNNNNNAANNNNNNGNNNNNGGNNNNNNNNATGNNNNNNNNNNNCNNNNNNNNTNNNNNNNNNGNNTANNNNNGNNNNANNNANNNNNNNNNNANNNNNNNNNNNNNNNANNNNNCNNNNNNNNNNNNNNNGNNNNANTNNNANNNNNNNNNNNNNNNNNNNNNNNNNNCNTNNNNNNTNNNNTNNNNNNNNNNNNCNNNNNNNNNNNNNNNNNNNNNNNNNNNNNNNNNGNNNNNNANTNNNNNNNNNNNNNNNNNNANNNNNANNNNNNNNNNNNNNNNGNNNNNNNNNNNNNNCNNNNNNNNNNNNNNNCANNCANCNNNNNNNNNNNCNCNNNNNNNNNNNNNNNNNNNNNNNNNNNNNNNNNNNNNNNNNNNNNRNNNNNNNTNGNNNTNNGNNNNNNNNNNNNNNNNNGNNNNNNNNNCNNNNNGNNNNNANNNNNNNTNNNNNNNNRNNCNNNNNRNNNNNNNNNNNNNNNNNNNNNGNNNNNNNNTNNNNNNNNNNNNNNNNNNNNNNNNNNCNNNNGNNNNNNTNGNCNANNNNNNNNNNANNNNNNNNNGNNNNNNNNNNNNNNCNNNNNNNNNNNNNNNGNANNNNNNNNNNNNNNNNNNNNNNNNNNNNNNNNTNNNNNNNNNNANTNNNNGNNNNGNNNNNNNNNNNGNNGNNTNNNRTNNNNNNRNNNNNNNTNNNNGNTNNNNNNNNNNNGNNNNNNNNNNNNNNNNNCNNNTNNNNNNNNNNNNCCNNNNNNNNNNNCNNNNNNNNNNNNNNNNNNRNNNNNNNNNNNANNNNTNNANNNNNNNNNNNNNNNNANNNNNNNNCNNANNNNGNANNNNANNNNNNTNTNNNNNNTNGNCTNNTNNNNNNTNNTNNNNGNNNNNNNNNANNNNNNNNNNNNNNNNNTNNCNNNANNNNANNNNNNNNYNNNNNNNCNNNNNRNNYNNNTNNNNNSNNTNCANAGNNNNANNNNNNNTNNNGNCNNNNNNNNNTNNNNNNTCNCNCNNNCNMNNTNTNNWNCNNNNNNNNNNTCNNNCNGGNNNNNNNNNAGNNNCNNNCNNNNNNNNCTNNNNNNNNNNNNNGTNNNANNNNCNANN-ANNNNNSNNNNNNNNGANNNNNNNCGNCGNNAGNTNCNNNNNNANNNGNNNNNNGNNNNNNNNYNNCNANNNNNNNNC-NNNGNNNNNNNANNNNNNNNNNCYNNNANNNNCNYNNNNNNNANCNNAAGNTNANTTNNGNTNNNNNANCNNNTNNNNNNGNTNNNNNNNNTNNNNNNTNGNNNNTNNNNNNNNNNNNNNNNNNRNNNNNTNNNNNANNNNNNNNGNNANNG-NNNNNNNNNNNNRNNCGNNAANNNNNTNNNTNTNCNNTANANNNTNANNNNNNNNNNNNCNGNNNANNCRNCNGNTNNNNNNKTYNNNANNNNNNNGNNNNNNNAATANTNCNCNNTNNNNYNANNNNCNANNNNNNNTNNNNNNAANANNNANTNNCNCNNNNNNNNNNNNNNNNNNNNNNNNNNNNNNNNNNNNNNNNNNCNNYNYNNNNNNNNNNNNNNNNGNNCTNNTTNNNNNNNTNNNANNNGNNCNNCNNNNNNNNNNNGCNNANNNNNNNNNNTNNNNNANMANNNNNNTNNNNNNNNGNTNNNNNNNNANNNNNNNTNNANANGNANTNNNGNNTNNTNNCAANNNNNNNTANNNNNNNNNNNNNNNNNNNNNNNNNNATNNNYNNNNANNNNNNNNCNGGNNNNGNNANNNNGNNTNNAANNNNNNNNNNNTNNNNNGNGCNNTCNNNNNNMNNNYNNNGNNNNNNNTNNNNAGNNAGNNNNNNNNCNNNNNNNNN-NTNNCNNNNNNNGNNNNNNNNANNGNNNNNNNCNNNNNCCNNGNNNNNNNNCNNNNNNNNCTNGNNNNNNNNAGNNNNNTNNNANNANANNNNNNTNNNTNNCTNNNNANNNNTNNNGNGGNNNNNNNNNNNNNGNCNNNNNNNNNNGNNNNNNNNNNNNCNNNNNNTANNNNNNNNNNANTTCNNCNNNNNMNNNNNNNNNNNNNTANNNNNCNNNNNNNNNNNNNNTNCNNNANGNNGANNNNNTNNNNNCCCNNNNNNNGNNNNNNNNNNNNNNNNNNCNKCNNNNNNNNNNNNNNNNNNNTNNNANNNNNNNNNNNNGCNNNNANNTNNNNCNNNNNNNNNNNNANNNNNNNNNNNNNCTNNNNNNNNNNNNNNNNNNNNNNCNGNNTTNNNNNNNNGNNNNNGCNNNTNNNNNGGNNNNNNNNNNANANCNCNNNNNNNNNNANANNNCNYTGNNNNNNNNAGNTNTNNNNNNNNCNNNNNNAGNNNNNGNNNNAACNNNNNTNNNNNANNNNNNNTNNNNNNCNNAGNNNNNNNNNNGNNNNNNNNCCGNNNNNNNCNNANNANNNNNNKNNNNCNGNNNANNNAANNGNNNNNNNNNCTNNNNCNGNNNNYNNNNTNANRGANNNNNTCCTNANNANNNNNNNNNNNNNCNNTNNTNNNNNNNNNNANANNNNNNGNNNNNNNNNNNNNNNNNNNNNNNNNNNNNNGNNNNNNNANCNNTNNTNNNNNNNNNTNCNNNANTNNAANANNNNNGNNNTNTNNANNNNNNCTNNNNNNNNTGGGCNTNNNNNNNNGNGWNNNNCNCNCNANNNNNNNNNNNNNCNNNRNNAANNGNNNNNNNNNNNGNGNNNNCNNNTNNAANNNNNNNTNNNNNANNAGNNNNNNNNNNNNNNNNRGTNNNCNNNNNNNNNCNNANNNNNNNNNNNNTNNNNNNNNNGTNNNNANNNNNNNNCRNNNNNNNNNGNGNNNNNNCNNNNNNNNNNNNNNNNNNNNNNTNNNNNANNNNNNNNNNNNCNNNNKNNNNNNANNNNNNNNNCNNNNNGNNNNNTAATNNANNNNNNNNNNNTNGNNANNNNNNNNNNANTNNNGNNNNNTGANNNANANNNNNTNCNNNNNNNNNTNNNNNNGNANNNNAGNNNNANNNNNNNNNNNNNNNNNNTGNNNNNNNNANNNNGGNNNNNNMNNNNNANANNNNNGNNNNNNNNNNTNGNNNNNNANNNNNNKCNNGANNCANNNANNNNNCNGNNGNNNNNNNNNGNNNNN-NNNNNNNNNNNNNNNNNNNNNANNCTNNAGNNNNNTNGNNNNNNTTNNNNNTNMNGNTNNNNNNNNNGNNNNNGNNNNNNNNNNANNNNNNNGNNNNNNNNNNNNNGNNNNNNANNNNNNNNNNNNNNNNNNRNNNGNNNNNNTNNNGNNNNAGNNNNNNNNNNNNNNNNNNNNNNNNNNNTCNNNNNNNNNNNNNNNNNNNNNNNNNNNNNNNTNNNNNNNNNNNANNNCANNNNCNNGNNGNNNCNNANANNTNNNNNNANNNNCNNTNNNGNNNNNNNNNNCTAANSNNNNANNWNNNNNNNCCNGNNNNNANCNNNGNNCNCNNNNNNNNNNNNNNNNGNNNNNNNNNNNNNNNNNNNNCNNNNNNNNNNANNNNGNNCNNNNNNNNNNNNANNNNTNNNNNNNNNNNNCNNNNNNNNGNNNNRCNANNNNNNNNNNACNNNNNNNNNNNNTNNNNNTNNNNNTNNNGANNNNGNGNNNNTNNNTNNNNGANANNANNNNNNNNGNNNNNNNNNNANNCNMNNNNNNNNNNRTNNNNN-NNNGNANNNGNNNNNGANNNNNGNNNNNNNNNNNNNNCNNNNNNANCNNNANNTNNNNNNNNNNANNNCNNNCNNCNCNNNNNNNNANANNNNANANNNNNNNGNNNNNNNNNNNNYNNNNNNNNNTANNNNGNNNNNANNNNNNANNNNNNNNNNNTKNNNNNNNNNNNGNNNN-CNNANNNNNNNNNNNTNANNNNNMNNNNNNTNNGNWANNNNNNNNNNNNNNNNNGNNNNNNNCTNNNNNNNNNNNNNNNNNNGNNNNNNTTNNCNNNNNNGANNNNNNCNNNNNGNNNNNNNCNNNNNNNNGNNNCNNNNNNCNNNNNNANNNNNNNNNANNNNNGNNNCNNGTNNNGNNNNNNNNNTNNNCCNNNANNNNNNNNNNNNNNNNNNNGNANNNNNNNNNNGNNTNNNNANNNNNCNNGTNNNNNNNYNNANNAANANNNNNNNNNNNCATNNNNNGNNNNNNNCNTNNANNNNTNNNNNCNNMNNNNNNNNNNNNGNNNANNNNNNNNNNNANNNNNCNNNNNNNNNNGNNNNNNNNNNNNNNNNNNNNNNNNNNNNNNANNNANNCNNANNNCGGNANNNNNNNNNGNTNCNNNNNNNNCNNNNNNNNNNNNNGNNNNNNNNNNNNNWNNNNNNNGNNNNATNNGNNGNNNNNANNGGNANTNNNNNNNAGTNNNNNWNNNNNNNNNNNNNNANNNNNNNNNNNNGNNNNNNNNNNCNCNNNNNNNTNNNYNNNNGNNNNNNCNANTTNNNCNNNNNNNCNNNNNNNNNNYNNANAGKNNNNNANNNNNNNNTCNNNGNNNGNNNGNNNNNNNNNNNNNANNNNNNNNNNNNNNNNNNNNNNNNNNNNNNNCTNNGNNNNCNNNNNNTNNNNNNTNNANNNTNNNNNANNNNNNNNNNNNNNANNNNNNNNNGCNGNNNNNNNNNNNGNTNNNANNNNNGNNNANATNNNCNNNNNNNNNNNAANCNANNNNNNANNNNNNNGNNNNNNNNNNNNNNNNNGANNNNNNNNCNNNGNNNNCWNAANNNNANNNNNNNNNNNNNNNNCNNNNTNNNCNNNNNNNNNNTNGNNNNNNANNNNNSTNNNNNNNTNNNNNNNNWNNNNNNNNNNCNNNNNGNNNRNNNNNNNNNNNNNNNNNNANNNAGNYNNNNNANNNNNNNNNNNNNNNARNNNNGTNKNANNGANNNNNNGNNNNNNCGNNGNNNGNNNNNNNNNGNNNCNNNRNNNGNNNNNNNTANNNNNNNNCANTNNNNNNNNNGNNNNNNNNNNNNNANNNNNTNCNNNNNNNNTNTNNNGNNANNNNNNNNNNNNNNNNNNNNNGANCTNNNNNNNNANNNNNNNNNNNNNNNNNNNNCNNNNNNNNNNNNTNTAWNNNNNNNNNNNNNNNANNNNNNNNNNGNNNGNNNNNMNNNNNNNNATNNNNNNNNNNNNNNNNNNTNNNNNNNNNATNNNNNNNNNNNNNNNNNNCNNNNCNNNNNNNAANNNNGNNANGNNANNTCGNNNNNNNNNNNNNNNNAYNNNNNNNNNNNGNNNNNNNNNNNNNGNNNNNNNNNNNNNNNNNNNNNNNNCNNNNANCNGANNNNNNNNNGNNNNNNNNYNNNNTNNNNNCNNNNNNNNNNNNNNNNNNNNNNNNNNNNNTNNNCNNNNNGNNNCCNNNNNNNNNNNNNNNCNNNNN-YATNNNNNNNNNNNNNNNCNNNTTNTNNNNNCNGANNNNNTNNNNNNNNNNNNNNNGNNNNTNNNNNNNNNNNNNNNNNNNNTNNNNNNNGNNNNGNNNANTNNNNNNNNNNNNNNGNNNNTGNNNNNNNNNNNNGNNNNNNNNNNNNNNNNNNNGYNNNNNNNNNNNNNNNNNNANNNNRNNNNNNNNNNGNNNNNNNNNNNNNNANNNNNNANNNNNNNANNAGNNNNNNNNGNNNANNNNNNNCNNNCNNNNNNNNNNNNNNNNNNNGNNGNNNNANNNANNNNNNNANNNTNCNNNNTNNNNNNNNNNNNNAGNGNNNNNNNNNNNNNCNANCNNNNNNNNNGNNNNNATNGNNYNNNNNNNNNNANNNANCNNGNNNNANNNNNTNNNNNATNACNANNNNGGNNYNNNANNNAGNTCNNANCNNNNNNGNNNTTRNTNNNNNTNNNNNNNNANNNNANNNNNNNNANNNNNNNANNNNCNNNNNCNAANNANNGNNNCNNNNNTNNCTNNNNNGNNNNNNNNCNNNNNNNNNNNNNNNNNNNNNNNNNNNNNNCNNNNNNNNNNNNNNNNNNNNGNNNNNNCNNNNNNNNNNNNNCNNNNNNANNNNCNNNGTNNNNTANNNNNNNNCNNNANNNNNNNTNNNNNNNNNNNNNNNNNNNNNNNNNNNNNNNNNNNNCNNNNNNNNNNNKNNNANNNNGNNNTNNNNNNNNNNNNNANNNNNNNNNNNNNNNNNNNNNNNANRNNNAGNNNNNNNNNNNNNNNNNNNNNNNNCNNNNGNAWNNNNNNANNNNNNNNNNNNNNNCNNTNNNNNNNNNNNNNNCANNNANNNNNNNNNNNNNNNNNGNNNYNNNNNNNNACNNNNNANNNNNNNNNTNWNNNNNNNNNNNNNNNNAANNNNNNNNNNNNNNNNNNNNTNNNNNCNNGNRNNNNNCNNNNNNNNNNNNANNNNNANNNCNNNNNSNNNNNNNNNNNGNNANNNNNNNNNATNCNNNNTNANNKNNNNNNNNNNANNNNNNNNNNNNNNNNNNNNNNW-NTNNNNNNTNGNNNTNNNNNNNNNNNTNNGNNNNNNNNNNNNNNNNNNNNNNNNNNNNNNNNNNNNNNCNANNNNNNNNNNNNNNNYNNNNTNNNNNNNNNNNNNNNNNNNNNNTNNNTGNNNNNNNNNNNNNCNNNNANNNNNNNNNNNNNNNNNNNNNNNNNNNNNCNNNNNNACNNNNNNNNNNNNNNNNNNNNNNNNNNNNGNRNNNNTNNNNNNNNNNNANNGNANNNNNNNANNTTNNNNWNNNNNANNNNANNANNNGNNNACCNNNNNNNNCNNCNNANNNNNNNANNNNNNNGNNNNNNNNNNNNNNNNNANNNNNTNNNNNGNNNNNNNNNNNNNNNNNNNNNNNNNNNNNANANNNNNNNNNNNNNNNNNNTNNNNNNNNNNNNNNANNNNTNNNCNNA-NNNNTNNNCNNTNNNNNANNNNNNNNNNNNYNNNNNNNNNNNNTNNNNNNNNNNNNNNNNNNNNNNNNNNNNNNNNNNNNNNNNNNTNNNNNNNNNNNNNNNNTNTNNGNNNNNNANNNNNNRNNCNNNNNNNNNNNNNNNNNNNNNNNNNNTCNNNNNNNNNNNNNNNNNYNNTNNNNNTNNNNNNNNNNNNNNNTNNNNNNNNNNNNNNNNNNNNNNNNNNNNTNNNNNNNNNNNNNNGNNNNNNNNNNANNNNNNTNNNNNNCANNNNNNNNNNNNANNNNNNTNNNANNNNNNNNNNNNNNNNNNNNNNCNNNNNNNNNNNNCCNNNNNNNNNNNNGNNNNNNNNNNNNANNANNNNNNNTNNNNNNNNNNNNNNNNNNNNNNNNNNANNNCNANNNNNNNNNCNNNNNNNNNANNANNNNNNNNNNNNNNNNNNNNGNNNCANNNNNGCNNNNNNNNNNNNNNNNNNNNCNNANCNTNNNGTNNNNNNNRNNNNNNRNNNNCNNNNNNTANNNNGNTGYNNNCNGGCNANNNNCANNNN-NGGAANNNNNNNNNNNTNNNNNNNNNNNNNNNNNNNNNNNNNNNTTACNNNCNNGNNTNNCNNNNGNCGNNNNNNNGNCNNNNNNTNNTANNNNAGYANNNNNNNNNANGNGNANNNNNNNNNNNGNNNCNGNNNCNN
[truncated: 1,697,986 more chars]
