# Supplementary material for: Diversification of chiles (Capsicum, Solanaceae) through time and space: New insights from genome-wide RAD-seq data
Source: Front Genet. 2022 Oct 18;13:1030536. doi: 10.3389/fgene.2022.1030536 (PMC9622771; doi:10.3389/fgene.2022.1030536)
Supplement: Supplementary file 4 [file DataSheet2.ZIP › Data_S2.usnps]

38 34497
annuum            TATACGCATGAGCTCGGGGGTAGCACATTGCATTCGT-GTAGGAYCAACCACCTCATACGACTTCAGSGTACTTGCCTCTTTAGCTTAGCCCCGAGGTCTTCAATGATGTGTCGGTGAATAGCCTACAGAGGGTATCTAGGATACTTTGCTCCTCAGGCAAAATCCTTATCGTGAGGAAATAACACAAGATTAGGCTACCKCCGTTGTACTACCCTACTGCATCTGGTATCTAGATAAAGCCTCACTTTTRGTACCACGTCTCGCTAGGGAARTAGTCGCA-TGCAGAAAGGTCAATCGGGCTCCTGCTCCGAAAKTGATCAACGACCGGAATCCTATTACGGATCGCTGCAAGGAAATTCATCATGTCCACAATCATCGATCTAACTCTCCTTTCGCTAGCTTGACTTACCTGCTAGTCTCGTAAAGTTGACCTATCCTGANCTKGTTCTCCGTGTACATTGGTTCGCTYAMGNTGCCCCGGTGACGACGTCACTCGCGGTACTACAGGCAACCTACCCACGGACTCNTATACGACTACTACGCCTTNGAGTGCCGTCCCCTCAAARATTCCGATAGCAAGCACAATCAGTCCACGTCGTCGAATAGGTAACCTGTCGACGCACGGTAAATCAACTGAGTCCGGCCCGAGGCCGGAAACAGACTGTACTGGGTGATCCGCTCATCACNTATCCGAGAGAGTCAGCTAGTCTCTCTAGGAAGATAAACTGTAARTTCTCCCTGTTTGGTYCACCGCGGTCTAATGACTTGCGATACCAGACTCCGGTTCTATATCGTTGATACCCTTNCACTAAGTTAAGACCGTACCTGTCTGCACCAAGATGTTAGAAATTGAGAACACTGGATATGGAAAGTCGGGGCAGTTAGAAAGAGAGATGTAATACTTGCCGGCAGTATGAATGGTATGCAGTGAGTTTAGACTGGAGGTNAGGTYGAGATTGCACAGGAGTACGATCCACTTACNAGTGCTTGACCAAGCCACCCGAAGCAGCTAACGATTAATTAACCCTTACTTGGGCAGGGATTCAAGGGCAGCTAGRACCGCACTATACGTGTGATTACRACGGAGTTGGCGAAGGGGACAAGAGGATTATATAAGATAACGAAGGGCAGTAATCAGAGAGGCATAGTGGTA-CACGAAGATTCGACCATCCCTAGTAGGACTGGCATTGCTGGTTTCCGTTATACACCATATGTCTATACCGGCTGTTCGTACGACCTTA-CTTAAGGGTTGTTCAGCCCATGGGGTTGATCAGCTACTCCTCGTGA-GATA-ATCCACTCNANCNTTCANGNCGAAGACAANTTNTCTAGGCGGTNGTTCTGCGTTGTANCANGTTANTNCNANACCGCCANTG-NCAACNAAACATNGATG-AGGNCAAGTTAGCACTNCCGCGCAAAAGAAGGTNNCNCANTNGAGNCACGCGCTGNGNANNANCCTCGNNNNCNANGTNCACNTNNNCCTCGATTNTNNATTCGACNTNAGCGTAAAATGTATNNTCCATNATTNNATACTNA-GNGTAGTGCCGTTGAATGCGGGCNGTCGCGNAGGTTTGAAATTNTACTATCGATGGGGANTACTAATAACCAGCCNNNGTTACNTAAATGGGACGCGCNNCATTNTCGNTTTTCTTAANTNAACACTACGTGNTGTTGTTGTCTNCNGACG-ATCTAACAGNCGAACTNNTCTNANGNNACNTACAATATGCCTAT-TGNATNNATCTGACCACTATACNAAWTTTATCTTAATGTNTCTANTNGTTNCTTAAGACGNTTGAANCCNACGANTCACTNNAACCNATGGCTGTGA-NCNTACTCTCNCGCTTANCANTTGCNATGAGTG-GGANCTNCTAAAGTGAATATTNTGNGTGGCATTNGTNTATCTGCCNGTCTNTCTTACTCGTNCAAAGTATGCGNAGCGCTCACATGTGNGACGGCTCGAGTCTANCNTGTANTCGATGAGTTTNCCGTGTGTCTAAGCNNCNNGGYCTTTTCNAGTATCCCNGNTATGACCGNTCGACCGTTTATNGCANNAGGGGGGACAAGGGGAANNCCCCGAATNGGTATCTANNNNAGGNTCTATTNNNGGNGCTAGNCGCACCGTTANCCTGTCACAGAAAATCAANGGTCTNTGNGATCTNCNNGANAMCTACGNANNCATCCGGCCNATGTTCGTACKCNAGNGTNCYTACNCGANSTTNCGGGNATGTCTCCCNCNNTGNTAAGAGNCGTNCNCNCNG-TATACKTGNTGCCTGGGGCANCCTTACAAGTAAAGNGNAGTGNGCAATNTNTTNTTTGNCCNGNACCACANACAACKTTANCGNTTNTNCTCNCTGNCNCGACCNTNNNNTNTATGCGNANTCNCATCCTNGTCCANATNNGAANACCNTNTACCAANTGAA-ANAANNAAGTTAANTTCGTTACGGGNTTCACCAANANGTACCAAATACGNCGTAGNNGGTNNCNTNGCCTNAANGCGTTTTGGTACACNTGTCNGTANTTATCGACCANCGCNCATGNTNAACNNNCTCGGCNCNNCATCAAGNANTTGCTCCTTCGNNGGCCATNCAACTNNCGNACTCC-NCACNGTTNCGGGCCTNAGTNTKTNNNNNNANATCANNGNNNGTGNNGTTTCACNANGGGCANATCGCCTGTANCNCNCTGCAACATCWTCCNANNTNNCCNGGGNCAATTACNATAACTAACGNACNTNA-ATYGAACGAACCTCGTTGAANCGNCGNGCNNGNTGACANATNNAGGCATTNNCCNNNGTTTANGTCNAGCTGGTNNTNNAANANAAANTNGNGTACAGCAGGCANTN-NNGTGCTNCGANNNCGGAGTNTNACAAAGACNNNAGACACNNTGCANNTAACTANACNNANTAAAAGNGGCCCTCCGTTGCATCNNNNAATGNNATNAGTCNATCANAGCCNTTANCTNTTCRANGNANANGCNGAGGWAACCCTTTCANCNTTGGGTA-NANCNCGCCACNTTAAGNCGCAANGNGGCACATCGAACACNCANNGNTTCCGGNTTCNTNATAANTGGGTNANATNNNTGNCGNNTTNTTNAGGNNNACTNGTACATTCACAANNTNGGNCAANNATNNCNCNANATACGNGTNATGCNTCNN-CANNANCCNNTNTACAANATGATACNGTGNCGTGNGCACCTAGTTNACATCNCAGTCNGANGCTGGCGCCCNCACGGTANTGGANTANNANCGANGCCCGGTTAACNTGTTAACTATTTGNGTACNNTNCNAAATNAGNGATCTTAGNANCNNNANTCCCTCNNTCACACTGAGNNTNTAGNGNANNNNTTTTTNNNCCGNCCGTNTCGCNTTGANNACNTCGTCNNNNCANTNGCACCTTNATNTAAANNGCCTCNNACGYANNCNTCGACNGAANGTGGTCTTCAGGTNAGNNCATGNGNCNTCCNGTCNAGCNCNGCGNNCNTAGTCAGNNGNCCCCNGTTANTNCGCCTNGAGANNNAANNGCTAACANNCANNTNTNTCNTAATCNNAANCATGCCNAANANNNNNCANGTTGCCACCGCGAACANNTNTGTCGNGACAACANNTGGNTTGNTNTTNAGANNATGGGNNNACNCNGNYGTNGCCTNAGCTNTGAGTNNGNGGCCCGCTATTCATANNTCTGCTATNNGAGNG-GCANTGCGAAAGGAATGAGCTNNCNNTNGATAGGANCNCNAACNCCNANNAANNNCGAGNGTNGGGTTGAGGNGAGTCNGTTCAACGCCNNACACGNATGNTAAGACYTTTNACNTCNGANCNATGGGATANTTGCTCATTTNTCAGTNNATNCCGTAANCANAGCTGAGAAATAANGNAACCNGCGTNTG-NGTTNCGTCAGNGCANTCAGACTCAGTNAGNTAANNAACCNCNAANGGAAAATTGTNTTTGCTTACACGTACANAATNCAGTNCCGGN-TAANRAAGACANTCGTNCGATTNCYWAAANACCTNTTNANNTTACNANAACAANATTNCCCGCCNNAACTGATGAATGCTTNTCCGCACNTTAAAGGNAGATGNGGGANSNNCTGNTANNGCAANATNTGTCGCACAGCTNANCAGCAGTCCTNTGGNCGGAGGAGTGGAATAG-GATTNNAACNTCGANATCNGTACACGANNCTANGCGCCAAAGGC-AAAAGTCTTTNCCANNTTANCCCNNNCANGNGNTGGNGGACAGCTTAAGGAAG-CAATGCNANGTACTTGGNTGTAANGATCACGTNGNGGANNNNNCCNTCGGCTGCGATCCNGGCCGTANAGCAGNNNNGCGNNAAANCGGCACCYCNNAATGTTTTATNACCGAAGGCNACAACTNATGGNCCTGTN-GTNGCGACANANGAAATTANGNGTTACGAGNGANTCCGTGANGAGNNTANNGNANNGGCNANNNAANAAGGGNNGATTCNCNNCAATCNAGTNAGGGTACGTAAGTANTCNTGGTTACGANCNACNCACTGANN-AAANNTGTNNNNNGNANNNCNNCTTGTANNCATTAAACNNNGTTNCCANCNNTGNGANNATNNCCGNNANTNTAGNCCNNANNCCACNGCTCNTAATTCGCGAACCA-ANCGAATANTGGGNANAATCAGTAANAGGNNAGNAACCNCCGACCCCCANNNNGTGACATG-TCACTNGGCGNANAACCCGNTCCNNCGCTNAGTCGNTATCCTGNNAGCTNTTNCNCANWN-NGAGACNCTNTGGANGTNTTCGAATTNNTCCATTTCA-NNNTCTCATMGAANNGAGCNTNGGTGGTCGCNYNGATNAGCTAGAAAGTCCGAATTGNTTACCGNTGTAGTAATANCCCGAACAGCNNCTCGAGNAANAGGGNCTNANCNNGGCNCTNANTATTGNTATCGTTTGACCAANTAGGCTCGNTCTCCAGCATCCGGTTGCATACTCCAAGAGATCGAAACANCTAANGTTTCGGGGCTGACCTCGGATTGGATTTCGGTTATTGNGACTANCTCACTTTATANTNNATTNGAGTTATCATNNAACTNNTAGTANTCCNCANANGGNNTAGCGCRTTNNACNTGGNCNNAGGTNCGCNAGCNCTGNAGCCNGAAGANNTGACGATAACNGCARTNTGAGTANAAAANTCTTCCGTCNNAATTCNTACNTGAGGNTCTCGGGCTTNNGGGCCAANTGATCGGTCTGGCTNCGNNGATAANNGGTTNCCGCCTGACGGGACCCCNNAGANCNTNGNGGNGNCNCGCGNCTCAGNTACAGNGTGANNAAAATCCCTTTTNNAAGNTACAAATANCTNNGTGGTCCNTCGGNGGNGCTTANGGNAAGNGTCCNAGCGGNGTNTTGNNNCATTAGGANTATN-TANNAATTGNATNCCTNTCGTTGANGTATGTNCTNCATNNCTCGAACTACNCNCGNATAGATCANCTTACGNTCATCTNCGNCGTTAGCNTCTCNANANNCTYAACGGNTNTNTTAAANTGNNGAYNATNNATTCATNCCAGGANTGGGRTGGACGCCNCTGNCCTATNAGTNAAGTACTANCGGCGGTCACNACGGGANCATTACGCTTCCNCTGTCNANCGAGTACCGGCNCCGGCCNTNGATTNCNNTATCTTTAATTACT-GAATAGGCNCTTCANACGNANNTGNCGNNGTTCGTNCTTAGACCNTCNCTAGGACGN-GAANNNCCNCNGTATGAACTCANNGATTGTATTNGNCTNAGAGTCGGNNTCCNACTAAANTTNCTACCTNTTNTTCNNCTTGNCACANCCTTGGGTCNGGAATATTNGANAGACCAAACNAACAANGNNGTNGNTTNACTTGNGANGTTGCCTAANGANMGCATAGAAAACCAACACCNNANNTNCAANTGTNNTTCNGANCCGAGGNCGCCAANANTTNNTCNCACAGTAANNNGWTACNAGGTNAANNGATGNNNTACACCANCCANAANCGANAATNGNGGCTTGCAGGTTGCGANCTTGTGAGTTGNANCCNNAGANGGTNTCGNGCCAGNGATNCGCAGCCNATGGATTNNNACNTGTATCAANNNTGCCNTCCAGTATGTGANNTGCCATATNGGMNNAGTAGGNNNTNCTGGTCNGNACNCGGATNATTGGNTACNNANTNCACANCCCACGNNNACCCCCGGCTANNANNCACTGCCAGAAACGTGGGGNNNN-GGTCCCTTGNTAGTNGAAAACATAGTTGTGNCAGATTACGNNAANAATTGTATNNAGGCNGCCTAGGGCTNTTACTTAAAGNCGTGATNCNGGCTTNNNTTGNANNGGGCTATTNCGNCCTCNTGNACACANCANNGGCCACCATAGTGNGTGTATANGTNCANANAACAGGNAATCANTNTGASCCATTGGTGCGNAGCRTGANGCCCTTCACNGGNAGNNTTGTGGGATCNAATGAATTYTAANGGGCATTCTAGTAAGNTAACTTAGGNNTANTANTGGANCAAAGCTTTNTGGNNAGGTACTGNCAATCACGGGTTTCTCTCANTGAANGAAATTATNTCGNTAGTNNTCTTATCANTCCAGNGTGCTNCT-NTNTTATACNAGTANCTTGTAACTCAAAATAGGNCNNCTCNCNTCNCGTTCNCTGATCAAAGGA-TGTATCTCNNGNGGANNCNTYGTNCCTTNCTTTTYANCTTNTACNCANNAAGATTTCGATGGNNGNNNGACGNT-NCNNCANTTGAARAACTGCTGGACCNT-AGGNCANNGTTATGTACGAGTCGTNATACAANGTGCTTTCGANTACGTNCGAAAGCCAACTNAAAANTANNNATTGANANNAGNAGATNCGCTACTAGNAGTGCCCAAGTTAATNAGAGCCGCGCGAAAGCATGCTTCAGANCGGCTTNACCNANCGANGGGTAGACGNCANCGCGCGNNGCNACGANCAAGTCTAANACCGAATGGATAGGCGGNNANATCGATTTTNTCANGGANAACNTAANGTNACCCTGTGTCTCGNTTTGGCGCTRGAACCGACCTGTTGCGNNGAN-AANGGCAANATATTAACTTNGACGCANTAANTGTGGCGGTTNNTGNNCCNNAGNNAATGGTANAACCCACAGNTNTTGTGGAANNGCGCGGAACTNNCNNCTANGTTCCCAACGAAANATNCNGTGTNCGNGNGTTGATTTCNNGTGNTACAAGCCAATNTANCNNCTGAATNNANTGATAANNNCNTANTNTTTACGTCTTCGNNGNNGNCCTGAGAAAGCGCNGGANNTNNGCTCNNTGATTAGGGGATTNCAGCCNCAACTCATACTGNTTGANCCCNACTACANACNAACCGAGNCTTNTGGNNACTGNANGANGTNNCNTCCCNAGGCNNTTAATNAGTGTACCTNCGATGAGTNAANNAAGACTGNTGAGNACCCCGTNTTNAAGGNCCTNATGGCGATNGTACCGNNATGATNG-TATAGTTCTATAAGGTTNAGGCCGCAGTATTNKCTNATTNCNNNANC-NGGGCTCNNTACGAGNCTTTTCAAGNGTGCGCCCCNNACGGACTCACTNNTCTGATGACCGNNTCNN-GCTTTTNGAACATTNGGTCGNATGAGCNTNNNNAGNAGTNCANNKGNNAGNANGCATCCGGACNNTCNANTTNTTANTCNTGCCCTAACTCGTGGCNACTTCCTTNAATATNYGTCCTGGCNTTTCTTNCCGAAANCNANTCNTCCCCNAGTTGNGCTAGNGTAC-CGATGTNCARTNCCCGCCACANTTCGGGAAGACCTCTCCNGTNCTNNNCNTNANTNTTCTGATTCANTNAGAGACNANNTNATCAGNNCCTTCTACGGNCGTCTAACNGNANTNAGTCNTAGATGNGACANTAACTCGNTCNGTCNACNCNAAACCNATTTGAAANCGCTYGATGGCTNGANCNGNCCNCNCGAG-TNANGCCGTNTAGTNNCGTGGGGCTATATNNNNAGCGTNGTGNAATAGTNAGGGC-ACCCNCACNTGTTTGGNACTCTCGATNAACCCNGTGNCGTAAGTAAGANNTACATACTGCAGAAATACCACTGGCAACNNTATAACTT-CGGTTTCCGAGGCGKAAATTAAAGTGTNCCGTAAAGTTTNTNCGTGGGTGATAGGCACCTAGGATGNGGGCCAATGGGANAANCCGCCNCNCACAGGTCAGAACATACCTGCACAGTGANAGGNATAACGTNGGGGAGGNCCNNGCGNCCGGCCAACACATAANAATAAAGTTGTGTCNAGTCCAYNACNCGCANNTTGGTCAATACANTCAAGAGTNTCCATCGCCGTCGNNATAGAATCAGGTTTNTGTACCTTNCNTGNCTATTA-NTATNTT-GNANGTNACTCCAAGCNANTGGNNCCAAGCCNGCAATAACCCAAGGCNNNGAGTCATNNTGTGNTNCAC-ACTCGGANTACCGAAMCNNGGATCTGNGCTATCNAGTCAYGNTNAGTATAWTANRTACANNTTGTAAGTAGAATC-TGA-AGATTGTTGGACGACACNGTCTATTAATGNCTCCNNCCACCNAGTTNTTAAAAATTGATYCCGTGCANAGGATNACATNNGTGNCCTNGCANTNANNTTTTGAGTTTTATTGNNGCCTNGATTCATGNTCATGCTATCTGCAATATACCCNNATACGCGCTAAGACAGAACAGTCAACNTAGAANATGGGCNCTAAGGACGATCTNTAANCGCGGCNTGANTAAATTCTCTNGAAGNGGNCCTGTACCNATCCCCTNTNGTTTCCGTNNTNACTTACCGCTNTNGGNGAGTTAGGNGAATTAAATAATCCTGCGCTGTACNTGNACGNTGGTCATATNTGGACGTTCAAGNCTNTGGGGNTAGGAACACAATTACCANCTCNNNTAGCCCANTAATATGAANGTTNA-TACTTACCAAANATTACATTATCNNATGCGTCGGGCNGGAAAGCTTTNTACTCGNGCTGTNGTANATGATGGCCAATGTTNGCNTCTNGTCNTTGAACCTGTTGGNTACGTNGGGTNCTAGGCGNAACNTGTANCTGCCCANNCNTTACAACACTTAGCATGGNAACTTNTNTGGCACTCCTCATCACCNAGACGAGTCAGAGANATNANGTTGTNTNCTTTGTNGNTGACGTANTGCGAGCC-NAAGGTCNGGATNCANACTCNTACTTNTAAATNNGTNCCTAGGNNTATTCTTCTANNATNNCGAGAACNTNTTCTTNANGGATACTGGTANCGNGRGAATNNGCNAGTG-TTTCCATNTGACNCCCNNTGNTCCNANAANGNGNCTAGGAAAGATCNTCATTCANCCCANTGTACTAGNGCNAGGTCANCTCGNGTGNGTNGCGNACGTTNTGAGA-TANAGCAGCTANNNGTNTGNGGACAGGCANCNCTCNTCNTNATCTNNGNTAGGTTANGGAGTTTAGTNGTCNTGGGGANNNGGCTTGNTCTTTGNAACNGNCTNGNAYCANCNGGNNAGCTGAAGTCTTCNTGN-CANNCCNTTTCCGCCGCCTGATAGAGACGTWTTANGTCNGTTTNNAACTAAACACGATTNGTTGGTGAAAANGGAGGTCCTNCCGGGCCTTCGCCTNCANTCTTNTGNGNTNTAATCTTNNTCAGCGATGCTACANTANGTGTNGGANATNGTACATTATNNNATNATGAGTNAGTGCAANTGGACNTANTGGCNGNAGCTNTGTNTGNCNNNGNTNNACNTACAAAGACTNGACCTAGAAACNNNCGNAATNNTTANNGCGCNCCCTAGTNTACNATGATATNACNCAGANANATTTCNCACCNATACGACNAANGCGTCCCNCTACACNTNNTTCNCCG-TTTATNNTAAANGTTGCATGNTNCTAGNNAGTCNGANGCNGGGAATCATNNGNGACCCACCATNNNATNGCATACAGTTCGNNGNCCTNCCNANNGAACATCANCGANANNGAAGAGTNAANGCTGAANGCGNACNTTCACKGGTTGCNNCAANGANCCGTTNTTAGCTCTCTCNGATANGTATNTAGAAGAGTGNNGGTTNNTCGNGAATCCATCCGGCACATNNANTATTATNNTACGNACGTANTCNTANANACATCTGNTNNNGANGNNTAGAAATTCNGTCNGCCANNANAGCGCTTNCNGCGGCANNTCGGAACTCGNANNCTNAACCNTNNCNCTAACNNWTANTCATGGNGGNGAATTACGGNNNAANCAAANNNCAAATNACCANAGCCTGANCNNACACAATCGTTTTTNGTTCNNCGAGCCCNGANATTNATACTGGGCCCNTTNNCGAC-NANTTTGTCCNCCNTTAGGNTGGCCCACTCCGAAAGTNTTTGTTNANNTGCATANCCCCGCGNNGTNNCTNCCNNACGGGGTTNAAGNNACGTTATACNAGANNTTCCACTGTTTTNCTCNNTNNCGTTTATNNGAANTNTCCNNTACAACTCNCTAANCGNGNCTNNNATNGTCNNNTNCNTNNANCGGATAGNNCCTCNCNTCCCNCCNGTNANCTGNTNGTATNCCANTCTNACKNNGGCNGCCACANGGNTGNNNNATNCGNANGANACGGNCTNACNNGANTANCANGANATNNNANCNATAGGANACNATNTNCNNNCGCTNANNACTGCTANNATNTNTNGTNNCGATACNANNACCTCCTNCGTNATNNNNNGAGNTACTGCTCATCNACTNCNACATANNNGTGTANNGGACCACGTACNANGTGGGGCNNCCNCNCNTATCTCTTCAWCTGTGTATGCGACNTTAATATANTGTCGGNNTATTNTTCCCCTNTTGCGCNCTNCNNTGTNATCGTTNNGCTANAGTANAGTCANCNAYNNNTTNCANGGCNTT-GTGGCAAGGAT-TCTNTGTCCTNATCTTTTNCNGGNGGTAGCNTAGTGGNTTAGNNCCGGNC-ANCCATTNCNCNAACGCTNCTAGNTANANAGNTCCGCANTTGAANTTG-CCGTNNNACTCNNNAGYTAGTTGCANNTNANYGTNNACGANGCCCCANTNNNCAATGCTCAGGCNCCATNNTGGTTTNGGNTGGNNANTCTAGTNCTGTTNATTTC-CAGTTGAAACGGNCTNCGACNCGTNTNTNGNACCANCAANNATGGNAGGCANCNANNNTAGACNCTTNAACTN-GTNAATTNACTACTNAGNNGGNNAANNNAANT-GCGGGGGCNAACNCNNNTGCAGCCGCNANANCTTTCAGAGCGCGGANAGNCTTCNCTGTCNTCGCNANGAGCNAANGNTAATNNAGCTTNTATNNNANNCGAGNGTAATTTAACCGNAAAGCAAGNNCATTNTGTNATNGCATCTACANTCANCTNACTNATGCNANTATCTNNGCTATTCTNTNTGTATSACAT-TNTGNNNGGATCNNAACGNGNCGG-ANGNGCGGATTNGT-CT-CAGCANTTAG-NATGCANATTGGGCGCGTGTCNGNNNTACTNNGACCGNTTGTTTCGNTTCTATAAACCNGNGCNTNANGCNAACATNNGCTTATACTGCANANCCGNNGTCAGTGGNNATATCCCTNNCGCGAGTT-GNACNGNANATNTACTCCAAAGNACCTAGGCTTGNTGTTANTNTTNTTTTCACTCNNGANCNCNGATNNTCATGATTAGGGGANTNGNNNNANCTCTTTATTCTANNNTNNGGCACNAGGTNCCTTNACATNCT-AATNAAGCTATATAGNGGTNGGGNAGNGC-NCNCCCNGCAANNNGGATNGGTAGTNAAGAGGGCCCNCTANGAAAAGGACNNGTGTTAGCCCGNTGNNNCGNTACNNCCTTNANGAGCATGCAAGGCTTCTCTCGNNNTANANTNANANGAAACACTGNCTCTCTATTN-AGAGTNGTGTGTGNNGTGGCGNGCACACTTGTNA-GGCGTCATNAGTGNGTNAGTTTGAATNTCCNNTCATTTANNTGAAAANTAANTGGCTNGANTNGTTGGTCCNANTAATANACAGNCTTGAGNATNA-TAGTCACTTGNANGNANNGNTTTNGGAGGNNTCCCNGTGTAATATNGTCGATCA-NNNNTNNANANAGTGCACGTGCCNAGAGCTGATANATCTGGGNATAGACCGNGCGAAANNGAGNGTATNCGNTCGCNGNCGTTNNGCGNGNGNCGTNTATGGANCTCNCGGNCTCCGNTN-ANCNCNTAGGACGANANAAKTTCAAAACG-NCGNCTANTAGNGGACGTNNTGAAAAANGNNCNGNTNTACTCCCATNGTCCCGGTACAAGNNATCNGAACACNCCNANNCTGAANNAACAC-CGNNAAGAANTNNTNTTTAGATGTAAGTNACTANCCGCGNCNTTCGNACNCCNCAATCTGATAAGA-NGGCACTAGCNCNGCGAANGAACNNNNGTATAAACGTNCANTGGCGANGAAGNACNTNCGNGCANCCANNCGT-NGCCCACNATGTNGCCNCGCNANGGNNNACGGAT-CNGCANGGCCNNTNGATCCGACCNCGCGNTNCCNNGNNTTNNANNTGAGCCNTNNTCAATCNCAGNCTCGACNNNNAGNAAAGANTTAGNTTNAAGTTNNTTTAGNCAAGTCACGCGTNGGCACGNNGCNGNTCNAGAANNGGNAGNTATCGACGMTTANGTGNNGATAAATTNNGAGNTCTGNTNTCCGCNNGTCNNNCTNTNGTYT-ATNATTNACTNAGAAATATTCNATGCGGTCTTNTCTAGGGANANNATATCGTCCTNCNACTGANACATAACNACGGATGGNACTGGATNTTGCCCAGAAGATCTNAACATNCTCTCCCNCCTCCCAGNAACATNTTNATGTNTACTNCATCTCGNAGCGANGAGTNNANCAAGCNNCCA-NAACTTGCAGNNCGNTNGAGACAGCTCACCGANCTTANACTNCTGYANNCNACGTGCGCTAACGGCTATGAGATTNGNATTTGNTTAGNANGATGGCTTTGACTNGGCCGGNGGTGTGANACAGGNCAGATTCNGNKTANCTAACTCCAGTGCNTTGTTACTGATTATACTTTGGGNATTNCNATANAANNTGGNCGAATNTTGNTNTGNNNGCCTACTGTCTGTAAG-TAANACAAATNCCANNGACGTAACGCTGNGCCATNTGANANGTAGTGGNTAAGANGGGNTGTCNGCT-NGNTNTAGCCCANCNNGNATTGTTCATANACTNATTNGNCGACNTGTNCATTGNTCCTATGNNNGAAGAGNATNCCGGTNNANTACCATTCTTGCCNNCNTANNANGTGGGNGATTNNTAGANCGANCCCGGGTNGCACTGGTTANGGNGCACNTTTACTNCAGTTNNCNGTATNGNTTCNGNANTAAGTCATGCTNATACGNNC-AANNAGTCGTCNNNTTNANNNGAACCNTACTTCCGTGCCGANGGTANGGATCTATAAACCCGCGAGNAANTACGCATAGGTGATGCTNNNGNTAGTNNCNTAAAGGATGACCNGCNGNGNNTTNNNNGNTGNACTTNGNCTGGNATNGNTTCCGTAGGATAATTCCTCAANANNATNTAANCNANACGATAACNGGTGCANATN-TAGCTACATACCNNGCCCATTNACTGNGCGCGCNNNANNANCCGNTNCTCTNTNTAATGTTGNCNAATTNTTCGGCACTNGCNGGTTNNAATCGNTTTCNNNTGCCCNNGTGCTCTTNCCCCGNAT-NANNNANGCGTTTGACNCGCAGCNCNATCGGNTTCNGAANNNNGNAGNGGAAGNTNANCCCAGGANNTNTTCANNTAAATGTNGCACAGCCTCCNANATTNANNTCCGTTNCTGANTACNATNANTNCTGNNGTNTGATTTCNAAGTNATGAACGNGANAGCNTAATAGAGTTTCNCGGNACGGNANACTNTAGTTTNACGNGATTAAGTTKCTCGCNAAGNCNNACAGTNTAANCTACTTATTTNNTTNNANGCNGNACANAANTANAGGAGTTNNTCNACNAGGCNGNCACGNGTGNGNACAATCNNATAATCAAANCGCCNGCNN-GNANGNGGNCNCATTNTGTTANANANNTCAAAGNGTNGGAANTAANCGATNAATCNNTGACGGGNCCNNNAAGTNNA-GCTTNCNNGCNNCTGACCTGCGACTCNCNGTNTTNTGCTNCGAGGCAGNCAAGNTCNAGTNCANGGANNTCAACCNTTGNNTTNGNTGTNNGRAG-CCAACCTCAANCTNATGGNNGNGACGCTNNCTACGCTTNCGGANNATCAANCCTGTTANANACTTGAAGNANAGACTTCNACAATNANATNTNACNATNGCGAAGNTNAANNCCNTCN-NTNTNANTNACTCCANGAANGNCNGNAGTCGTNANNCGTTNNGCNTTANCNANGTAANNGNANTGANATNANNGNTNNNNNACTNTCAANNNATCCGACNNTCTCAGCCCAGCGNGYGNGNNATGGGGANNAAGAAANRNAGGNGAANNGANNNTAGGNYYNTNCTCNCCAGNAGGGACAGTCNAATTAANANAGNCAANNAGTGCCANGCGAGGACGAATAGNCGACTTTTNAGGNGSGNTACTCNCTNGNGAACCCTGGCATNTNNTAAGTATANNTGTGCTAGNCGGGATGCANACCTATCAAGNCACGTATGCGTTAAANTGCCACNTAGTNNNAANCATNAGANTTAGTTTAAAGCGCCGTNNGAANNGCANGTNACANCGAAAGCWACCTCNCAGTNCAATGCNNNCTTCCNNACACGNATNGNCGNGGCCCGTCCTCTAAATNTCAGNAACCAACNTAGTGNTTATCGTANNANTNNTCTYNCATAATTTNTGCAGTGGCNGNCATNNTATCCGNTTGTGNGTACTGNNGANGTTGGNTTTGNACAGANTANCCNNAATAACTCTAGGTTTNTNANCGCACNGGNTTCCTNNNTGGAACCGTNNCAGNNCACCTNNNNANAGCNATCGTGCANGCNATANNGTAGTTAANCTNCNATTACTNGGCGATATCANCTAAGANACCACAAGGGGNGNGACATGTAATNAGAGATANAGACGTGNTTTCNANTTCACAGTAGCNATCTANGANCANTTATCANANTGCGGNACTWAACTCANNGTATCCGCNTACCGC-AANNCCCATACNGNAATGNNGCNCTCGNANNNNTATAGTCGCNCTGCATCCTTNNC-CAANNNNNATTACGNTMNNGGNATAGTGNGGNACAGCNATNCTTTTNCGANCCCTCNNCNNGANNNANNGCCNNGTTTNCGGATCNCTN-AANTNCTCCCANACAN-NTGCCNTAACGCTNTNNYNNGACGNNACCGTRAGCTGNCNTCANTTAANGTGTNNCNGNGGCNATGNCAACAGGTAGGAACCTGCNAAAGCNAGNNCGNTANNACNACATGTTCNGGTGCTCGCTACTGNGGTAATGCNGAACNNNCTATGTCNNTTAC-GNATGNNNCNTNGACCCGCTNCTCGCCNGTANTCAAAGGTACTGACAGAAGGNGGTTAAGNCCNCTAGNTGAACGCNTCCACANNAATACATCAGCTCCGTGTAACACTGGTCTTCNNNTANNCCCGNNAGATGGTNACNAT-GNCCTTCCGNGGGTTNACTNGNNAGCTNAATAGNGTTGNTNCNTTCNAAAATGCCTTTCCGNTNTTTCNAGTCNNNTCCAGGNAANACANTGNGTAAGCACANCGGGAGTNTCTATNNTATNNGCTCCTCACGCCNCGGTAAAGTCTGCCCCACCNATGCNNNNGCGCGCATGNTCTAGCCNGTCGNNTNGGAATGTNACGGTAACTANANCTGGGGGGTTTNTAAAATCACGNGTTACTCNCAAGCANCTTGTGANCGACCGAAATTNCNATCTTGAGGTTGGAANTCANCCACCCAAANAATAGGNGCNGCCTCTANCGANTTTGTGCCTCCNTTCTGNTCAAGTGNGGCCATNNCCTTNGGGCNATCTNTGGCTCNGCAANGCTNACNGNGGCGTNCCTGGNAGAANCCCAACTNGNGACCNAAANGGNCATGCAGGTTTGTT-TGTTNATAGANGAACCGNGGTTAAAGCCCAAAATCTGACTGNGTCTNACCCCCANNGCAAGGAGTTGAACCNTTGCGTTNACAGTNACGCCCGTTGAGNGTGGCGGNTTATAATNGNCGTATACTTNNCACCGAGNNGNANCGTCAGNNCCTACGANGNTAANCAGTGNNTACAGNCCANTACTATCGNATNNCNTCCNAATNATCCGCTTCAN-RGGTCNTGACTAGAGGNTGNT-TACAAGNCCATCGGTNGYTANGCTACNATTTNTTGCAGTAGNATTGAAAGGG-ATTCNTNNCGNGGTTCACGGGATGAGGNAGATATRGGCNRAGGNNNNNATTGTATNAGTAGCGCTANTNAANTNGGAANCCAGACAGTCTGGATTCGTNNTGTAGAAGGAGACTCGCGGNTNNGAGGCAGNCNTTAGNTGGTTTANCANCCCNATCNACCCCCGATTNCTAACAAGAATGGCNNCCTACNGGTAGGNG-TAAANTTGATCANATCGNNTNGAANTGNACNGTTCTNAGNATANCCAATTTTCNAGCTCTTAATAACWCTAATCNGGGGTWTATNACGCGAGGGNCGNTNCGCNGGCTGAGGAGTCANGCNNGCGCGAATATNGGNTCGGNGCTGTCGGAGAAAAATGATCGATANCGTANATTCANCNCNC-AATAGCGGAGNGGCTCCCCGNATNTGTAAGNGAGTCTCATGAANGATTCGGGCTCCGTACATGTCTNACCGTNNGNAATAGNNGAATGCNGATGGTCCGAATT-TCNGNCNNNTGAATACGTTCCCACANATTNNGTGTCANACNGNTCTCGCNAAGATAGAGACAGCTGNANCCTATANANATGCGCTCTTACC-TTNANNCNGCATGACCCTACTGCNNTTTAAAGNNNTACATCNTTTAACNCGCTNTAAACACGCGATTNATGANCTCTCGGATNATNCNNTAACTAGGTNGGCACTNCGCANGCCATTTTGGGCTNAGNGTTTGAACCACCGNNGTNCGCGGAACACTCTTANGGGCCTCAAC-AANACCATNNCANGTAACGGTNTTATCATAGCNATANNCCNNACGNNGNAACTNTNTGTATTGCGTNNATATNTAATCNNTNNNTAGGCANNTNTAGNTGTCTCCCATGCNGCATC-NAGGAAGACANCCCATAGCTAAACGCCCCTAAGGTTGATACTNAGNTCNACTTCTGGANNGTTGATGCNNCCTTCNCCARNACATCANNTTTCTANTNATCCNGGCNTCYCAGACNCTGNTGCAGTTGAAAATGGGACGACTTGNTTGCNTAANAATTGATTTTTAAGAGTTATAGANGAAACTTAT-NTCAATGACGACTGNAAACGAGNAATATANNCTNCCTTCAGGNNGAGANTGAGCGNTTGNNGGCGATGGGCCCGANCATCNATNTGTGGGNNACTATTTCATTGGGCNATNTATATCGGCTAAGNTTNACAAAAGAGTNTGNNAGATNCTCNGGTNCCTTNNTGACTTCGAATCTCGTATGGNGCAATCCTGNGNTGTNTTGGANNNNTGTNNAYGCNNNNAGGTTTTCNAAGTCATNGTCTGGCN-CNACNTACGANAAACCNACGCAGANNATGNTTTNACNCGGNAGTANCCGCNNGAGNCGTNAGNGCGNNNNNCGAAANCATTTNNTNTCNTTNAAGNCGGTCTGGATTGNNNNNCCANCNNNGGCNAGGGGNGGCGCNGAAACGTTNCGNGNGNNCNANTTNANTGTCNTNNCCATNNCNGNNAATNTCCAATNCTGNNCNANGNCNNNTTANACGAGGCCNNNNNGANNNGGAACNCTNCCNNCTGNNANTCNNACAACNGGNANNCAANGATNCNC-NTTANGGTANNTANGTNGNCTGTTTNANANTAGANCGNNGGNNTCNNNNNGNNGNAGNCGCTCAGNACGTTTTGNNNNCCTTCGTGNNNNNCACTAATCNNTNTGGNNCATGCCNGNAGAANTNANCCTNCCGCCGTTANATANANGNNGCGTNCANGCNNACTCTGGNNNAANNCCANGNNNNTCANNGANATCACTNNCACGNCGGNAATNNNNNTNNNTANAACTNANANNNNNNNGTCAGNNTTCNCNCNGNNGGNTTNTGTNCANGNNNCNNATGTTATANGANNGTNGNTNCCC-NNNAGNAGNNAAGCNGNGNNCGCGNAANANNCAACTNTNGAANAGNCCANNGNTGNNNNTCGNGANCNCCAANGATATNANAATGNNTCCNNNAANGNANNNNAGANAANNNGGTNGCNNTNAATGTNNCCTNNCTCGNNCGAGAANCGNTNT-GNCGGNGT-NCNAGGATNNAANGNTGN-NGACCGGG-ACNGTANGAGCCTATGNCGCNTTNTCCGTTGTCTCCACTCACGCGTCNGCNACCNTGTCGCNTNTGCGTGATNNGA-TTAAAGATRANCCAACAACCTANGAAGTGGCGTGGGANGAGTGTGNAGGNNGCGNTNGAATCTNACCAAT-TACGATTGTTTNCGCGGTAACNNNGTGTTTCGCGGTGCTTNNCGCCGCGGAGCTTCTGGNTNGCATATTNATAATAATCGCAGYCCCCCGC-NTATGATNACGACGNCNNACATGTAACGTAANNAATNTAAGACGTTNCTNGACACNCCGANNAGTCAAGTGNTTAGTGCNCGG-ATACTGNATTAACTNANGTTCTATANNAGAANNTCTGCGTCCNCGTCAGTTANTCTNANTCCNACGNTAGAGCGNNTATGAGNGGAACAGAGNN-GATCNCGCATTANCGCAGNACNTTNATCANCAAAANGATCNTTTCTNCTATTACGATCCTCNGNCCATATAACATGTTGNGCNCGGGCACATCMNCGNCATTACGNGN-CAGATCGNRTNAACTTAGAGAGTTCCGTGCTCNNATNACTTGGAGNTTATCNGGACTAGNATCNAGGACCTTTCNCTNTCCGTTTTTACCNGCNGTTAAATATGAGNGCNTGATNCCAACCCCTCTACTTNTAGTNGNGCANGTGTATCCNATCGNTCCNATAACGACNTGTNCAAAGTTATTNNNCTNAATTCTTTCGNTNNTNTTNCTGCGTANTGNAGNAGANNNTGATCNNCTGATNNCGTGATCTGAGGTTGNCTATTGNTAA-AGSCNTGA-CRGTNANGACTANNCCCNTTTNAGTCCNTNNCTACGAACNAGGNATCTCCGTGNTCCGCGAGGATGTGTANGANAAACAA-TCCGCACGATTGCNTCATGCCCCGGACTCTAAGNTAGTTGTTGAACTCACTCTCGANTNGATTTTNGATTGGAAGNTTTGCACGAGANAAACGGCGGGATATCCTGGAGGAGTATACCAGANTTA-NGCGGTTNAGNTCATGTNCATCNACCNCAGGTGACCNCGNCTNNANAGAGGCTTACTTNGATNAGNTNNTAACTCACCATNGCCTAAGCTGATNCGNCGCGAANNGTTGAAANTAGANAACGTGTGGTGTACTGGCCTGCTNTNAAGANATTANNNAATACACGGNGAGANGAAGAGCCTCACGTTACTTANAAANTCNANCGTGTGTTANTNAACTNNCATTTAANGTGNTCCGAAGNTNTTGNTTTTAGAACATTNCGGNCTACNCNNTGAATAGNNTCAGGGCANACTCNTAGGTCCTGCTANCAAAATCNGACNCATGAAAANGGNACCTCACCNANACCAGGGATAAGAGAGGCCNTATCAAGATACANAGGTATCTCCCNCGACCNNGAATGNNNGTGTANAGGCTAAAAGNNGCCGGTANNCTANGTNTNNNTGCTCTCTNATGCGCGTTNGGCTCNAGCAGCGTTGAGGNATCACGCANANANATATCTGCANCNCGTGTTGNGTCGCATNCCTCAAACCTCNTTTNGGG-AATTCTAAGANGCCTAATCACGNTGANGTNNNNATATGCTANCTCTNNANNNGCATGAGNTCGAANAANNNNGTNNGCTCGNNCAGNNCNACNCGGTTNAGNNTCGNTATCNCNNTNNCATCNANACNTGNCNAACTGATTGNNANNCTTNNANNNNNNCNAAGNNNTNTANCTCNTANANTTNNNTNTGANACCNNTNGGNGNCTTAAAGTANCTACACCNNANNCATNANTTGCNTACNCNNTNGCNTGTCCTACNANNGGGGTTCGTNNATNANNGAGTANCNTGGNGGTCACTTTGAANNNNACTGTNNGGNNATTNNGCGTCGTANTTTGNCCTNNAAGANACANTANCNNTTCNNNCNGTTGTAGTANGCNNTGCNNANCNNCNGNNANGAGANNTNNTACGTANGGNNNCTGNWCNGGANAGTGACGNNGTAAGGNGNNAGCNCTCGTTCAANTNTAATNTTNCCNTNCNTTANGNCATNTNGCAAGCGNNANNTCCACNNNTGACTAANANCTNNAATCANGGNACANCTGCCNNAAGYGTNTGGAGANNCANTCTGCCCCGCANGTGGCATTTNNGANGCNCTTNNNCCGACGTGGNTNCNANTNTCATTANAGCGNCTANNTNCTCCGACGNCANTCCNGGNNNCGGAATATGGNTCNNMTATCAANNCAACNNTNTANTGNTCGNNNTTTTTAATGGCTCCGNGANNANATTNANGGAAGCCNNGGNGAGTCNANTTTTNCGT-NAGNNNGTCNANANNGAATGTANTGGNTGAGTAATNCTTNNNACGCGTTCCCCNNNNNGACCCNGNNNNNTGCCTGATAGACGANGNATGAGGNTGATCGAACNNTCCACGCAGGCGGANTTCNANNNTNCNAGCCNTNGNGTNAGAAGCAANGGANCANCGCATTAAATANNNGNTNTANCNTTTNNCNTGNTTAGCGCCNTNCANATGANANRANATNNATTNGGTNGNCNGGCNTTATGGTNCATACNTNTATNNGNTNNTCCCTGAGNNCCANCGTNNACTATCGGAGTAGCNTANAGGGNTGNAGGATCNNNTTAGGNNGTTATANANTAGNCCCTGTCCCTNATGACC-NTTNNNANCTGGAGNNCNNGNNTNCAAAACANTNCCNGNNCGTNNAGAAGCACTANA-NNATGNCNNCNNNAANNAANNNCAATTTNTATNTNNAGANANTNCNNTGTGGNNGNNNAAACAGCNTCTNNANCCNATGCGANGATTANNNANANAGCANNNNNTGGNNTGCTNAAAAAGGTATGCANTNTTTNATTTNGNTAATNGNNAANNATNNNWNNNACTTAGAGANCANTTCCCCNNAATNNAGAATGGGGCTTATNNTGKTANTNNNGCANCGCNNCNNCAAACAAANNNNAANGGGNTNNNAANNCCNTATANGNATNNGAACNNTANCNCCGGNNAAGGCNANNTTCGATAANTTAATNAACNNNCTGNNATTCTTNNCNCNACANTATCANNGNTTACGNGANANAAANARTNNCNTTGCNGGGGGCNATGTTTGNTCATCGAGTTNGNCTCNCNGATGTTACTNTATCTNGGATNAATANCA-TGNT-CTCATTCNTGTCNNAANANACTANGTCCNNANNCGTNNNGGCTTNAAGGATTAGAGTNTGGGATTATNCTNCTGNGCAGATTNCTNGTANGNTNCTATNCTAANGGANGCCNTTCTGAGNATACNNGCANATNCGCCTANAGAGNNTCCTGGNTGNCGGGTNANNACNNCANATCACGANGANGANNNTATGNNAAATTNANANGCTNCCATACNGNAAAATNAAGAANNCNTANNTGCKNNGCTTCTTNCGAGNNGGNNCAGGANNGCGNCGAGTCCANGANTNTGTTCNNNTATAGAGNNNNGGAGCTNATNCNNAAANCNTTNNNGCNNATTCGTCNGNNGNCATGCTGCGCNCNCNAAGATCCTNAGCNTTNGANGATACGNCNNNNGACGNTNCTAGTCCACCTGTTNNTANCAANAGCACCCNCTNTTCTCAATGCGTGAGNNCTNCTCNNACNATATNNTGCGCGAANNTGTCANNNAATCAAGGCNTGACNTNNTAAN-NANNANAGGNNCTGCAGTNGGTCTCNGANTCGTTANNCACCGANNGNACNGANCCANNGNANTGNTNGTGNGNNNNTGCATTGAATCNACAGACANGCANTGCTNACTNNCTNGNTGTCN-TAGGTANCTAANNCTCGTCACANANNNNGTGNCTNNNNTGTANGNCNNTNNNTACGGNNCAGTAGNCNCCCNAAGCTACNANGNACANCTGNCNTAACNNNCNNNGNTATTAATAGNNAGTNGNNCGANAGNNGCNTCGNTTNNCNANATTCTNTAAGGGGTAGACGANTACATGAANTCNANNCNANWCACGNAACAGNTGNTGATTCANNCGTANNTGCTYAANANTGGNGNNAGNATNNGTCGAANNAATAGNNTNGTGGNACTTCGNNNANNNGANANCGTTTNTCNGNGCATTANNCANANTNNACATCANGTGGNCNNCATGNNNTTNCGGACANNAGNAGCTNGNNGTCNNCNACNANNNGCTATTCTAANTNCGCGANNNTAGCANTGNTNTTTTNCGGATNCAGTTGNNGNTGNCANGTTGANTCNAANNNGGNANNTGGGANNCTTCTGTC-AGCNGTTGANGTCNTGCGTNNGGTNTNANTCAGANGCCNGTCCGTGCTGCAAACNCCGATCANNGTGAGGWGTANTNATANTATCTGTTCCNNCCAGNTCTGTANAATNAAANTCTTCNTGATTNGNAAANCCTGTCNNTNTCTNNNNCANACCNATATTNCGNTCTGTGNNNAACGATNNGCNNNAAACATNNAANCNGTTTCAATTANCNAGNTCNNNAACACCCGGGNAANCTNCGNACTTNATNNNCCGNGTACNCAGGNNGAAACTCNCNCNNAGNTNGGTCNGNCNNNCGNGNNTNNNGGTTNNANNNANGNATGGCAATNTGGAANNANNNCTGCNAACGNAGTNNNCNTTGNAANNAGNGCTCAANCNATCAGTTANGCNNGCTCGNNNGGACATTGCACNNNATNACNNNCGATATACNGNNCAGANCNGAACGNNCGN-CGGNTTACGCGNTNNTAGCAACATTTTGNNNANGNACGACNGNNNCNNNANNTNANNNNNCTACNGAANNNTANAAGNANCCGTCAGTACAGNNACGATNNAANNGAANTNCCATGTCTNNCGANATNCNCCNATANAGCCTNATTCNTCANGGAGGNNNNAAGTNCATNNATCNGCCGTGCTNANGTNNTNTGGGNAN-ACNNATNARTAAGANNAANGCTGTTNANGCACGCNAAANN-CATTNNNCNTACTANAANGCNNATCNCGNCAGANNATNTANCNCAGTCNNGCNCAAGCCNTTTGTNNGGNNNNAGKGATANATNGCCCGGACCNNGNNNNTNCGNNTGTCNT-ATTNNGNTGRTTNACNTTGNCNNACAN-GGGG-CNANNANTGNGTNAGGTNTNGAGATCCGGAANCANACTTCTNNTGNCTGGNNNCNNNG-GCAANGCTCNNRCGNGCAANNCTNGNANNGGCNNACTTNNTATANTNCANGAGCNNNNTGTGAATTAGTGANNTTCCNTTCTGNTTCCNTAAACTGAGNCTTNNTGCTNNANNNCNGTTACCANANTTCCATGGGGNNAN-TGTCGGCGSNNCNNACNATNACNGNGTNNNTCTNNNNAACTNATGCGANTCGNNCCTNTNNCCTNGNCTCTCCCNTNANNANNAAGGCNTNACNAGGCNCANNNNNCCNC-GCANGCNNACANTTTTCNCCNGAAGGNNCTANANNCAANGNNNNNACACTCTGNANATAANNAGNNCATGNCTGANGCGNGTGTGGAANTGAAGNCTNNGAGTCCNCNCATATNGNNGATNTTNGGACNAAGNNNCGGCCAGTACNNGCTGNNN-TAATTANGNNGGCTATGACNGNGGNNGNCNTCGCNNTGNNTG-NTGGTNNTCTCTGNGGTCACGTGCAGTAGGGN-GNNACATGCGGAACCGTNGCGNGNCTNNNNGAGTNTATNCCTCNGTNTGGACTACCTA-CGCACAGCTCGCGAACNGGCTNGNNGGATCTATATACTGGGNC-GCNGNGTTANTCGGTCAGTTANTTNNTACTNCTCNCNNCCTAGAGTATAAGGCTGAAATNCTANTTN-CAGGTNTTNCNGANAGGCCCNNTAGGNNNTTGANTTNGGANCNCANGACATNGGTCGATTGCTCNGGTNNACNCATATNCTNGTATTTGANNCNCCTTNNGCCNAGNAAGTNGGATNNGCNANTTTGCCCGATNCNATCNTCNGCNNCTCCNNTGACGNC-GACAANTTGGNGATNAGATCGTGAGCAAGNNGCGTCRAAGGCCCNAAAACNGTAAGNGNGANNNGTCTAGNNGAACCGAGTCNANAGGAANNCCCCGGGATGATGGCCCCCGGNNNGTCTNN-TNTTTG-NTCAACCTNATCGNGTCCNATAATNGNCNACNNTNCTNNANANANAAANTTTAAGTNCCTCNAGTTTACANACAGGNAGANCNSNTCTCCNGNCAGNNATGGANGNGTNCANCNNTGNANTANCGCNACAATNNCNATGCGGAGTTCNTCGAANACGATCNNGNCTTCGGACTNGNAAAGATATANAATTAGNCCCTT-TTANTTANT-ACGATACANGAACTNTNGNNGAGNCGTNTCNTGTCNTGATCNGGAAGANTYCTGGCATNTNAAACGGTAGAATGNTATGTATTNCGGGTTCTCTCATNANCCTACACNNANGACGGGTNNNTTCNTGGACCNCNAGCGGNGNNATNNTCNNCNTANATGNGNCGCCTNACACNGTCAACTANNATCTNTNGNNNATTTACNANCNTACANCNAANAGNG-ATAACGCANANTNNTAA-NGAGCTACACTANNTCNCTGACATCNGNTCANCCCATNTCAAATTNNNANAAAAGNCGNNATNTAGTANGNGNGNCGNAAGGNCTCNGNNNTNGNGCCGTNTCTCRNGCNGGGNTGTGTNNCCGCNGTNACTTNATAAANTNNNGNNCATNNNGNNCNANNGTNGAATN-NGTCAAAANACAGAANTAACNGGNCANGANATNCCGTTTNTTNGGGAGCACTAATNTGTNTCCGCGCCGCGTNTCATCNNNTNNAYAGCTGATNACTTNGATGAACNATNATGCGCCGTATNGTTATNATCNCAGTNNGNGNAGGCNAAGNGNNGATTNNTACCNNGNNGNNGNTATGGTGGTNNNACTNAGANAANCTGCTNACTCNTGCNNGGCCATATNGNAANTCTNCCNAANAAGAA-NTNANANNNTACAGTTNNAANNATTANNAATCNCGCGNGCNNCNCTNTAACNCGGATNTNATTNANNTCGTNTTNGCANTGTAATCNANNCGNNGTNAAAAACANTACCAANGGGGNNTANCNATTCNNNAANNNGNANANNAANANCCTGTACANCAAAANAGRANATNNTANNTCNATCATTNGCNGGTTGGTGCAACTNGTCTTGGNNNTTCCCAGGNNTTTNNCTNAAACATNTCGAGTNNNTATNGCTAAAGNTGTCTTNATACATATGANANACNANTCATNATNGNCNAGNGNA-TTTCNTNNCGCCTGGGAANTCGNNNACGGTNTTNCCCANNNTNCNTGAYANATCGNGACNNCNCATTCACAGNNNAATCATGTCCACAGTNNGTAGGCTNATTGGTGKTNGCTATCGNCGTNA-GGACCNAANTCANNGNTCNNAGCGNAANAANGCGCNTGAN-NATTATCNNNNNCNNTGAANTGAGANTTCGAAGCCGAAAGNNTAGTACGNATNKNRATCCNNNGGTNGNNGGCAGNNNNACNTTTTANANACTGCANANNCGCNTNNNTCGCTNCTATNNATNCNCCTNCNNCAANGGTCACGTNCCNGNNTAGNGNAGTAAGCTGTACANCNAAGCNCATNNTTATNAAANNTTNACCCAAAAGGGGGANTCTGNTGTNTNTTGNNGTNTNAAAA-TCNCCAANTGTTGCGTCGTGACGCNTGTTGGGTGANTGCNAGANCTNCAAGCGANNAGNGTCGTANGTNGNTATACTGACTNTGCNTNANNAAGAGACTTTCNRGGTNCATGAACATCGAATNNGATGNTTGNGAGCAACNNCCNNNNCCCNTTANNAGNAGNTNGGTCGACTNNCNCNAGCAGNATACTNCCCTCNNAGACTGTNCNNGACNAGAGGTGCCAGACGATNATAAACATGNNCTTNTNTGTGNNAGGACGACGAGTAANTCTCAAGATAGNCNCNCCNCNNANANCTATTNACANGNNTCACAGACTCCGGCAGAGNAAAATGNGCTNGGTGGAGNNTCCAAGTGANTAACGTNTCCNNNATATCTGATNACNACNNNNNCANANGCCNCGTNNGNTKTGACTCGTNACCNACNNGTNTTTCCCGACAATANA-TATGGTTATANTGNTNGGNAAANAGNCNNCCCTANATTNNNTCNNTGTGNNNTTCCGTAACNCTNTTGNAGTCNNNGNGCNTTNCTNNCGNNGATTCCTACAAANCCCCAGANNCCGCNGACNTTNGAANNGNTTTNCYCACCGNCTGCTNTNNNTGAANTCAGNNANANNNGAGACATNNATCNNATGNNGGCGANANNGTGTANNNNANCNGNNGNTATACNNGTTTCCGTGGATACATNGATCTGNAACGNGTTTGGNAGAGCAGCCTTATANNTNTCACACTANCAAAGCCGNNCTNATTAGCTCGANCCNTAGTTATTAACAATCNTCCACCNTAANATTGGCTGTNGACANTACCCTNTNNTAAACANGAATAGTCATNTNNTNGNACGGACAAGAAACNATGGGTAACATNAANTGGAGTTNGCNNANNGNATTAGAGCCATTTTTGGNCCANAGNCACANANTNGGGTCATANGGNGNGNGTAA-GAGTNTNTTTGCCNCAGAGCTNGGNCTGTNTCNTAGNAGGAAAACNAGNT-GNCCAACANGNANGTACCACAAATCCNAGTNCNTGAANAGCCCTCTCTATNCNTTACCACNGAGTNTNCATNNNGAAGNAGATNGNNAATCTGANGTNTCAGCAACGTGTNTATNNATT-ANNGCTAACCNNTANCCNTNNNAGAGNATCTTGNCTAGCAGTNNACGNGNCGTNGGANCCGCCTAGTRACTGATTNACNTATANTCCGNGATCAGGANATACN-GCATCCATNTAAANCCCTNNANAGAACAAANATNANCAGTAGTNGATATNNTANGGNCAAMCTGCACCNTATNGGCNCTAGACTGCAGCTNCAAGGTTCACNANATTGGCAGAGTCGACNCTTNNTACCTTNACNCAAANCTACCNNNNCNTGTACTNTNGGGCTNTCGACTATTCACTRAGNCTCAAATTCGN-ATCTNNNCTGATAGCAGACNNTACGAACGGNNGCCTTGNCNNGNCTNANCCCAANC-ACCATAGATNNTNCTNGATGAGGTANNNCNNNGAGNCGCGAATNANCCTNCGTCNNATCTATGCNCCACC-ACCNGTTTANGTNGNNAGGNCNCCANCANGNTANANGATCTAGNNGTNGNAATNAACGTNCNCNNTGNANGNCAGNANGCCNAAGGCGATAATACAACNNNNGCTNCTGNNCNNTTTAATGNGNCTTGNTGATCGCTTNTNATGGATNNANNGCTCGNTCACCCTTNCCTNAGANNAGGCAGCCNANNATGNTAATTNTNGCTAANTTTCAACNAAATCNNCNCCAAACAGCTNNAAGGAANGTAGAANNAATAATTGAANGAAAACGTAGTGCNTAGACATTCNAGNTTTTATRGNAGNGNAAGNATGCTTTCGCTGANCNTNNANTTTNNNCANNGCTNCANGNATTNACCCTTAGGCCNTNANTNCTNAGATGGTTACTTGCANTTCGNNNNGCANCCNANGNGCACCTAGCATTCATNNCTTTTGTTTAGNGTTANCAAAANNGANGNNNATCTANCGAATCCCACTAGACGANACATGCGCATCTCTNNGCTAGACNNCTGGACNGNCGTTCTAACACCTNACACTTGCCTNCCTNN-ANNGNCAGTCGANATNATCAACCTTTNGCNNNNTNATNNTATGNNCCCNNTTGCNNTNTNGTTCANAAACTTTGTRNGANNCCNCCGNTNTGAGCGNNGAACGNGNNNAGTNCACNTCNATCCTNGCAAGCGNTNTTAANTNGGCNCAAAGTTGCTNACGTNGGNN-TNNGGATCAATNGCTNGATGGNGNNNGCCTNCTCTNNAAACNCCCNNTNAAANNNCTANNNATNCANNCNGTANNATNCGANNGNACNTCCNANGNATCCACTNNCATCTCNCAANNNTGATGNNNACCACCTNTANNTTAGCTNATNTTGNGGACGATATGCATCNTGACACAAGNGTGTNGACATCTANTNTANTAACGANGGANCGNATANCAAAAGANNCTNTGTAANTTACCGTNNTAANANATGCTNGCACGNANCNGNNTCGGNNNCNCCNNANGTATTNGNAGGNATGNNNGCANTACATNNCATNNTAGGNAGCTNATTCGCGNTCAGGCNTGAGNGCAANTNGTGTACTANGGNGACTNNNTCNNANNNAGCNNTGNGCAGAGAGGGNNNNTCNANNNTACCTNTCANNGTNGNANANANNAACTACCNNNGAANTNNCANNTNGCNNGTNCATGATNTTTGNNGACTNCNAGGCGGAGACGNCGTCNNTTNCNCTNTNAGACTACANNNNNNNNNGNNTGNATNGATNNTTANGTGCTGTNNGTNNGGNGNTTCCAACATGNNCAGACGCNNNGNNNNCTANNNNGCNGNTAGGACACTTNNTNNAACNNCNNCCCNNANGNNGTGNGCTTNNNATGNNCNNCGAGTCNCGGNTTCATNGCGNNATNNNTGGGNTNNCTTGNCGAGANACTTANNAGTTGTGGGNTTTNGNNANNCNNAAGTANNNNNGNAAATNTNTGNNGTGANAAANNNCTGCTNCNCTCGCNNAGCTTCGCCTGGNGGATGCCTTACNGTCGGANTANCCTAATCGNANNGCGANANNCANNNAGNNNAANCNCGCGNNNNTNNNTANNNNNNTTNCAGNNNNAAANTCNTNTAGATGNTCTGTNNNNNNNANACNTNGNNTACGNAGTATGATGGGNTTAATANGCTNCANGCAACTNNCCNNNNCNANANNGGGANGTNCCAAAACAGTAGATGTTAGGANGNCACCNTGCANAATATNACNTAGNGACTATACCNCAAGTNAGTTANCAACACATTCTCCAGANGTN-NTCGTGTNTTCNGTTCAGGCACAGAGGGTNNNGTGCTTNCTNAATNTNTCTGCNTATACTMTCRTAATTNAGGCTCATNCTGGCNGGNGNGCACCGGCGNCAANTATNNGATGGGTCCGCGCNCATGNGCACGNNAATGACACAACGTNCGNATTANANNAAYNTCCAAACNNATAGGCNTCNANTCTTNAGNATNCNGGGTGGCTTANGGGNTGATGNTATAAKGAAGTTCCAGTNNNCNACNNATAACCTATGTTCAGTAAA-CNGGNACGCATACNTTTTTNTTCNTNANTTAAATTGCCCNCGCGCNCAATGGCGAGCTTCANGCTTACTACTCGGNANNCANGAGAGTNCATGCNAGTCATGGACAGTTCTTATNTCGNTTAATNANATCCGGTGCACTCCNCCATAATGGGAAGTANGAAACCACGTNNAGTTGNCGGNCNGNTCGCTGTAGNTGTCCRTTGANNCNGGGAC-GCANCGTACAGATTAGGCCGCTNNATTTTNCTNTGNNCATNTANGTTAGGCGNCAACCCCGGGCCTAGNAAGTTNAGCACNNACACTNGNTATNCCTANATCACCGAACGCGCTGTTCTCNTTGANCCTCCTANGTAAAGCGCTTCNGNCTCGTTCCAATNNGGAACAAGTGAGNGCNNNACGGANTNTGTCNCCAGTCAGGTNGTTNTCNGCTNATGGNG-ANCGNANCNNGGAAGGGGAGAKATACGTTGGCNCGATNTNTGNCTNTTCACCCANGGACGCNNCTANAAGAGTTAACGCNACCNTCTTGTGAGCTAGNTNNTNGAACAGGGGTANTNNCNNGGTTNATNGATTCANGCANTACATNGNATTGTCGNTCATAAANAGTGGNAAANGTTANTCTTCCNNNNTTGNTGTTTTAAGAGTANCGNATNTACTNTGTNCTTATCATCGAGTAGCATNGACCGACANCNAAGCNCGCCAGTNGNTGCAAAAACTATTATTTGTCTNCCCATCGGGNTANAGTTTTTACTCCTAGNCTGTYATNTCCNANGNGNNANCACGAGTGTCAATATTCGNNTNNCTNTCCCGACCNGCCGCNAANTAATNGNTCTNGGACTATCCGTNTAANCANTAGNTCCTCCAATGCATNANNNCAGTANACTAGNCCNCNNGAAMACNCCGAANNCAAAGGGCNNTAACAGCTACATTGGGNNNCCTTGTGNCNGCNGNGANTGGNNGAATAGNNATNCCTNCACGACNCCNANNGCGATNNNACNGGGGTCAGNGACGAGTANGNANGGTGACAGGCAGTNNCACGTTCGACGATCNAATANNCGGNTAGCAAATGAANGGCNGGNTTNCTAACRNNTTGAACCAAGNAGGGANANAGANTNNGNGGTNCTANNNAANCGNCGAGGTTATGGACTGNGGATTNTCNAGGNCNNGTN-CNATAGAN-CANNNNANATATAAAA-CCNGGCTCGGGGCAGCGCGATCACTNACNCTGGTGNGCTGGTANTTNGTCACGANCANTNTCTACGCAAAGGGNNTCGTTCNNTGNACNNCATNRGCNNCTCCGCTACNGNANNGTAACCAANNGANAGTGTTCANCGCANYACAACAGCANGCGATCTCTTNACNTAGTTGTTACNGCNGTNCGTGCNNCCGAANCCGANNCNCGTNARATGAAGGCGTCNTAATAGANAGTCNCATCTGAATNATAGCTGNNGGNNGGGTCANGTANNCTCTGCCGTNNGCANNNCNNNTCTGGCNTYNTGCANAATNCGNTCNNNGGGNNACTNTTATTTGCNGGNTTTAGANCCATTTAACTCAATAGGANNATTGAGACCNAATA-ATTATAN-AAGGCATNCGGACYCNTNATTGCCGTANTTGAANCCTATANAGTGTCCAGTNGCCNANNTGACGTTTTANNNNNTTTNNGNGTAAGTGTTCATCTTGCTCANTNCACGTCGACCNNTGCNNTCGTTGTGGNGNCNNATGCANTTNAGTTGANNGNCTNANNNTCACAGACNTACNGACAGTTCTCGNTAGTCTTGATAGCCANCGGTCTTNGTCATGCTGCANANAAAAGCCAANTCNAGCCCGTGTGAATCNNGSAACGAAGNTAACCNGCANATAACTNNNCGNANATAATTAAGTAGGGANCTGTAAGNNATAACGATNGNGNTAACTNTGTGCAAGCTGGTGGNATCANTGCNTTNACNTTNCACCNACCNANAGNCNGGACGATCTGNANANANCCCGATTCCAAGGGANNGGATCGNCCCTTTGGTTGNGTATTNNTTTATTCCGTGGGGCNCTCATAAACGCNATCCNAGCCAACNTGNNCAGCTNCNANNATTCNYACNATGNCNATGGGNTGTCNTCAGNGTNNACGANTNCTANCAGNNNCTNCNAGTTGNTGAANTTGNTNTCNNTNTTTNA-GTACTAGGNAACGNNCCCCACNTGGTTNTAGCTCNCTTGAATGACACNGTNAGACNCTGCANGGN-TTN-GTT-CNATCAATACTGAANNNTNNATNCGNNNAGGTCGTAANCTCNNNCGGTGANANTCCTGGCNATNTTTGNTCNNNTAACGTGYATNTCNCGNCNTGGTCATCTNGCGAGNCTCNNTNTGAGAAATAGNACTTTGNNNNNGAAAANNNCNNCTNAANTNNA-ATCGTCCGNGCATTTGANCGNAGNNTNCAAACNTTNNGNTNATGATCAGNNCNGACTTATCNGCNACNTNTAACTNTCCNCNTTTNGNGTCTGNNNNTRGNANACANCACTTGGGNGNGNTATATNNNTN-NNNNNGCNAGANNNGNNGGNCTANCTCNANNGATATATNNTNCNTGTNCTACCAGNGCANNTTGGTTANNCGGNCGNCNTTCTAGNNAGTGTAAGNGAGNCCNCNCNNNTAGNNCNNGNACNGNNAATAGTACGATTATGAGTCCNTTCTNNTTNNTNNGNNGGTNTTNTCNGGTAAANAANNNNNNNNCGGGAGCGCGNTTGANNNNNCNNAACGNCANTCGTNGNTTCNGCCCGNTGNNTCTAAGCACANANNATNAGNACCNTGTANTGGCNAAANNNGNGGACTNNTCGGCTACCATACTNGGNCGTCNNNCCTTCNNANAANGGNGCCGATNTGAANCTTTCGNNNGCN-GNTANNGACNNTTGTACNAGCATNTAGNANNGNTNTGACNNNGGNCTANTACCCTNANATGNCATNTNGNNTNGNCCTCCGGGGCCCGNNGGAGANNNNTNTNNCGNNTACGTGNGNATCTCNNNTNNGGGGGNGAAGAACTTTNACATANGNAGNTCNCGNAANTGNNAGCCTTTCACANGGCNANCACGTANCAGSTTNTGGCTTGACGAANCNNGACGNNCAGGTTCGNNGANKTCNTACTGNGAGNNCANNNNNGANNNACNNGNCTGGTTTTNNATNGTCNNCNCNNTNTCGGGTTNGNAANTCCGCTNTCCGAGCGANGGCTCGTNTTGAGCTAGACTTGAAGTAAGTTGACTANTGNNATGGTNNCTGNCANCCGACGGANNNGAGGGNNATTCTGATGGACCGGTGANACGGNGNACACNGCTTTANTCTANAGNAAGGNTGTATCACTTGTNNNGATANNATCATNGGNTCACATNTNTCNCACGTGNANCCNTGGGMGGGAAAACGGGGCNTANTCNNCCGCCNAAATAACGACTNANTGAGANNNNANNAAGGTGTCATANAGGCAGNGACTCGNTGCTNNNCNCCTTTAGCNTGAACCGGCNATCNANCNAAGCNTAACGTTCCAAANTACGCGATACCCNTAGACACAAGGNNAATNTAAMATAATAAGTAAANTCGTNGGTATCATNTNCTGNCCCNGCGTCCNAGCCACATTGAACGACGNAGAATGAKCAATGGTGGNNCAAGTTCNANTTNCNACATATGAACGGCNTAGNCCGCNGANTATCATCAAGAGTNACTGCTGTGGRCACNNNNTCCCGATGANAAGGTGCTGCNACGTACNCCNGATANGAGTACNNTAGNATGCNGTGAGTNNGNTTGACGACNCGGGAAGNGATTGTCANGNCGAACNGTNNGGTGNCTCCGNCAAANGCTNCGGCANNATNCANNGTTAGNNGTGNNAANCTGGCTGTGNAGGTNGNCCNAGCTAANNANAGATTGCAGGNACGAAGTACGTNGGNCTNAATATTAGTTNGNCAGTCATGTGCGCAGACCCTGGCCATNGTNTCGTTGAAACTAGCTTNCCAGGTACGCCGTNTWNCTTGCCCCGTACTNCAACGGCTCNCTATGTGTTNNTGANGCTCTNTCCTACGCATGANTNANCCGCCNGNATGCTCGTGTNCGNGTAACTNGNTTGGTAGCA-TGANTTNCATNTNGTAANTAGGYACNTCNCACNGTCTACCGCCCCNGGNAATGWGGGGGTTATNCGGAGCGATTAAGGCTANATNAGGTTAGCNAACNTCTGWTCNATGATACGCAGATCAGTAACTGGCTANGTGAGTTNGACGTAGCTCGCANTCTNG-ANGGACNTA-AGNTNNATTAGGTACTNNGCNNTNGNTTATNTANCNG-CAGTTCTGCGGNNCGNANNATTNCAATNGNNTACGTGTGCGATGTGCGGAATNCANNCTANCAGGANGNAAGANTGTAGTCCTCCN-NATNCANTGNGCTTNTAATGAGAAATGCCTNATANTGAGANTNAGAGGNTTCNAAACANAGGCAGTNATATTTGACATTANAATTGGAANNNTTTCGNGNTAANCCGNGTNNCNTNNNTNAATNCGGGGTCNCNANNNAGTTNNGGAGAACGNGTNCNTTANCCCGCNATGTCNAGNTNNAAAACGNATTGNGGATCGNCTNGCTNNNAGGGGGANACNGCNTAACTAAAANANTNTNNNGCNNRCNANNNACCAGNTCCGNTAAACTANGGNTANNTGNNAGRNTNNNNTGNTNTGNNTCAATAATGNNNTTYGCNAGNCNNACCTTNNNTGCTANGGAGCGAGCNNNTGTATCNATANCNCTCGNNCGNNCGAGGTCNACTATTNTGATGNCNNNAGGNNAGNNAANACNGTNAGCC
baccatum          TTTNNNCATGAGCTCGGGGGTAGCATGTTGGMNGCGTTGTAGGANCAACCACCTCATAN-ACTTCACSGTNCTTGCNTCTTTAGCTTAGGCCCGAGGTCCTCACTGATGTGTNGGTNGATAGNCTACAGAGGGTANCCNGGATACTNTGCTCCTNAGNNNAAATCNTTATNGTGAGGGAATNACANNAGGTTNGGNTACCNCCGTTGTACTACCNTACTGNANCNGGTATCTANATAAAGCCTCNCTNTTRCTATNACNANTCGCTAGGGNNGTAKTCGCG-TGCAGAANGKNCAAYNNAGCTTCNGCTCNNAAANNGATCANCCACCANAATCCTANTGCNGATTGNNGCAAGGNNATTCATANNGTCCACNATCATCGATCTAACTCTCNTTNCGCTAGCTTGACNAACNTGCNAGTCNCRTAAAGTCGACNTATCCNGACCTNGCWCTCCGTGTANATTGGTTCGNTTANNATGCCCCGGTRANNACGNCACTNNCGGTANTACAKNCAACCNACNCANNGTCTCCTMAANGACTNCTACNCCTTGGAGTGCCGTCCCCTCAAANATNCCNATAACWNGCACAATCANTCCACATNGNCNANTANGTAACTTGTCGGCGCNCGGTAAATCAANTNATTCCGGNCCGNGGCCGGATACAGACTGTNCTAGGTGATCNGCTCATCACNTANCCGNGRGAG-CATCTNGTCTNTTTAGGAAGNTAAACTGTANNNTCCCGTTGTTTGGTNTNCCNCGGNCAGNTGNNTTNCGGTNCCAGACTCCNGTGTTNNNTCGTTGAAACCYNNCCNGTAAGTNATGATCGTACCTNTNTGCACCNNGAYGNTAGAAATNGNNAACACTGGATWTGGAAANNCNGGGCAGNTAGAAAGAGNGANGNAAGANTTGCCGGTAGTNNGANTGGTATGNAGTGAGTTTAGTCTNGAGGTGAGGTTGAGCTTGCACAGNNGTNCGATCNACTTACAAGTGCTCGANCAAGCCACNYGAAGNNGNTAACNATNAATTAACGCTTACCTGAGCAGGGANTCAAGGGCAGCTTNAACCGCATTATACGNGTGGTTANNACNNAGTTGGCGNANGGGACNAGNGGATTATATAAGATCWTGATNGGCAGTAATCAGAGAGGCNTAGTGGTN-TACGAGGACTCGACCATCNCTAGTAGGNNTGNNNCTGCTGNTNTCTGTTNNCCACNATACGTCCATACNGGCTTTTNNTACGACCTNN-CTNAANGGNTGTTCAGNMCGTGGGTTTGATCAGCTNCACCTCGNGA-AAAANATCNACTTCACCGTYCAGGTCGANGACAACTCCTCTAGGCGSTAGTTCTGCGTTGTATCGAATTACTGCCACACCGCCAATGNCCAACAAAACATAGATT-AGGCCAAGTTAGCACTTCAGCGSAMAAGCAGGTGCTTCACTCGARCCACGCGCTGTGTATCTCCCTCGGNTAMGACGTCCACGTAAGCNTCGGTNATCTATTCAGCCTTAGCGTAAAATGTATAATCCATTATTTGACACTTAGCTGTAGCGCCGTCGAATGCGGGCTGTCGTGGAGGTTTAAAATAGTACTATTNACGGGGAATACTAATARCCAGCCGTCGTTACGTAAATGGGMCGCGCCGGATYGTTACTTTTCTTAATTCAACACTACGTGATGTTGTTGTTTACTGMTG-GTCTATCGGWCGAACTGATCYAGCGACACCTGCAATACGCTTACGCGGATCAATCTGCYCACTATAAACAWTTGATCTTAATGTATCTGNTCGTTGCCTAAGACGCTCGNAAYCAACGATTCACTACAACCAAYGGCGGTGACCCGTACTCTCAYGCTTATCATTTGTCATGAGTG-GGAGCTTGTARAGTGAANATTTTGYGTGGCATTGGTTTATCTGCYGGTCTGTCTTACTCGTGC-ACGTATGCGAAGCGCTCACATGTGTCACGGCTCGAGTCTATCGTGTAGTGCACGGGTTTTCCGTGCGTCTTAGCCCCGTTGNCTTTTNGAGTATCCCTGCTATGACCGCTCGACCGTTTATTGCACGAGGGGGTGCAAGGGGAAAGCCCCNACTAGGNATCNRYGYGAGGTTTTATKGGGGGCGCTAGGCGCACCGTTAACNTGCCACAGAAAATCGACGGACTACGGGATCTGCATGAGAACTAGGAACACATCCGNCCCATGTTCGTATKCAAGGGT-CYTAGACGATNTTWCAGGGATGTCTCCCCCAATGTTAAGACGCGTAYCCTCAG-TATACGTGATGCCTGGGGCCRCCTTACAAATAAAGCACAGTGTGCAATGTCTTGTTTACCCTGGACCACCAACAACGTTACCGGTTGCGCTCTCTSTCACGACCCTCTAGTATATGCATATTCCCATCCTGGTCCATATTAGAATACCCTCTACCAACTTAA-AAAAGCAAGTTAANTTCGTTACGGGTNTCACCGACACGTACYAAGTACGCCGTAAKAAGTYGMACTGCCTGACTGCGTTTTGGTACACATGTCAGTACTTATTGACCATCGCTCATGAT-AACAAACTCGGCTTCCCATCTAGGACTTTCTCCTTCGCAGGCCATGCAACCGTCGGTCTCC-CCACTTTTTCGGGGCTGAGTGTGTGCGATTATATCACGGAAAGTGGCGTTTCACGA-GGKCAAATCGCCAGTGGCACCCTGCAACATCNTCCGAAGTGGCCTGGGTCAATTAC-ATAACTATCGGACTTAA-AGYGAACAACCCTCGTTGAATCNCCGNGCNNGNTGAAATNTCGAGGCATTCNCCCGGGNTTANRTCTAGNTNGTNNTCAAANATANAATCNNGTNCAGNAGGCNATA-ACGTNCTACGACGRAGGAGTNTCAAAAANACANNAGACACCGTGCAATTAACTGAACNTAGTAAAAGCGGCCCTCCGTTGNANNGNCGNANN-NATAAGTCNNNTACAGCNANTANNTGTNCAANNNATAGGCAGAGGTAANCCTTTCAANNTTGGGTAAGANCANGCCACNTTNAGCCGCATCNNGGCNCATCGAACACNTAGTGGTCCCGGNTTCNNNANANGNGNGTGATATTGNTGTCNGGTTTTTNNGNANTACTNGTACATTCACNANNTNGGNCAAAGNTTCCNTTACATATGNNTTATGCCTCTNNCACANNCCAATNTACAAANTGATACNGNGCCGTGNKCACTTAGTTNRCNTCTCNGTCNGANGANNGCNCC-NCACGGTAANNGANCNTAANCGANGNCCGGTTAACNGGTTGATTATTAGCGTACNCNNCNAAATAAGNTATCTTANTACCGCNANNCCCTCCNTCACACTGAGCNNCTANCGNGACNGTTTTTCNGCCNTCCNTATCGCNNGGANNNCATNGTCGNNACATTNGCNCCTTTANTAAAAGNGCCTTNAACGNAACCNTCGACGTACNGTGGTCTTAAGGTNAGANCATGNGNNNTCCGTTCGANTNNNGCGTANNNAGTCAGATNNCCTCGGTNANTNCGTCTNNNNNNNGNAGNGCNAACNTANAGNTTNNNCRTANTCGAAACNANNTCNNNANNNNTCCANGTTNCCNCCNCGAACGNTNNTGTCGCGACAAAAGNNGGATTGNTRTNNAGACCNTGGGNNNACNCNGACNTNNCCNCAGCTNCGAGTNAGGGGCNCGCTATNCNTANTNTTGCTATNNGAGAG-GNNCTGCGAAAGNAATGANCTGACATTNGATAGGGYNNCWANCNCCNAANAGCNNCGANRNTCNGGTNGAGNNGAGTCNANTCAACGCTNNANACGNATGTTACGNCCNTTAACNTCNGAGCAATGGGATANTTGNTCATTTNTCAGCNNANTCCNTNANNANAGCTGNGNAATAANGAAACCNGCGTNNG-NGTTTCGTCAGAGCANTCANACNCAGCCAGCTAANCAANCACAGANGGANTATTGTNTATGCTTGCNCGTACNGAATNCANTNCAGGN-TAANGAAGACNATCATATNNTTNCYWAAAATCCTNTTCNNGNTNTCACAAAAATATTTNMCGNNATNGTTGATGAATGTTTGTNCGCACNTTAAAGGNAGATGNNGGANNNNCNGGTANNGCAANANNNGTCGCGCAACTNANCANNAGTCMATTNNNCGGANCNGTGGAACAN-GATTANAACNTCGATANAGGTACACGANACNANNCNCAAAAGG--AAAAGTCTTNTCCAATNTAGCTCANNCANG-GNTGKNGGANAGCTTAAGGAAG-CAATGNNANGNACTNGGNTGTANCGATCACGNNGGGAAGNGNTCCATCGGCTNCGATCNNGGTCGTAGAGCAANNNNGCGNAAAGNCGNNNCCNCNCAATGTTTTATNACCGAAGNCNACAACTAATGNTNCTGTA-GNNGCGANAANCGANATTNCGNGTYACGAGNGANNCCATGNTGANNATANTGGAANGGYGCNCNAAANAGGGNNGATTCACNCCAANCNAGTNAGGGNNCGTNAGTANNNCTGGTTACGAGNAANNCACTAANANNAANNNGTNNCNNGNCTNNCNNCTTGTAGCCATTNAGCNNNGTTNCCANCNTTGAGAGTATGNCNGANANTNTANTCCGTATCCCACCGCTCNTAATTCGCGANCNN-ANCGAATANTGGNCAGAATNAGGAANTGGTNAGNAACCNCCGACCCCNAANNTGTNACNTGTTCACNNAACGAACAACCCGCTTCGNCGCTNNGTSGNTATNCTGNTANCTATTNTCNACAN-NNAGACCCNTTGGATGTNTTTGNATTNATCCATTNCA-GTATCTCATAGAANNGANCNTGGGNGGTCGCCCGGANCAGNTGGANAGTCTNAATTGNNTACCGGNGTANTNATAGCNCGAGCAGCNCCTCGAANAAGAGGGNCTNANNNTNGCACTNATTATTGNTATGGTNNGAGCANNTN-GNTCGGTCTCCAACATNCGGTNGNCTACTCCNNGNGATNGAGNCANTTAANGTTTCGSGGCTGNCCTCGNNNTGGACATCGGTTANTGNNANTANNTCANTNTATAGGNTATTCNCGTTAACATCNCACTTCTGGTACTCGTCGCANGNNNNAGTGCATTNGNNTTGGNNGAAGGTYCGCNAGCTCTGAGKCGNGAAGAAATGACATTAACNGCANTNNGAGTANAAAAANCTTCNGTNGANNNTCATCCATGNAGCTCTNGGGCTWNAGGGCCACNTGATCGNTCTGGCTTCGGNGATATNTGGTTCCCGNYT-ACNCGACACTGGNGNTANTGNT-GCKCCTCGCGATTCANTTACAGMGTGANAAAAATNCCCTTTGAAGGATACAANTACCTCNGTANTNTTNCNNAGGGGNTTATGGAAAGTATCNAAGCCGNGNANTGANACATTAGGACTNWNGTACGNATTGCATNCATTTCGNNNACGTAYGNANTNCATGTCTAGAGNTACANANGCGTAGANNNACTTGCGTTCNTCNNCGCCGTTNGCCTCNNTANAACCCCAANGNNTGTNATAAACTGCNGATCATTTACNCATCCCANGATTNGGNTGGACGCCNANGTCCTGTNAGTGAANTACNAACGNCGGNCCCNACGGTNCCATCGCGCTTNANTTATCTANNGAGTATCGSANCCGNCCTTCGATTNNNCTANCTTTAGTTACTCGAATAGGCACTTNNATCGNANCNGGCGNAATTCGTCCTTAAACCNGTNNCAGGACGAYGANNNNCCNCGGTNNGAACKCGNGNANNNTATTTGGCCGTGNATCNGGNTCNTACTAGANTTNCTANNGNNNNTTCNTTCNGGCANATCCTTGGGTCTGGAATATTTAAAAGANCGANCGAAYAAAGNTGTTGNNTNACTTNTGAAGNTGCCNAAGRAGCGCATANAAGACCAACACN-NAGTTNCAANTATNNTTCNGTTNTGAGGNNGCCANTACTTNTTCGCANAGTACNCCGTTACAAGGTNAATNGATGATNTACACNANCCATRAGCNGNAATNGNGGCTGGCAGTTTGNGAACTNGTNAGTTGGANCCATAGAGGGTNTCGTNCCAGCGATGNGCAG-CCATNGANCACAAATGGTATCAACAATNCCCTCCAGTATGTRAANTGCCGTGCGGRAANAGTAGGNATTGCTGGTCCGCACCCGGNNCATTGGGTAC-CANTACACAGCCCACGCNNACNCCNAGCTAANANACACCGACAGAAACGTGGGGNCAG-NGTCCCTTGTNAGTNGAAAACNTNGTTGTNTTGGATTACGCTAAAAAGTATANGAAGGCGGCTTNGGNCTTNTACGTAAAGTCGTGTTTNTNGCNTNNTTTGNANCGGGCTATTNCATCCTCTTGTACACA-CATANGNCACCATAGTGNGTGGATAAGTACANACAACAGSGAATCATTCTGANCCATTGGTGCGNAGTANGANGCCCTTNACNGNAAGGATNNTGGAANCNAATGAATTCTTANGGGCA-TCTGGNAAGNTAACTNAGGGCTGATANTGGNCCANAGTTTTANGGNAAGGTATTACCAATCACGNNNCTCTCTAACNGAANAAAATTATTTGGTTAATCTTCTTATAANTCCAGNGTGCNNCTNNNNTTNTNCGAGTACCTTGNAACTCAAAATNGGACNNCNCCCNTCACGTTCCCTGATNAAAGRANAGTAYCTCCCGNGGAATCATTGTCCCTTNCTTTNCAG-TT-TNCNCACNAAAACTTCGNTGGTCGTNCGNCGNT-NCTCCANTTGAARCACTGCTGGACCNAGAGGNTATTGTTTTGTACGAGTCGTGATACAWTNNGCTTTCTGTTACGTCCGAAAANCNACTNGNAAGNACCNATTGATATGAGCANATGCGCTACCANAAGTGCNCAAGTTANTCAGACCCGCGNGAANGCATACTTCANACCAACTNGACCCACCGATGGGNAAACGGCNTGGYGCGCNGCCNCGGTCNAGTTTNATACYGAATNGATAAGCGNNCATNTCGATTTTATCANGGAAAACCTAACATTATNGNGTGTATCGNTTTGGCGCTRGAATSGNCNTGTTGNNGNGAC-CAANGNNNTANATTANCCTTGACNCATNAAGTGTGNCGGTTAATATNTGCNAGGNAATGGTGAAACCCACNGCTCTTGTGGAACGNCGCGNAACTTGCCGATAMGTNCNCAACGAAATATNCCGTGNCCGAGCGNTGATTTCNCNTNATNCNAGCCAACNNANCNACNNNATNGACNGATAAGNSCATACTNTTTNCGNCNTCGCNGTNGTCCTGAKNAAGCNCCGNAGGTANNCTTNNTGTNTARNGTATTANAGCCACANATCANACTNGTTGATCCCTACTACATACNNANCNANACNTTTNGNCANTANAAGAAGTSTCCTCCCCAAGNATTCAATTAGTGGACCNCNGATGAGTNANGGAASACAGNGGANNACCCCGNNGTCAMGNANNNAATGNCGTTTGTACCGTAATGNTAN-TGTAGTNCTATANGGNTAANGCCGCACTATNGNCCGANTGCGGGANANRGGACANCTTCCGNNTCATCTCAAGNGCGCGCCNCATGCGGANTCNCTNGTCTGATGACCGNNTCNNMGCTNTTNGANCATTGCGTTGCGGGAGCNTAANGAGAAGTACATAGGCNAGGAGGTATTTGNACNTTCNAATTNTGNNTCCNGNCCCAACTCGCGGNAACTTCGTTAAANWTACNTCCTGGCTTTTNNTANCGAAACCCGNNCCTNCCCAAGTTGAGCTAGTGGACTCGATGTNCAATCCCCGNNACATTNCGGNATGACCTNTNCCNGTCNTGCCATNACTNTTCTGACTNATTAAGAGACTATNTCTTNAGNCCCTTNTNCGGCCATNTAACTNCANTNAGTCNT-GATGNGNCANTANCNCGNNCAGTCTATACAACNCCAATTTGAAATCACTCGATG-CNNGANCAKTCCANACGAG-TGACGCCGTATAGCCACNTGGGGCTATNTNNGAAGCATNGGGAAATAGTNANGGCAACCCGCACATGTTNGGGACTCTCGGTNAACCCAGGGCCNTGAGTGAGAANTRCATRCTGYAGNNATNCCACTGGCANCNNNATAACTT-CGGTTTCCGAGGCGNAANTNNWAGTGTNCCGNAANGTTTNTACGNGGGTGATAGGTACCAAGGATNTGGGCCAATGGAAGAAGCNGCNGCNNACAGRTCAGAACATACCTNCACAGTGANATGCANANCGTNGGNGAGGCCCTNCCGCCCGNCCAGCTNACNANAANAAATANGTNNTAAGTCCACNACACGNANNTTGNTNAATANAATTNAGAGTNTCCANNGCCGTCGGGATAGANGCNNGTTTCTGGNCCNTNCTTNNNTATTA-GTATCTTANGAAGTTACYTCAAGAANATGGGCTCGAGCCTNCANNAAGCCAGGGTNNYGAGTCATNNTTTGNTKCNGTACTCNGAGGACCGANACGNTGATCTGNGCTATCWAGTCCCGGGGANTNYAATANGNACACCNTNTANATGGAATNNTGANAG-TTNYTNGANGACACTGTNTATTAANGCCYNTGCCGACCNAGTTATTGAAANTTGANCCCNNGCATAGNATNGCNNGWGTGCNCGAGTGNNGANNTTTTGAGTTNTATTTTCGCCNCCTCTCANGGTNATGCTGTNTTCANTATACCCNTAYNCNCNNTAAGACAGAACAGTCAACTTARAGNATGGGCCCTAATGACGATCTRTANCCNCCGCGTGAATA-ATTCTATNGAAGAGNCCCTTTNTCAATCCCCNNTTGTTTCCGTTNTGACTNACCGNNNTAGGAGNGTTNGNTGAATTAANTAANCCTGCGCTGAACNTGNACGTTGCATNNATGTNGACGTTNNANGCCTTGGGNTTANNANCACATNTACCACCTCNNGTNGNCCANCAATANGAATGTTGAGTANTCACAAANAATGACTTTATNTTGTGCGTCGNGCCGGANAGCTAYCNGCTCGTNCTGTCATNNNTTATGGCCAATGNTAGNNTCTGGTCCTTNAACCTGTTGGCTNCNTGAGGTCCNAGGAGARACATNTANCTGCCTAGGTNCTCCANNACCTACCATGGGANCTTCNAGGGCACTCCTCATCACNNTGACGAGTCAGNGACATTAGGTTNTNTNNTTTGTNGNTGACNTANNNCGAGCCTNAAGNTNAGNATNCNNACCCCTANTTGTAAATCNGTNCCTAGGANTGTTCTTCTANTACNGCGAGAANNTNTCCTTTAGGGATGCTGGTAACGGGGGAATTGGCTAGTGNTCTCGAT-TGACACCCNNTGCTNYTAAAANGNGGCTAGGAAANATCNTCATTCNTCCCNNTGNACNAGCGCCAGCACANCNCGNGTGCGTNGCGTATATTNTGANA-TAGAGNANCTANACGTNTGNGGANAGGCANCTCTCNTCNTCNTCTANGNTAGGNAATGGAGTTTAGTTGTCNTGGGGATGWNGNTTTATCTTTCNNAAAGACTAGGANCANCNGGGTAGCTNAAGTCNTCGTGN-CAGACCCNTNCCNNCGCCTGATAGAGATGTATTACGTCTGTTTANAACTAATCAGGATNGGTTGGNGAANANAGAGGTCCTNACGGGCCTTCGCNTRCANTCTTNTGNGNTATAMTCTTCTTCGGTGATGCTACAATAAGTGTCRNANNTGNNACATTATATNATCCTNAATNAGAGCAAATGAACTTNNTGGCNGGNGATTTGTCTANCNANCNTTNAANTACTNAGACTNGANCTAGAAACNNNNGAANTANTTANGGCGCNCNCTNGTANACTANGATATGACNNAGACANAGTTCTNACCNATNNGACTAAGGAGNCCCNCTACAYNTAGTTCGCCN-TTTANCNTAGANNTTGCATGNTNCTAGNGAGTCNGANACNGGGAATCATANGGGACNCANCATNCAATCGCATACAGTTCGCAGACCTCCCAANGGNNCATCNCCGNGAANNNGGNGTGAANGCTGAANGCGGATTTNCACGGGTTGCGACNAGGNTCNGTTNTTAGCTCTCTCGGATATGTATTTAGARRNNTNTCNGTTNRTCGNGAATTCGTNCGGCATANNNATTATTATMCTACGTACGTACACTTANNCANATCNGNTTGGGACGNCTAGNAANTCNNCNNGCNATCNNAGCGCTTCCCGCGGCANNTNGGAANTCGAAGNCTTAACCNTGNCNCTAACTNTTANTCATNANGGTGAATTANGGNNNAANNAAACNTNANANAACCATAGCCNGANCTNACNCNATCGTNTTYNNTTCNTCGANCCCRGTGATTNATACTNGGCCCNTTGGCGAC-TATTTTATCCNCCNTTGGGAAGGNCCACTCCNAAAGTNTTTGTTTNGGTGNAKNTCCCCGCNNGNTTCCTNCCANAC-GGGTTNANGNGACGTTATACNAGANNNTNCAATGNTTTNCTCNATNNCATTTATATAAANTGCCCNNNACAACTCNCTAANCNAATCTNANATNGTTCANNNCNTNGATCGGATAGCNCCTCNCNTCCCNCNGGTNANCTGNNTGTNTNNCANTCTNACTCNGGCNNCCACANNGNNNNCCNANCGGTGAGANACGGNCTAACGCGATTANCANGAAAKANNANCCATAGNNTCCTATNTGTANNNGCTNANTNCTNCTANAATNTNTGGTNNCGATAANAGCACCTCNTNCGTNATNANNNGAGATACTGCTCATCGACTGCNACATATGNGTGTAATGGNCNACGTNCGNANNGGGGNTCCCGCNCCTATNTCTNCNTTTGTGNACGCGANCTTNNTATWTCGTCGGNANANTCTTCCCN-NTTGCNCNCTGCGNTGTTANNGTTTCACTAGGGAANANTCNNCANNCNCTTGCANGNCNTT-GTGGCNANNAT-TCTTTGTCYTNANTTTTANCNGGTGGNNGCATANTGGNTTANTACNGGAC-TGCCATTACGCARNNGCTNCNAGATARACNGNCCTNGCATTGAATTTGCCCNTNCAANTCAANAGNTTGTTNCNTGTNATNGNCCACGNGNCANCANTNANTNATNCTCANGCNCNNTANTNNTNTCGGNT-GTCNNTCTAGNATTGTTNATTTCCNAGANGAAACGGNATNCGNCGTGAATNNNNAACCANCANNAATGGNAGGNANNCATNNTCGATACTN-AACTNNGTGAATTNACNNCTTAGGNGGNGAAATTAANN-GCGGGGNCTANCACTCNTGCAGNCGAGTGNGCTTTCAGAGAGCGGACAGCCGTCGCTGNCNTCG-TNYSANNNATGGNTAATCCAGCTCGNATTTN-TACGNNTNTANNNTATCCANAAANCAAGNTCATTGTGTGNTTGCATCNACANTCANNTTNCTAANTNNANTATCNANGCTATTCTTTNTGTATCNCNA-TATGNCTGGNTNNCAAGGCGNNGG-AAGAGCGGATTTGT-NT-YNGNANNTAGTCATGCANATAGNGCNCGNGTCCGGGNTNCTGNNACCGGTNGTTTCGNYTCTATAANCNNGNNNATNANGCANACATGAGCCTGNACTGMNTANCCGNCGTCAGNGGANATNNNCCTNTCNCGAGTG--AACNG-ANATNCACTCCAAAGCACCTAGRCTTGGTCTTRNTNTTNNKTNCNCCCNCGTCCNCTGATNNNCATGATTAGGTGANTGGNCNCANCTCTTTNTTCTANNTNNNGGCACNCGGTNCATTYNCATNCTTGGGNAAG-CWTATAGNGGTCGGGGAGNGC-TCCCCCAGNAACGGGGATANNTAGTNANNAGGGCCCGCTANGAAAANGACNAGNGTTAGCCCRGTGTANCGANAYCGCCTTNANGAGCATGCAANNNCTCGCTCGACNAANGGTNAGATGNAACACTNACNCTCGATTNT-GAGTAATGNGTGGTGTNGNGGGCGNACTTGTNT-AGCGTCATAATTGNGTCAGTNTGAATATCCTCTCATTTANATNTGAANNAATTGACTAGNCNTGTTGGTACNATTNATANACANNCTTGAGNAGCNNNCGTCAATTA-ANGCANNGNTTTTNGAGGCNTCCCGGTNTAATNTNGTANATCACCNCNTGGCAANAATGCACGTGTCTGGAGCTGATANATCTNGGCATAGACCGNGNGNANCNNAGCGTATNAGNTNGCAGNCGTTNCGNNTGNGCCGNTTATGNWACCCNCCTCCTCNGTTAAAACTNATAGNACGNAGNAANTNCAANMCG-CCNGGTANTAGGGGACGTCNTGGANANAGNTNANCTTTACTNCNATNNTCCCGGGACGAGNANTCTGAATACTN-TNNNCNGNANNTGCANNNGNTAAGAATTNNNCTTTAGTGGNAA-TTNCNGCNCGCNGCCTTNGAACGAACNACTNTNNTAANACCAGCGCTAGCCNTGCGAACGAACNNNNTTNTAGACGTNCAGTNGCGATGAAGCNCGTCCGNGCATCGANACGTNCGCCCACCATATAGCCGCACAATGNAAGANGGAN-CNGCACGGCCCNNGGNTCCGANCNCGCNCTACCTCNCA-TCGNCTTGNNCCNTTNTCANTCGTAGANTCGACTTAGAGCAAANNCTC-GNTTTAAGTTCATTTAGNCAANNCCCNCNTNGGCANGCNNCANGTCNAGAAANGGNAGNTACCGACGATTNCGTGNNGACAAATTTGGAGNTCNGCNNTCNGCKNGTCCAACTGNTGT-N-ATNATNNACNTGGAAATNTNNNATNCGGTCTTTNCTNGGGACNNNATACCGTNCTTCNACNGGAACNTAACTACGGATGGTACTGNAGATTNCCCANAAGNTCTNAACNNNCTCTCCCNCNTCCCAGTWACGNTTNNATANGTACTACACCTNGNAGTGAGGAGTGNNNCAAGCCTCCA-TAANNTGNAGTTCGNTTGAGANAGCTNNCNGNACTTANACNTNNGCANNCNACGTGCGCCACTGNNTATGAGATTNGAACTTGCCTNGTANGGTGGCTTYGNTCTGGCNGGGGNTGTGATACACGNCAGANCNTGCTNATNTAACNCCAGTGNGTTGTNACTGANTATNCGTTAGGAATNTNNATACNANTTNGTCGAATCNNGTTATGCCCGCNTACCGNCTGTAGG-CAANANNAATNNNACNGACGTAACNNTNGGCCATNTGANNTGTAGTNNNTAAAAANGGNTGTCNNCTNNNATNTAGCNCNTCTNGGATTGCTCANAGACTTAATNGNCNACNTGTGCATTGNTCCTNTGNNANAGGNACATACTNGTCNAN-ACCATCCTTGCCGNCCNAATGNNTGGGGGATNANNAGAGCGACNCCGGGCAGNACTGGTTACGNCGCACCTTTACTTCNGNTTCTNGTATCGNTTCNGCA-TAAGTCATGCTGANNNGNNG-ANCTAGTCGTCNNTTCGANNNGSACCGTANTKCCGTGCCGANGGTACGGATCTATNGACTNNCGAGGANTTACGCATAGTTGATGNTCGCGGTAGNCNCATNTAGGATGACCTGCTGNGNNTNNACTNCNGTANTTTNTCTGGCATNGNTTCCGTAGAATNNNNCCTCAATANNATNTAAANAAAAAGATGACTNGTGNNAATNTTNNCTACATACNRGGCCCATTNACTGAGNGCGCGANNAGANCNTNTNCTCTNNNTAATGTTNNCNNATNGTTCGGCACTAGNCNGTTNNAATNGYTTTCNNCTGACNGAGTGCNCTTTCCCCGTATGAANNNANGTGTYTGACNCGCAGCTCCATCGGCTGCNNAANNTAGAAGNGGNAGATTAGCCNANGNGNTCTTN-TATAANTGTTGCANANCCTCCTATATTSAACTCCGNTNCTGANTACCANGANTACCGGNNTNCGATTTNNAAGTNATGTACNNGTYNGCGTAATAGANTNTCGCGGAACGGGAGACGTNAGTNNNACGNGATTANGTTGCTCGCCAGGACTNACNGTGTANNCTACTTATTTCATTCTGGGCCGNACAAAANTANAGGTGTTGATNNNCTAGGCCNCCACGNGTGNGAACAATCGGNNAATCANAGCGCNNGNNN-GNACGNGNCCGCATTNTGTTANACAACTCAAAGGGNTGGAMTTAANCGATCAGTCGATGACGGGNCCGNAANNGNAANGCATNCCNGCTACTGACCYGCGACTNGCNNTNTTNTGNTNCGAGGCAANCAAGATGNNGTNCAGGGANNTCANCCNTNGTNTTNGATNTAGGGAG-CCNACCTCAANCTTCTGGATGNNNTGCTCNANACGCTTNCGNNRANTCANNCCTGTTAGANACTTAGRGNNTAGACTTCNNCAGGTACATATNACNATCGCNATGNCCAAAGCCCTCNGGAANGAGTCATTCCANNANNNACCGGAGTCGTTANNCGTCANGCATTACCAANATAAANTNCNTGCNATNANTRCTNNNNTACTTTCAACGTATCYGNTTNTCGCAGCCCAGCGCGCGGGNTATGGGGAGNAAGAAA-GNNGGTNANNCGAANGTAGGCTCCNNCTCGCCNGGAGGGACAGTCTTCTTAACNNAGACAANNANTGCCAAGCGAGGACGANTAGNCGACTTTTNAAGGGCGTGACTTTCTNNCGAACCCTGNCNTACANTAAGTANANTNGTGCTAGNCNGGANGC-NA-CTANNTCGNCACNTANGCGNTAGACTGCCGCCTAGTNATAAACATNNGANTTNGTTNAANGNGCCGCNTGAGCNGCANGTGNCANCGAAAGNANCCTCTCARTTCAANGNNCNCTTCCNGACACGNATNGNCGGGGCCCATNCTNTAAATGTCAGCAGCCAACGTAGTGNTTATCNTACNAANCNTCTTCCATAATCTNCGCAGTGGCNGNCATANTATCCGATTGTNAGTANTGNNGACGTTGGNNTTGNNTAGAGYANCCTNNATAACTTTAGGTTTCNGANCGCACAGGGTCNCTA-TTGGRACCATNGCNGNTCNNCGNNANAGATCAATCGNGCAAGTNNYACTGTAGTTNNACTNCCNTTACTCGGCGATATCCGCTAATNNANCAANAGGGNGNGNANNTGTAATGAGATATCNAGNAGTGGNNCCNAATTCACAGTAGCCACCTNNGAANAATTATCAGANTGCGGANCNTAACTNAGAGTACCCGCCTACCGC-ANCACCCNTNCNGNAGTGNAGCNCTNGNANNNNTNTTGTCGTCCTGNATCNNTNACACGANNNYNATTACGNNNGNGNNATAGTGCGGNGCANYTATACNTTTNCGANCNCTNNNTNAGACTNAGCGCCCGGTNTCCGGNTCGCTA-AACTGCTCCCANACTG-CGNCCCTAACGNT-TTNTGCGANGNNACCGTGAGCTGNCTTTN-TTAANGTGTTNCCNAAGCAATNACAACAGGTAAGRACCTGCAAANNCANGAATGNTNTTNCTANATGTTNTGGTGCTNGNTACTGTGNTATTGCCAAACTNACTATGTCAGNTNCNNTATNTNGCNTTGNC-CRCGNYTNGNCT-TACNCANAGGTACTGACAGANGGGGGTTAAGCCCCNTNGCTGAACGGNTNCACANGNATANCTCTGNTCCGTGTAANANTGGTCTNCGNGTNANCCCGNNAGACGGTNNCGAT-GTCCTTCYGCGGGTCAACTAGCNAGCTNAATNGTNTNGNCTNNTTCTGAAATNCCTTTNCGGTGTTNCAAGTCNYGTCCAGGGAAAACAATTNGTNAGCACAGCTGAAGTTTCTATNTTATANGCTCCTCACGCNCCNGTNAAGTCTGCCYAGCCTATACNTTAGCGCATATGTTCTAGCCCGGCGYGTTGGAATNGAACGNTAANNNANCCTGNNGGGTTTGTANAATTANGAGTNANTCTNNAGCGRCTTGTCANCAACNNAANNNGCTATCNGGAGATTGGAANTCTCCNACNCANCCAATAGGAGCNGANTCTGNCGNTTTTGTGNCTTCATTCTGTTTCAGTGCGNCCATANCCTTNGGGCAATTTATRGCTCANCAATGCTNANTNNGNCGCCCNTGGCANAANCTCNACTNGTGWCCANAATNGCCATGCGGANNTGTCNTGTC-ATAGA-GNACCNRNNATAAAGCCCAACATCTNGCTNAGTCTGACCCCCNCGTCACANAGTTGAACCCTTGCGTTTGCAGTCRCGCCCGTTGAGCTCGGCGGAATATANCTGGCGTATACTTNTCNCNGAGANGGAGCGTTAGNACCNACRAGANTAAACAGTGCATACAGTCCATTACTATCGAANANNCTCCNAATATTCCGCTTCAGTGNGTCNTGATTANAGGNTGTTTNACAAGGCCATTGGNTGYNANNNTGCCATTTNTTGCAGTAGAATTNAAAGNGNNTNCCT-CCGGGGTTCACNANATGAGGNAGGTATNNGCNRAGGTGCCAATTGTATCAGKAGCGCNACGNAATTGGGAANYCANACAGNNTGGATTCATC-TGTANNNTGAGACTNGCGNKTNGNANGCAGGCGTAAGTTGGTTCACTANCNCAATTGACACCNGAKTGC-AACAAGAACGNCCGCCNNCTGRTANGGG-TATAAATGATCNAATCNGCTNTARCYRCAAGGTTTTGAGGGTAGCCAATTNTCGAGCTCTTAANAATWNTRATCAGGGGTNCATKACGCGAGGNCTGGTCAGCGGGMNGNGGAGNCWTNCMNGCGCNANTATNGGNTCGNTCCNNTCNNAGNNAAATGATNGANATCGTANATTCANNACGC-AANGGCRGGGAGNSTCCCCGTGTTNGTAANNGAGCCTNNTGAAGGATTCAGNCTCCCTGCNTGTCAWACCGTNTGGAATAGCGGAATGCGGATGGTCCNAATT-TCAGTCGCNTGAGTACGTTCCCANAAATTTCGTGTCNTTCAGCTCTCGCNAAGATAGAGACGGCTGNCTCNTGTAYAGATGCGCTCTTANCTNTAGAGCGNNATGACCCTACNGCTNTATAANAGNGTACATCCTNTAACTNGATGTAAACACGTNATTNACGNCCCCTCGGATGATCCRAGAACTANGNNGGCACCGCGC-AGNCATTTTGGGCTNAGCGTNTNAACCACCGGTATNCGCGGNANACTNTTTGGGNCCTCGNC-ANCGCCATNACAGNNATCANNTTTATCATAGCTATAANCCATAYGCGGAAANACTTTGTATTGCGTNNATATATAATCTCTAGATNGGSANGTNTAGGTGTCTCACATGCNCCNNC-TAGNWACNNGCCCNATAGTTANACNCNNNTAAGGTNGATACTTNGNTCTTCTTCTGAANGGTNGATGCTNCCTTCGCCAATACATCAAATT-CTNNTAATCCANGCGACCCAGACGCTANTGCNGNCGATAATGGGNCTGCTTGGNTGCTTGATTATTGATTTTTAAAAGYTATAGAAGARNCTTATATTCAATGANGAGNGGGNACGAGCCATATACTCTCCCTTCAGGNAGAGATTGAGCGGTTGNCGGTNACGGGCCCGCTCNNCGNTGTGTGNGTAACNATNTCNTNGGGNAATCNNTATNNGCTAAGTNTNNCRGAAGAGTNTGNAASATNCTCGGGTTTCTCGNTGACTTCGANCCNCGTATGGMKCNATNCTGCGTTGTGNTGGANNNNNGTCGANGTNTCNAGGTTTNNNANGNCNGNNTCTNGCT-CTACNTANSAGAAACCNACNCANATACTGNTTTGNCTCGGGANTANCCGCGNGAGNCGTAAGAGCTNNTNCCNTAWACAGTNATNANCTTTTAAGTCGGTCTGRATTGGNCGGCCGNCCGNGGCTAGGGGACGCGCGGAAANNTTNCGCGAGNNCNAGTTNANTGTCGNNNCCATTNNNAANAATTTCCAATTTTNNNCTACTNCAGNTTANNNGAGGCCKNCNNGAGNGGGAACNNNTCCNTCNGANANNCANACAATNGNTANNNNATTATNCGN-ATTANGGNANNTATGTNGNCTGTTTGANACTANANCRNTGGNGNTNNNNNGNNNNNGTNGCTCAGTACNTTTTGNCNNCCCTCGTGNCANCCACTAATCCNTNTGGGNCNNGCNAGTNGAANTCNNCCNNCCGCCGTNNNATANGNGNCGTATNCNCNCANACTCTGGNNNANNNNAANGANNGTCAANGANATCNCTNGCANGNCNGGANTNNTCNT-NTTAAAACTNANACNNCCTGGTTGGNTNTCNNNNNGNNGGGTNNTGTCNAGGACNCTAATGTYATGTGAANNNGAGTGCCCTNAGAGTANNNNAGCNGNGNNCGCGCAACAACNAANTATGGNACAGNCCNNTGCTGCNNNTNGNGANCTCCAAGGATATNATANTNATTCCNNNAANGNATCTNAGAGANNNNGGTTGNNNTNAATGNGNCCATNNTCNCNCNAGAAGCNCWNTCGACGGAGT-ACAAAAATNTRCGNATGGAAGACCGGK-AMCGTAANNGCCTATNGCGCNTTGTCMGTTGNCGCNNCYCACGCNTCAGCGNCCNTGTCGCNTNTGCGTNATAAGANTGAAAGATRNACCAACANCCNACGNANTGGNGTGGRATGAGNGTGAAGGTNGCGNNAGAANCTGANCAATATAYGATTNTTNTNGCGNTAACTANNTGTTTCNCGGTGCNTNGSGCCNCGGNGTNTCTGCTTNGCATATNAATAAGNNTCGCAAYCCCNTGC-CTCNGATGGCGNCGNCCNACTTNTAACGTACTAAATNTAAGGCGTTTNNAGATNCATCANCGGNACAANTGNTNANTGCNCCANATACTGAATTAATTTACNTTCNNTANGNGAATNTCTGCGTCTCCATGANTTATTCNGNCTNCAACNGTAGAGCGANCATGAGNGGCACAGAGTATGANCGCNCATNNTCGCAGGACNTCAGTCAACAANNAGATCGTTNCTAATATTNCGANCCTCNGGCCANGNAACANGTTGAGCACGGGNACGTCCANGNCGTTAAGGGNCCNGATCGNGTCANCTTANAGANTNCCGTNCNGGAACTACTTCGNGNTTATTNGGNCTAGTANNNANGACCTTNCNTANTNCRTTTTTACNNGCTGTTAAATATGAGNGCATGANGCCAACNACTCTACTTTTAGNNGAGCACGTATATCCTATCGTNNCANTARCGNNNTGTCCNANGTTANNACTCTTAATACNNTCGTTCCTCTTCCTGCATNNNGCAGCAGGCNNTGNNCAGCNGATRACGTGATCTGAGGNTGNNTATTGTTNA-AGCCATAA-CGGTGAAGACTAAGCCNTTTTAAGTCCCTNGCTANGAACTAGGGNTCTCCGTGATCTGCGNGGATGNNNANAACANATAG-TCNGNACGANNTCNNNATGNNCCGNACYCTAAGTTGGTTGANGCACTCACTTNCGATTGGATGTTTGATTGGCAGNNTTGCAYGNGNCAAACGGCGGNATACCNTGNARAAGTGCACCAGATTTA-N-CGGNTNAGATNANNTTCATCNACCTCNNRNGGCCTCGCCTNNGNNNAGGNTTNCTTCGATNAGNTAACARCAC-CNGTTGCCTAGGCNGNNAGGNNNNKNCGAGNTGCAACNAGAGNACATGNGGTGTCNTGNCTNGCTNAAANGAGATTANTTAATACNNGGTGAGARNACGAGCCNCACGTTACTTANAAATTCNANCCTNNGTTAATNAACTNACATTTAANNTGGTNCGAANTTATTGCTGCTAGAACATTTCGGTCTANNNNTTGAATGGGANCANGGCAAACTCGTNAGGCNTNCTATCACAATCCCANNCATNAGAAAGNNN-CTCANCCAGANCANNGATAAAGGAGGACCTATCGAGNTACATAGATATCTCCNNCNACCNNRAGTCNGAGTGTCNNGGSTAAAANAAGCCGGTNNCCGANGTNNACNNGTTCTCNNATGTGCGTNCNGCTCTGNCNNCNTTGNNGCATCACGAAAAAAGATATCTNCANCNCGNGNNGCGACGCANNCCTCANACCNCCTCTNGGG-TNTNCNAANNCGCNTAATCANGTTGNNGTNNNNANATGCTANCNCTNGANTNGCNTNAGNNNNAAAAANANGNTGNGCTCGCACNGNGCTGCNCGGTTAAGNNTCANTATTNCNNTNRNNTNNATACNTNCCNAACGGATNGANANCNTNNNANNCNNTCNRNGNNNTNTANNTCNTAGANNTTNCTNTGATTCCNNATGGTGNCTNNAAGTANCTTCACCAAAATCANGNNTTNNGTACNCNNTTGCNTATCCNATTANNGGGGTTCGTNNATGANAGAGTNTYATGGAGGTCNCTTNGAACAATACTGTNCNGNCNTTGTRCGTCGTANTNNGNCCTNNAANAAACWN-ANCNNTTCNNACGGCTNTNNTNCGCTNTGCNNACCNNCNGNTAAGAGNTNTNNNACNTNNGGTNTCCGGACNGGAGAMCNACGTNGTAARGNGTCAGNNCTCGTTNAACTNTNATCTTGCCNTNCCTTATGACATNTNGCAAGCGNANGATCCACCNTNGACCAAGANCTCCGATCATGGNACACCTGCCCNAAGCGTNTGGAGNAGNNNTNTNTNNCGCANGNGGCATTTNAGAGGCNCNTGCTCCGNCGTGNTTRCNACCTTCNTTAGAGCGNCWANNTACTCCGACGNCGNTNCTGNTNATGGAATATGGNCCCAATATNGANCCAACNNTNNACTGNTCGNNCTNTTTAATGGCTCCGTNANAAGNCTTAAGAAAGCCANGGNGAGTNCAGTTTTCCGT-NCRNNCGTCNANANGGAATGTATTGGTTGNNNAATACCTATNANGCGTTCCCCNCGGNGACCCTGNNNNNTGCCTGATAGACGACGNCTNNGGNTNATCNAACGNTCCANGNANGCGGNCTTCNAGANTTCTNGCCCNNGGGTNAGANGCAAGGGAACGNCGCATTNARNNNTTGTTTTAGCTTTTTNCGNGNTNGGCGCTNTNTATANNAAANRATGTGNATTNGGTNGCCAGGCNCAATGGTNCATACNTNTATTTNTTATNCNCTGANNACCATCGTNTNCTNNNGGAGCAGCNTANANGGGTGCAGGATNGTNTNAGGNAGTTATACANTAGGCCCTGTNCCTTATGANC-NNNGNNANYTGGAGANCAGGTATGCAANACAGTTCNNNNNCGTAGANANNCACTANA-TTATNNCRNANNNTANGCATANCAANTNNTAGACGAAGATAGYCCGNNGTNGGAGNTNAAACNNCNTCTNAACCCTATTCGANGATTANATANAGAGNANNNNCTGGTNCGCTNAAAGAGGTATGCATTGTTTNATNTNGNTNATNGANAANNATAANAGGNWCTGAGAGANCANTTCCCCCCAANNTNGAATGGNNCNTNTTNTGNTNTNGCGNANNCGCTGCGTCCAACCAANNNNANCGGGCTANGAAGTCNGTNTANGGATGMGAACNNTATNNCANGCNAAGGCNANCTTANNTAANTTANNNAACGNNCTGGNATTCTTNNCCSCNNNTTNTCANTGTTCACGTGANAAAANNANTCNCNTNGCNGGGAGCGNTATTTGTTCATCGAGTNAGCCTNGCNGTTGTTMNTNTATCGCGGATGAATCGNA-CGTTNCTNANTCNCGTCNNAANAAACTACGTCCGCAANNGTCTCNNCGNNNAGTATTANAGTTTGANNTTATGCTCCTGNGCAGATNNCNGGTATGGTACTANNCTAANGGANGCCTTTCTAAG-NTNCNNGCATTNNCGCCTATAGNGNNTNCTGGNNGNCGCGTNNNCANNTCANGTCACGANGANGACNNYNTGNNAWATTNNNANGCTACNNTACNGNAAAATNAWGAATNCATNAATGNNNAGCTCCCTCNGGGCCNGNTNAGGAGNGCGNCGAGTCCANGATTNTNTCCCACNNTAGTGNNCTGGAGCTTATGCNCAANCCCTNNNCGCNNATNCGTCTGCNNNCATGCTNCNCNCNCNAAGATCCNGANCCTTCGANGATANGCNNNCNGACGCTACTWGCNCANCTGTTAGTNNCAANNGCACCCCCGNTTCTCAATGCGTGANNACTACTGNNACTANATATTGNNCGNAGNTNTCACCGNATCAAGGCNTGACNTNNNNATNNATNAAAGGNTCTGCAGTNNGTCCCGGAGTCGNTANNNACCGACNGGACNGAACCANTGTANTNNTNGTGTGGGNNTNCATNGAATCNACGNACATGCAGTGCTNACTNNNTAGTNGTCN-TANGTAACTAANNCTCGTCACNNANGNAGTGACTNNANTNTACGNCNNNNANTACGGCCCAGTAGNCNCNCTAAGTTNCGACGNACACCTGNCNNAANNTGCANCNTTATCAATAGNAAGTAGTGCGANAGCNGCNTCTATTGNCGANNTTNTCTAAGGGNTAGACGANTACCTGAA-TTNACACNNGWCACGGAACANATGGTGATTCACNNNTAATTGCTCAANTNTGGNGTNAGGATNGGNCGANANAATAGNCTTGNNCGACTTCGNNCAGANGAYNTCGYTTGCCANNGCANNGNNCACAATNNGCATCANGTGGACNYCGTGANTTNACGGNCANNANNANCTNNNCGTCNNNGATNANCNGCNATNCTAANTNCGNGANGNAAGCANTGTTNTNTTTCGGATNCAGTTGTGGNTNNCANGNNGATNCNGACATGRNATGTGNNACGNTNCTNNC-NNCNGNNGNNGTCNNGCATGTGGTCTTANTCAGNANCCGGWCCGGGCNGCANACACCGATCNNTGTAANGTNTAGTNWTATTATNTGTTCYNNCCANNTCTGTATAATTNAANTCTTCCTGATTGGTAAANCCTGTCTGTNNCTNNGNCANACCNATATTCCGATCNRTGTNGAACGATNNGNTNNAAACATTNNAGCTGTNTCAATT-CCNAGNTNNGNTACNCCNGNNTAANTTTCGNAMNTAATCTNCCGNGTACNCAGGNNGAANCCCGCNCNAAGGTNGRTCAGTCTNACGGNATNTNTGGTTA-ACCNANGNATGTTAATATGGCCNAAANGCTGCGNACGNANTNNNCATTRNAANCAGNGCTCANNCGATCAGTTAGGCNNGCTCGNNNGGACANTGCA-GNCATNACNCCNGATNTNCNGCCCAGANCNNAACGCTCGG-CGANTNNCGCGNTNGNAGCANCATTNTNTANATGNACGANNGNNACNNTANNTGATTNNACNACNNAANTNTNTAAGCNNCCGTCAGTACNGANACGATNNAACNGAACTNCCATGTCTGNCGANATNCNCCNATANAGCCTAATTCGTCANNNAAANGANNAGTNCATNNATCNKNCGTGCTNATGNNNNCNGNGTNNTACGCATCGNTAAGANTAACGCTNTNNANGCACGCNANANN-CATTAACNTTACTNNGAAGCTAATNGCGGCNNANGATNNAACACAGTCAAGCNCTNGNCNTTTGTTCGGNANNANKGNTATATNGCCCGGANCNTGNNGNTNCGNCNNTNANNNTTNGKNTGRTTNACATTNTCGAACNNCCGGGACNNNNNNTGCGTTANGTTTGAAGATCCGGAAGCANACTTCANNTGNCTGGTNACATNG-GCAAGGCTCNNGCGAGCNANNAGNGNANNGGCTNACTNNNTTTNNTNAGNGAGAGCTTTGTGAATTAGTGANGTTCCGNTCAGNTNCNGTNAACTNAGNCNTGGTGCTTGANNNCAGTTNCCAAACCTCCATGGGGNNAN-TGNCGNCACTNCNAACNATANNTGNGTTNNTCNNTGNAACNNATKCGTNTTGNANCTTTCNCNTAGNCTCTCCNNTNATNAANANGGNTTNACNAGGTTCATNCGGNCNN-GCANGCNTACANTTTTNNCNNGNGGGNNCTANANGCTTNGNNNNANCACTCTGNGNATAAGCAGANCNTGNCTGATGCGNGTGNGGNANTGAAGACTCNGAGNCCACNCNTATNGGANATCTTANGACGAAGNGNNGNCCNGTACNNGNNGNNNNTAATTNNNACNGCTANGANCGNGGNNNCCATNGCNATGNGTG-GTGGTTCTCTCTGGGGTCNCGTGNAGTAGNGNNGNNACNNGNGGAACCGTAGCGGGCCTNTNAGAGTTTATCNCTCNGTNTGNNNTACTTAYCGCACAGCTCGNGNANAGGNTNGANAGACCTATNTNCTGGGNC-GNNGGGTTTGTCGGACAGTTACTTTCTNCTNCTCCNANCCTAGAGTGTGAGGCCGCAATACTANTTG-CANGTNTTNCGANGNGGNCAT-TAGNGNCTTGAATTCGTAGCNCANGNCNTNGGNCGATNGNTCAGGTTNGCACATATNGTNGTATNCNGGTCNNCTTGTGCCNNTCAGGANGNATNCGCTNTTTNGCCCGATGCGATCNTCNGCYTCTCCNNTGACGACNGACAATTTGGGGATNGGATCGTGAN-ACNCCGCGTCNAAGGCNCCAAW-CNGTNNGNGANAGATGNNTAGNNGAANCGATTCGNTAGGAACNNNCNGGGA-GATTGCCNTTGGNGGGNCTNNN-NTTTG-NTCAACTTNATCGNGTCCNANAGTGGATNACNNTGCTNNANAGAANNAGNCTAAGCNCCTCNAGCCTNCACACAGGTARMTCGGACCTNCNGCNAGGNTTGGANGAGTNTNNCGTTNNANNACCGCNATAATCGANNTNCNGCGTNCNTCGNAAACGATCTNGNCTTCGGACTNGNAAAGATATNTAATTAGGCCCTTGYYAATGANT-ACGMTACANGRNCNNGCGGNGNGGNGTTTCGTCTCNNNATCNNNGAGANTNCNGGNATGTAAAACGGTAGAACGATANGCATCGNGGGCTCTCTCATANACCTACACNAANNNCGNGTNGNTTTNTAGNCCNCCCGCGGGGACATGATCTNCATAGATG-ANNNCCTTACANGGTCAGCTNACATCTNTNNNACATTTNCNATCCNANAACANAGANNGNNTAACGCTNANTTCTAA-TNATCTACNCTAGCNCNCTGACATCNGGTCATNCCATTNCANAATNNGANAGAAGANGANATNTAGTANGTNCGNCGNAANGANTCNNGNNACGCGCCGTNTCTNANGCNGGGANGTGTNACCACNGTGACTTNACAAANTNNTGCNCATTCCGCTTGANNGTAGRATN-NGTCAAAACNCAGAANTAACNGGTCACGAGANCNCGNTTTTTNGGGAGCNCTGATTTGTCTCCGCGNNGCGNTNTATCYNTTNNACNGCTGNTTACTTNGANGAACNATCACGCGNCGTATTGTTATGANCNAAGTGNGGGNAGGCAAAGNNNGGNTCTCTANCNNGCNGCCNCTATGGTNNCAGNACNAAGANANCCTGCTNACNNNTGCNGGGCCANTTNGGAANTCTACNTAATNAGAAGTNNAGATANTNCAGNTNNANTNATTAGNAANCTCGCNGGCTACNCTGNAG-NTGGATATNNTTGAAAWCGTNTTCGCACTGNAACCTNCNCGTTATAAAANACANTACCANGNGGG-NTANCGATTCNANAAANGGAANANNAANACNCTGTACCACANAAGAGNNNATNNTNGGTCCNTCANTGGCNGGTTGGNGCNACNGGTCTCGANCTTTNTNGGGNNTTTNNNTANGATATNTCNAGTTNCTNTGGCNAANGCNGTCTCGACACATTTAATANATAAANNATNATCGCCNAGCGNA-TNTCCTCNCGCCNGGGANNTCGNNTACAGTANTTCCCANNNTTCCTGTYRNANCKTGACNACNCATTCACAGGNGAATNATGTCYACAGTGTGNNGGCTGATCNNTGNANGNNCNTGTCGTNAGGGACCNAAGTCAATNNTCNNAGNRCAAAAATGCGCNTCANNNAYNATNNAAATCNATGNANTGNGACTTCGANGCNGAAAGGNNAGTACNAATNNTNACNCGAGGGAAGNAGGCAGCNWCACNNTNTANAGACTGCANAGGCNCATNTTNCGCTNCTATGNACACNCNTCCNNCAAAGGTNACGTNCCNCNCTAGTGNAGTGAGCTGTANATCAANGCNCNTNNTNATGAAACNTTNACTCCARAGGGGNANTCTGCTGTATGTTGANGTTTAAANA-TNNCCANCTGNNGCGTNGCGACGCCTTTTGNGTGNGTGCNANGTCTANAAGCGATNAGCCTCGTAGGTTGTTATACKGANTNTNNTTGANGAAGAAACTNTNANGGTNCATGANCMTCGAACTCGNNGNTCAGGAGCAACNNNCNNNNCCCCTTANNAGAAGGTTGGTCGACTTACNCCAGCANNATANTNCCCTCNC-GACTGTTCNNGACNANAGGTGCCNNTCNNTTNTNANNRTGNTCTNGTTYGTGNNARGACGACGNGTNANCCNNAAGATAGNCNCN-CGCGTANANNTATTAANAAGNTTCACAGACTCCGGCANANCANAGTGNGCTANGNGGAGANTCCAAGTGAATAACGNNTCCGNNNTNTCTNATANCAACTNNNCCNNAGGCCTCGNGAGGTNTGACNCGNCANNCACNNATATTNCCCGAYAATAGAGTACGGTTRTATTACTNGGGAAATANNTCNCTCTANATTANGTCNNTGTGNNTTTCCGTAACNNTTTTGNNGNCNCTGNNCCTTCCTGCCGATGNTTCCTTTNNATCCCCGNNNNCCGCCGACNTTCGAANCGNTTTNCWGACCGGNAGCNNTGNTTGNANTCNGCGGNACTNGAGANACGANTCACATGTNGNCGANACNGNNTACNTNANCNGAGGNTATACCYGTTTCCGTGNATACGTNGAGCTGAAACNAGTTTGGTAAATCGCCCTTATANTTCACATACTNACAAAGCCGGACTNANTAGCTCCATTNTTAGTTATTAACGATCNTCCACCNNAACATTGGCTGTGGACAATACCNTGTNNTGAANAGGAACAGTCATNAGNNGNTACGGACAAGAMNCTATGGGTAACGTAAANTGGTGNTTGCTTATCGAACTAGAGCCATTTATGGNNCAANGACACANANTTGAANCATAGGGNGTGTCTAA-TAGTNTNATTNCCTCAKAG-TAGGCCTGTNTCGTAGAAGGATAACGAGGT-GNCCNGCANNNAAGTACCNCAAAYNCNAGTNCTTGAATAGCCNTTTCTANNCATNACCGCNGAGTNTTCATANANAANNAGATCGTCAATCNSANGTNNCAGCAACGTGTNTATATATTGATGGCTAACCA-TGWNCNTTNTAGANTATCTTGCYTAGCAGTTCACGGGACGTGGAATCCGCCTANTGACTNATTNACGTATNTTCCGCGGTCNGGACCTANNCGCATCCATNTAAAGCCCTTNNNAGAACAAANATAAGTTGNAGTGCATNCTTTAGNGNCAACCT-CTCCNTATNGGCGCNAGANTGCAGCTAYAAGGTNCACTANNTCGGCAGAGGCGASTCTTACTACCTTNANANAAACNTACNNTCCNNTGTACTATNGGGNCCTCGACTATTCACKGAGTCTMAAATNTNT-AYCTATNCTGWTANCAGACATTACGAACGGTCGNNTTGCCTGGTNNAANCCCAAGCTACCATAGATTGTNNTTGATNNGGTANTNCTNGNANCCGCGAATNAGCCTNCGTCANATCTATGGNCCNCCTACCNGATTNCGTNGAAAGGACNCNAGCGAGNTANATGATNNNNCCGTNGTAATNAACGTNCCCTNTGCANGTCAGAAAGNCGAANGNGATANTACNACNCNAGCTTCTGAACNNTTTAATGNGNCTWGNTGNTCGCTTCTNATNNATGACANSCNTGTTNACCCTTCNNTTAGATGAGGCAGCCNAGCATGNTANTTTTGGCTAANKTTCAACANAATCNNCNCCAANCAGNTNNAAGGAANGTAGNANGAATAATTGAATGAAAACGNAGTGNNTAGACATTCNAGTTNTTAWNGNAGTNCAAGNATGTNNNCGCTGATCGTNTANTTCNNNCNTNGCTACAGGAATNNACCNTTAGGCNATAAGTCNTANGCTTGNTACTTGCACTTCGNNNTGCAACCNATGNGCACNTAGCATTCANCNCTTTNGNNTAGGRTTATCNAANTNGAGGGNTATCTAACTAANNCCTNTAGANGANACGTGTGCATCTCTGNGCNARANTTCTGGACNGNCGTNTCAACGCCTTACACNTGCCTACCTNT-ANNGNCTGTCANNATCATCTGCCTTTCNCTAATTNATTNTATGANCNCANTTGCCCTNTNRTTCNNAAACTNCGTANGAGGCCGCCGGTATGATCGNAGAANGTGNANAGTNCACNTCGATNCNNGN-AGCGATGTTAAGTTGGCACAANGTTGCTGAAGTCGNGNNTNTNGATCAATTGCTNGANGGNNNNGGCCTNCTCNNCATTCCNCNNGTNAAAATNCCANNNATNCGNTCNKTANNANNCNAGTGTANATCCCACGNATCNACTYGCATCTCACAANNNTGACGNGNACCACNATNNCCTT-NGTGATRTTGCGGACGATNTGCATCCTGNCACAAGCGTGTNGANATYTATTTTNGTAACGANNAANCGAATAGCTAAAGANCCTGTGTAAATTACTGTGNNAATANRTGNTNGCNCNAATNAGGGTCAGGGNANCCCNAAGTATTTGNAGGCATNGNNGCANTACANNGNNTCNTAGGGAGCTTATNCGNGNNCAGGMGNGGGCGCAANTNGTGTWNNANGGTGGCTNTNNCGAAGGNNGCANTNNANAGAGAGGGAGAGTCNATNTTACNTATCACTGNTGGANACANCAACNACCCNNGAGNTTNCNGGTAGCTGGTANATGATNTTAGNGNACTACNNGNCGGAGACGNCGTCNTTNNCNCTNTCNGGCNANAGNNCNCNANNAATGNATNGATNNTTNNGNGNTATANGTTNGGAGNNNCCNNCATGTNNAGACGCNNNGGNGNCCATGNCGCNNTTAGNACNCTNTCTNNAACCCCCCCCCNGNCNNNGTGAGCTTAANNTNAGCNACGAGCCGCGGNTNNATNNANNTANATTCGGGNTTNCTTGNCGGGACACTTGNNNGTTNTGGNNTTTNGTNNGGNNNANGTAAANNNGTNNANGTATGNNGTNATAAANNNCTNCNTCCATCGNGNANCTTCGCCTGGGGGATGCNTTANCNTCGGANTAACCTAATCGGNAAGAGANACCCANNNAGNNNANTCCCGNNNNNNTCGNTTNNTTNNTTNCAGNTNNANACYNTTATAGATGNTCNGNNNCANTTAAANNTNGNTTANGANGTATKATGNGNTTAATANGCTNCANGCAACTATNCNANACNACACNGGGNNGTNCCNAAACATAAGATGTNAGGRANTNACAGTGCANANTATAACNNAGGGACNATCCCACANGTNGGTNACCAANACATTCTCCAGAAGTNACGCGCGTCTCCCNTTNANGCACNGAGGGTTNNNAGCTTATTTAATCTTTCTGTGTATNCTCTCGNANNTTAGGNTCANTCTGGCNGGAGAGCACCGGCGACNAGTATGGGATRANTNCGCGCCCATGAGCANGNNGNTNACANAACNTNCGGACTAAAACGATGNCCNCACGNATAGGCTTACANNCTNGANCATACTGNNTGGCATAGGGGATAATGNCATAANAAWGTWCCAGTNNCCGACGTRTAACCTACNTTCGGTAAAACNGRAACGCNTANTNTTTTNTTTTTGANTTAAATTNCNNNCGNGCNCAATGGCGGACTTCAGGCGTACTACTCGGNATNCANRAGAGCCCATGNNGGTCATCGAGCGTTCTTATTTCGCNTAATGACATNCGGTGCACTGCNCCNTANTGGGAGGTAGGAAANCACGTTNAGTTGACGGNCNTTNCGCTSTACATGTCNGTTGANNNTNGGNG-GCNACNNGNAGANNCGGNCRNTNGATGTTTCTCTGGGCATGTATRNTNGGCGNCAACCCCGGGACTANGAAGTTAAGCACTNNCANTCGNTATTCCTANNNNNCNGANGGCGCNGTGCTNATTGACCCTNCTNGSTAAAGCNCTTTCGTCNCGTTCCAATAGGNAACAAGTGAGTGAAACACGNANTNTGNCCCCAGTCAGGTNGTTTCCNGCTCATGGGNGANCNTATCNNCGAANGGGAGNGATACGTTGGCTTNATNTNTGCNTGTTCRCCCAANGANNCNNCNCCAAAAGG-AACNCYNCCGTCNTGTGAGCTAGCTNNTNGGANAGGCNAAGACGNGTGGTTAATCNACTCAATCANTACATCGGATKATCGTTTANACNAGGNGGNAAAGGNTAATCTTYCGTTNTTRATGTATTANGANTNACGGATATNCTCTNTNCTTATC-KCNACNAGCATCGACCGACANCTGGRCTCGCNAGTTATTGCANAAACTAGTANTTGNCTACCNGNCGGNCNNGAGTTTTTATTCNTAGTCT-TYATGTCGNATGAGTNAGNACGAGTNTNAATAGTTGTCTGGYTCNCCCGACCNGNCGCCAACTAATAGGTCTAGGACTATCCGTATAGACNCTAGCTCCTCCANTTCATTNTGTCCGTNCATNANTCCNCNGGAACACNCCGAAAGCNAAGGGNGTTAACAGCTACATTNGGTCGGCTTGCGCCGGCAGGNATTNGCCGAATAGTTATNCCTGTANGANCCCAATRGCGATNTGACTNNGGTNAGCAACGTGTACGCCNNGNAANAGGCAGTNCCANGTWCGACGATCGAGTANTCGGGTAGCRAATGAATGGCAGGGTNTATAACNTNTTGAACCARGNANNGCCANAGNTTNCGCGATTCTACTNTACCCTCNNGCCTATGCACTCAGGATTSTTGANGACNAGTC-CAANTGGN-CAGGTKATATATNANAGCCAGGNTCGGGGCNGCGCGATNGNTGACCNTNGTGANCTGGTAGTTNGNCACGATCAKTGTNTACGCAAANGGTATCNTTNATCGKACNTCATTNGCGNCNNCGMTATKGTAGTGGAGCCAATNGANAGTNTTCATNGCANCACAAAA-CANGCGATCKCNNAACNNAGTTGTTACAGCNGTTCGTGGCNCAKAAACCAACGCNCGTTAGATGNAGGCGTCNTAATAGAAAGTTTCATNTGAATCATAGCTGGTGGAAGGGTCAATTAWANTCTGCCATAAGCNGATCNAAGCTGTCNTTNTGCAAAATNAGATNTAGGGGNCACNCTTAYTTNCCGGGTTTCGACCCATTTANCAYAATAGGMNCTTNGAGANMNANTANATTATGCNNNGGCATTNGTACTCATNATTGCCGTACTTGAANNCTNTANAGTGTCCCGTNGTCCANGTGACNTNTTANGNCATTTCAGTGNAAATGTTCGCCTTGNTNANTTCACGTCGACCGGTGCTTTCNTTGTGGNGMCGTATACAATATANTTGANGGTCCAAGANTNACAGTNATNCGGNCAGTTCNCGTNGTTCCTAANAGTCATCGGTCCTTGTGATGNTGCAAATAAAAGCCAATTCNAGCCCGTNTANATCNAGGAACNAAGGTAACCCACACATAANTNACCGCACANAATTAANTAGGGACCTGTAAGTNANAATNAGNGGGTTNACTATTNGCARGCTGGTNGNAAANNTGCTTTAACTGNACACCGNCCCAAAGTTWGGAC-ATCNGNANANNNCCCGANTCCAAGNGAAGGGATCNNCNCTTTGGTTGTGTNTTCATTTATTCCGANGGGCNCNCACAAACGCAATTGAAGCCNACATGGACAGCNNCNANGATNCTYANTNTGC-GNTNAGCTGNCCNCAGAGTNGNCNNTTNNTATCNGANCCNTCTAATTGNTGNATTTGTNNCCTNCATTTTN-GTACTAGNNNACGGACCCCACCTGGTNCTNRCTCGCTTGNAT-ACNCTGN-MGACCCKGCANGGNNTT--GTT-CNATCANTANTGAANNCTANANNNNTNNNGGTCNTAATCTNANNCGGNGANATTCNTGGCNATNGNTGCNCTTTTANCTTGCATCTCGCANCNTGGTCATCNNGCGAGNCTCGTTNGGAGAAATAGGACTTTGNTNANGAAAANNGCNNNTNAANCTNA-ATCGTCCGCGCACTTGANCGTANNNTACAAMCNTTANGGTAAGNATCAANNCNGACNNANANGCGACGCATANNNNTCCTCGTTTTGNGTCTGNCNNTNGCAGANANCACTTGAGNGNGNTATATNGNTN-NGCNNNCNAGANTCGCNGGCCTATCTCTACNGATATATCTTGYTTGTNCTACCAGNGCNGGTTGGTNTGGCGTCNGNCNTTCTAGCGNNTGTAGGAGAGNCCACNCTCNTAGNNNNAGANCNGNNAATAGTACGATTATGAGNCCNTTCTANTTGNTANNAGGGTCNTATNTGGNAAATAANNNNNNTACGGNANCGCGCTYGANGTNCCGNAACNACATNNNNNNNTTCNGCCCGCTGTCTCTAAGCACAGANNATAAGGACCNTNTANTGNCNAAANNNGAGGACNNATCGGCTACCNTACTNGGNCNTCGTNCNTTCNNANANNGGCGCCNATNTGANNCWTCCGNANGCN-GNTANNNACNTTTNTNCCAGCANGTAGAAAGACTTTGACNNNGGGNTANTACCCTAANATGGCATNTNNCNTTNNNCTCNGGGGCCCGNGGGNGGNNNGTNTTACGNNTANGTGNGNATCTNGNNTNNNNGGGTGAAGAATTTTGACANANGNAGNTCACNAAANTGTNNGTCTTTCACANGGCCANCACGTANCNGSTTNTGGCNTGACGAANGATRACGTCCANGCTCGNGGAGNTCCTGNTGNGAGNCCANNGNCGNNNTACCYNNCTGGTTTCTCNTGGTCNNNNCNCTATCGGGTTNGGAATTNCGCTNTCCNAGCGATNNTTCNNTTNNAGCTANACNAGAAGNAANTTGANNANTGGNANRGTCTCTGATNACCGACTGGNGCGAGGGCNTTTCTGANGGACCGNYGANACNNAGNATATANCTTTACT-TACAGANAGGNTGKATCACTTGTNNNSATATCGTCANCGGNTNACATGTGNCGCAANNNANNMNNTGAGCGGGAGAGCGGGGCCTANTCTNCCNNCNAATTAACNACTGAATGNGATGGNANTAAGNTGTCANAGAGGCATGGACTCAAAGCTTGNNTCNANTAGCCTGNACCGNTNATCTACCTAAGCTNNANGTTCNAAACTACCCNATANCCNTANACCCAAGGNTGANNTAANATNNTANGTAGAATCGTGAGTACCATNNACNGCCNNGGCGTTCNAGCANCGTTGAACGNNGGAGAATNAKTNANGGTNGTCCAAGTTCTATCTGCACCATNTGANCGGCATNGTCCGCTGATTATTATCACTANTCTCTACTGTGGACACAGTATCCCTNCGAAANGGTGSTGCGNCGAACNCTCGAGAGGAGTTCCCTNGNNTGCAGTGAGTNNGTATGATNACRCGGGNAGTNATTGTCATGNCGANCTGTAYGGTGGCTCCGANNANGGCTNCNGCANAAGCCAAC-TTAGTCGTGGTATNCTGGCTAGGCANGTAGNCAGAGCNCWC-ATAGATCNCAG-NACGAANTACNTNGGTCNNAATATCAGTTGGACAGTNATGTGCGCATAYNCTNSCNTTNGTNTNGATGAAWTTAGNTTACCAGGTACGCCGTTTACCTNGCCCNGTRCNNCAACGNCTCTCNATGTGTTNNTGACGCCCNATCCTACGCATGGN-TANCCGCAGGNNTGCTCNTGNNCGCGTANCTTGTTTGGTACCAGTGTCNTACAYNTCGNAATTNGANACCGCNNACANTCTACNGCCCCGGGNAATGANGGTNTTATGTGGGGCNATCAAGGCTANNTTAGGTTAGGANACGTCTGNTNAAGNATACGCGGATCAGTAACTGGCNAAGTNGGTTNGACGTAGCTCGCAGNCTNG-ACGGACTTA-GGTTATATTAAGNACNAANCNCTNGANNANNTATCNG-NNGTGCTGCGNCGNGNANGATANCCNTCGCNTNCGTGTGCGATGTGCGAAATYCAANATANNAGGANGGAAGACTGTGNTCGTCCACAATCGAATGNGCTTTTN-TGAGAAGTTCTWTNNACNGNTATTNAGAGGNTTNNAAANAAAGGCTGTTANATTTGANNTTACAANTGGAACNNTTTCGNGNTAACTCGNNTNACNTCGNTNAATTCGGGGTCTCNANNCAGTTANGAAGAACGTGTCNATTACCCCNCNATGTNGNGGTYANAAACGCANTTNGGATCGANTAGCTCTTAGGGGGGNACNGCGTAANTAATAAAATANNNTGCNCNCNANGNGNCAGATCCGTTANACNACGGNTTNTTNAATGRCTNGNNTGNTTTGNCTCCTTAACGNAGATTGCNAGNCANACCTTCNCNGCTNNGGANNGATCTAANGTATCNANANNACTNGNGCNNGNNAGGTCNTCTATTNTGNNGNCNANAGGNNTNTNANGCCTANAAGCN
caatingae         CTNNNNNNNGNNNNCNNGNNNNGNANNNNGNNNNNNTNNNANNNCNNNNCNCCNANNNNNNNNTCANGGNNNCNGCCNCNNTAGNCNGNNCNTNGNNCCNTCANNGNNNNNNTNGTNNNNMNNNGANNNNNGGTNNNTNNNNNANNTNGNCCNTNNGNTANNNCNNNCNNNNNNANNNGNAAANRNNNNNNTNNGNNNNNNCNGTNNTNCNNNNNCATTNNNTNNGGTANNTTGNNAANNNNNCTNNTNNGGTGCCANTNCNCNANNGNNNNNNNNKNNNN-TNNNNNNNGNTNNNNNNNNCNCCNNCNTCNNNNNNGNNNNNCNANNATNNNNNCNTTNCGANNNCANNNNANNNNNNTAWTNNNCNNNNNNNTNNNNNNNTCGNNTNNCNNGTNNNNANCCNGANNNACNTTNCNANCNNNNNNNGTNGANNTNCTCNNNCNNNANTCNNNGNANANGTNGGNNNNCNNNNNANGNCTTNNTNNNNRCGTNNCTNGNNGTCNNNNANNNAACNNNCNCGNNKNNNNNNNNGCNNNNNNNNCNNCTCNNANNGACGCNNNNNNNANGTNNNNNNNANCNAGNTCNNANNANCNNNGTCNNNRAACANNTANCTTGTNGNCGTANNGTARATNAGNNNA-NCCNNNNTNGNNCNNGANNNRNANNNNNCNAAGTGNNTCNNNCANNANNNANNAANGNNANNNNNNTNNACNNTNNNGGNANNTNNANNNTNANC-NNNNTNNCNNTGTNNNNCNNGANCTNNNGNCNNNYNNNNCNGGGCNNCNGNNNCNTATCNTTGANACGNNNGNNNNNANTNNAGANNRNACNTNNCTNNACCANNNNN-NANANANTGNGCTCACTGNATNNNGATNNTCNNNNNANNNANANANGNNNACANANNAANNNNNNNNNGNGTNWNNGNNNTNCANNNNGNN-AGNNTNGNTGNGNNGNNGNGNNTNNNCNNNRNNNNKNNCNNNCNNCAAGNGCCTRNNCNNNCNNCNNNNNNNGNNNNNNNNNANNNTNACNCTNNCTNNGGNNNNNAANNAAGNNNNNTTTGNNNNNNNTCNNNNNTNTANANTNNNNGNNGTNGNCNNNNGGGNCANGRGGANNANWTANGNTCNNNANNGNNNNNANNNAGAGNNNNNTAGNNGNATNANNNNNANNCNACCANNCNCANNNNNNCNNNCANNGCTNNNCTNNNNNNTNNACCATNCGTCNANNCCNGCTNNNNRANNNNCNTTNNNNNNNNNNNNNTNNNNNCCNNNGNNNNN-CNNNCNNNNCNNNTTGN-NNNNNNNNNNNNCNNNNGCTNNGNTNNNNGNNAANNNNTNNNTNNGNNTGTNTNNCGNNNCNTNNNNTTNNNNCTANNCNGNNGGTNRCCATNANAACANNNNTNNAGNNNANNNNTNNNNTNCNNNGNNCNNNNANNNNCNTNACNNNNNCCNNGCNATNNNNCNCNNCNNGGNNANCNACTTNNNNCNAANNNTCRNNNRTNNNNNCGNNNTNNNTGTANANNGTNNCNTNNGATNNTNNNNNNTNANNTNNNGNNNCGNNNNNNNNNNGCNNYNNNGANNNNWNNANATNNNNNNANNGNCNNNTNRTANTANGNNCNANNNNTCNNCANNNANCNGNNNCNTNCNANNNNNTNNCNNNNATTAACNCNANACNACNTNANGNNNNNGNTNNNNNNTGNANCAANCNNNCGNNTTNWYGTNNNGNCANNNGCNANANNCNNNNNNGNACCNNNNNNNCCANNANANANTNNTNNNNNNANTNNNTCNNNTNNTTNNNNANGACNCNCNNATNNNNCGNTNCRCTACGNNGNANRNCNGNNNNNNNTNNNNTNANGCNCGTCATCNGNTNTNNNNNNNNNNYNNNTNNNGTNNNNNTNGTNNNNNNNANNNNTNNANCNGNNGNTNTNTNNTNCNNNTGNNNNACNNNNNNNNCNNNNACNNNN-TNANNNNNCGN-NNTNTNNCGNNNNCGNNGNNTNTNCNNNNNNTNTTNNNCNCNTNNNNNNNNCNNNNATTNNNNNTNNNANNNNTNGNNNNNTTNTTNNNNNNNRNAGNGCNNNNNGNANNCNNNNANCANNNANCKNNNNGANGNTNCNNTGSGGGNGNTNNNNGNNNNGNNNANNTNNN-NANNAANNNNANTNNCTNNNNCNTNCGNNNNGNAANNNGGAACNCNTNNNNCACNNNCNNGTGTNNNNGNGTNCCTANACNANNNNNCNAGGGNGNCTCNNCTANTNNNNNNNNNCNNNNNNTCAGNTANNCNNGATGNCNNNGNCCNNNNTANNNNNNNNGNNNNNNATNNNNNGNCNTNNNTGNNCYSNGCCNNNNCNANCGCCNCNNGNTNCNNTCNNNNNNNANANCCWNNNGNNNNGNNNTNNNNNCNNNCNNNNNNNNNNNNGNNTN-CNNNNANNANCCGNN-NNGNGCNANTTANTTTCNNTNTNANGANNANNNANGNGNNCNNANTNNGCCNTNNTNGGNNNCATTNNNANANNNCNTANNGNNANACNNGTANNNNNNNATCNTNNRTNGNTYNTGNC-NANANNYNNNGNTNNNNNCNNNNNNTNTNNNNCTTTGNNNNCGNTGTNANNNNNNNNCYNCTCNNCGNNNNNGGNNCNNANNKNNCGCGANTATNNNACGGNANNNNGNGTANNNNNN-NNNCCNACNANNNRNNGCNNNNNNNNNNGNTNTNNG-GGTNNNNNGGNNANNNNAC-ANANCANNNNNACTNNGNANNNANNNNNNCWCGTTAAATCCTMNAGCWCATTGTAATATCTTACTATTTCCCAGAGTTYAC-TCTAGYTGGCATTCAAGCATAAAAGCGGGTACARTGAGAAATCATCGTGYTATGACGAAGGAGTTYCAAAGRGWCAGGAGACACCGTGCARTTRGCCGAAYATAGTTARAGCGGCCCTACATTGCTACGACGAATGTCATAANTC-ATCANAGCGATTACGTGTCCARAGCATAGTCAGAGGTAACACTTCCAATTTTKGGTATAWACATGMSRCGGTCAGCCGTTTYAGGGCRTGTCAAMCACCTAGTGGTTWCAGATTCTTCATTAATRGGTGANC-TGCTGTCGGACTTTTAAGAAGTAMTTGTCCACACMCGAGGAGGACCRAAGATTTCGCTATATCNGGTTTATGCYCCT-TCGCAAGCCANTGCACAGAACAATACAGCGCCNTGKGCATCTAGTTGWCRNMTCGYAYTGASAATGGCGCC-SCGMAGTCACGGAATATAAGCGAGGCCCGGTTCACCGGTTAATCGWTTCCGCACGTTACTCRATCAGTGAWATCNGTAYCGCTCCTCCCTCTGTCATGCTGCGTCTCCANCGAGACCGCTACTCAGCCGTCCATGYCGTYAGGA-TATATYGTCGATACATTTGCTCCTTTATTGAGAGTGCCTTGRACGCAWCCGYCGCCGGGCCGTGGTTYTAAGAACAGRACCCGAGCCTTYCGGAAGRGTTCNGYGTACGTNGTCAGATGTCCTCAGNTTYATTGT-TAAAGAAAAATAAGCCGGAACACAGACCTATCATCATCAAAGCTATATTGCAAATTATCTCGGYTNCCACCCYGGCCAGTTYTTKCGCGACGAAAGGTGGATTGCTGTTTGGCCCTAGSGTRGACCCGGACGTCACCTCAGCTTCAAGTYGGGGGCGCGCTCTTCATACTCCGGYYAYTCGAGAGCGCACTGCAAANGNNGNANNNNNNNANTTNNNNAGNNCCSNANNNNNNNNCANSNGCGANNANANNNNTGNNNNNRNTCANNNCAANGNNAGANACNNGCNNNNNNANNKTNNACANCNNNGNNNNGNNNNGGTTGNTNNCNGNNGAGNNNANTCNGGNTNNNCWNCTGANATNTNAANAAACNNNCNTNNNNNGNNNCNTCAGNNCNNNCAGNNNNAGTNNANNAGNCNNTCANNGNTNGGNNATNGTNTNNNYNCNNANACNNNGANCCNNNNNCANNA-NANAGNNGANNNNNNNANNNNNCNCNNAAGNNCTGNNCNAGTTANCATAANNNNANNNMAAGNCATNNTNNATNANTGNTNNNNNNCNNNTNNNAGGTAGNYNNNNGNNNCCCNNNTNNCNNANNANCNNNCNNNNNAGNNNCNAGGNGTTAANNNNANNNNNNAGTNGAACANSGNNNNGNATGNNNMCATNNNTANNNGNAANNANGCGNAAAAGNNNNANNGTCTTTTCNAANNNNGCNNNNNANNNGGNTGNTGGNAGNCNTNANNANN-CAATNNNNNANANNNGNNNNTANCNNCNACGNNGNNNANTGATCNNTCTNCNGCNNCCNGGGTCNNNNAGCNANCACANGGAAAAANGNYCNNNNCNANAGNNNGANGNCNGNANGCTANANNNNATNGTNCTCTNNGTTGCRANGTNNNANNTNAGGNNNCANGANNN-TNCCNNGNNRCNNNTGNNNNGNAGGNNCNNGGAWGAGGAYCGCNNCNNNNNNANNNNNTCGGGNNGCNTAAANTNNNNNGATTANNNGNNATTNAC-GANTNANACCNNTN-NNNACNTNNNAGNTNGTTANNATTTNGCCCGTNNTCNAACNTANNGRNTNTNNNNNNTANTTTGGNNTGNANNANACNNTNCNTNRTTNRNGNANNTNNNAGNNTNTNNNNNGNNANNNNNANNNGNTNNGNNNNNNCGGACNNCNNNGNNNNKATAAGNNCNNNCNNAGNTNNNNNNNNNNNNNCNNNNAGNNGNNNNCNGNANAGCTNTTNNNCNCNN-CNNNNNNCNTTNGNNNNNNCTGNTNTNN-NNNTTNCNCGNNNCNCNNANNAACNNGNNTNGNNNNTNNTNNGGNNNNGCNANNNNNYCNGAGNTNCGCNNNGNNNTNNNNNTNGCNNNNNNNGCNNNCNNNANGTNANNNGNTNNNNCNNACNNTANNNNTNNNTNTNGNNNNANNNNTCCNNANCNTYNNNNANNNNNCNNNNGNNNNNTNNNNGNNNNNNNGNNAGCNNNTNTTTAGGGNCTGNCNTNTGNNNNNNTNNNGNTNNNNNNNANCNA-NCNTNTTNNNNNNTNNGNNNNNCNANNYNNNACTGCTNNTANNNNNNNNANGGNNNNGNNCNNNNNTNTNNNNNGANGNNNNNNANNNCCNNANACNANNNGNNNNNANGNTANNNGNANNNGNNGNNTANNANTNNNNNNCNN-NAANNTTNCANNAANNCNNN-NNNNNCNNTNCNANANNCNNNNNNNNNNGNCNGNGATNNATNNNNNCCNNNNNNNNNNANACNGNNNNTNNNGNNNNNNNNNNNNNNNNNNNCNNNANNGNTAGNNNNANTCANTTNNNNNNNNNCAGMTNCNNCNNNNCNNNNTCNGAGNNNCTNANNGNNNNNNNNT-ANNNNNNTANCANTNNNNTNGGANTNTNNNNTNNANNNCNTNNNNNNNNTNNNANGGNNNNNNNCNNGNNNNGTATNANNNNNNNNTAGN-NNGTNNNCGNTNATCNNNNNCNTNNNNNNNNGNNNANNTNNNNCNNNNNTNNNNNNNTNNNNNNNGNNYGNNCNCNNNANNNNNTNGANGGNNGCCCANNNCCNNNNNGNANNNNNCNNANNACGGCYNCCNNGGNNNNAGCNNACTTNNANTANNNNNNGNNNNNCNANNNNCNNNNTNATNNNNNNNANCNNNNNTNCNTNGANYANGNNNNCNNANNGCNNCNNNNNNANNNNNTNCTNANNNNNNCNNNANNNNNNNNNNNNACNGNNNTGNNNNNTNANNNATNNNNNNTNNCNNNGANNNNGNNNNNCNCNNNAGNNANNNCNGNCNNTNNNNNNCNNNANNCCTTNNANNTNNNNATNNNNRNNRNANNANNCNNNNANNAANNNNNNNNCACNNNTNTANNTNCCNANNNTNNRCNNNNANNNNNNNNGCNNTNNTTGCNNNNGNNGTCNNNATCNNAANNNNNNNNNANTCNNTNNNNNNNNNAGTCNNNNCNAGGNGNNNNAANGNNCTACNNNNACNNTAAGNNGNNNTNGWNGCNNNNANNNTNNANGNNNGTNRGNTTNNNNNNNAGAGSNNNNNTTNNNANNGNNNNNNNGNNCNNGANTNNNNNAANNNNNNGACNNNTNNNNNNNNTNTNNNNGNNNNNNNNNNNNNNTNGNANNGTNNGCNGGTNNGNANNNNNANCATNNGGTNNNCNANACNNAGNCNANGCNANANCNTNNCTNNNAGNCCNCNNNWGNNNCNNGNNGGNNNNGGNCNCNCNNNANYNGAANNCNNNANNNNNNNNCNTNANGNYNANGNNNNTANGAAGGNNNNNCNNNNTNNCTGCKNAWANNCNTCNNNNNNNCTNANTNNGAANNNGNCGATTNCATGNNNTCNTNNNCANNN-GNGNCNCCATNGCNGNNNNNTNCNCNNATNCNNCANNGNNNNANTCNCNNCTAANNGTNNNNAGCNTNNNGNCCNNNNNGNNANNGGTKNTNGGACCNCNNTNNNTNNNNNGNGCA-NCNNNNAAGNTAANACRNNNNGNNTWTNNAANNANNNCNNTA-RCNNNNGTNNCNNNANTNNMNNNNNNNTNNNGNTNNNNNARMNNNTNTGRNNGNTCNNCTNNTNNNTNNNNGNTCNTNCNACNTNCANCCAAGNANCCNNNNANNCAANATNNGNNCNNNNCNNTNACNTNNNNNNNNCGNNNNNNNNNANNNNTCNNGGNNTNNNTGNNCCNNNNANTCNNNCNNNNNNNNNNTNAANNTNNNNNNGNNNNANNNCGNNNNYNNNNNTNNNARNNTNNNTGNACCNNNNRNANNTNGNNNNNNTCGNNNCNYGCTNNNTCNNKNTTTNNNTAGNGNNNGANNNCNNGCNNNNNNCTNC-CANNNNNNNNNGNNGNTNTNCNACNANNNNAGNNNAANTTAGTCANNNTNGCNNGAAANNNTNCTTCGNANNNACTCNCTNCNCNGNANGNNNNANNGCNNNNCGACNGGCTNCGNNNANGNNNANTNCNGNNNGNGNNAGTGNTNANGNNGNNTNTNTNATGGNNANNNNANCNCTATCNNNTNYNTCNNNNNNANNNNNNNANNNANTNGNGGNANNAANNTNTNNNNTNTWACTNNNNNTNACGNGNNNANTNGNGNGGTTCNNGANCNCNNNNNNNNNTTNAAANNCANNGCNNNTNNNGANNRNCGCGGANNTNNNNNANNNGTNNNNNRCNNNATGNNNCGNGTCNNNGCNNCNAANNNNNNTGATANNAGNCNNNNNNCCNGNNNAANNGACAGRNNNNNNCANANNGNNTACGACNNCGYGGATGGNNNNNTAAWNCNNNTNGNNTANNNTNNNTNNNNNNNTNGNWACNANNCNNNNTNNCNCNNTNNGNNCNANNNTNCANNNNANCTGANNCNNCTNNNCNCNNGGNGANGTCNNNTTCNTNGGNATNNNGNTNNCANANANCNNANNAGNNNNRNAANACTGNNGNNCACCCNTNCNNTNNGNANCNAANGANGTTTANNCNNNNANGNTARATGTNNNTNNACNATGGNANNGTNSNNNNNTNANNNGATNNNGNNACNN-NAANNNNNTCNNANNNNNNNNAANCNCNNGCTNNNGANGTANNNNNTNNTCTGANGNCNNNNTNNNNNGNNTNGNGTANTTNGNGTNCNNNNNCCTNNNGGTAGNNNNANAGNCN-NGANGNNNNCNGNCNNTNNNNYTNTGNGTCCNGNCCNAACNANNNNCNANTTNNNNNANNNNNNGCNNCGGCNNNTGNTTCCGNANNCNNRNCNNCNNNNANTNNNGCNGTTNTANTNANNGCNNNACNCCCGNNNNNNCNNNGNNNNAYNNNCTNCNNTNTNNNNNTGNNAGNNNNGNNTNNTNNNNNNNNCNNNNCNNNNNNCNNNNNNGNGANCANNNNTNTNNACTTNNTNNNRGNCNANGNNATAACNNGNGNACACTNNNNAANNNCNNNTNNANGNNNCTCGGNGNNTTNTNCAATCNNCANNNGTNNNTNNNG-NGATNANNGTGNGGCTNNNTYGNNNNTNNGGTGANNNNGTNNNNNCNRCNNNNNNGTKCGNGKNACCNCNGNNNNNNNCNNNGCNG-TNGNNNANRGNANATATNNNNNNNNAANCNCTNGGNNNGNNNNANCNTANGATNNNNGNNGNNNNNNTNNNAGNGNNNNGNNANNNNCNNTCAGNNNTGWTANGTNNNTNGNANNNNNNCCNNNCNNNNNNANNANNGCNCNNANNNNANGANNNNNCNNGWCNNNGNNNNNCANANNNNGNGNNANGCCCCCNCNNNTGNSCAANNNACNANNANNNNNTNNTNNNNANTNCACGNCNNNNNTTTNANNNANTNCNNTNNNGNNTNTCNANNNNNNCNNGKNNNNNNNCNNTNNNCTNNACCNNNNNTNNNNNTTAANNNNNNTNNTRAGTNANNNGANNCATNCNTTNCNNANCNNGCNNCNANNNNNNNCNANGNNNNANCNNNNGNTNNAGTANNNNAGNNNNNNAAACNNNNNTNTGNNCTANCANGTCANGGNNNNTANNNTNCGTANNNMTNNNANNNGTNNTNGNNNNANNNTNNNGNACNNNNCTCNCNNNNAANNGNT-TGNTNNNNCANTTANNNNNNNNN-NNCCNNNGCNTNNNNTNNCNTRNNNACNNNNNNNGNGNNNNNTNAANTNTTNNNTNNGGCNNNNNNNGNNNNCATGNTGNNTNNGNTNNNNNNYCNTANGNGCGNNNACNNNNNNNNCNANTNANNGNCTNGNNNCNNNNNNNNANNTNTCNNNNCGNNNTNNNNANCNNNNANNNANGAGNCCANTTANTNATNCCNTNTTNNNNNNNNTNTNNNTNNCNNCNNNNNGNNNGTTANNNGANCANNATANNNNTNNGCKNAGANNNNNTGNNNNNNNNNNNTNNNNKNNCNNGACNNNNAGNTTANNGNCATNNTTNCANTNNNNNNNANNCNN-TNANNNNNNNNTNGTANANGCACNNTANANNNNNNTNANNNNNTNGTNNNGNTNNNNNRNANNNTANNNNTNCNNTNGNNNNNTNNNGCNAANNCTNGNNCNNN-NNNNTNANNNNNTTGGNNNNNTNNCGTNNNANNNNANNNNTNNNCCNNNCNGNGNNNNANNNNNCCNANNNCGNNNNNGTNNAGTNCACTNNTCANCANN-NGANNNNTCNGNGNNGTNNNANTGTNNNCTNNGNTNNTGNNGNANTGCNNNNNTGNGNANNNGNANNNNNNNCCNTNCTNGTANATCTNNCNNGNGNNCTNTNCTNTTNNTNTAGNGNNNACNTNNCCTTTTKNNANNYNNNNAGCAGNARAANNNNTNAGTGNNNNNNNTNTGANANTCGNNNCNNNNANANNGGGNNCNNTNNTGANCNTCNWTNNNNCNNNTANNCNNNNRNAAGNNNAACNCGNNNNNGNNNCGTANNANNNNGNN-TNNAGNANNYAGACGNCTNAGGNCRNGNTNTNCTNNTNANNGNNNNNNGNANNNAANNNANTTTCGTNNTNNNGGNNNWNTNACTNGNTNCTTNNNANNGNC-NCNNCCNACTANNNNGCYNAACTNNTCNTNA-CAGNNNCNNNCSGNCNNNNGNTNNNGGNNANTTACKNCNGTTNATAANTAGNNAGGATTNNCNGNTGNCNANNGNGGTCNNNNNGNGNNNTCGCNNNNACNNNGNTNCGNNATNANCNNNTTNNNNGATNCNNCANNNANNSNNGNGGNNNATNNNTNNNNTCANCTTCNNANANNNNGNNCGAANCNNNTGGCCNGNNNNTGNNCTNNCNANCNTNNRNNTANAAGTCCNNGNNCNAANNNNTNNNN-AATNGNNANGNCGNNACCNNG-ANACNANNRTNCNACNNTNANNNANNTNWNNCNTATANGNCTANGNANTNCNACYANGTNTAGNNNNCNGNNNNNNNNTNNNCNCCNCNTGCNTCCANNGNGTCNTNAGCNGGNANNNNNATGGNANANNNCAGTNNATCGCGTANNGNNNGNCGNC-NCNSANNGGNACATCNCCNTGAANNNGAANNGAATNCTGANNNCANATYTNNNNNTGTTTNNACNNNGCNGCNKNGTNGNYTCNCTCNGANGTNTANCTAGAGNNATGCNGGNTTNNNNANAANTNNCCNNKCANNTNTANTANTANNCTACGTGCNTANNCNTAGNNNNATCAGANNGGGNNGACTAGNCNNNNNNNNTNCGNNCANANCTCNNNCCNCGANNAGTTGNNANNCGNANRCTNNNCTCTNNCNCTNATTCNNAGNNNNNGNGGNGANNTTNNGYNTAAGNANATGCNAAANCGNNNNGGNCTNNNCTCANNCNNTNGNTTNCARNTNNNNNANNCNGNNGATTNANACTGNGNCCGTTNGNGAC-GANTTTNTTCCSCCTTANNNTNNCCNANCCCGNNAGNATTTTNNNCGGTGAANNAN-CCGARCGGNCNNNNCNANACGGGNCN-ANNGNACNNNNNNNCNGNNCTNNCNATGNNNTNNNCNANNNNNYCNNTGNNAANGNTNCANNACANNTNGCNANACNNNNCTNNNANNNNNCNAANCKNNNNTNGGNNNNCTCCTCNTTTCCCANCNGTAANNTNNTNGTATGCCCNNNNNNTNNGGAYNGTCNCAANNGNTANNCNTCCTTNAGNGNCAGACTNNCNNNNNNATCNTNRANNNNNNMTNNTNGGNNNYTAGNNNNNNTCGNNCATTNCTCCNANNANGNNTNGTGNCNATNCNAGNATCNCNNNCNTCAANANNNNANNTNNNACTNNNNNNNCNCNN-ANNNGNNNNTNANNGNCCNNNT-NGNNANNNNGNTCNNNN-NCTANNTCNNNANNNGNRNNNNNNNCCNTNGTATANNNNNGGNNTNNANTGNNTNNCNAGNNNNNNGNNANAWNNTNGNTNNNCTNTNNTNCANACNNCANCCANNNNNNNTNCNTN-GCNGNANNNNNANNNNNNNNTNGNNNNNNNGCNNANNNTGTCNTNNCNGNTCANNNCNGNNNNNRNCNNNNANNANACGCTNNNNNNK-NNCNNNNCNNGCNTNNNANNNTNCNNNNNNASTAANANNNNNNNNNNATGTCATNNNNNNNNNNNNNNCACNTGNTNNNNNTNNNNNRNNGGGCNNNNNGCTGNNAGNNNNNNTANNANNNTNNAN-NCNNNN-NNANNNTCNNNAC-NNGNNNNNNGCAANNCNANNNNNAC-NTANNTCNCCNNTNTCANNNNTNNRNCNNGGNNANTTGNNNACNNAAAGGNNNNNANNNANNNNNNGGGNNNNANNCWNTNGNNRNCGNGNNANNNNNTNGANNNNNCNNNGCNTNCNNNNNNNTCTNCNNNTNNNANGGNANANANANNNNNNNTTNNNACCGNGNNNNNNNTGNNCNNAGANNANRNNNNNTGTNNNNNANNATNNGCNNNCNCNNNNTNNATNNNAATNNCNNNGNTANTCNNTNNNNACCNNNNNNNNNNNNGNNNNANNRNCNNANNGNAGGNNNNNNNTNATANNNNNGNNMNTAGNCCNGNNTANNNNNCNNGTGTNNGNNNNNNTGNNNCCGNANNNNNCGCCNNTANRTNNTNGNRNANGNNNCAANCGNNAGNNNGNNNTGCN-NNNNNNNNNNNNNNGNGANATCNNNNNCNCGAGTN-RNNNNGNNNNNANANTNNNGNGNNCNNNANNNNNGNNNTNGNGTTGTNNNCNCCCNNGNANNNAANNGNCNNCGATNNNNNGNNTTGNNNNNNNTCCNTANCNNNCNNTNNGGNNNNNGNGNNNTNNNNNNNNNTNNNNNCGTNTNNNNGTGNGCGNGGNNNCN-TNNCNNNGNNGNTNGNATNGGTNGCCNNNNCNNCNNGCNANNNANNNGNNNNGNGATAGNNCNNTNTNNNNMNACNNNNTTGCNGNGNGNNCNANNNNTNNCNNNNNNNNNGNNANNNTAANNNNNCANCNNTTNNCNTTNGNNTNACGNATNNNGNNNMNNNGGNNNNTNTTNNNGNNNCNNANAANNNNCGNTNNNNNTNTNCTTNANTTNNNNNNNNAACYNNNTGNNNNAACNNGTTNGACNNGNTAATNAACNNNCNNNNNNNNNANNCNNCANNNGANNNNNNNGNCTNTNNNNGNNNCCNNGNANNNTANNGNNNANNNNNNAGCNNCNNWNNNNNNNGNNNCTGNNNCNGNANCTNNNNNNNGGNNACNTGNNNNNNCNNGGNNNWTACGNTNNNANGNNNNNCTNGNNNNNCGTTNNNSNNNANCNNNNNNNTNGNTNNNNNNNNNTNNANNNNNANNNNNNANNNCNNNNNANNANTANGNNANNNNTNGNRNNNNGATCNNCNTNNNTNCNNTNNTCCCGNNANGNNNANACNNNNNGCTNANNNNCTGNNNGNNCNNNNCNNNTGNNNNNNCNNTNNNNNNNNA-YNNNNNCCCNNGTNNNTNNNNNANANTRNNNNTNTANNNCNNNNNCTNNNC-NNNGAWNNNNNNANNNTNNNNNCNNANNNNNNNGNNNNNNNANTNCNGAGCNNCGNNNCGTNNNCNNACNGNNCGNCNNYNNAATNNNANNNNGATNCNANACGGNNNNTGNNNNCNNCTTCNNGNNANGNNNNANNNN-CNNGNNNGNTNRCCNANNNNANANNNGACNNAGAGNAANGNNTTGNANNNNNNNNNNNNTNGNNACNNNCNGNNNCANSNNNNNNCNGNNCNNNAANNNGNNSNTNNCNANGNTTNNANNNNGGNANNNNNNTNGNTYNNNNMNCCNTNRNNTNNNNTNTNNTNN-NNTANNTNNNTGNAANTNTNNNNNGTNNNCTTNNNNNGNGNNNNNATNNCNNTNTNNNNCNNAGANNNNNNNNNNGNTGNNNCNGGNTNTTNNTNNGNNGNTTTCNNNNNANNNTACNANNNNCNAGNCCTNNNNNNNTNNNTANNNNANNNNGAAGNGNNGNNNNNNNCNNGNNNCCNNNNNNNNGNNGNNCGNTNNNGNNACCNGNNNGNNCNTAAANNNGTNTANNCNANNNGNNANNCNGNNNATGAGNNNNNNNTNNGNNNNGNANNGNNNNNNNNNCNNNNNGNNGGNNGGNTNNNANNNNNGNNNCNGNNAANCNANCNNNANNNNNTNNTNNCNGGNNATNNGTTANNNNTNTCTNTANNNGNNNGNNNNACNNNATNATGGTNTCCGMTTNNCTNNNNN-NNACTNNAGNNNCNTNGNAGNNNNGNNGRGNCGNNCNNNNTNNNNTGGAKNNNANGCGNTGNTNGCNNNGAYKTNGNCNATNNTGNNTNNNNNANNNACNCNNNANNNNNNTTGNGCGTYGATNNTNTNNTNGANNNNCATACNNGYCNNTTRTNNTNCNTGCNNACCNNNNGGNCGNGAGCTNANNAAANNNANNNCGGTCNNCNTTNGNNNCGGNNNACCTNTACNNCANNCTNCANNANNGANTNNGCNANANGNCNTNCYGNNNNNNCNGNNCNNNNCNNCNNTTNNTANGGNNTCNTNCTNNTNTGCCNNNNGNANNNANGTANAN-NNNNNNNNGNNNTNNGNAATATNNANGNNCANNGNNATNTNGNNTGNNNNGAMNKNNNNTAACNTANCN-CTGNANTTTNCCNGGCANNGCNNNNTNACGNNNNNTCTNCANNGGTANGTGNACANNNCNNTNNCTGNTNGNNTTNNTNNCNANANNNNNNGNCCCCTCNNNGNNNGNNCNANNAGNACN-CNNNNNNNATTNNTGCTNNCNGNNNTNNCNNNNCNNGCCNGNTNGANNNNNCTNCANNNANNNNAGNNNNNTNTCTGNNNNTGNANNGNNGNANNNANNNNNCAGNTTNNTCTGCNNCNAANTGNNGANNANWNNNNNTNNNSNAGGANNTNTTC-TNCAANTNTNNNANTNCNTNTTATNTTGANNNTNNNNGCTNNNTACNNTNANTNNNGGGGNNCGATTTCNNNGTAATNNACNYCNNNGNNNGNNANAGTNANNNGNNRCGNNATANNNNRNTNNNNCNCGANTNGNTTTCNGACCANNTNNNACANYGANAANTANNNNCCNYNNNNNNGCNNNNTNNNNANCGGANGGANTNWTGNANCNAANCACNNTNNGTGNNNTCAANNNTGTCANCATGGCGCCCTCGC-GNANNTGGCAANGNNAN-NTATAANNNTNNNAGGNNNGNANNTANNCNATNNGTCNANNNCNGNNCCNANNNNGNNNNNNTNNCNNNNNANANAYYNGNGGNNNNCTGNNNNGTNNGANNNNNCNGNNGNGANAAGNTTCNGGGNAATCANNANNNGNNTTNGAGGTANGGNGGNNANNCTCGANCTTCTNNNNGTNNCNCNNNNNAYGNTTNNGNNNNNNCNNRNNNGTTNNACNNTNNNNNTNNNNNCNTCCNGANNNGCATNNCNNAATNNNG-NNNNNNANNCCNTNA-NNANNAGCNCNNCCNNGANANATNGGANNYANNNCTCGTNGNGNANNGNCNNNATANNGGNNATGNGNCNRNNANNAAANANTNTNSNANANNNCNGANCCTCNNAGNNCNGTNNGCNGTCNATNNGNCNTRNNANANNAANCTNNTNCGANNGYNNNNTCCCNCGCNNNNGANNNNACNNTNTNCNCNACNANGNNNNNNNGNGCCNNGCNGNGNNNNANANNNNNTTYNNNNAGNNNGTNGNNNNCTNGNGNACCCNNNCNTANNN-NAGTAYANNCGNGTTNGACNNANNGNNTNCCNGTCNNNNTNCNTANGCNNGNNNTTGNCNNNTNGNNA-CNCTANNTNNRNNNNNGNAAAANGCNGCATGANCNNNAGGNNNCNNCNNNAGNNANNTNTNNNTNNNNGNGTNTCNNNNCN-NNTGNATNNNCNNANNNAGTNNGNNNANNGC-AGNNGCNTNTNNNGNGCNTACCNNNCNNNCNNNCNTNNATNNTCTCNNNAGKGNCCNNNATNCNATNCGTNNNNNRGTNNTGNNNACGNNGGNNNNNANNANNGNNGTNNANNNNACNNNAGNNNNANGANCANNCANNNTNNNNANTTNNNANCNNNNNANCNCACNNCGNAANNNNNANNNNNNNNNTNNNNNNNNANCTNNANCTCCCTNNNNNNRNNNNNTCNNNNANNNNANCNNNGGNNNNNGRANRTGNNANKNKATNTNNAGAANCNNNNNNNNATNNNNGTNNNCSNNCTNNGANNNATTTTCNGNTNNNNRCACCTNNCNNAGANNANCCGNANANMGY-NNNAGNCNNNNNANNNTNCANNTRNNNANCGANTATTNNCNTNNTNNNTCNNTNNCNNNNTCTNNNNTANNATCGTNNNATNGNNCGGCACACYTNTNCTNTNNCNNNCNCTNKNCNAGNNNNANGNTNCGNTNNNCGGATCNNTNNNANTGNTCTCGNANNNANNAC-NNAACGNNTNNNCGCTNCNNCANGNNNNGCNGNNNNNT-NANAGCNTTTNNNAANNNNNNRNNNNCNGGNANNNANNTANANAGANNGRGNNNNNATANNNNNNTNTNANGGNNNNNRCNACCNNNCNNNTNCNNNGNTNNNNNTNNNNNNNNNNNANNNNN-ANNNNCNNNNNNNNCNGNNNNNACNTAANGNNNNTANCNNNTTNGGGNNNNGNNNYCNNNNNNANCGNNNCNACNNNNATNNNTNNGNNCNATGNNNCNCNNGTNNNNCNNTNCCNNCNANANNNNNCTANNANNNNNNNGTCNCNGGTCNAMNNKNNNNNCNGNTNNNNNNGCNNNNTNNNNAANNNNCTTTTNNNTNNNGNNAANNANNNNNAGNGNNAACANNNNNNNNNANNANCGGNNNNNTNYRNANNNTNANNNNCCCNNNTCNNNGTNGNGNNNNNNNNNNGNAANCGTNNNCANNTATNNNNNNNNNNGNNNNNTNNGANNGANNCNG-NNCNNNNNCAGNRNANNCNNNNNTATTNCNGGNNGNTCNCGNGCANNTNGNNNNNNNNNNANNNNGNNNTNNNGNNNNTNTNGNNNNNCCNCNCAANNNNNAGGNGNNNNNYATNNNNNNTNNNNGNCTNTNNNNNNTNNANNTGNCNCNTTNNCCNTNNGNNTNNNTNNNNNTNANCNNNGNYNGCANNNGCGCNNNNNNNANANNNNCANNNNNNTNNCNNNANNNNCATANANNNNNGTC-NNNNNNNNNANNANNCANGGANAATNNCNARNNTCTNNNTNNNNNNNANNCNNNNGNNGNNNAGTNGNANNNTNACNNNNNNNCCCNNGCNNNNNNTNNNCNNNNNNNNNNANNTGGNNNGNNCTTANNANNNNNANGNNGNNTTNGTNNNNNNANNNNNANANNGNNCANTNGNTNNNNNNNANNSNNNNGGNNCCNYANYNNTCCGNNNCNNCGARNCNNNNNTGNNGNNNNNNNNNTMNGNCNCATAGNTNTTNNNCCNNNNNTTATTCNCNNNGRNNNNAANNNN-NCTNNT-CNGNNNTNNNNNNNNTGAGGNNGNTNNNNNCCNNNGNNCNNNNNGTANCANNGGCNTNNNNANANTNNNNNGNNNGACNNNNNNGNNNNNNNNNGNNGNNNGTNNCNNGNGNNNNNNNGGCNNNNNNNGNTNNGNNNNTNTGTCNANNNNANNCNNCANANC-NTCANNNNNGNTNTCNNNNTNNNNNSNNNNGANNCNKNANNNANCNNTNNAAGNYNCNTGNNNTNGNNNNNNNCNANNTNTC-AGATTTNANTNNNNNTANNTNNGGNNTTANNGCNNNANNGNNTNCYAGNNNNCTCNNNNNNNNTNNATGNGCAANNRCNNGKNCNNNNNNACANNAGNNGNANNNTNNNNNNNNTNNNTCNNTNNTNC-NNTGGNNGNNNGNNNNNNNGTATNTNTNAGCGTNNCTNATANNGGNNTNNNGNCNNCWNNNNNNCANANNNTNGNNAANAGNCNGNTNCNNANNNNGCNNNYTNNNNNNCNNGNNNNNATGNTCTC-NNNNNTTNCNNNCNNNNNNCTNNCNNNNNNNTANNNNNNNNNGNCTCNTANNCNGNTANGNGANNNNCNNNNNTGCGNGGNNNCCNTNNTGCNNCNNNNANNAGTNCNNNNNNYNNCTCNNNGNNAGNACGNANNNGNNGACCNCNNNNNNNNNNNNANANCGNTNNNGNCNNNNCNT-AGNCATNNNNANCANNNCANNTGNCCNGCNANNATNNGNNNATNANNCTNNNGNNNNNNGNNNANNNNCANNANNGNNNNNNNNNNNANNNNNNCTNNANNCCANGNNGAAGARCNNNCT-TNNNGCCTANNNNCATNRNNTNNGNNNNGNNANGTNTNNGTNTNNTATNTGNNNNNNCNTNGNANGATNNNNNANGGNTNNANNCNNNTNAGNNNNNTNCTYNNANNNNCCNNTGNANNNNTNNNGNTANCNNNNCNANTCCNNNNNATNNNTNNTNANNNAGNANANNNNNNMNCNNNNNTNNNNRGTAAKGNGACTNCTTGNNNNNNNNNNNNTNNNNNNNNNGNANNCNTNGANGNNNNCTATNNNSNNTNANNANNGNNTNNGTNTNANAYNNACTCNCNNNANNNGGANCNNTNNNNNNNNNNNGTNANNNGNCCGCNNANCGNTNCNTNNNNNNNCNNNNCATNNNNNNATNNNNNANNGGNNNNTNNNA-GNNAGANNNNNNNACANNCNNNNGNNNNTNNNNGACCNNNNNNCNNGNNTNNNNTNNNNNNGNNNNGNNNNNNGGTTNNNNNGNNNNCNCNNGNTNATNGANGTNNTNNNTTNACANCTNCNNNNNANGANNCGANGGAGANACNGNTTTGNCNCGAGANNTACAANGNGNGTCNTANGNNNTNNCGNCNNNNGNNNNNATNCTN-NTNNARNCNCNANRNATANNNCNGNNAGANNTRGNTANGGNACGNGTNGANANGNTGCATNNGNNNNANTTNANNGTNGNAGTCATNGYTANGANTNNCCNANNCTGNNNNNCNANNATTTANNCGAGGCANNNNNNANNNGNNAGTCANCTNTCNGNTANNCNAACAACGGNNNCNNANNGANCCGNNNNTANNGNANNCANGNNTNNTNTNTNNNNCNANNNCNANNGNNNTYCTCNKNNNGANNCNCNCAGNNNGNNNTGCNCNCCCTNGTNNNNANCNCNNNNCNNTGTGGNNNANNCMNGNNNANKTCNNCCNNNNGCCNTNNNATNAANGTNNNANTCNNNTGTACTNTNNTGNNANGNANNAACAANNNNTNNGANNNNGCNTNNNGCNGGNNGNNNNNTNGTTNANNNNCANNCNCCTNGNNCNGNTNTCNNCNANNAGNGNNNNGTCNNNNANGNNAATGNTANGNGNATNNNGGNTNNNTNNNAGNNNNGNNGTNNNAGNCGNNCAACNNCCAANTNNNGANAAAGACACGNNTNNNCNNCGNGGANTCNNANGANNNCATNNNGANTNNCGTANCNNNNNTNANANAANGTGGNNGNNNANCNTSGGTNCNNNCNCNNNNNAGANNNNCNNNCGANGNNGNNNYNNNNNTNTGNGNANNNNANNCNNNGNANCANANGNNNCTATNGCNCACNNNNNATTNTCNNNNCNNNCNCNTNANNNATCANATNGCNNATGNANAATANNNNNNANNNANNNTTCANNANCNTAANNNGYNGNNTNNNNNGNNNGNGGNNNTGNNNNCNNNANCTANNCNANGNANGNTNGTNNTNNNNNTNNCNNNGTGTTNCGNNNANCNCGNNGGCNNNGANNNCNNNNTNNNNNNNNNNGTNCTNCNNCNAANNCCNNGNNCNCNGGTNNNGANNNTCTANNNNNNCCNTACNNAANNTAAGNANTTCCTAGNNANNNTNNNANNNYNTNNNNTGNTNNCTCGNNNCACTNNNNNANNTGNNNNNTNATNNNNGNMTNNNNNCNTTNNNNNNNNTTNANCNCNCNNNNTNGGTAGNNNGNGNANNACNNACTNAGNTTNNGNNGNCNTNNNACNNCNNANCGTNAGNCANNNNNTANATNNNNNNAAATNTNNCGATTNNNNNNNCANNTAACNANTNGNGCNANNGCNNNNNCANGCCNNTANNGGCNCNNATNNTGTNNNNTTNNTGANCTCTNCNNTNNNANNNNNTNNNANTNGNGNGNNCNATTANCNANNNCNTNNNNNNTNCNNCTTTGNNNGNNNGNNATNNNNGANCNCNTNWNNNCNNTYANTNTNNNNTNNGTTNTGCANNTNNNNNNTNNNNTNNCNNTNNNGANNNNNTNNNANCNNCNNNNNCNNNTNNNTNNGNTNNTCTTNNNNNNNNCNNNNNNNGNNNNNGNNNNNNNGNTNNNNNNNTCNGNTGNNNNNNNTTNTTNN-GGNNNNNNNCNNNNAGNACANGNNCNTNYNNNNCACCNNNNNNNGAACGN-GAATNNNCNNNNNNNACGNGNNNNAGNNNNACNAANAGNTNNNNACGATNGCGNNANNNNCCNNANNCNNNGNTANNTNTNGCACNNNNNCNNNANNNNNNNNNNNNTTGNNCNNNTTNNNNNNGNCNAANTGTGNNNNNNNNNNNNNNNNNNCTNNNGNNNCANANNNGCNCNNNGCGTNNNNATNGANNNNCNGNNACNYNNTNNAGANNNNNGNTNNCNTCGNNNAGNKNNNANNNCNCCNNNNCNTANNNTNANNGNANNCNNNNCNNNNNNANNNNNNTNNNTGTGATNNCNNNAATNNCTNNNTNNCNATTNNTNN-NNNNNGNNGNNANNNNNNNNNNTANNCNACTTANANNNYNNNNNNNNNNNNNNTCANCNNNNANNTANTNNTGTNNNNNNNNNNNNCNNNNNGNNNNNNCCGNNTNNCNNNNTGGNTNNGANCNNGNCNNNNNNNNAANGCNTNCNNNNANAATCYNACNNNNNNGTWNNNGNNNNNGNNNNNNNCNNAGATNNNNCGNTACCANTNNANANNGNTNNNGATCNNNCNNNANNNNNANTCNNNNTNNNNNNNNAANANANNGNNGANNNCNNNCNNNTNCNNNTNCNNNNATNNGCGCTMNNNNNTNNNNNCNNTNNNNNGNNNNNNANAANNNNANNTNNGNNNNNNNNNNNGTCGNATNNNNNRNNNNNNCTNNNGNN-NATNNTNNNGNNCGCNANCNCGCTGANNTANNTANRNGCCANCNCTNGNGTTNCATGANANNGNNGAANNCNNTNTTCTCNTNNNANGCNNCNNNANGNATCATCGYNANCGNNNTAANNTNGATNCMTNNCNNNNNGNCWGNAANNNNNNNANYNAANNCNAGTCNYATNACTCCWNGNNTNNGCTNTGANACNNTTNGGNANYNTNAAANNGNNNNNCCAANATCANNAATTGNNTNNGCTCGYGNANGTNCTNNTANNNGGGTTCNNNNANNNTAGNNTNTNNCGNACCNNNNNTTGNACCGTGMCGTGCGGTNATNNTGCGACNNAATNTNANCTCNNNNANGNAGNNNCTNNTNNNACGNTCGTNNCNNGCNCNGCNNANCNNANANNANGNNCNATCTNANGNANGNNNNNNNNTNGNNANGNTANCNTNGNNANGNGNNAGNCCTNGTNCAANTGTANTCTTNNTGNNNCTYNTGGNANNTGNCAANCTNNNNNCCCNCCNNNAANTGANNACNCCGNTNAYGNANNACCNGNNCTNNGCGAATGGNGNNNNATTNNGCNNNANNNNNNGNTNTTNAGCNGCGCNNGNTNNNNN-NAGNTNCNANNNNANNNNNNGCNNCCANNTNCTNNGCCGANNANTNNNNNAANGGNGTATNGTNTNNATANCNNNNNNNCGCYATACNGNNNGNTCTTGNAANNNGNNNNGNGANGAGANNTANNGAANNNNNGNCNANNNNNNNNNANCNNNGAANNNNATCNNANNGNATGNATTNGNNGTNTGATNCNNATANNNYGNNNCCCNNNGNNACCCTGTANCNNGNCAGNNAGNCGNCGANTNAAANTNNNCGGATNNNNNRYNCNGNNGNNCTNNAATNANNCNANNCTCCGCNTNAGANNCANGNNCNCANCNCNNNAAATAGNTNTCTTANCNNNNCNNGTGNCTNGNNCCNNCNNTGNGNARNNCNACGTANNNGATANNNAGNCCNNATGNNCNNTANNNANAATNNNNNNTCNNNNNNNNCTANCGCANNSTATNGGNGNNGCGNNNNAAGNCNNNGAANNNNCNNTGGNNATNANACANNNNNCNCCGTNCNNTNCNANN-NNNNANANNNTKAANNCNGNTTTNNAAWNCANTNCTNN-NNNTNGTNAANNTNTNNANNNNNNNNAANGTNNGNNANNANAANNTYATNTANGNNGNTANTCCGNNNNNNNNNNTTNAAGGAANNNNNACTACTNTGYNANNATNAAAAANNCNNCANANANNGNNTCNTNTGAANNRGTNTGNNNNNNTTYNCNCNGCAGGTNNAAAACYNNAANNTGGNNCGNGANAACNNTTNNNNNCNACNNNNANGRNNNCNNTGNNTNNNNTANCNNCNANNCTNCGTCANNCNNANTNAGACNGNCNAGNAGNNCTNNNTANNNNTNNGNACTANNNTCNANNNNNNNANANNNTANTNNATATTNATTNACNNNCNNNNGTNNNTRACNCNNNNTNNCCAACNNNNACNTANNNNWNNTAACNGNNYNNCNGGNGGNNNTNNNNGTTNATNGNGTTNNNCNNNNNGNTNNTNNTNGANNNAGNANGNATNGSNNCNNTTNNCNNNNGCNTNNNAANNNACNNCNTCCNCNNGNGTCACGGCNNNNAAGATNNNNGTNTGNNANNNTNNNCNNGTGCCGNNTGCTNGTANNNTANAGNNNNNNNGGATGNCNTTNNA-G-CTCNACGCANNTNNGNCTATANNGNTNNNNNCGNNNCGNNNGGNCATTNNANANCACAAAGANNNCGATANGNNANNNTTANANTCGNCCNCACTGNAAAATNCNNNNTNCANNATNN-NCNGCTCTCNNCNGTCNGNTNCAAGNNNGNANNGNATCCGANNTTTTNTCNCNCNNNNNNNTTNNGNNCCTNNTGNNNNGNNNNNNNNCGTGANNTNGNNTTCGNACNCTCCGCNATCCYNAAGANNNNNNCNNTNNGANNGNANGNNNNCNSATGNTANNAGNNNNNNTNNCAGTNNCNANNNCATCGNTNNNTNNCGANRCNNGNGNACNCGTCTTNNTNNANANTNNNCNNGNTTGGNNCCNNNCCNANGCNTGACGTANNANTNTATGANAGGGTCNGCNNNNNGNNNNNAAGCNGNTANANAYCGWCNNGTNGGANCCAANNTNNTGNNANNNNNAGNNNNCANNGNATCCNNANNNNNGCAGNNCNNRNTNNCNAGTNNNNGNNGGGNNACTGANNNNNGTC-CAGNNGNNNGNNCTNNACNGNANNGNANNGNATANGNYCCAGTANNCTCNCNNNNNNNCNNNGNNAACNTNTNANANNANNNANCNNCANNAATAG-NANNAGTGNGANNGCNNNNNCNNTNNGNGANANNNNGNNNGNNNNANNNGACNNNCNNNA-TNNANNCNANANANNNANCNNNNANTNNNNCNCANNNNNNTNTNNNNNTNNGNYGNGACAATNGNNNNNNNNANNAAACNNANGNGACCTCANNCYNRTGANATNNNATNNCNNNGCANTNNRNNCANNGNANNNYATGNNNNNNNNGNGNCNNNNCGNNNAGGNNNANNTGGTNGTNTGCNANNGNNNGNNNNNNTAAGNTCNNNNCNNAANCNN-GNTGNNTNGNGRGTGCNNNTNNNGNTNNNNCGNNNNNTCGNACNNAGNANNNGNNNNNNCCNTNNN-NGMNGNNNNAGNCNTGCNNGNGNNCTTNNTNNGAANNNNNNCNGNGNNNTAACCANNNANCGNTGTNNGGNGNNGNTNNATTGTNNGNTNNNNNCNATTCNGNNANNTACANTTCNNCANGANGAGNRANNNCNGNCNGTNTNCGGNACAGANCCTNN-NNAANNNNGNNNNGGGCNATNAGNTGNAAACNCTNNAGNTNCNTNAANNNNNNNNNNNGGNNNCNNCNNGNNAANNTNCGNNNTCAATNTTC-GNGTANNNCNNGGGRNACTTGCNNANANGNNGGTNNGNNTCGAGGGNNNNNNGGNNANNMNNNNGGNCNNCCNTACNCNNNNNAGGCTGNGANCGNNNNNNCCATNNTAAGNNNSGCNCNANCNNTCANTTAGNNNNGCTNNNANGCNNATNGNNNNNNATNNCGNNNNATGNNCANCCNANACANNANNNNTNGANCGGNTNNNGCGNNNNNNGCNNCATTTTNNNCATGANNNACNNNNNNGCNACATNANNCNNNNANCANNNTGTANNGGCANCCNNNANTNNNGCNNGGATNNNNCCTANCTNCCNTGTT-GCCNNGGTNNTNCNNAGNGNGATNATTCGTCGNNGNNGCGGNNNNTTNNTTTATCNNTNNGGCNGGNNNNNTCNNGNNANNNC-CNTCGATATAANCANNGCTNTNNAANNANGNNANANN-TANTAACNTNNCNANNNNGCNAGNCNNTNNNNNTNNNCTNANGCTATCNAGNTNNNGCCNNNNGNTCAKANNGAGKGGTTTATATNN-GGANNCNGNNNCTGCGTATNCNGNCNNTNGGNNGANNCNTCNTNNCANWNNNCNGNGNNGANNTNNNCNNTNNGTNTGANGNTCNNNNNRCACACNNNANGNGCNAGGNNGNACNG-GCNANNCTCTGGNGAGNNNANNTNNNAANNNNCAACNTGNTNNAGCNNACNANNNNTTNNTNAAGTNGNNGNNN-CNNNTCNGNTNTNGTNNNNTTANTCNNNGKTCTNGN-ATNAANNANCANNNTTNNNNNGNGANNGATGNCGNNACNGNYAACGCTNGYTGCGNNNNTNTNTNNAACNNNTNTNANTTNNACNTNCCTNNTNNGNNCNACTANTATCANNANANNWAGNCNNGNNNCNNGNGANCAN-GYANGTCNNNANTTTCCGTCNGNNGNCANNANAAANNTTNNNNNAGNNNNNTGCNNATNNCNCGNNNNTNCCTNATNCGNGCGNNNNGCNNNNGGNTNNNNGTCNACTCGNNTTNGAGATNTTANGNCNAAGNATNNNNNNGNNCNNGTNNGNCNCAGTNANNNCNGNTNTGNNNANGNNNNCNNNCRNNNTTTCNNGNTNNNTYTNNCNNGGGNNNCATNCNNTGGANACNCNNNNCGNNGN-NNGTNNNGNGNNNANCAGNNTNYANNANTNCNTGCGGGNNNNNANTNGCNCNNNNNNCNNNCAGGNTNGNGNGANCTANGNACNGNGNNNGNNANNCTNGTNNGANNNTNANTNTNTNATNNTNCNGGCCTNGNNNNTNCGCNNGNAATANNANNNN-NNGNNGGNNAGNANTNNNNNNGTNNNNGCGNNNATNNNNNNNNCACNNNNTTGGNNNATGANNNNNGNNNNCNCNNNNRGGANTNNNTNNNNCNNCTTGNNCCNNNTANGTNGNATCCNNTNNNNNGCCNGNTGNAGNNNTCCGNNNANNCNTTNNNNGNTGACNNNNTGGNGNNNNNNNNGTGAN-NAGCCGTGNCAANGNCSCNNNNNNNNNNNGNNNNNNNNGNNNAGNTGNNCTNCNNNNNTANGNNNNNCNNGNNNNN-NNNCNNCNNNANNNNNNNNANNTANG-TTNNNCNTTNNNNTGNCCNNTNGNNNNNAACAATNCNGNANNNNNANNNNCNNANNNCNNNNNNNCTNNNNNNNNGTNNNTCGCNNNTNCGNCNANNTNCGNNCNANNCNNNCNNNGTANTACCNCCACNNNCNNCCTNNGTNGATNNNNGNNNNNGNTCNNNCNNNCNNNCNTNTNNNGNTAYANNAGTNGNNNNNNNTNAAYNANNNANGCNGNTNGNNNNNTNNCNGNNNNGTCTNCNNGNTNGNGCTNNGAGTCNNNTNNNNNNNRANNNNNTNNTNCNNNANGNNTTTNNGGCNCNNTNNTAAACCTGCACRWNGANNGNNTNNANNCGTNGNCMNTNNNNNNNNACGNGNNNNNCNNNGNNANNNNANCNNNYANTNNNANCNRNNNNCNNTNNNANNNNTNNNNNNNTNNAANNANGTGNNNNTNNCGCANNNTTNNCGNNNNNNNNNNMNNGNNNNMTNNCGNCGGGNCNNNNNATNTCANRNTNANNNNNNNNANANNNGGNNANNGGTGNNNNGTNNNN-CTCNNANGNNNCNNNGNATNNCAAGNNGGNATGNNNNNYNNNNGTGANNANNTNANATMNTGNTCNNTNSNCNTGNTNNNNANNTA-TGTCANAANNCNGANGNNACNGGTCNCNNNANCNNTNTNNNTNNTGAGCANAAAWATNNCTNNNCNNCNTNNNNTANNNNNNCNANAGCTGNNNNNNNNGNNGATCGNTNNNANGNCNTNNTKACNTGANNNCRGTNNNNGNGNGCNNAANNNNNANNNGNGNCTNGNNNNNNCNNTGNNANCNCNNCNNNAANANCNNGCTNACTCNTNCNNNNCNAANNGNGNNNTCNNCCTNANNNNCNNTTNGNATNNNANNNNCGGAATNCTTGNAAGNNNCNCNGGNNACNNTSNNANNNAANNANNNATGNNNACGNNTTNGCNCAGTAATNGANNCNTNANANNANGCTCTACCNAGNNGGNATNNNNATACNNGAAATNNNATAANNANACNCCNNNCNNCNNAAGANGANANNNNAGGNNCATCNANGNNTGGNNNNNGCGNCTGGCANNNGNTNNYNTNCNNNNTTTNGNTANNNNNNTNNNAGNNCNNNNAGNNANNNCCGTNTNNANNNATANNGNNNNTNANTNNTNANCNNCNANCNGANNNNNNTNCNGNNNNNGNNTACNNGNAMAGNNTCTCTCNNRTNNNNTGTTNNANSNNNNNCNNGNATANANNGNNNNGNCNTNTCNACAGNNNNTNGGNNNATCGGGGNTNNNNNNNNTNNTNAGRGAGCNNAGNCAANGNTNNYANTNCAANANNGCNCTTCANGNANTANNCNANNNNNNNANNNGNNGNNNNGATNCNGNNAGNNNAGTACNNANNTNNANANTANNNNNGSN-NTAGTGNNANNNTYNAANNAYNGNACANGNNNNNATTNNGNCNCNNTGNNNNNNNCTCTANNNNANNNCNAG-NCMNNNCNNNTGAGNTNAGNNGTACNTNNATGNNNNNCNNNANNANRTGNTNACCNCAANNGGGGANNNTN-NGNNTNTTGNGGNNTNAAANATNNCTNNCNGTNNCGNNGNNNANCNNGNTGGGNNRGTGCANNNTCTNTNNNNNNTNAGNNNNNTANTNNNTTATNCGNANTGNNNNNNNNGNNGNNTCTTNCNNGGCNCGTNRNCNTTTAANTAGGNNCTCGNNANCAANANCCCNNNNNNNTTAAGANNNGGANKGCNGNNCTNANNNANCNNNNTANNNCCNNCNNNNGNTNNTNNGGANNNGANNNNNNNGNNNNNCATNANNNNAGNNNNNNTCNNATCNNGNNNNNNNGTMANNNNNNNGATNGNCACNS-AGGNAANACCNCNNANAANCTNC-TNNANTCCAGCANANCANAGCANGNTNNGTAGNGGNCNCNGGNGANNGNNGNNNNNNNGTNANCTGATANNAANNGNCNNNCNNGCNNCRNGRNNATCNNNNCGTCNCGNCNAAATNTNACCCNNCAATNNNNTACGGTNTNGNGNCNNGNNNAATANCCCNCTNTNGGTTAARCTAYTNTGNCTTNCNGNNNCCNNNNCGNNGNCNNNNSGCNNNNNNNNNGGNGNTTCNNANAANCNCTNTGNNN-CNNTNNCNTTCGNAANNCNTTTTWNCNAGNNANCNNNNNNTNAAATCNGCNNTNNNNGGGNCNCNANNNNNATGNNNNNNNNANNGTNTAGNN-ACYNGNNGNNATNNNNNTNNNCGTGNGNACNACGNNMNGNNNCNNNTTNNNNANNNSGNNNNTANANTTCANCCACNNANNNNNNCNNNNNNNNNAGNNNNNNTGNCGNTNNNNNNNNGTNCNNCNTNNANANNTTNTNNNNGGANAANNCNGNNTCGNNANCNNTANNANNNNNNNGNNTNCANNNNCGANANANGGTGNGCNA-GTCANNTGGATTTNNNCNNTCGAANNANNNNNNTGNNCAGNNCTANNNCNNNNCATNGNANNATNNNNNNCGNGNNNNNANTNTCNTTNNTNCANANNAGGNNNTCTNNNGTCGNNNNNNNNNNNNNTANNNNANGNNANRNNTANCANGNNNACGGNANYNTKNANANNNNNNNNGNNACNTNANNNNTNNNNNTNCANNTNGNANNANNCNANNNNTNTGNAGTNNNNGNNANGTNCTNNNNTNNCNNNNNTCNACNNNCNNNTANTNNAGNGCNTNNCNNCNNGNNNNNNNNMNNNNNNNGNNTNCGTYTTNNNNTTNNNTNTNNCATATNNCNNNNNNNGNANNTNCNNNNANNYANNNNNNNNCCNTTGYNGANCGARANNAANCNNNANNGCNGANNNNNNNNNNCANNNGNNNNNNNNCNNTNNNNNANNGNANNTNNNNNGTCNANNANA-TNNNANNATNANCNCNTNCTNCCTCCNANCAAGACTNCYNTNCTTNGTCNNCNTGNNNCNNCNTCTATTNNCNGNGNCTNNAGTNNKTTANCTNNAAYNNNAACAGNNNNTACGAAYNNTCGCTTNGCANNNTANNAANCCNNGANACNATNNATNRTGYTTGNCNAGGTANNNCYANNNATCNGNNATANNCNTSCNTNNNTTCTNNNNGCCNCCTNTCNGTNTANNNCNNANKNACNCCAGCANGCNNAANGANCNAGNCANACNGNTCAANGTCCCNNNTNCANGNTAGNAMTCCGANGGNGANNNTRNNNCNGNAGNTACTGMACNGNTTANNTCGNNTNGNNTATCGNTTCNCATGNNTGTCAGGCNNGNNCGCTNNNTNCNNANNTNAGTCNGCTNCNCANGANANNTNTNGNGANNNNTNWANNGGATNTNCNCNNANCNGGACNGA-ATATG-MGNATNACTANATGNANTAAAANNTAGNNNTTAGAGNNNCNNGNTNNTNTNNGNNNGNNANGATNCTCTCGCTNANNGTANNNNNNANCCANGNNTACNGGNGTNNACNCYNAGNNNATNNNTGNTAANNNGNNGACNTNCANTGCGGCCNGCAATCNNNACGCANCNNGNNTNNANANNTTCTGGTTNNNGNNMNCNAANTNGNGNNANNNCTAANNAANNCCTCNNGRNGNNTCANNCGCNNCNNNANCNTANANNNSNNGNNNNANNTNNTNNNNNACTACNCNTNACAGCCTNNCANANGNTANNNNANTCATCNNNNTNTNNCNGATTNATNNNTTGAANNNAGTAGNTNNATNNTTNAGANATTTTTTNNGNGNNCGNNGGYNNNANCANANNGCGTACNAAGTNCN-NTCNNNYCTYNTNGGCNNTNTTAAGNNGNCNCAAGGTNGCNNAANNNGNNS-TNTNGNNYNNNNGNTCNACGNNNNANGC-GNCTNNNNNAANNNNNNANGANNNTGNTAAGTATNNNTCNANNNCGNNANNAGCNTACANCCNNCANAANCTNNTNTAKNTNACNNNCCTANNNNNCRANACCNNTWNNNNNACTNANNTTNNNNNNGNNNTGNGNNCTGNTACAAGNGNGNNNACNNTNATNNTANNNANNATGAAANNNTGAGNNAGGGANNCTATNNAANCNATNNNRTNNAAGNNTGTTGGGGCGNCTNAGNNTCN-NNGNNTCCGNNANANCNGGAGNCNNGNNNGCACNANATNNNNNNNNAGGNCGCAGATNCGCGATCANGNTNGANCGCNNNCGGTN-NNNANGGTNGCNATCTCNNNANNNNCNTTGNANNGNNAGNNNAANNCNANTNTACNTANNNCTNATGGAAGNNNNNNNNACCNANGNGNCTACNNNTAGNNNNAACNTGNNTNNTNNNGAMTACNNNNMGGNGNCNGCNNNNNTNNNCNTNNNNNGCNANAGGTNGGNANGAATNNNTNGGNNNCNNNGNGNANNNNGNTNRNAGTNTNNNNNACGNNNAGNNNCCNNGNNNNNCNNNNNGCNGNCAGGNCNNTCNTCCAAANNNCNNCNCNGNANNNGNGNGCNTNNNNTNANNNNNGNNCNGNGNNTNNMNNGCNNNNNATANNNNNNTAGTNGSCKANNNACCCNNCNNNNNTNGGNNNTGGNCNGGCGNANGNAATNNCGNANNTNAACNNNNTNNTAANNNANNNNNNCCCNCNCNAANNTNNGTCNGTGNNANGNCNTNNCGNCGGANTANCNTAATNNGANANAGANAANNANANNGCNNAANCNCGCGGTGNNCGNNNNTNNTTNNKYAGANANNCGNNCTCNTNGNTNGTCNGACNNAGNNANANNTGGNTTNCN-NGNNNNNNGNGNTNNANNNNNTNCACGCANCTNNCNCCNACTNNACANNNANANNNTNAANCNTTNNNTRNNNGNGANNNNNANNNCNNNGTNNNACGTNGNGNCNANNNTNNNAGNGANTAACNNTNNCNCNNNNNGANAGNNNCNNNNNNCNNTCNTNNNGNCNNNNNNNGNYGNNNGCNNACNNANNNNNTNNNNNTNNNTANN-NNANTNNNKGNTTNNNNNGGNTGTNNCGNNCCNNNGNNNNNNNTNGGNNNNGTNCNCGCNTANNNGCNYNNANNCNANNNANNANGNCNNNNNANNNNNNGCNCNANCARNNNGNNGNNNNTCCNNGANCNAGCNNNNTTGNNNNAGNNNNGATNNCNNATGNATGTNCNNNNTNNCGNTNTNNNNYNNACNTTCNGNANNNNNNNNMNNNNCNNNNNTATCNTNNNGACNTANNNNNNNNTNNNNNNNNNNNGCNANCNCNNANNNNNCNGNNCNNGAGNNNNNNNAGNNNNNGNNNNTNNTGNNNGGNNNNTANTNNGNCNAANNNNANNNAGNGGACTNNNNNNNAGNGGGNGGTAGANCNNCANNNNNAGNNNTCGNCNTNANNNCNNCACNNNTCNNNTNANACANNGNGNNNNACNNACTNNNNNANNNNNTNNATNNTNCTNNNNNCANNTNTNCNNNNNNNNNNCCCNNNGNNTGNNNANTNNGGNANTANNANNNGNNANNMNNNNGNNNNNNANNGNNNNGNNNTCNTNGNCNNNCNANGGNAGANNNCNGNNGNNNCNTTNNNNNNNNNNGNNANNNNGAGNNNNNNNNAANNTNNCTCNNNTTNGNNGGNTCNCGGCNCNTNGGNGTNNNNANTNNNNAAGNNNNNANATNNGNNNNTNNNACTCNNNCNNNNNNNMCCNNNNANTNNNNNNNNAANGTNNNANNTNCCNNNNNNANANNTANNYAANNGNNCRGANGANNNCNNNNGNTNNATNNANNGNNTNNNTNCNTYCNATNNTNNCNNNTNCANNANNNNAAGNNNTNCTTNNTNGCNNCTNANGTNNTNNGANCNNNGGNTATNNNNTNNNCNYNNNNNCGTNTNGNGNNNTNNAATNNNNNNNNNCNNNNNNCNTNGTANANANNRNNANTNGGCTACCNNNNANGNNGNNGTNTNTACNNCTNNNCTNTNATNNNNNNNGNRNNNACNNNNGNNNCNNNNNCNGTNTNGNGNTGNNGWCNNGNNNNTAANTAATAGNTNNNNNGCTAWCCNNNTCNNNNNTANCCCNCANANTNNANGANGTCNNYANANTNNNNNNATNNAANANNCNNNNANCNNNNGNCGTNNNNNTNTNCNNNNNNNNNGCNNNCNNYGNNNGNGNTTNNNCNNNTNNNKNNACCTGNANNANNANNGTNNNNATNNNNCTGNGNTCNNNNNCNNNNNNTNNCNGNNNNNGGNNNNNCCNNGNACANNNNTNNANNAATCANANANNANRNGNNNNRCNNRNCNNNNANCNTNNTRNANCNNNTNNGNNNACNNGCNNNGNGNNTNNAANNNNNCGNNNNGNCTNNGNNCTCNNGANNCNNNANNNNNANCCYNNGNANNNANNNGTNNNANNNNNNNNNCANACTNGNNGC-ANCNNNNNNNTTACCCNGTNNNACNNGTNNNTNNCNNAGATNNNNNTTNACNANNANGNNATCATNNNTNNNANNNNATTNGANGCNNNGCTNTNNNNNNNNANNNNNNNNNNNGNGNNCNNCACNNNNNARNANCNNATTACNNCTNGNNNNNANTNNNACNNNNNNTNNTNGNNNNTANATCNANGNNNNNGANNNNAAGGNNNNNNNATANNNNGNNNCANCNNNNNNAANNNTNNNNGNAATGGNANNNNNANNTNNCNATAANNCNNTNAAANCNNNNCN-N-GNNNTNNN-GATTNNNCNNNCNNTCTTANNNNNNNNGNCCNNNCCNNNCTTNCNNNNNANNNTGNNNNANANNNGATR-ATTNNNNRNANNCNTTNNNGCNNNNNNANGCNNTNCNCNNNNCNTNNNNANNNNNCNNTNGNNTANNTNNNNNNCNNNNNCNNTNNNNTNNAANTGNNCNCCNNGNTCNNNTNGNNNNNNCNNGNNCTNTCANTGTGGGNACNTNTNNNNNNTANTGNCNGNNNCAAGNNTNGNAGNNANNTCNACNNTTNNNNCGNNNCNTANNNNNNNTNNNTNNTNNNNTTNCCGNNNNNNAANANNNTGTCNNGNGNNTNNNNATTANNGAAANNANGNAACGNACNNNNNGNTGGNGGTNNANANTTNANNAANNCNNNGTAWGNNNNNANGNNNNGNNNANNNNNNNNNANNCNGATNNNGNNNTNSNNNNNANCGNNNNCGNNNCNNNNGTCNGNNNAGNYNNNNT-NANCNCNNNTNCANGGGNNNNNANNGNNNNNNNNNNNNNNNNNNNNNNNNNNCNGNNNNGNNCTNNNAAACNGNNTN-NAGNNANNNNNNACNNCACNYNCGNTNNNCANTNNNNNNTNNGNCNNNNCNNAGNNTNGNAGNNCNNTANCAANNYCNNCNGATNNNNGANTNTGTTNCNNTNTATNTNNNTANTNNNNNNNNNGCNANNCCNANNTNNNNNTCGNTNKANNNNCANTGNNANNNCCNGNANGGNNTYNNCTNNTNANCNNTANTGAANCCCNNNNGCNGRCAGGTCNTNGACTNNNNNGNNNCCGNNNNTGNNGNTTGNNGNNCNTNTGNNNNGNANNTNNCNCCATNNTCATCNNNCAAGACTCNNTNNGANNGNTAGNNNCTNGGTANRNAGNACNNNTNNNNAACNGNNNMTTTNNNNCNCNTNTNANCGCGGNCNNNNCNTCCTACGNNNNNNNNCAGNNCTNNNNTANNNGCGNNNNNTNTNYNTYCN-NTNCNGNGNCTNAGCNTGGNAGNCACNANTTGGGTGNNNNNAANNNANNTNNNGCGNGCGNNNCNCGGGNNTNNCTCNANNGANGTNTNNTGTTCNCCCTNCCAGNNNNNGTYGNTATGGNNGNNGTCG-TCNNGCNNNNNTNNNNGRRANNNCANTNNTAGTCCAANNNCGGNNGATNGTACGNNNATGAGNCNNNTATNNNNNNTGTGANGGTCTTNNNCGNNARANAANNNRCNNANNCNTTNNCGNNTNTNTYCCCGGRNYNATATTCNNGNANNCTAGNNGCTGNCNCCAANNAAAGACTAYAAGNNCNCTNNANNNANGAAANNNGNNGACTANNCGRCNANNNNRANNGNCCGNNNTYNCTCNTNAAACNRNNTNCNNNNNNAANCNNTNGNANGCTNNNGACTNNCNNTNNTNCNANNANGCAGAANNNYTNTNNCNANGNNTNTANNCNANNANNTNNCANNCNGNNNTNACNTCCNGNNCCNCNNGGNGGNANNTCTNACNGCTNNNNNNNNATNGNNNATGNGNGGGTAAAGATNNNTGNCCNANNGNGCTCNNAAAWNTGCNNGNCTTNTNCNNNGCNANCNCGNANNNNGTCGNNGNNNGANGANNCNNNNNGNNCANNTTNGTNNNNCNCCTANNNANNGNNCNNGGANGNNATNCNCGCCGGGNNNTNNANGGNCNNCGCCNTNNAGNATNTGNNANNCNGCNNTNNNAGCTATNNTTCNCTNCNNGCNAGNTNNGANGNNNNNNNATNAANNNNNNNNTCNCNNNNNCNNNNNNNNNNNNNAGGNANTTMTNNNTNANNNGNGGCNNGGNNNNNNTNGNTTTANTCTNCANNNANGNNNNANNACNTNNANNNANANNNKNNNCAGNNNNNNTNTNNTNNAGNNCNNANCNTN-NNNNNRNNGNNNNGNCTNGNNNANNNNCNAATNNNNNNNNNNATGANNNNGNATNNNGNNNNCANNGNGNCNNNNGNNANANGNNNNGNNNNNNNNNCNNNNNNNNGCNNNGNNNCNAANCNNNNNNNCNNAANCNNNNTNNTANNCNNANNNNNNGNNNGNNNNTNNNNNNNTAATNNNNANNNCNNNNNNNNNNNNNCNNNNNGNGNCNNNGNNNANNNNGANNGNNCANGNATNNNNNNTCGNGGNCTANGNTNNNNNTNNNNCACGNNNNCTGCNNNNNNCNNTNATTNCTNNCNNNNNNNNNTNCTNNNTNCAANNTANNCNNNNGNNNNNNNNNNNCNNNNNANNNNNNNNNNNNNTNCCNNGNGNNNNAGTNNGTNTNNNNNGNGNTACGNNNNNNANNNNACNNNTNNNNCNGCCNNNNNNNTNNTNNNNNGGNNGNGNNNNAATNNAGNGTNNGNGGGNGTNNNNTGNNNNNASNGATNNGNNGNNNTNNC-NTNGANNNCAAGNACYNNGNATNTNNNGNTNNRNNGNNNTTNGNNNNNNNNNTNNNNNNANNNTNGTNNNAGNNNNNNTGANNTANAT-NNCNANNTNNNNNNNTNANCNNNNCNNNTANTNCGWNNNCNNNCNNNNTNNCNNNNNNGGNNTNNTGTNCNCNNNGNNCNANTGMNNGNNNNNNNGNGCNCGNNNGNNTTGTTTNNTCNCANNNTNNNNNNNNNTANAANTNNNCNNNGCTCNYNNNNNNNNNNCTCNNNNNANGNNNNNNNNATRNGNNNCAACNNANGCNANNNTANNNNNGNNNACGNNNGNNNNANGANNCGNAGANCNGTAACTNNCTNANNNNGTANGNCTNNNNTNNNNNNNTGGGNCGGANTTNTNNCTNNNTTANNNANNNANNNNTNGATNRGNTNNCNNNCNNNNNTNNNGNGNNNATGNTNNCNATCNNNTCCNTNNNCGNTNNGCNNTANNNNNNNNNNCANGNNGNNANGNTGNNNTCNNNNACNNTNNANNNANNNNNNGNNNNNNNATNCNNNNNNNTGNTNNNGNGNNGNNNNNAANNAAATGNTGGTNCANNNGANNNAANACNTNAGAYNYNNTCGANNNAANTNGNNTNNNNNNGAYCANTTCNGNNTCTNGNGCNNNNNNNGNNGNNCGNNC-CTNTANCNNNCNANNTCNNNGTNNNRNANNCNCTNAGNAN-GANNNGNTC-NAGNNGGNGNCNANNTCTNTANTNNANTNTNNNNCNYGCGNNNRGNNARNNCNNNTNNRNNANGGRCNNNTNRNTGGCNAKANNNGTTTNNCTNNNCNGCNNNNNNNGNCANTCNNACCTTCNCTNNTNNGANGNNANNNNANGTATNTANNCNANTNRAGNNNCCNAANTNGACTNTTNTAANNNNCANNGNANTNAGGNGNNNNTAANYN
caballeroi        NNTNNNNNNNNNNNNNNNGNNNNCNNNNNNNNNNNNNNNNNNNNNNCNNNNNNNANTNCNNTCNNNNNGNNNNNNCNTNNNNNGNTNNNNCNCNNGGNCNTNNNNNANNNNNNGNNNNNNNGNNNNNANNNNNNNNNNNNNNTNNTNNNNTNNNNNNNNNNANNNCNNNNNNTNNNNNGNTNNNNNNNNNNCNNNNNNNNNNNNNNNTNNNNNNNNNNTNNNNNTNNNNNNTNNNNNNANNNNNNNTNNNNNNNNNNNNNNNCNNNNGGNNNNNNNTCNNN-NNNNNNNNNNNNNANNNNNNNNNNNNNNNNANNNNNNNNNNCNNNNNNNNNNNNNTNNNNNNNNNANNNNNGNNNNNNCNNNNNNNCNANNNNNNNNNNANTGNNNNNNNTNNNNNNANCNNNANNNNNCTNNNANNNNNNNNNNNNNNANCNANNCNANNNNNNCTNNCGNNNNACGTNNNNNNNNTNNNNNNNNNNNNNNNNNNNNNNNNNTNNNNNNCCNAMNNNCNNNNNNNNNNNNGNNTNNNNNANNNNNNNNNCNNNNNNNANNNNCGNCNNNNNNANNNNNNNNNNNNNNNNNNNNNTCNNNNNNNNNNNNCNANNANNNANNNTGNNNNNNNANNNTNANNTNNNNNANYNCNNNNNGNNNNNNNNNNNNNNNTNNNNNANNNGNNNNNNTNNTNNYNNNNNNNNNNGANNNNNCNNNNNTNNNTNNNNNNNNNNNNTNNNNNNNNNTNTTNNNNGNNNNANNNNNNNNNNNNGNNTNNNRNNNTNANNNNNNNCTNNNNNNNNNNNNNNNCNNTNNNNNTNNNCNGNNNNNNNNNNNNNCTANNNNNNNNNNNNNNNNNNNNNNNANNTNGNANNNNNNNNNTNNGNNNNNNNNNANAGNNNNNNGNNNNNNYNNNNGNNNGNNNNNNNNGNNNNNANNNNNNTNNNNNNGGNNNNGNNNNTNNNNNCNCNNNGNNNTNNNNNNNANNNNNNNNTNNCNNNNNNNNNNNNCNGNNNCNNNNNNNNNNTGNTNNNCNNNNNNNNNNNNNNNGNTTNNNNNNNNNNNNNNNNNNNNNNNNANNNNNNNNNNNNNNNNNNNNGNNGNNNNNNNNNNANNNANNNNNNNNNNNNANNNNNNNNNNNNNN-NNNNNNNNNNANNNNNNNNNNANNNNCNNNNNNNNNNNNNNNNNNNNNGNNNCNGNNNNNNCNNNNNNNNNNNNNNNNNTNCANNNNNNNNNTNNNNNNGNNNNNARNTNNNNNNNNNNNNANNCNNNNNNNNNNANNNNNNNNNNNTNNNNNNNNNNNNNCNNNNNNNNNNNTNAGNNNGNNGNNNNNNNNNNNANNNNNNTNNTNNGYNNNGNNNG-NNNTNNNNNNANNCTNNNNNNGGNCNNNNNNACNNNNNTNNNNNNNNNCNTNNNNNNNNNNNGNNNNNNNNNNNNNNNNNNNNNANNNNNNCNNNGNNNNNNNANNNNNNNNANNNNNNNNANGNNNNNNNNNNNNNTNTNNNNNNNNNNANNNTNNANNGNANCNNNNNNNNTTNNNNNNTNANNNNNNGNNNNNNNNNNNGCNNNCNNNANNGNNNNNNNNNNNNNNNANNNNCNNCNNNNNNNNNNGNNANNNNNNNNNNNNNNCNNNNNNNNNNCNNNNNNNNNNNNNNNNNNKNNTNANTCNACNNANNNNNANNNNNNNNNNNNNNNNNNNANCNANCNNNNNNNCNNANNNNNNNNNANNNNCNNNANNNNNNCNCNNNNNNNNNNNNNCACNNNNNNNNNNNNNNNNNNNNNNNTCNNNTCNNTNNNNANNNCNNNCGNANNNNNNGANNNACNNNANCNNNNNNNNNNNANNNNNNNNCNNNNNNNTNNNNNNTNTNNNGNNNNNGNANNNNNNNANNNNNNNTNNNNNNNNNGNNNNNNNNNNNCNNNNNNNNTNNNTNNNNNNNNNNNNANANNCNNANNNNNNNNNNGTGNNANNGNNNNNNNNTNNNNNGNNNNNGNNGNNTTNNNNNNNNNNNNNNGNNNNNNNNNNNNNNNNNANNNNNNNNNNANNNNNNCNNGNNNANNNNNNNNNNNNNNNNNNNNNANNNNANNGCNNNNANTNNGNNNNKNNNNNANNNTCNANNNNNNNNRNNNNNNGNNNNGNNANNNNNNNNNNNNNNNNNNANNNANNNNNNNNTNNGNNNNNNNNCNNNGNNNNNNTCNNNNNNNNNNNNANNNNNNNNNGNNNNTGNNNNNNNNNTNNANNNNNTNNNNNNNNNNNNNNNGANNNNNNNNNNNAGNNNNNNNNNANGNCNGNNNNNNNNTNNNNNNNNNNNNGNNNTNNNNNANNTNNNGNNTNNNNNNNNNNNCNNNCNNNNCTNCCNNNTACNCNCNCNNNNNNGNNCCNNNNNNNNNNNTNNNNNNNNNCNNNNGCNCNNNNNNNNANNNCNGNNNNCNNCNNNNNNNNNGNNTNNNNANNNNNNNNNNNNNANNNNNNATNNNNANNTNNTNCNNCNTNNNNNGNCNNNNTNNTNNNNNNNNNNNNGNNANNNNNNNNNNNNNNNNNNNNNNNNNNNNNNN-NNNNNNNNNNNNNNNNNNNNNNNANNNNNNNNNNCNTNNNNNNNNNANNNNNNNNNNNNNTNNNNNNCNNNNNNNNNNNNNNNNNNNNNNNNNNNANNTNNNNNNNNNNNNNNNNTNNNNNNNNNCNNANNNTYNNNNNNNNNCNNNNNCGNNNNNNAANNTNNSNNGNNTNNNNNNCGNNANNNNNNNNNNNNNNNNNNNNANNNNNNNNNNNNNNNNNNCNNNNNCNNNNNAANNTCNNNNNNNNNNCNNGNNNNNNNNTNNNNNNNGTANNNNNNNNNANNNGNNNNNNNNGNNNNNNANNNNNNNNNNNNNNNNNANGNNTNNNNNNNNGNNNNNNNANACNNTNNNNNNNNCNNNNNNNNNNTAANNNNNNNNNNCNNNNNNNNNNNNNNNNNNNTNNNNNNNNNNNAGNNNNNANNNNNNCNNNNNNNNGNNNNNNNNNANNNTNTNATCNNNNNGTNNNNANNNNNNANNNTNANNNNNNNNNNNNCNNNNNGNNNNNNNNNNGNNNNNNNNNNCNNNNNAANTNNNNNNNNNNNNNNNNNNNNNTNNNNGNNNNNCNNNNNCNTNNNNNNGNNRNGNNNNNNNTTNNNNNANNNCNNNNNNANNNCNNN-NCNNNNNNCNNNNNNNAANNCNNNNNNNNGNNNNNNNNANNNNNNNNNTNNNNNGGNCNNNNNANNNNNNNCNCNCNGNNATGNNANNTANNNNNNNNNNNGTNCNNNNGNNNNNNNNNTNNNNACNNNNNNNNANNAGNNNNNTNNGNNNNNNNNCNNNCTNNNNNNNNNNNNGNNNNNNNNNNNNCNNNTNNNNNNNNNNNCGNNNNATNNGNANNNNNNNNNNNNNNCNNNNNNNNNNNNNTNNNAANCGNNNNNANNNNNNNNGNNNNNNNNCCGNGGNNNTNNNNNNNNNANANNNNCNNNNNNNTNNAGNNNNNNNNNNNNNGTNNNNTNTNNNNANNNNTTNNNNCNNNNNCGNNNNNNGNNNNNNNNNNNNNNNNNNNNNNTNNANNNNNTNNNNNNNNNNNNNNANGNNNNNNCNNCNGNCNNNNNTGNNNNNNCNNNNNNNNNNNNGNNNNNNNGNNNNNGNNNNNNNNCNNNNGYCNNNNNNNCNNCANNNNNNNGNNNNNNNNNNNNNANNTNNNNNANNNNNNNN-NNNNNGNGAATGTTATGAGNAGACATTTGATAGGACTTCWATCTCCSAACRGMATCAGGAATCGGATTGAGGTGAGTCRATTCAACGACAGACACGAATACTACGATCGTTAACGTCGAAGCAATGGTWTAGTYGTTCACATTRCAGTGTNTKCCGNTAGGACARCTGAGAAATAAAGAAACTCCCGTGNGKAGTCTCGTCAGAGCGTTCAGANTCAATCAANTCAACAACCACAGATGGAATATTGTACTTGCCTACAGGCAARTATCCCRATACARNG-TAAAGANGACGATCGTMCGATTCCYTAAAANACTGTTCNNNNNNNNACANNNNNNNNNCNNNNNANNNNNNNNNNNNNNNNNNNNGNNNNNNNNNNNTNGNNNNGTNNNNCNNNNNNANNGNNANNNNNNTMGNNNNNNNNNNNNNNNNTNNNNNNNNNNNNNNNGNNNNACNN-NGTNAAAANNTNNNCANCNGTANNNNNNNNNNNNNNNNNNNNGNNAANNNNNNNTNNNNNNNNNNNNNNNNNNTNNNGNNNNNGNNNNNTNNAANANGNYNNNNNGNANNNYNNNNCCNNNNNNNNNNCNNNNNNNAGNNNNCNNNGGNNNGNANNNCNGNNNNNNNNGNNNNNNNGNGNNAANNNNNNANNNNCNAANGNNNNANANCNNNAGNCTANNNNNNNNNNTNNTGNNNNNTNCNNNNNNNNANNNTNGNNGNCNCNNANNNNNCNNNNNNGNNNNTANTNNNNNNGNNTANNNNANNNNGNNGNNNCNNNNNNANTNANNCNNNNNNNNNNNANNNNNNNNGNTANGNNCNGNNNNNNNNNNNNNANNNNNN-NNNNNNNNNCANCANGNNNNNANTTNNNNNNGNNTNNANNNNNGNNNNNATNNNNNANNNNNTNNTTNNNNNNNCANNNNNCANNNNNNNNGAANNNNNNCNGNNNTNNNNNNNNNNNNNGNANNNANNWNNNNNNCNNNNNNNNNNANNNNNNNNNNGNNCNNNNNANNNNCANNNNNNNNNNNNNNNGNNNNNGNNNNNNGNNNNNAGNNNNTCNCAGNNNNNNNNNNTTNNNTNNNNTNGNNNTNNNNNNNNNNNNNNNNCGNANNNNNNTNNNNNNNNNNNNNNNNNNNNNNNNGNNNNNAAGNNCNNNNNNNNTNNNNNNNNGGNNNNNNNNGNNNNNNNCNCTCNNNNNANNNNNNNTNNCNNNNNSNNTNNNNANNGNTNNNNNTNNNNNNNNTNNNNNNNNNNTNNNNNNNNNNNNNNNNNNCNNNNNNANNNNNNNNNNGNNNATNNNTCNNNNCNNNNNNCNNNNNNNNNNNNNNTNNNNNNNANNNNNNNNCNTNNNNGNNNNNGCNNNNNNTNNTNCNNNNNNNNNNNNNNCNNNCNANNNNNNNNGCNTNNNNNTNNNNNNANNNNNNNNNNNNNNNNNGNCNRNNNGNNNNNAYGNNNNNGNCNNNNNNNNNNNNNNNNTNTNCNNNNNNANNNNNNNCANNANNNTNNNNNNNNNNNNNNNNNNANNANCNNNNNNNNNNCNNNNNTNNNNNNTNNNNNNNNNNNNNGNCNNCNNNNNNNNTNNNNNCNNNNNANNNTNNNNNNNNNNNGNNNNNNNNAANNNNTNNNNNNNNNNNANNNNNNTNTNNNNNNNNNNNGNNCGNNNNGNNNANNNNNNNNANNNNNGNNNNTNNANNNNTANNNNNNNNGNNNNNNNNGCNNNNNNNNTGNCNNNNNANGNNNNNNNCGNCNNNNNNNNNNNNNGCNTNNNTNNANNNNNGNTNNNNTNNNNNNNNNNNNNNNNNNCNNNNNNANNNGNNNNNNTNNNNNNNGCNTNNTNTNNNNNNNNNNNGNNNNNNNNNNANNNNNNTNNCNNNNNNGNNNNNGNNNNNNNGNNNNNNNNNNNGNNCNNNNNNGNTNNNNNNNNNNNNNGANNNNNNNANCNNGNNNNTNNNNNNNNNNNNNNNNGTTNCNNGNANNNNNNCNNCNNNNNNNNNCNNCGNNNNNNNNNNNNNNNNNNNNNNNANNNNNNNNNNGNNCCNNNNTNTNNNNTNANNNNNNGNNNNNNNNNANGNNTNNNANTNNNANNNNANNNNNTNNNNCNNTNNNNNNNNGNNNNGNNNNNGNNNNNNNNNNNNNNANNNNANNNNKNNNNCGRNNANGNNNTNNNACNNNNNNNNNNNNNNNANNNNNGNNNNNNNNNNNNNNNNNNNNNTNNNNNNNNNNNNNNNNNNNNRNANNNNNNNNNNNNNNNNNNNNNNNNNNGNNNNNNNNNNNNNNNNNNNNNNNNTNNNNNNNNNNTNNNNNNNNANNNNNNCNTNNNNNNNGNGNNNNNNTNANNNNNNANNNNNNNNNNNCNNNNNNNNNNNNNNNNNNNNNNNNGNNNNNNNANNNNNNNNNANNNNGNNCNNNNNNNGNNNANNNNNCGNNNNNNNNNNGNNGNNNNNNNNNNNNCNNGNNCNNWNNANNNNNNACNNNCTNNNNNNNNNNNNNNNNCNCCNANNTNNNNNNNNNNNANNNNNANGTNNNNNNNNAGNNNNNTNGNNANNNNNNNNNNTNGNNNNNNTGNANNNNGNTNANNNNNNNNTNNNNGNNNCNNNNNNNNNCTACNNANNNNANNNNNNNNNNCTNNANNNNNNCCNGNCNNNTNCANCNTNNNNTNNNNANNAANGNNNNNNATNNYNNNNNGANNAGTNNNTNCNNNNNNNNNNNNTTCTNNNNCNNNNNNGNNNNGNNNNANNNNNNTTNTNNNNNNGGNNNNNNNNCNNNNNGNNNTNNNNNNGGNANNCNNNNANNNNAANNTANNNNTNNNNNNNGNNNANNNNNCNNTNNNGNNGTNNCNCNANNNNNNNNNTNNNCNNNNNGNNNGNANNNNKTNGGNTNNTNNNNTNNNNNNTNCNNNGTNANNCNGCNNNNNNNNNNNNNNNNNNNNNNNNANNNNNNNNNNNNNNNCNNTNNNYNCNNNNANNNNNNGNNNGNNNNNNCNNNNGNNNNNNNNNNNCNNNNNNNNNNNNNNNTNNNNNCNNNNNNNNNNNNNNNNNNNCGNNNNTNGCNNCNCTNNNAGNANNNCNNNNNNNNNNNNNTNNNNNNNNNNNNGNNNCNNGNNNNNTNNNGNNTNCNNNNNNGNNGGNNNNCNNANNNNNNANNNNNNANNGANNNNNGNNGNNNNGNNNNCNNNNRNGNNNAANTNNNNNNNNNNNGCNNNNNNNNNTNCNNMNNANNNANNNNNNNNNCCNNNNNNNNNNCNNCNNNNNNNNNNNNNNNNNTNNNNNNNNNNNNNNNNTNNNNNNNTNNNNNNNNTGNNNNNNNNANGNNNNNNNNNNCNNNNTNNNNNANNNNNGNNCRNNNNNNNNNNNNANNTNNNNNNNNNACNTNNNNTNNNNNNNNNGNNNNNANNNNNNNNNNNNGNNNNNNNNNNNNNNNNNNNNNNNNGNNNNNNNNANNNNTNNNNNNNNNNNNNNCNNNNCNTNNNNNNNANNNNNNNNNNNNNNANNNNNCNNNCNNNCNNTNNNNTCNNGNNNTNNNNGNNNNNNNNNNNNNNNAANNNNNTNNNNNGANNNNNNNNNNNNNGTNNNNNNNNNNNNNNCNNTNNNNCNNNNNNNNCANNNNNNNNNNNNNNNNNATNNCAGNCNNNNNNNNNNCNNNNNNNNNNANANNNNNNNNNNNNNNNNNNNNNTCNNNNNNNNNNGANNTNNNNNNNNCNNNNNNNNGNNNNNNNNANCNNCNNNGNNNNNNNNANNANNNNTNNGNNNNNNNNNNNNNNNNNNCNNNNNNNGNNNNNNYNGTNNNNNNANNNNNANNNNNNNNNNNNNNANGNNNNNNNNTNNNNNNNNGGNNNGANAANNNNNNNNTNNNNNNNNNNNNNNNNNNNNNNNN-NNNNNNNMNNNNCNNNNNTNANGNNCGNNNNANNNNNNNNNGNTCANTNNNGNGNANGNNNNTNNNNNNNNNNNNNNANNNNANNNNGNNTNNNNNNNNTNTANNNANNNNNCNTNCNNNNNNNCNNNNNNGNTTNNNNNNNTNNNNNNNCNNGNTNWNNNNNNCNNNNNNNNNNCNNNNNCNNNNNNANCNNNNNNNNNNNATGNNNNNNNNNNNNNANNNTNNNNNNNNANNNNNNNNGNNNNNNNNNNNNNNNTNNNNNCTNNNNNNNNNNNNNTTTNNNNNNNNNNNNNNNNNNNNNNNNNNNNNNNNNNNNNNNNNNNNNNNNNNNNNNCCNGNNNNNNNNNNNNNNNNNNNNNNNNNANNNNNNCNNNNNCNNNNNNNNNNNNNNNNNGNNGNCGNNNNANNNNNNNGTNNNNNNNTNTCNGNNNNNTNNNNNNNNNNNNNGGNCNNNNNNNNNNNNNNNNNNNNTNNNGNNNNNNNNNNNNNNNNNNGTNNGNNATNTNNANNNNNNANNNANCNCCGNCANNNANANANNNTNNNGNCNCNNNNNNNNNNATCANAGNNNNNNNTNANTNNNNNTCGNNNNTNANNNGNNNNTNNNANANNNNNNANNNNNANNNNNNNNNNCNYNCNGNNNNNNANNNNACNGNNCNNNNNNANNNNNNGNNNNNNNNNNNNCNNNNNNNNTNNNCANNNNACNANNNNNNRNNNNNNNNNNNNNNNNNNNNNNNNNNNNNNNNANNNNNNNNNNGANNNNNCNNCNNNNCNNGGATNNANNNNNGNNNNTNNACNGTCNNNNNNNNNNNNNTANNTNNANNNGNNNTNNNNNNNNNNNNNTNCCNNNCNNNNCNNNNNNNNANANNNNNANNNNNNNNNNGNNNNNNNNNNNNNNNNNNNNNNNNNNNNNTNNNNGNNNNNNNNTCNCNNGNNNNNNNNTNNNNNNNNNNNNNNNNTNNNNTCANNNNNNNTNNNNNNANNANNNNNTNNNNNNNNNNTNNNNNNGANNCNNTNNNNNNNNANTNNTCNNNNNNNNNNNNNNNNNNGNNNGNNNNNNCNNNNNNGTTNNNANTNNNNNNTNNNNNNCCNNNNNTNNNNNNNNNNNNNNNNNNNNNTNNNNNTNNNNNCNNNNNNNGNNNANTNNNNNNNNNNNANNNNNNNTNNNNNNNNNNTNNAANNNNGNNNNNNNNNNNNNNTNNNNNNNNNNNNNNTNNNNNNTNCNNNNNNNNNNNNNTNNNNNNNNNNCNNNNNNNNNNNGNNNNNNNNNNNNNNNNANNNNG-NNTNNNNNNGNNNNNTNCNNNTNCNNNNNCNNNNNNNNNCNNNNNNNNAANNNNNNNNNNNNNNNCANKNNNNNCNCNNNNATNNNNNNNNTNNNNNNNNNNNNNANNNNANNNNNNCNNNNANNNNNNNNNNNNGNNNNTNNNNNNNNNNCNNTNNTANANTNNNGNNNNNNNNNNNNNCNNNTNNTNNNNCCNNTNNNNTNNNTNNCNTNNNANNNNNNNCNCCNNNNNNNNNNNNNNNNNNNNNNNNTNNCATNNNNNNNNNNNGGGCANNNCNNNNNNNCNNNANNAGTTNNNNANNNNNNGCNNNNNNNNNNGNNGNTNACNNNNNNNNNNNNNNNNNNNNNNNNNTNNNNNNNNNNNNTGNNNNYNCNANTNNNGNTNNNNNTNTTNNNTTTNNNNNGANNGNNNNNNNNNNGNNNNNNGNNNNCGNGNNNANNNNCNNNNGNNNNNCANNNNNCANNCNNNNNNCTNANNNNNNGNNNNNNAANGNNCNNCNTNNNGNCNNNNNNNNNNGNNNCNGNNNANNNCNNNNNNNNNNCNNANNANNNNNNA-NNNAGNNNNNAGNNNNNNNNGNNNANGNNANNNTCNTNNNNNNNNNKNNNNGNNNNNNNNNNNTNNNNNTNANNGGNANNNNNNNTNNNNNNANNNNNNGNNTNNNNNNANNTNNCNANNNNANNTCNTNGNNNNCNGGNNNNNNNNGNNNCNNGNNNNNGNNNNNNNANNNNNGNNNNNNNCNNNNSANNNTTNNNTNNNNNCANNNNNNNNNNNNNNGNNNCNTNNNNNNNNNNCTNNNNTGNTNNNNNNTNNNTCNGNNANNNNNNANNNNNNNNNNGNGANGNNANNNNNNNNNNNNCNNNGANANANNNNNTGNNCNTACNTSNNNNNNNNNTNNNNNANNNCNNNANNNNNNCNNNNNNNNNNNNNANNNNNNCNNANNNNNNNNNTNNC-NCNNATNNNNNNNNNNNNNNTNNNNNNGNNTNNNNNNNNTNNNNTNNGACTAAGGAGNCCNNNNNNGNNNNNNNCNNTNNNNNNNNNTNNNNNNNNCNNNNNNNCNNANANNYTGNANNNGGGNNNCANANGNGNCNNNNCNNNCNNTCNNGTNNNNTNNNNNGACNNNNNNNTNNNNNANCNNNNNNNNNNNGNNNNNNNNNNTNNANNNNNNNNTNCNNNNNNNNNNNNNNNNNNNNGNNNNNAGNKNTCNNANNTNNGNNNNTNNNNNNNNNNNNNTNNNNNNNGAANNCNNNTNNNNTNNNNNNNNNTATNYNNNGNGCNNANNNNNANNNNNATNNGANNNNNNNGNNNNNNNNNTCNNTNNNNCNNNNNNNNGNTNCTNGCNNNNNGTNGNNGNNCNNNNNNNNANNNNNNNNNCNNNNTNNNNNNCNNNNNNGNGNWNNNNNNNNNNNGNNNNNNTNNNNNNANCNNNNNCNNNNNNNANNCNNNNANNNNNNNNNNNNCNNNCCNNNNNANNNNNNCNGNNNNNGNNNGNNNNNNANNNNNNNNNNNNTNNNNNNNGNNCNNNNCKNNNGNNNNNNNNNNNNNNNNNNNNGNNNNNNNNNNNNNNNNNNNNNNGNCNNNNNNNNNNNTNNNNNNNNNNNNNNANNNNNNNNNNSNNNNNCGNNNNTNNNNANNNNNNNNNANANCNCNNTANNCNAATNTNNNNNNNNTNNNNNNNNNGNNNNNNTANNNTNNCNNNTNCNNNCNNTNNNNNNNTNGNNNNNNNNNNNNATNNGNNNNNCNANNNNGGNNNCNNNTNNNTNNNNNNNNNNNNNNNNNNNNTNNNNNNNNNGNNNANNNNTAGNNNANNNGNNNNNNNNNNNCNTNNNNCYNNNNATNNNNNNTNNCNANNNNNNNNCNNCNNNCGTNNNNNTNNGNNNNNNNNNNNNNNNNNNNCNNNNNWNNNNNNTNNNNNNCNNNNNNNNNNGNNNNANNNNNNNNNNNANNTNNNNNNCTNNNNNNNNNNNNTTNNTNNANNNNNNTNNNNNNNNNNCNNNNNANCGNNNNGCNNNNNNANNNTTGCNNNNNNNTNNNNNNNNNNNNNNNNNGNNCNNNNNNNGNNNNNNNNNNNNNNNNGNNNNNNNNNNNNANNNNNNNTNNNNTANTNNTNCNNNNCCNNNNNNNCCNNNNNNNNNNNNNNNNNNNNNNNANNNNNNNNNNNTTNNNNNNNCNNNNCNNNNTNNNNNNNNNNNNNNNNGNCNNNNNNNNNNNNNNNNNACNNNNNNNNNNTNNNNNNTNNNNNNNNNNNNTGNNNNNNTNNNTNNNNNNNNCNNNTNNNCNN-NGNNANGNNANCCNNNNNNNNNNN-NNANNNTNNNNNNNNNNANNNNNCNANTNNNGNNGCNTNNNNNNNNNNNNNN-NNNNCNNAGNNNGNNNAANNNNNNNNCNNNNNNNNNNNNNNTNNNNGNNNNNNNNNNNNTNNGNGNNCNNNNNGNNNCNSNNNTNNNNANNNNGNNNNNNNNNNNANNNNNNNTNNNNNNNANMNGNNNNNNNNNNNNNNANNNNNNNNNNNNGNNNNGNNANNNNNNNNNNNNNCNCNNTNNNNATNNNANNNNCNNNNNNNNNNNNNNNNNNNCNNNANNATNNNNGNNNCNNNANCNNNNNNNNNGNNNNGGNNNANNNNNNNNNNANNNNTNNNGCNNNNNGNNCNNNTNNNNNGNNNNNTGNNCNNNNNNNTNNNGNNNNNANANNNNNNNNNNNNNTNNNAACNNNNNNNNNNNNNNCNNNNNNNNAGNNNNNNNNNNNNNNNCNCNNNNGANTN-NNNNNNCNTNNNNNNNNNNNNGCNNNNNGNNNTNNNNNNNNTNNNNTKTNNNNNNNNNNNCNNNNNNNNNNNNNNNNNNNNGNNNNNNNNNNNNNNNNTNNTNNANNTNNNGNNNNNNNNNNNNNNNANANNNNNNNNNNNNCNNNNNNNNGNNNNNGNNNNNC-NNNTNNNNNNNNNNNNNTNNNNANTNNNNNNNNNNNNNNANNNWNNNNNNNNNNNNTNNNNCNNNNANGNNNNNNCNNNNNNNANNNNNNNNNNNNNNNNNN-NNNNNNNNNNNNNNNTNNNNNNNNNNNNNNNNNNNNTNNNNNNNNGTNNNNNATNNNNNNNNNNNNNGNTNANNCGNNNTNNNNGNNNNNNNNTNANNNNNNNNNNNNNNNNNNNNNNNNNNNNCNNCNNNNNNNNNNNGNNNTGNNNNNNNNNANNNNNNNNNNNCANNNGNNANNNNNNANNNNNNNTNNNNNNNGNNNCNNNNNNNNGTANNNNNNNNNNNNNNNTNNNNNNNNNNNNNNNNNNNNGNGNNNNNNNNTNNNNNNNNNNANNNNNNNNNNNNNNGNNNNNGNNNNNNNNGNNNNTNNNNNNNGNNMGNNNNNCNNANNNNNGNNNNNNGNNNNNNNNANNNNNNNNANNNNNGNNCNNNNNNNNNNNCNNNNNNNNNNNNNNNNNNNNNNNNNNNNNNNNNNNNCNNNNGNNNNNANGANNNNNNNNNNNNNNNCTNNNNNNNNGNNNNNNNNNNNNNNNNNNNNANNNCNNNNNNNNTNAGNNTTNGNNNNNNNNNNNNNNNNNNNNCNNNNNNNNNNNNNNNNNNNNNNNNNNNNNNNCNNNNNNNNNNNNNNANNNNCNNNNNNNNNNANNNNNNNNNNNGNTNNNNNNNNTNNNNNNNCNATNNGNNNNNNNNNNNNNNNNNGNNTNNCNNNCGGTNNNNNNNNNNNNNNNNNNNNNNNCNNNCNNNNNNNNNNNNNNNNTNNCNNCNNNANNNNNNNNNNNNNNNNNNNNNNNNNNNNNANNNNNNNNTANCNNNGGNNNNNNNTNNCNNNCNGNNNNNCNGNANNGNNNAGNNNNNNNAGNNTNNGNNCNNGCNTNGTNANNNNNNNRNNNNNNNCNNNNNNNNNNGNNNTNN-GNNANNCNNNTGNAANTNTNNNNNGCNNNTNNNNNYNGGNNCNNNANNNNTNNNTNCNNNNAAANCNNNNNTNNNNATNNNACTGNNTNNNNNCNNCNNNNTNTNNNNANNNNCNNCNNNNNNNNAGNNCTGNNNNGNNNNGTANTNNNCNTGGNAGNNNNNNNNNCTGNNGNNNNCCNNNANNTNNNANNTNNNGNNNGNNNNCGNNCNGNNCNNNNNNNNNNNNNTTCNNNNTGNNNNACNGNNNNNGNNNNNNNNNNCNGCCNNNNNCNNNNNNCTNNNNNNNNCNNNGGNNNNNNNNCANNNCNGNNNNNNNTNNNCTANNNNNNGNNC-NNTNTTNNGANGNNACGNNAGNNNNTNNKNNNNNNNNNAGNNNNNTNNNNTNNNANNCNNNNNNTGNTNNNNNNNNNNANNNNANNNCNNNNNNNNANNNNTGNNNNNNNNNNNNNNNNNNGNANANNNNNNGNTNTNGGCNNNGNNTNNGNNNANNNNGGNNNNNNCANNNNNTNNNNNNNCNANTNNNNNNNNNNNCNNNTNNNNNANNNNNNNNNNNGNNNNCNNNNNTNNTNGNNNNNNNNNNNNNNNNNNGNNNNNNNNNNNNANCNCNGNCANNNNNGNTNNNNNNNNNNNNNNNNNNNNNTTNNNNNNANNNNNTNNNNNNNANNNCNNGCNNNNNNNNNNNANCNNNNNNNNNNNNNNNANNNGNNNNNNNTNNNGNNNNNNNNGNNNNNNNNNNTNNNTNNGCNNNNNATNNNNYNNAGTNNNNNCNNNNNNNNNNNNNNNNNNNNNNNNNNNNNNNNNNNNNNANNNNNNNNNNNNCNCNGNNANNNNTTNNNNNNNNTNNNNNCNNNNNANNNNNTNNNNNNNNCNANNNNNNNNGNNNNNNNNNNCNNCNTGNNNNNNNNNNNNNCNNNNNNCNCTNNANNNNNNNNNNNNCNNNNTNNNGNTGNNNNNNNNNNNNNCNNNNNNNNNTTNNNGNNNNNTNNNNNTNANNNNNNNNNNTNNNCNNNNNNNANNNNNNNTGNNNNNNANNNNSNNNNNNNGNNNNNNNNNNNNNNNNGNGNNNNNNNANTNNAGNNNNTNNTNNNANNNNNNTNNNANNGCTNNNNNNATTNNNNNTANNNNNTNNNNNNNNNNNNNNNTNNGNNNCNATNNCAANGNNANGNANNNNNNNNNNNNANNNNNNNNNTNNNNNNGGNANANNTNNNNNNNNNNTNNNNNNNNNNNNNACCANNNNNNNCNNNNNNANNNNNTNNNNNNNNCCNGNGNNNNNCNANGNNNNNNGNGNTCNNNNANNNNNNNNNNANNNNNNCNNNNNNNNNGGNNNTNANNNNGNNNGNNNNNNNNNNNNNNNNANTNNNTNCNANNNNKNNNNGNGNTNNANNNNNNNGANNNNTCNNNNGCNNNNCNNNNNANNNANNNNNNGNNGANNNNNNANNNNNNNNTNGNNNTTGNNNGNTNNNNNNCANNNGNNNNANNNNNNANNNNGNNNANNNNNNNTNTNNNNNNNNNNNNNNCNNNNNNNGNNCNNNNNNNNGNNNCGNNNTCNNNNNNNNCNNNNAATNNNNNNTNTNNNNNNNNNNGNNNNNNNNNNNNNNNANNTNNATNNNNCAANCNNNNNNNNNNNNANNNNNNNNNANNAGTNNNNNNNNNNNAGNNNNNNNNNNNNNNNCNNCNNNNNNCNNNNNNANNAANNNNNNNCNNNNNNNNNNNNNNNNNNNNNNNCNNNNCNGANNNNNNCNNNNNNNTGNNNGNNNNANNNGNNNTNNNNNNNNNNNNNNNNNNNNNNNTNNNNTNNNNCNNNCNNNGNNNNNNNNNCTNCNNNNNANNNNCANNTNNNNNNNNNNNANNNNNNNTNNNCGNCNNNNGAAGNNNGNNNNNNNNNNNNGNNNNNNNNNNNNNNNNNNNNNNNANNANNNTNNNNGNNNNGNNNNNNNNTNNNNCNNCNNNNNNNNNNNNCNNNNNNNNANNNNNNNNNNNNANNNNNNNNNTNNNNNGNNNCNNNNANNGNANGTNNNNNNNNNNGCNNNCTCNNNNNNNNNNNGNNACNNNCCNNNNCNNANNNNNNNNNTNNNNNNNNNTNNNNNNANNNNNNNNNNNNNNNNNNANNCTNNNNNNCNNCNTCYANNNNNNNNNNNGTNNCNGNCNNNCNNNCCNNNNNNGNGNNNNNCNNNNNNNGGNNNTNAANANANCNNNNTNNNNAANNNNNNNTNNCNNNNNNTNNANNNNNNNNNGTNGNNNNNNTNNNTNNNNACNNNNNNNNNNNNNNCNNNNNNANNTNNNNANANNNNNNCNNNNNTTACNNNGNNNNATNNGCNANTNNANNANGNGNNNNNNNANNNGNNNTNNGNNNNNNNNANNTGGNNTNNNNTNNNCNGNNGNNNNNNNNNNNNANTNANCAGNNNGNNGNANNTNNNNNANNGNNNNNNNNNNNNNNNNNNNNNNNNNNNNNNNNNNNNNTATNNNNCGNNNNNNNTNNTNNTNCNNNNTNNNNNNNNNNNNNNNNNNNNNNNNNNNNYNGTNCNGCANNNYNNNANNNNNGNNNCCNNNTNNNTAGNNNNNNNGTNNNGTTNNNNNNNNNNNN-WNNNNNNNANNMNNNNNNNNNNCNAANNNNNGNNNGNNNNNNNNNCGNNNNNNNNNTNNWNNNNANNNNNNNNNANANTNNNGNNNNNNNNNNNNNNNCTNNNNANNNNNNNANNANNNNNCNNNNNNNNNNNNNGNNNGNNNNNNNGCNNNNGNNNNNNNYNCNNNNTNANNANNNNNANNNNNNNNNNNNNYNNNNNCNNNNNNNNNTCAANNNNNNCNNNNNANNNNGNNNNNGNNNNNNNNNNNNANGNNNNNNNNNNANNNNNNNNNCNCNGNNNNNNNCNNNNNTTNNNNNANNANNNNCANNNNNNNNNNNNNNNNNTTNNNNNNNNCNNNNNGNNNNNNNAANNNTNNTGNNNNNNNNNNANNNNNNANNNNNNNNNNNNNNNNTNNNNNNNGNNNNNNCANNNNNNNNNNNNNNNNGNNNNNNNTANNNNNNNANNNNNNNNNNTCNNNGNNGNGNCNNNNNAGNCNNTNCNNNNGCNTNNATNNNNNNNCNNNNNNNNNNNRANTNNNNNNNNNANNNNNNNNNNNNGNTNTNNANNNNNNNNANTTANNNNNNNNCAANTNGNNNNCNNNNNNNNNTGNNNNNNNNNNNNNNNNNNNTNTNCANNNNANTNNNNNGNNCNNNNNNNNNNNNNNNNKNNNNNNCNTNNNNTTNAANNNNNNCCANNNNNNNNNNNNNANNNNTNNNTNAGNNGNNNNNNNNGNGNNNNNNNNNGNNNNNNNNCNANNNNNGNNNANANNNNNNNNA-NNNNTNNNNNNNCNNNNNGANNNNNNNNANNNANNNNNNNNNNNCTNNNNGNNNNNNNNNNNNNNNNCANANNNNNGNNNNNNNNNNNNNGNNSNNNNGNNNNNNNNNNNNGGNGNNNTATANNTNNNNNNNNNNNNNNNNNNNNNNNNNNMGNNNNNNNNNNNNNNNNNNNNNNNNNNNNNNNNNNNNNNNNNNNNNNNNNNNNNNNNNNNNNTNNNCNNNNNNNNNNNNTNNNTNGNNNNNNNNNNNNNNNNCNAANNNTNNNNNNNCCNNCGYNNNNTCNNNNNNNNNNNNANNNNNNNNNNNNCNNGNNTNNNNNNNNNGNNGNNNNNNNNNNNNGNNGYNNNNNNTNTNNNNGNNNNNCNANNNNNNNNNNNNNNNANNNNGNNNNGNNNCNNNNNGNNNANTNNNANNNNNNCNNNNNANNCNNGNNNNNNNNNGNNNNNNNGNNCNNNNNNNNNNNCNNNANNNANNNNNNNNNNNNCNTNNNNGNANNNNNNNANNNNNNNNNNNNNNNNNNNNNNNNNNCGNNCNNNNNGNNNNNNNNNNCNNNNNCNNNTNNNANNNNNNNNYNNNGNNNNNNNNCGNNNNNGNNTNTNNNNKNNNNTNNNNNTCNNNANNNNACNNNNNNNGGNNNNNNNNTNNNNNANNTAGNNNNKNNNTNNNNTNNNNNNNNNNNNNNNANNNCNNNNNNNCNNNNNNNATNTNNNNNNNNNNCTMANNNNNNNNNCNNNNNNCNNNNNNNTCNNACCNNTNNNANNNNNGGNNNNNNNNNNNNNNNAATNNNNNNNNANNNNNNNNNGNTNNNNNNNNNNNNNNGNNNNNNNNNTNNNNNTNNNNNNNANNNNNNNGGNNNCNNNNNNGANNNNNTNNNNNCNTNNANNNNNNNNNNNCNTNNNNNNNNNNNNNNNNNNNNNNNNNNNNNNNNCNNGNNNNNNNNCNNTNNNNNNNCNNNNNNNNNNNNNGNNNANNNNNNNNNCNNNNCNCNNNNCANNNNGANNNNNNNNNNNNNNNNNNNNNNNTNNNNNNNNNANNNNNNNNNNNCNNNNNNGNNNNNNNNNNNNNNNNNNNNNTNNNNNNNNCNGNANNCNNNCNNNNNNNACNNNNTNTNTNNNNTNNNNNNANNNTNNNNNNNNNNNNNCNTTNNNNNNNCNNNNNNGCNCNNNNNNNGNNNGNNNNNNCNNNNNNNGANNCNNNNNNGNNNNNNNNNNNNNNNNNCNNNTNGNNNNNNNNNNNNNNNNTNNNNNNNNNANNNNNNN-NNNNNNNNNNNGGNNACNNNGNNNCNNNNNNNGNNNNNANNGNSNNNNNNNNNTNNNNNNANNNTNNNNNNTNNNNNGNNNTANNNNNNNNNNNNNNNNNNNNNNNNNNNNNANNANNNNNNNNNNNNNCNNNNNNNNNNNNNANNNNNNNNNNNNNNNTNNNGNNNNNNNNNNNCNNNNNNNNNNNNNNNNNNNNNNNGNNNNNNCNNNNNANGNTNNNTTNNNNNNNNNNNTANNNNNRNNNCNNNNGNNNNNNNGNNANNNNNNNNTNNNNNTGCNNTNNNNNTNNNNNNNNNNGNNNTNNNNNNNGNNNNNNNNGNNNTNNNNNNNNNNNNNNNNNNNNNNNNTNNNNNNNNNNNGNNNNNNNNNNNNNNNNNNNNNNNNNGNANNNNNNNNANTNNTNNNNNNNNNNNNNNNNNNNNNTNNNNNNNNNNNNNNNCNNNNNGNNNNGNNNNNNNNNNNNNGGNNNNNNNNNNCNCNNNNNNGNNNNNNNNNNNNNANNNNNNNNTCGNNNTNNNNNNNNNNNNNNTNCNNNNNTNNNNNNNNANANNNTNNNNNNNNNNGNNGNNNNNNNNNNCNNNNNTNTNNNNNNNNCNNNNNNCRNNNNCNNNNNNANNCNNNNTTNNNNNNNGNNNNNNNANNNNNTNNNANNNNNCNNGNGNNNNTNNNNNGNGNNNNNNNYNCNGNNNNNTNNNNNNNNNCNNNNNNNNNNNNNNNNNNNNNNNGGGNCNNNNNNNNNNNNNTNNNCNNNNNNNNNNNNNNNNNNNNNNGNNTNNNCNNANNNNNNNNNNNANNNNNNCGNNNNNNNNNGANNNNANNNNNNNNNNNNNNNNNNNNNTNNTNNNNNNNNNNNNYNNNNNANCNNNNNNNNNNNNGNANNNYNNNNNNNNNNNNNNNNNNNNTNNNNNANNNNNNNNNNNNNNNNAGTNNTNNNNCNNNNNNNNCNNNNNNNNNNNNNNNNNNNNNNGNNNNNGNNNNNNNNNGANNNCNNCNNNNNNNNNNNNNNNNNNNNNNTNNNNNNNNNAANANNNNGNGGNNNNNNNNNNNNNNNNNNNNNNNNNNNGNNNNNNGNNNNCGNNNNNNNNNCNNNNANNNNNNNANNNNNNNNNNGNNNNNNTNNNNNNNNNNNNNNNNCTGNNNNNNNTNNNNNCNNNNNNNNNNNNANNNNNNNNGNNNNGNCNNNANNNNANNNNNNNNTANNNNANNNNNNNNNNNNNNGNNNNNNNNNNNNTGNGNNGNNNNCNNNNNNNNNNNNNNNNNNNNNNNNNNNNNNCNNNGNNNNNNNGNNNNNCNNNNNNNNNNNNGCNNNNNNNNNYNNNNNNNGNNNNNNNNTNNNNNNNNNNNCNNNNNGNNNTNGNANNNNNNNNNNNNNCNNNNNNNNNNNNNGNNNNNNNNNNNTNNNNNNNNCNNNNNCNNNNCNNNNNNNNNNTNNNNGANNNNCNGNNNNNNTNNNNNTNNNNNATNNGNNNNNCNNCGNNTNNNTNANNTNNCNNNNNNCCNNNGNNNGNNNNNNNNTGANGNNCNNNNNKNATNNTCNNNNNNNATCNNNNNNNNNNNNTTNNNNNNNNAANNNNNNNTNNNNTNNNNATNNNYNNNNNANNNNNNNNNNNNNGNNNNNNNNNNTNCNNNNNNTTNNNNNC-NNNNNNNNNNNANNNTNNNNNNNTNNNNNNNNNTNNNNNNTNNNNNTNANNNGGANNNNNNNNNANNNNNTNNNNNNNTNNNNTNNNNNNNNNNNNNAANNNNNNNNNNNNNNNNNNNANNNNNNNNNNCNNANNTNNGNNNNNNNNNNNNANNNTNNNNNTNNCNNNCNNNNNNNNNNNANNNNNNNNNNNACNNNCNNNNNNNTNNNNNNANNNTANNNNAGNNNNNNNNCNNNNNNTNNNNNNNTNNGNNNNNNNCNNNTNNTNNNANNNNNNNNTNNTGGNNNNNNNNNNNTNNNNNGTNNNNANNNNNNNNCNANKNNNNNNNNNNNNNNGNNNNNNNNNNNNNNNNNNANAGNNNNNNNNNNTNGNNTNNNNNNCNNNNNTCNANNNNNNNNNNANNNNNNNNNNNNNNNGGNNNNNTNNNNTNNNNNNNTNNYANNNGNNNNANNGNNGNNNNNNNNNNNNNNNNNNTCCNNNNNNNNNNNNGNNCANNTNNNANTNNTNNNNNNNNNNNGGNNNCNCCNNNNNNNANGNNTGNNNNGNNNNGNNNNNANNNNNCNNNNNNNTANNNNNNNNGNNNNNNNNTCNCNNNNANNNNANNNNNTNNNGNNNCNNNNNNNNNTCNNNNNNNNNNNNNNNNNNNNNNNNNNNNNNNNNNNNCTNNNNNNNNTCNNNNNNNNNANNNNNNGNNNNNCNNNTNNCANNTNNCNNNNTNNGNNRCNNNNNNTTNNNGNNNNNNCNGNNNNGNNNNNNNANNNNNNNNGNGANNNNNNNNNNNANNNTNNNNNNNNNNNNNNNNCNNNNNNNNNNGNNNNNNANNNNNNNNNNGNANNNNNNNNNNCNNNNNNNNNNNCNNNNGNNNNNNNNNNNANNNNNNNTNNNNNNNNNNNNNNNNNNNNRNGNNGANNNNNNNNNTNNNNNNNNNNNNNNNNNNNNNNNNNNTNNNNNNNNCNANNNNGNNNNNNNNNNANANNNCNNTNNNNNNNNNNNNNNNNNGANNNNNNNAANNNNNNNNNNNNNNNAYNNTNNNNNNNNNNANNNNNNTNNGNNNNNNNNNNNNNNNNNNNGNNNNNNNATNNNNNNNNNNANNNNNNTGNNNNCNNNNNGNNNNANNCAANNNNNNNTNANTNNNNNNNNNNNNTNNATNNNNNNCNNANNNNNNNNNNNNNTNCNNTCNNANNNNNGNCNNNNNNNNNNTNGNNTNNNNTGTNANNNNNTTNNNNNNCTNNNNNNNNCNNNNNNANANNCNNNNATTNNNNNNNNNNNNGNNNNNNNTNNNNNNNGNNNTNNNNANNNNNNNNNNANNNNNNNNNNNNCTNNGNNNNNTNCNGNNNNSTNNNNNNNNGNNNNNNNNNNNNNNNNNNNNNANNNANNNNNNNNNNNNNNNNGNNNNNNNNNNNGNNNNNTNNNNGNNNNGNNNNGNNNTNNNNNNNNTNNNNNNNCNNNNNNNNNANNTNNNANNNNNNNNGNNCNNNCNNNNNNNNANTCNNNCNNTCNCNTATGNNNNNNNNNNNNNNNNNNNNNCTNNNNNNANNNNNNNCNNNGNNNANGNNNNNCCNNNNNTNNNCNNNTGGNNNNNNNNNCNGNNNNNNNNNNNNNATTNNNNNNNNNNNNNNNNCANNNNNGNNNNNNNNNNNNATANANNNNNTNNNTNNNNNNNNNNNGNNNCNNNNNNNNNNNTANNGNNNNNNTNNNNNNNNAANGNNNNNNTNNNNNCNNNNTNNANNNNCNCNNNNNCNNNNNNNANNGNNNNNNNNNNNNNNNNNNNNTNCCGNNNNNNNCNNNNNGNNNGAATNNNNTNNNTGNNNNNTNNNNNNATNNNNNNTNNNNNNNNNNNNNNGNNNNNTNNNNNNNANNNNNNNNNTNNNNNNNNNCNNNNNNTNNNNNNNNNNNGNNNTNNNNNNTTCNNNNCNNNNNNTTANNNNNNNNNGNANNGCNNNNNNNNTANTNGNNNTANCNNNNNNNNNNNNNNNNNCNNNNNNNNNNNNNNGANNNNNNNNNGNTAGNNNNNNNNNNNNNNNNNNNNNNNNNNNNNYNNNNNNNTNANNNNNNNNGNNNNNNNNNNGTNNNNNNNNNANNNNNNNNGNANCANNNNANNNNNNTANAYNNNNNNNNCNNNNNNNNNNNNNNNNNNNNNNNNNNGNNAANNNNNNNNNNNNNNNNNNCNNGNNNNNNNNNNNNNACTNNN-NNANNNNNNNNCNNNNGANNNNCNATNNNNNNNNGANNANANNNNNGNGNGGNTNNNNANNNNNNNNNNNNANNNNNNNNNANNNNNANNNNNNNNNNANNGNNNNNNNNNNTNNNNNNGNNNNNNNNNNNNANNNNNNNNANNTNNNNNNTNNNNANANGNNNNNNNANNNNNNNNNNNNNNNANANNNNNNNNNNNNNNNNNNNNNNNNNTNNNNNNNCTNNNNNNNNCNNATNNNNNNNNNNNANGNNNNCNNNNNNNGNNTNNNNNCNNTNNNCNANNNNNAGGNNNNNNNNNNNANNNNNNNNNNCNNNNNGNCNNNCNCNNNNNNNNNTNNNNANNGNNNNNGNNNNNNNGNNNRNCNNTNNNNNNNGNNNNNTNNNNNNNNATNNNNNNNNNNTNNNGNNNNNNNNACNNNCNNNNANNCNTNNNNNNNNTNNNNNNNNNNGNNNNNNTANANNNNNNCNNNNNNNNNNNNNNNNNNAANNNNNNNTNTNNNNNNNNNNNNNNNNNNNNMNNCNNCNNGNNNNNNNNNNNNNNNNCGNNNNNNNNNNTNNGNNNNNNCNNNTNNNNNNNTNNNNANTNNNNNNNANNNNNNNNNANNNNNNCNNATNANNNNNNCGANNNNNNNNNNANNNNNNNNNCNNNNNTNNNNNNNNNNNNNNNANNNNTTNNNNCNNGNNNNNNNNNNNGCNNGNNCNNNNNCNNNNNNNNNNNNNNANNTTNNNCNNNNNNNNNNNNNNGNNN-TNANNNNNNN-NNNNNNNNNNNNNNNNNNNTNNNNNNNNNNCNNNNTCCNNNNGANCCNNNNNNNNNNNNNNNNNNNNNNCNNNNNSTNNNNGNNNNCNNGNTNNNNNCNATNNNNNNNNNTNNNCNNNNNNNNTGNGNNNNNNNNNNNNNNNNNNNTNNNNNNANNTGNNNNNNANNNNNNNNNNGNNNNNNTANN-NANNNNANNNNNNGNNNNWTNNNNNNNNNNNGNNNNNNNNCNNNNNNNNNNNNNCANTNNNNTNNNANNNNNNNNNNNNNNTGNNNNNNNANNNNNNNNGNNYTNANNNNNNNTNNNNNNNNGNGNNANNNNNNNNNNNNNNNNNNNNNGNNNNNNNNNNNTANNGNNNNNNNNNNNNNNCNNNANNNNNANNNNNCTNNGNNANNNANCNNNCNNNNNNNNNNNNNNNNNNNNTANNNANKNNNNNNNNNNNTNNNNNNNTNNNNGNCANTNNNNNNNNNNNANANNANNNYNNGAN-NTNANNCNNNNCNNGNNNCANN-NNNNNNNNCNNNNNNNNTNTNNNNNTNNGNNNNNANNATANNNTNAANNNNNANNNTNNNNNNNNNNNNNNNCNNNNANNNNNNNNNNNNNNNNANGNNNCNNNNNNNACNNCANGNGNNTNNCNNNNCNNNNNNNNNNNNNNNNNCNNNNNGNNNNNNACTNNNNNCNANNNNNGNTNNNNNNNNNNNNNANNGNTNNNNNNNNNNNNNNNTNNNNGNNNCNNNNNNNANNCNNANANGNNNNNNGNNNCNNTNNNNNCNNNNNNNNNNNNNNNNNCNNNNNNNCNNNNNNTNNNNNNNNNNNNNGNNNNNNNNANCNCNNNNNGNNNNNNNNNNTNNNNNNNNNNNNNNNNNNNNNNNCNGNNNNNNNNNNNTNNNNNNNNNNNNNNNNNNCNNNNNNNANNNNNNNCNNNCNNNNNNNNANNTNNNNNNNNNANNNNNNNCNNCNNANNNNNANNNNGNNNNNNNNNNNNNNNNNNNNNACANNNNNGNANNTTNNNNNNTCNANNNNCNNNNNNANNNNNNNNNANNNCNNNNNNNNNNNGNNCNNNNNNNNGNNANNNNNGGNNNNNNNNNNGNNNNNNNNNNNNNNNGNNNNGNNNNNNNNNNTNNNNNNANNNNNNNNNNGNNNNNNACANNNNNTTANNNNNNCNNNNNNGGNCNNNGCNNNGNNTNNCNNCTNANNNNCNGNNNNNNNCNNNNNNNNNNNNCNNNNNNNGCGNNNNNNNNNANNTNNNNTNNNTGAANNNNNNNNNNGNNANNTNNNTNNNNNNNNNNNNNNTNNNNGCNNCCNTNNNTANNNNANNNNNNNNNNCGNNCTNNNNTNTTNNNNNNGNTNNNNNNNANNANNCNNNTNNNTCNNNNNNNNNNNNNGNNNTNTNNNCNNNCNNNNNNNTNNNNTNNNNNNNNNNNNCNNNNNTNNNANTNNCNCNNNNTNANNANNNNAANRNNNNNNNNNNNNACNNNNNNGNNNANNNCNGNNNNTNNTNNNNCANANNNNAGCTNNNNNNNNNNNNNNNNNNNNANNNNNNWANNNNNNNNNNNNNGGNNCNNCNNNNNNNNNNNNTNNNNNGNNNNANCNNNNCNNANNNCNGNNANNNNNNNNCNNNNNNNNNNNNNGNNNNGNNNNNANANNNCANNTGNNNNNTNNCNNANNNNNNNNNTTNNNNRNNNNNNNNNNNNNNNNGNNNNNNNNNTNNNNNNNNNNANNNNTNNNNNNNNNNNNNNCGN-NNNNNNNNNNNNNNNNNNNNNNGNNNNNNNNNNNNNNNNNNNNNNCNNNCNNTNNGNNNNNNNNNNNGNNNNNNNTNCTNNNNNTNNNTGNNNNNNNNNTTNNNACNNNTNCNNNNNNNNNCNNNNNNNNNNNNNCNNNTNNNNNCANNAANNNNTNNNNNNANNNNNGNNNCNANNNNNNGNNNNNNNNNNNNNNNNNNNGNNNNNNNNCNNNNNGCNNNNNNNCNNNGNGNNTNNNNNNNCCNTNNNNNANNCNNGTNNGNNNNNNNANNNNNANNNNNNNCNNANNNNGNNGNNNNTNNNNNNNANNNNCGNNNNNTNNNNGNNNNNNNNANNTNNNNNNNNNNNNNNNGNNNNNNNNNNNNNNANNTGNNNNNGNNNNNCNNNGNGNNNANGNNNANNNNNGANNNANNNCNNNNNNNANNNNNGNSNNNNNNNNGGTTNNNNNCNCNNNNNNNNNNNNNNANNNNNNNNNTNNNNNNNNNGCNNGNNNNNNCNNNNTACTNSNNNTNNNNNNNNNNNNNGNCANTTNNTTNNTNNNCNNCNNGNCNANNNGTNNNNNNCNNNNNTNNNATNNN-NNNNNNTNNCGNANNNNNNNNNNNNNGNNNNNNNNNNNNNNNNNNNNNCNNNGNNANNNNNNNSNNNNTNNNNNNNNNNNNNKTNNNNGNNNCNNNNTNNGNNNNNCNGNNNNGNNNNNNNNNNNNNNNNNNNNNGANCNNNNNNNNNNNNGNNKNNNNNANNNNNNNNNNNGNNNNNAGGNNNNGTNNNNNNNNTTNNNGNNNNNRANNNNNTNNNNGNNNNNNGNNNNNANGNNNCNNNNNNNNNNNNNNNNNNCNGNANNNANNCNNNNNNNNNNNNNNNANNNTNNNNNNNNNCNNNNNNNNNCNNNNANTNNANNACANNNNNNANNAGNNNNNNNNTNNNTNNNNNNNGNNNNCGNNNNNNNCNNNNNNNNNTTNGNNNNNGNANNNACNNNNNCNNYNNNNNANNNNNNNNNNANNNNNNNTGNNGCNNNNNTNNNNAANNNNNNNNNNNNNGGNNNNNNNGNNGNNNNNANNNNNGNCNNNNNNNNNNNNTNANNNTNNNNNANCNNNNNNNKN-NTNNNNNNNNNNNNNNNNNNNNNGNCNNNNGNNNNNNNANNNNNNNNNNNNNNNNGNNNNGNGGNNNNNNTNNNNNNNNTNNNNANNNGGNGCNNNNNNNNNNANNNNNCCNNNN-NNNNANNNNNNNNNTNNNNNNNNANNCNKNNNNNANCANCNNNNNTNGNNNNNNNGNTNNNNNNNNNNNNNNANANNNGNNANNNNNNNNANNNCNNNNNNNNCTNNNNNANNNNNNNNNNGNCNNNTCNNNNNNNTNNNNNNNNANNNNNNNNNCNNNNNNNANCNNNNNNNNNNNNNRGNNTNNNNNNNNNNNNNNNATCNCANNNNGNNNNNTNTNNCNNNNGNNNNNNNNTNNNNNCNNNNNCNNNNNNNNTNNNNCNNNANTNNNNNCNNNNNNCNGANNNNNNNNANNANNNGNTNGCNNTNNNNNNNGANCNNNNNTNNNNNNNCNNGNNNNNNNNTNNNNNNNCNNNNNCTNANTNNNTNNACNNANNNNNNNNNNNNGTANNNTNNNGATNNNNNNNNNNGNNNNNNNNNNNNNNNTNCNNNCNNGNNNGNNNNNNNNNNNNNNNNNNTNNNNNNNNNNNNNNNNNNNNNNNNNNNNNNTNNNNNNNNNNNNNNNNNNNNNNNNNNNGANNNTATNNNNCNNNTNNNTNNNNANNNNNNNNNNNNNNNNGTNNCNNNNNNNNTNNNANNANNNNNNNNGNANNNGNNNNNNCGNNNNNNNNANNNNNNANCCNNNNNNNTNNNNNNNNNNNNGNANNGNNNNNAGNNNNNCNNNNCNNNNNNANGNGNANANNNNNNNNNNNNNNNNNNCNGNNTGNNNNNNNNNGCNNNRNNTNNNNCCANNCNTNNNNNNNANNNNNTNNNNGNNNNNNNNNNNNNNNNNNNCNCNNNNNATANNNNNNNNNANNNNNNNNCNNNGANNNNATTNNNCNNNNNNCNNGNNNNTNNNNNNNANTNNNTCCNNNNNNNNNNGTTANNNNGNGNNNNNGCRTNNNCNNNGNNNNNNNGNNNNNNNNGNGNAKNNNNTNNNNNGNTNNNNCNNGTNNNNNNANAGNNNNNNNNNNGTNNNNNGNANANNNNNGNNNNNNNNNTANNNNCNNNNNCNNNNANNNGNNNNNNNNANNNNAANNNNNNANNNNGNNNNNNNNTNNNNGNGTNNNNNNNNNTNNNNNNNNNNNNANNNNGNANNNNNNNNNNNTNNGNNNCNNNNNNNNNNNTNCCNTANNNNNNNNNN-NNNNNNNNNGNGAGNNNANNNNNANNNNNNNGNNNATNNNNNNNNANNNNTNNNNNNNNNGGNNNNNNCNNCNGNATNNNNNNNNNNANAWNNNNNNNNNNNGNNGNNNNNNNNNNNNNNNNNNNNNNNNNCANNNTNNNNNANNNNNNANNNNNNTANNNNGNNNNNNNNNNTNNGNNNNNNNNNNNNNNTNNNNNNNNNNNNNNNNATNTANNCNAANNNNNNNNNNCNNNNNNNNNNNNNNNNNNNGCNNASGNNGGNNNNGNNNNNNNNNCNNNNTNNNNNNNNNNNNNNCNNNTNNNNANNNNNNNNNNNNGTNNNNNNNNANNNNNNNNTTGNNNGNNNNNNGAANNNGNGTNNNNCNNNNNNNNNNNNNNNNNNNCANNNNNWTNNNNNNGNNNNNNNNNNTNNGNNANANNNNNNNNCNYNNNNNNNNNANNNNNGNNNAANNNNNNNTNNNNNNNATCTNNNNNNANNNNNNNNNNNNNNNNNGNGNNNNNNGANNNNNNNCGNNCANNNNNNNCNNNNNANNNNNNNANNNNNNNANNANNNNNNNNNNNGNCNNNTCNNNNNNNNNNNATNNNNNNNTNNNNNNNNNNNNNTNNNNNCNNNGNNCNNNNCNNNNGNNNNNNNNNANNNANNCNNNNNNNNCNNNNGCNNNNNNGNCNNNNNNCYNNNNNNNNNCNANNNNNNNNNNNNKNNNNNNNNNNANNANNNNNNACNTRNGGNNGNNNNNNNNNNNNNNANTNNNNNNNNNNNNNNNNNNNNTGNANNCNNCNNNNNGNNNNNAGNNNKNTNGNNNNGCCNTNNANNTNANNNNNNNNNNNNGNNNNANNNANNANNNNGNTTNNNNNCTNNNNANNNNCNGNNANTNNAANGTTNNCTNNNGACNNNNNCCTNNNGNNAANNNNAANANNNNNANNNNNNNNNNNACANNAANNNGTNGNTNNNNYNNNNNNGNTTNTNNCNNNCNNGNNNGAGNNNNNNNNGNNNNAAGNNCNCNNANTNNNNNNATNNGGNNNGNGNNNGNAANNNNNNTANNNNNNNNCTNGNNNTNTNNCNNNNNTNRNNNNTGGNNNAGNCNNNNANGGNNGTANNACNNNNCNGNNTNCTNGNANNNNNNCNNNNNNNNNNNRNNNCNNNNNGTNNANNTNNNWNNNNNNNNNNANTNNGANNNTNCNGNNNNGTNNTNANNNATNNNNNNNNNNNTA-TNNNNATNCNAMNGNNNNTNGNNTNNNAGTNCNCNNTNCNNNNNNANNNCNNNNNNNN-GANNNANNNNNNNNNNNNNGNCNGNNNNNACNNNNNNNNNNNTNNANNNNNNTANNNNNNNNAANNAANNNATNNNGCNTNCTGNNGNNN-AANCNNYNCNNNNTTGATGANNGANNNNNNNNNNAANNNNNNYNNNNNNNGNNNNNNNNANNNTTNNNNNNNCNANNNNNNNNNACCNTNNNNNGNNNNANNGNNCNNNNNTNNCNNCNNNNNGNCTNNNNNNNNN-ATNWNNNNNNNNANNAGNNNNNNNGNTNNNNCNNNNNGCNNNNTNNNNNCNCNNNNTNNNNTANNNNNNNNTTNANNNNNNNNNNNNNNNNNCNNNNNNNNANNNTNNGNNNNNTNNNNNNNNNNNNTNNNNGTNNNNNNNNNNNNNNCCNNNNNNNNNNNANNNATNNNNNCANNGNNNNNANNNNNCNNNNNNNANGNNNNNNNNNNNNNNNNNNNNNNNCNNNNNNNNNNNNNTNNNGNNNTANNNNNNNNTGNNNANCNNNTNNNNNNNNNNNNNGNNTNGNNNNNNNTNTNNNNANANNNNNNNGNCNNGNNTGNNNNNNNNNNNNNNNGNTNNNCANGNNNNTNNNNNNNNNGNNTGNNNNNNNGNNNNNTNNNNNNTNGANNNNNNNNNNNNNNCNTNNNNNNNNNNGNNTNNNNNNNNNNNNAANNNNNCNNNCNCNNNNNNNNNNNNNNNNNNANNGNTNNNNNNNNNNNNNCTNNGNNNNTANNTNTCNNNNNNNNNACNNGNNNNTNNNNNNNNANNCNNNNNNNANNNNGNNNNNANNNNNNNNNNTNNNNNNNNCCNAANNNGNNNNNNANNTNNNNNNNNNNNNNNNNNGNNNNNNNNNCNNNNNNNNNNNNAGNNCNNNNNNNNACNNNNNNNNNNNNNNCNNNNNNNTNNNNNNNANNNGNTNNCNNNANCANNNNNCNNNNNNTNNNTNNNNNNATGNACNNNATNNNNNNANNNNTNNNANNTNNNGNNNNNNNNTNNCNNNNTNANNNNNNNNNNTNNNNNNNTNNNNNNNNNNNNNNNAAGNNNTNTNANNNNNNCNNNNNNNNNNNNANNTNGNGNNNANNGNNNNNNNNCNNNNCNNNNNNNGNNGMNNNNNNNNNNNNNCNNNNNNNNNNNNNNNNNTNNGNNGNNNNNNNNNNNNNNNNANNNCNNNNNNNNNNNNTNNNNNCNNNNNAANCNNNNNNGNNNCNNNNNNNNNNNNGNNNNANNNNNRNNNNNNNNGNANNNTNNNNCAANNNNNNNNANNNNNNNNNTNNNNNNGNNNNANCNNNNNNNNNNNNNNNNNNTNNNNNNNNNNNNNNNNNNNNNNNNNNGNNCNNNNNNNNNTNNNNNNNNCNCNNNNNANNNNNNNNNNTNNNNNCANNNNNNNNNNNNNNNGNNNNCNNNTNCGNGANNANNNNNNNNNNNNANNNGTNNNNNNNNNTNGNNNNNNNNANNNNNGNNTTNNANNGNNANNNNNNNNNNNTNNNNNNNNNNNNNNNNNNNNNNNNNANNNNNNTNNNTGNNNNNNNNNNGNNNNNNNNTGNNNNNNNNNGNNNANNNNNNNGNGNCNNNNTNNNNNGNNNTNNNNNNNNNNNNNNNNNNNNTNNNNNNTNNNTNNNNNNGNKCNNNNNNNNNNNNNNNNNNNNCNNNNNNNNNNGNNNNGNNNNNCNNNNNNNNNNNNNNNCNNNNNNTNNNANNNNCNNANNNNNNANNNNNNNNNNNNNNNNNNNNCNNGNCNCNNNNNNNNNNCNNNNNNNNNNNNNNNNNNNNGNGNNNNANTNNTNNNNNNNGNNNNNNNNKNNNNNNTANNTANNNNNNNNNANGTNNNNNNNNNNNNANNNNNNNNNNNNNNNNNNNNNTNCNNNNNGNNNNNNNNNNNNNNNNNNNANNNNNTNNNCNNNNNNANNNNNNNNNNNNGNNNNNCNNNGNGNNNNNNNNNNNNNNNNNNNNNGNNANNNNNNNNNNTANANNNNCTNNNNCNNNNNNNNNTNNNNNNNNNNGNNNNNTNNNNNNANTNNNNNNNNNNCNANTNNNNNNNNNNNNNNNNNNNNNNNNCNNNNNNNNNNANNNNNNNNNNTNGNANNNNRNNNNNNNNNNTNNNNNNNNNNNNNNNNNCNNNNNACNNNNNCANTNNNNANNNNNNANNNNNNNNNNNNNTNNNNNCNNNNNNNNNTGNNNNNCNNNNNNNNNNNNNNGNNWNGNTNNNNGNANNNNNNGNNTNNNNTNNNTNGNNNGNNCNNGNNNCNNNTNTNNNNNNNNNNNNNNCNCANGNNCNNNNNNNCNNNNNNNNNNNNNNNNNNNNNCNNNGNNNNNNCNNNNNNNNNNNNNNNCNNANGCNNNNNNNGNNGNANNNNGNATNNNNNCANNNNNNNNNNNNNNNNNNNNNNNNNNNTNNNNCNNNNNNNANNNNNNNNANNNNNNNTNNNNNNGNNNNNMNNTNANNNNNNNNCNCGNNNNNNNNNNNNCNNCNNNCNNNCNNNNNNNNNNNNNNNNGNNNNNNNNNNNNNNNNNNNNNNNNNTTNNTNNNNNNNATNNNNNNNNGNNNANNNNNNNNNANNGGGNNNTNNNNNNNCNNNNNNNNTNNNNNGNNTNNNNNNNGTANNNNNNNNNNAATNNNNGNNGNNNNNCNNNCNCNNNNNNNNNNTCNNTNNNGCANNNNGNNNGTNTNNNNNNNNACNNNNNNNNNANNNNNANGNNNANNACNANNNNNNNNNNNGNNNNNNNNNNNNNNNGNGNNNNNNNCNNNGNNNNNNNNNNGNANANNNCNTNNGNCNNNNNNNNNNNNNNANMNNNNNNNNNNNNNNNGNNNNNTNTCNNNNNNNNGNANNNNTNNNNNNCNNNNNTNNNNNNANNNNNGNNNNNGNNNNNNNNNNNNNNNNNNNNNANGNNNNTNNNNCNNGNNNNNNTNNNANNANNNTNNNNNNTANCNNNNTGNNNNNNANNYNNNNNNANNNNNNNNNNNNNNNNNNTNNNNNANNNNNNCNNNNNNNNNNNTNNNNNNNNNNNNNNNNNNNNNNGNNNNNNNNNNNNNNNNCNNNNNNNNNNNNNNNNNCNGNNNNNNNNTNNNNTNNNNANNGNNNNNNNNNNNNCNNNNANNNNGNNNNNCAGNNNNNNNNNNNNNNNNNNNNNNNNNNCNNNNNNNGNNNNNNNTNNNNNTNNNANNNNNNNNNNNNNNANGNGNNNNNNGGNNNNNNANNNNNNNTNNGANNNNNNNGNNNNNNNNNNNNNNANTNNNNNNNNGANNNNNNNNNT-NNNNNNNNNTNNNNNNNNNNANNNNANNNNNNNNNNNNNNNNNNNNNNNANNNNNNNNNNANNNNNNNNNNNCNNNNNNNNNNNNTNNNCNNGNNNNNGNANNNANTNNNNNNNNAGCNNNNNNNANNGNNNNNNNNNNNNGANNNNNNNGNGNTNNNNNNANNNGNNNNNNNGNNNNNNNNNNCNNNNNNNNANNNNNNNGNNNNNNNNNNNNNNNNNNNNNNNANNNNNNNNNNNNNNNNNNNNNNNNNNNAANNNNNNNGNNCNNNNNNNNNNNNTANNNNNNNNNNGNTNNGNNCTNNNNNNNNTNNA-NNNNNNNNNNNNNNNNNNNNNNNNNNANNNNNNANCYNNNCNNNNNNCNGNNCNNNNNNNNNNNNNNNTNNNNNNNNNNNNNNNNNNGNNNNNNGNNNNNNNNNNNNTNNNCNTNNNNNNNANNNNNTNNNNNNNNNCNNNNTNTNNGNGNNNNNNNNCNNNNGTNNNCNNNNNNNNNNNANNNNANNTNNNNNCNNNNNNNNNNNGNNNCNNNNNNNNNNNNNNNNTNNNNNNANGNNNNNNNNNNGNANNTTNNNNNANNANNNNNNNNNNNNNNNTNNNANNNNNNNNNNNNSNNANNTNNNNNCNNNNNTANNNNNNNNNNNNNNNNNNNNNAACNANNNN-GNTNNNNNNNNNNNN-NNATNNNNNNNNNNNNNNNCNNNNTNNNNCNNNANNNNNNNNNNGNNNNNNNNNATNNNNNNNANNNNNNNNNNNNCNTNNNNNNNNNNNNNGNNNNNNNNNNNTNNNNCNNNGNNNNNNNNNNNNNNNNNNGNNANANNNNTGNNNNTNNNNNNNNNNNNNNNNNCANNNNNNNNNNNNCNNNNNNTNNNGNNNCNNATNNNNNNNANNGNMRNNNNNNNNNNNNNNANTNNANNNNNNNNNNNNNGNNNNNCNNNNNNGNGNNNNNNNCNNNNNNTNNNNNNNNNNNANNNNNNNNNNNNNNNNNNTNNNNCNNNNNACNNNNNNANNNNNNANNNNNNTGNNNNNNNNNAANTNNNNNNNNNNNNNNANNNNNNAANNNNNNNNNNNANNNNNNNNNNNNNNNKNNNNNNNNNNNNNNNNNNNTNNNNNANNCCNNNGNNNNNNNGNNNNGNNNNNNGNNNNNNNNC-NNNNNNNNNNNCGNNNNKNTNNNNNNNNNNANNNNNNNNNNNNGNGGNNCNNANNNNNNNNNNNNNNNANNANCTGNNNNNNNNNNNNNNNNNNNNCNNNNNNNNNNNNNNNNNNNNNNNNNNNNNNNNNNNNNNNNNNNNNNNNNNNNNNNNNNNNTNNNTNCNNNNNTTNNNNNNNNNNGNWNNNNNNNNNNNNNNNNNNNNNNNNNNNNNNNNTGANNNNNNNANANNNTNCNTNGNNNNNNNTNNCNNNCANTNNNGANNNNNNNANANNNNNANNNNNNNNNNNNNNGNNNTGNCNNNCNNNNNNNNTNNNNCNCTNNTNNNGNNNANNNNNCNNNNNNNNNNTCNNNCNNNANNCNNNNNNANANATANNACTTNGNNNNNNANNNNNNNNNNNNNNNNNTNNNNCGNCNGNNNNTNNNANNNNNGNCYNNNANNNNNNNGNNNTGNNNNANCTNNNNCNNATNNNNGNNNNNNANCNNNNNNCNNNNNGNNNNNNNCCNTGGNAGNNANNTNTNNGNNNNNNTCNNTTNNNN-NNNNNNNNNGNNNNNNNNGNCNNNNNNNNNNNATNNANNNNNNNCNNNNNNCCANNNNNNNNNNNTNNNGNNGNNNNCTNNNTANNNRNNNNNNGNGNNNNNNNGYNNNNNNNNNNNNNNNNNNNNNNNNTNCGNNNNNNNNNNNNNNNNNNTNNNNNNGNGNNNNNTNNNTGNNNNNNNANNNNNNNNNNNNNNNNNNNNTNNNNNNNCNNNNNNNCATNNNTNGNNNNNNNCCNCNGNNTNCGNNNNCNNNNNANNNNNNCNCTNTMCNNNCGNANNNNGNNNNCTNNNNNNNNNNNNTANNNNNNCNNNNNNNCNNNNNNNNNNGNNNNNNNNNNGNNNNNNTCNNNNGCNNNNNNNNGACNNTCNTNNNNNNNNNNNNNNANNCNTTNNCNNNGNGNCNNAACCCTNANANNNNATGCNNCNNNGANNTNCGNGNNNNNNNGNAGNNANGTNTNANNCNTANNTNNNNNNCNCNANTNNGNNGGNNNNGANNNNTGNCNNANNGNNNTCNAANAANNGTNNGNCTTNNNNNNGNNNANCNNNNNTNNNNNNNNGNNNTNNCNNNNNNTGNNNNNCAGANTNNNGGNNNNCNNANNNNGANNNNNNNNNCNNNNNNCNCNNCNGNNTNNNNNNNKNNNANNNNNNANNNNNNNNGNNACCNNGCNNNCNNNGNGATNGTNCNTNNNNNNCCAGNNNNNNNNNNNRNNNGNNNNNGNNNNNNNNNNNNNNNNNNGNTNNNGGNNNAGNNNNNNCTNNNNNNTNNGNGNNANNGNNNANATNNNNTNNNNCNNNAGNNNNNNNNNANNNNNNNNNNNNNTATNNNNANNNNNNNACNNNNNNNNNNNNNGNNNNNNNNNNNANGNNNRNNNNNNCNNNNNNNCNNTCNAATNNNNNNNNNNATGANNNNNNNNNNNNNTNNNANNNANGNNNNNNNNNNNNGANNNGNTNCNNNNNNCNNANNNNNCNNNGNNNNNNNNNNNNNNNNNCNAAANNNNNNNNTNNNNNNTNNNNNNNNNNNNNNNNNNNNTNNNANNNNANNTNNNNNNNNNNATNNNNNNNNNNNGNNNNNNANNNNNNTTNNANNNNNNNNANTNNTNNNNNNNNGTNNANNNNNNNNNNNNNCNNCNTNNNCNNCANNNNNYNNNNNNNGNNNNCNNNNNNCNNNNNTNNNNNNNANNNNNNNNNNNNNNNNNNNNNNNNNNNNANNNTNNNNN-NNANNNNNNNNNNNTNNNGTNNGNNNGTNNNANNNNACNNNANNNNANNNNNNNNNNNNNNNGTNNNNNNGNNNCNANNNNNGNNNNNNNNCNNNNNANNGNTNGNNNNNGNNNNNTNNNNNNNNNNNTNGNNNGNNNNNNNNANNNANNNNNGNTNNNNANNNNNNNNNNNNNNNGNNNNNNNNNNNNNNNNNNNNNNCNGNNNNNNNNNNNNNNNNNNANNANNNNNNCTNACNNNGNNNNNNTNTNNNCNNNNNTNNTANNTCANCNNNNNTNNNNGNNTNNNNNACNNNCNNNNNNNNACNNNNGNNNCNNNCNNNTNNNCNNNNGNNNNCNTNGNNNNNTNNNNNNCANTNNNNYNNNNNNNNGANNNNNRNNNNNNNNNNANNCNACNNNCCCGNNGNANNANRNNCNNANNNNNNNNNANNNNNNNNNCNNNAGNNNNNNANNNNNNNGNNNNNNTNNNNNCNGANNANNANNYNNNNNANTNNGNNNNANNNGTNNCNCNNNNNNNNNNNNNNNTNNNGNNNNNNNNNNNNNNNNNNNNNNNNNNNNNNNNNNNNNNNNGNNNNNNNNNNNNNNNNNNNNNNNNNNNNNNTNNNNNNNNNNNNNNNNNNNNNNNNNNANNAGGNNNGNNNNNNTNNNNNCNNNNNNNCNNNNGNNNNNNNNNNNNNANNNNNNYNNNNGNTNNNNNNNNNANTNGNNNTANNNNNNNNNNTANNNNNNNNTNNNNNNNNNNNNNTTTNNNNNNNNNNNNNNNNNCNNNNNTNNNTNCNNNGNNNNNNNNNNGNNCNNNNNNNNGNNNCNNNYNNNNCNCNNNNNNNNNNNNNNNNNNNNMCNGNNNANCNNCNNGNNNNNNNNGGGNNNCNNNNNNNNNNNNNNANNNNNCNNCNNNNGNNNNGNNNGNNCNNNTNNNNNNNGNNNNNNNNNNNNNNNNNNYNNANNNNNNNNNNNNNCNNNNNNNNNNANNNNNNNNNTNNNNNCNNNNNNNCGNNGGNANNNNNCNANNNNNNNNGNNNNGNNNNNGTNNACNNNNNTNNNNNCCNNNNNTNNNNNNNNNNNNNNNSNN
campy             NTNANNCTNNNCNNCNNNGNNNGNANNNTGNNNNNNTNNNANNANNANNNNCCNNANNAGNNCNNNNGGNNNNTGCNNNNNNGANNNNNNNNCNNNNCNNTNANNGNTNNNNNNNYNNNTAGNNNNNNNNNNNNNNNGTNNNNANTTNNNNCNTNNGNNNNNRNNNNNNYNNNGNNGNGNNNNNNNNNCNNTNANGNNNNTCNGNNGTNNTNNNNNANTGNNNNNNGTANTGNNATANANNCNCTNNNNNGNNANCACGNNTNNCNANNNNNNNNNNCNNN-NNNNNNNGNNTNNANNNNNYNNCTANNNNNNNNGNNNTNNNNNACNNGNNNNNNNTTNNNNNNCNNNNNANNNNGNNNCNTNANNNNNNNCNTNNTCNANCCNN-NNNCCTNTNNNNANNNTNNNNNNCNTNANNNNCNNNNANNNNNGANCNNNTCTNANNGNNNNNNNNNNNNACGTNNNNNNNCYNNNNNNNCCN-NNTNNNANAGNNNNTNNNNGNCNNNANGNNTACNNNCCCNNGGNNNNNNNNNNNNNNNNTNCNNNTNNGNNNNNCGNNNCCNNNANGTNTNNRNNAANNNGNACNANCNNNNNNNNNNNNNGNNTANNN-ACNNGNNNNNGNANNNNNAATNNGNNGANNCNGGNNNNNNACNNNANNNNNNNTNAANTANNTNNNNNNNNCTNNNCNTNNNNGNNANNN-NNNNNGNNSNCNNNNNNAANNTANNNNNNNNNNNNNNNTNNNNNNNTNNNNCNNGGNNNNNNGANNTNCNNNNNCANNYNNCNNTNTNNTNTNGNNNANACCCTNGTNNNNANTNANGANNGNNNNTNNCTNNNCNGNNATNNGNNNNANTGNNNTNACTGGANNNNNANAKNNNNGGNNGNNNGAAANR-ANNNGNNNNACTNNNNGNNNGNNNNNANNGNNNNNAGNGNNNNANNNCCNGNTGNNNNNNNNAGNNNCNNNANNNNTNNGNNCNNNNNNNAANTNNCTNNAGNNGNCNCNTNNNGNNNNNNANNNNNNNNNNNCNNTNNNNNNGGCATNGNNNCAAGGNNNNNTNNANCNNNNNNNNNNNNTNNGNNNNNANNNNGNNGNCNANNNGNNNNNNANGNNNNNNNANNNTNNNNNNNNNNNNNNNNNANAGNNNNANNNNNGNANNNNNNNNANNNNNNNANNNNNNNNNGNNNTNNNANNNNNGNNNCNNNTNNNNNACCNNNCNNCNNNNNNNNNNNTNNNNNCNACNNTNNNNNNNNNNNNNTNNNNNNNNNGGNNNNNNNNNNNNANNNTNNNNNNNNNNNNNNNNANNCNANNGCNNAGGNNNANNNCANNNCNNNNNNNNNNNNNNNNNGNNNNCNANN-ANTNNNNGYNANNCNNNNNNNNNNCNTNAAAANANNGNTNNAGNNNAANTTNGNNNNNCNNCGNNCNAGNNNGNNMNKNNNCNNNNCCANNCNCNNNNNNNCNCNNNGNNTNANNNNNTNCNNGTNNNNNNNGGTNNTNNNNNNGNNNNNANCGTANANNGTNTNAGNCATNNNNTNNNNNTTANNNNNNKCNNNGNNGNNNGNNNNCNGTNNNTNNNNNTNNNNNNNANANNNNCGNNNNNNNNTANNGNNTNCCNANNKNNNNCNCNNANNNNNNNCNTGNNGNNNNNNNNNTANNANTNANTCNACCNNNCNNNNNNNNNGNGTNNANNNANNGNNCAAACNNNCNNNCTNATNNNNNNNNNCCNNCNANANGCTNNNACGNNNCNNNNNNNNCACNNNNNNNNANNNNNNNNNNNNNANNNNNTNGTNNNNNNNNRCNCNNNNNNNCAACGNNNNACNNNANCCRNNNNTNNNGNNNNNNNNNNNNNCNNNNNNCNNNNGNNNNNNGNNNNNNNCNNNTNNNNNNNNNNTNNNNNNNNGNNNNNNNNNNNNNGANNNNNTNTNNNNCNNNNNNNNNNTATNCNNNNCACNCNNNTGNNNNNCNNNNCNNNNNTNTNGNGNNGNCGNNGNNTNNNNNNNNNNTNNTGNNCNCNNNNNNTGANNNNGTATNNANNNNANTGNCNNTNNNNNNATTNTTNNNNNNNGGNNNNCNNNNNGAANNNNNNAANTNNNNNNCTANNCGNGNNNNNANNGNGGNNGNNNNGNGNNNCNTTNNCNNNCNNNANANANNCNNNNGNCTNCNNNNTCNNNNNNANANNKNNGNACGNNNCNN-NCNNNNN-NANNNNCNNNGGNNCNNACNNNANNNNTNNAAGNNNTNTNNNCNNNTNNNNAGANNCNNNNNNNANNTNNTNNNTNNN-NNTNTGNCNATNTNNNNNNNNNNNNGNNNTGNGNNNTNTCNTGNNTGNNNTGGACNNNNNNCANCNCCACCNNNNNNNNNCNCNNNNNNNANCNNNNNNNNNNTNTNNNNNNCNNTNNNNGNNNNNNNNNGNANNNCNNCNNNNNNCNNANNNNNNNCNNNNNANTTNCNNNNNNNNNANNNCNNACGNGNGNNANNNNNGNCNTNNNNNGTNNNNNTNNNNNGNTGNNNNNNNNNNNANNNNNNNNWNNNNNNNNTNNNNNNNNCANNNNNNNNNNNNNNNNTNNNNCNNNNNNNATNTGNNNNNNNGTNNNNNATGNNNNNGNNNNNCNCNNNNANGNNNNNNNNNNNNNNNGNGNNNNNNNNNNNNNNNNNNNNNNNNNNNNNNNNNNGGGCANANCNCCNNTNNNNNNNNNNNGCNNNNNNNNNGNNNKCNNGNNNNNANNAC-NNANNNANNNNNCNNANNANNNNNNGNNNNNCGNNNNNNYNNCGNGNNCNNNGNANNCTCNNGCNTTTNCCNCNNNNNNACGTNTNNNN-NTNNNNNNNNNNNAAANNGNAANCNNTGNNNNANNNNCNTNCTNNGGNGNANGAGTNTNNNNNNNTNANGNNNNNCNNCNCNTTNAGCNGANCNNANTTAANGNGNCNNTNTNNNNNNNNNNNNNANNNNNNGAGNNNNTNNNANCNANTANNTNNCNNANANNNANGCNGANNNNACNCNTNNANCNTNGNGNNANANCGTNCNAGNNCAANNNNNTNCANNNCGNNTCNNNCNCCTNANGNNNTCNNNNNNNTNNCNNNNNNNTGNNNNTNCNGNCNNGTTTTNANGNNTNNCTNNTNCNNNNACANGTNGGNYNNAANANNCNGNNANNWNNNGNNNATGNNNGNNTCNNNNGCCNNTANNNAAANNGNNACNGNNCNNNNGNCANCTNNNNNTCATNNNNGNCNGNNAANNGCGCCNNCACNNNCACGGNNTNTNNNNNANNNNCNGNTNACNGNNTNANNGTNTNNGNACNNNANTNNNNNNGNNANNTNNGTNCCNNTANNNNNTNNRNNNCNCTNCGNCNNNCNGGNNNNMNNNTNTCNGNNGNNCNTNNNNNCNNGNTTNNNNCGNNGANNCNNNNNCNNCNTNGNTRNNANNACNNTNNANGCTANCGNNNCNRNGCCGNNNTNNNANGNNNNGNNNANNANNCNNNNNNTNNANTNNNGCGNNNGTNNNCNNANGNNNTCNNNTNNNNCNT-TANNNNNANNANNGNCNNNNNNCNGNCNNTNNNTNATNGAAGNTNNNNNNCNNNNTATNTNNGNNNCCNCNCCGGNANNNNNNNNCNNNNCANNNGNNGGNNTGNTGCTTGNNNNNTNNGTAGNCNNNNNNNNNNCCNCNGCTTNAANNNNNGNGNGNNNNATNNNTNNTTTTNCNNTNNNAGANNNCNNNGNGARANNNGNGNGANGNCNNTTNATANGNCYTCAANNNCNNANTGNCATNGAGANNCNNANNGNGNNNNGTCNNTNCANCGNNANANACGNACNNNNNNNNCNTTNNNNNCNGNGCNANGNTNTANTTGNTCGNANNGGNNNGNNTTNNNNTNNNNCANNTGNARANNAAGNNANNNNNNGNANNNNGNNNCGNCAGNNCNNNNNGNNNCAGNNNANTNNACATNCNCGGNNNNNNTATNGNGTNNGCNCNCANNCANNNANCNCNNNNNNNAG-NNAAGANGNNNANYNNANNATNCNNNTAAGN-NNGNGCCARTCRTCATAAAARCCTTTCACGNCWTTATCGATAAATGCTYGTGCSCACTTTAAAGGTAGATATGGGWTCCCCTGGTAACGCAAAATCTGTCNCAYAACTCTCCRNCAGTCAACTGGACGCAGCAGTTGNACAGYGGTTAGAANGTCGACATCGGTAYGCRAYACCATGCGCAAAAGGTTAAGAGTCTTTWCCAACTTAGCNCNMACATCGGGTGGTGNACGACTTAAGGAAGACAANGTGGAATACTTGGCTATAGCGCTCACGTCGGGGAGTGATCCGTGGGNTGCATCCCGNGTCGTCG-GCAATCGCG-GGAAAAACTGCACTCMCYAAAAATTTAKAGCCGAANGCTACAACTANTGGTTCTCCAAGTTGCGGCAAACGAAGTTAGGTGTCACGAGCGATTCCGTGATGCGGATGATGGAAAGGTGCAC-AAAAAGGATCGATTCGTAACGAATAAGTCAGGCTGCGTAAATATACCTGGTTAYGAGAAATTCGC-GATT-ATATCKGTA-CATGCCTGACAGCTTGTWCC-ATTTGGCCCGGAATCYAACGYTNAGAGCATGYCGGGTGTGTTAGGTCGNNNNNCANNNNNCNTNATNNNNNNANNNNNNCNANNNTNNNNNNNNNNCNNGNNNNNGNANNNNNCNNTNNANNNCNNNANNNNNNTNNNNNCNNNCNACGANNNNNNNNNTNNGNCNNTCANTNNNNNNNNGNNNANCNNTNNNNNNNANCNNNNANNAGNTNNNTNTNNCTNNNCTNNNNNNTNGNN-NNNTCNNANANN-NCNNNCNNNNNNNANNNNNNNNNNNNGNNNNNNNGNCNGANTTNNNTNNNNNCGNAGCNNNNGCNNNNNCNNNNNNNNNNNTNNNANGGTNTNNNNCNNNNNNTNNNNNTTNNTNTNNNNNNANNNNTNNNNNNNGNNNTNNGNNNNNNGNNGNTNNNNTNNNNNNANNCNTGNNNANNNANNNTTCGNNNNNGNCNNCNGNTNNNNNNTNNGTAAGNNNNNNCNNNNCNN-NNNNAGNCNNTNCNNNNNANNNTNCNANTTNNNNNGCNNCNCNNNNNNTNTNSNGCNTNYTNCNNGGNNKNNGNNNCNNAANNNCNNNNNNNANNNNNANNNNCNNNANNNNCANNCNGNGNNNANNNNNCNNNNNTNGNNNNNNNNNNNNGNNNCNNNNGNNNNNCNNNNNNNNNNNCNNNGNNNNNNNNNNGNNNNNNNTNNNNNNNNNNNNNNNNNNTNNNNNNNANNGNNNNNGCNNNNNCNNNNNNNNCNNNNGNNNTAGNNANNNCNNNNTNNNANNNNNCANATNNNNCNNNNNNNNNNNNNNGCNNNTNNNNGNNNNTNNNNNNNNNNGGTANNNNNNNNNTNNGNNTGNNNNNNNNNNNGNNTNNNNNNTGNNGNCNNANGNNTNNCNNGNNTNGTNNNNNNNNNNNNNANNTNNANTNNCNTTNNTCNGNNACNNNTGNCNNNNNNNNANNCNNNNNNNNGTNTNNNNNNNCNNNTNNNNNNNNNNNNANNNGNTNNNNANNNNNGNNCNNNNCCNNNNNNTNNNN-ANNANNNNNGGTNNNNNNNGNNNCNNNNNGNTTTNNNNNNNNACNNNNYNNNGNNNNNNNNNNNNANNNNNNGCANNNNNNNTNNCTNGWANNNNNNGTCCNNNCNCAACNNNNNNNNNNCNTNNNNNNANNNNCNTTNNNANNNTCNNNGNNNTNGGNGNNANCTNNNNNNTTNNNNNNNCCNNNNANTNGNAAANNCNCNNNNGNNNNTANNGCNNNTNSNTTNNNGNNNNNNTNNNNNNNNNNANNNTNNANNNNANNANNNNTNNNRNNNNNNTNNNNNTCTNANNN-NTNACNNANNNNGNNNNNNNNNNNNNNNCGNNNNNNNTGNNNNNGNNGCNNCNNNNNNANNTNNNCNNNNCNCTNNNNNNCANNNNGNNNNNNNNNGGNGNNNNNNNNNTNTANNNNNNNNNTNNNTNNNGNNNNANGNNNNNANNNNNNNCNNNNNCNNGNTNNTNNNAYGGNNGNNCNNGTTNNANNNANNCNCNGCNNTNANNNNNCNNANNNTANNNANNNTGNNTNNNANNGTNNNNNNTNNNNNNNNGAANNNGNAGNNTNNNNNNGTNCNCGNNNNGNNNANNNNNTTCNCNNNNCNNNGNNCANGCNNTNNNNNNNNTNNNNGNNACNGNCNNNNANGNNNNNRCNNNGNTCNTNTGNNANNNGNNNNCTNNGANNGNNNNNNTNNCGNTNNNNNNNNTNNNAANGNNACNNNNNNNTNCCACGNAGNNNCGNGNNCNNNNCTNNATNNGNACNNGNCTANTNYANGYNNNNGTANNNNNNANANNNNNNNNTANNCGNNRGNNNNGNNNNYNNNNNNNNGNANNNNTCTNNNNNNTNNNTNCNNNNCNTGAANNCNNNNNNGNNNNNGNTTNNNGNACNNNNNNNANTNGTANGGCNANNCNNNNANGRTNWNATNNNNNTNNTANNNGNNGNNANNNTNNTGNNNNNGNNNNNNNAATNNCANNNNTNTNNCGNNNNNNNANANTNNYCGNNCGNNNGNCTTNNNNNNNNNNGGNNNNACNNCNTNNANNNNANNANNNNGNNANNNNNNNNAGGGNNNNNNCNNTNNYNTNCCNTNNNNNRNNNNTNGNANNNNNNGCGNATTNNNTRTCCNNNNNNNTCTNGCNGNNNNNNNNTGNANNTTNGNTNAGNNNNNNNCGTACNCTNCNNTNNAANGANTNCNGNANCNNNNNNNTTNNNNTNNNNACGNNNNNNCNCRCNNNGNNNTNTNNNTNNNGNCNGCANNNNNGNNTAAANNNNNNNNNNNANNNGNGNNNNCNNNNNANNGGNNNTGCNNANNNTAANTANNNNNGNNNNANNNCATNCNCNNNNNNNANNTNNNNNNNCNNNGNANNNNCGNNNTNNNNNGNNNNCNCGNNCNNNTNTNANNCNNNNNGNANNNN-GANNNNNNNNNNNNTNTNNTGNNNNACNNANCNNNANNNNNNANANCNNNNTGNNNNTNNANNNNTNNTNNTGNNNNNACNTNNNNNNNTTNNNTNNNNNTNNNNNNNNNNNNNNNNNNNTTNNTGTNNNCCANNNNNNNGNNANNNNNNCGGNTNNTANNNANNNNCGNGNANNNNNNNNNNNNNTANNTNGCGNNRTANCNNNTGNCNNNGCGNNNNNNTNCNNTGATNNNNGNNGNNNNANNNANNNNACNNNCTNNNNN-NNNANACTNTCTCCGTNNNCNNNGATNNNNTGNTNNNNNGNANNNNNNANNNNNNGNGNNNNNNNNGNNNCNGNNNNNNNTCNNACMNNNNNANCCNTNNANCANNNANANNANNNNNNNNNNNNNNNNNANGANGTCNNCTNNNCNANNATTNAGNNNNNGNNCCTNNAANGNGNANGNNNNNACNNNNGNNNNNNCCNNCNNNNNNNNNCNAANGANGNNTNNNCNNNNANGNNAN-NNTANNNCNNNAANGNNANNNNNGCNNNNNNNTNNNNTNNNNNGANAANNGNCNNNNNNNNNNNNNCNNNANNNANNNACNNNNNANNNNNNNGNNTNTNTGANGNNCGNNNNNNNGNNNTNANNNCNTNCNNNNNCNNGANNNNNNNNNNNNGNNNATAGNCTCNNNNGNGNNNNNNNNNANNANCNATGNNTNNNNCCNNGANNNNNNGNCNNTNNNNNNANNNNCNGNCNTGNCNNNNNNNNNCGNANCNNNNNCNTNNCNNNNNTNNNCNNNTNTNNTCNNNGNTNNNCNCNNANNANNNTNNNGNNNGRNTNNNTNCNNNTNNNNCNNGNNANNNNNNNNTNNNNNNNNGNNNNTTNNNNNNNACNCNNNNNNNNNCNTNCNNNNNNNNNNANNGNNNANNNNNNNANNNACNNGCNNNGNCNNNNNNANCNNNNNNNGNNNNNNNTCGNNGNNTNNNNNNRNCNNCNNNNGNNNNCGNNGTNNNTNNNNRTNGNNNTNNNTNGNNANNNNNGTNNANNNNTNANNNCNNCNNNNNNNNNNNNGNNNCTNCNGNNNANNNNNNNGCNANTNGNNNGNNNTANATANGNNNNNNNNNNNNCTGNNNNNNANANNNCNTNNGNTTNNCNANGNNGNNNTNTNNGNGNNCNGNANATNNNANNCNGNGGNGTTAGNNNNNNNGGANNNNGNNNNNNNGNNNNANNGANNNNCCNNANNNNNNNNNNNANCTNNANNTNNNNNNNNNNNNNNNGNGNNANGNNNNCNNGNNNNGNCNNNNNACNNAANNGNNTNNGNGNNNNNTNNNCNANNNNNNYNNNNANNANNNNNNANNNGNNNNTNNANNNNNNNNNNNNNNNNNNNNNGNNNNNGNACCTTCNNTGNNNNTNNNNTNNNNNNNTNNGNTACTNCANNNANNNNGNNNCNTNCNNNCCACNNNNNNNGNCNNNGANNNNTCNNNNGNNNNATTNNNNNNNNNNNANAANCNNNNNNNTNNNNNNNCANNNCNNGGGNNNTNNNATNCNNNNNNNNTNNNNGNNGNNTNNNNNNNNANTNNNNNACNMNNGNNTNNNNNAANGNNNNNGCCNNNNNNNTNNNNGNNANNNNNNCCNNNGCNTNGNNTNNCNNNNGNGNNMNNNNNNGNNGGTTNNAANTTNNNNWTANGNCNNNNNNCGNNNNNNCGNNNNTTNCNNTANNNNNNNNTNNNNGNTNAAANNNNACANNCANNTNANNNNANNNGNNNNNNGNNNNNNNTNNAGCNGNNNTGNNNNNNNCNTNNANNNNANNNGCACTTNANNNTNNNCNNNTNNNNNNNGNNNTNNCTNNNCGNNNTNGNNNNNNNANNNNNNTNNNANANNNNTGNGNNNNNNANNTNNNNNNNNNNNNNNNRNNNNNNNAAGNNNNNNANANTNAGGNCANNNNNACCNNNNNTNNNNNTCNNNNAANNNNNNNRNNGTNNANNNMNNNNANNNNNNNNNNANTNNNNNNTCGNNNNNCCNNNCNTNCTNNNNNTNNNNNNNTNNNTNNNNGCNATNNNANGNTCCGNNTNNNNNNGTYNNTTGNNNNNNTNNCKNNNNAGNNNNNNNNNNTNYNNNNCNNNNNNNTNNNNNNCCNGNNNNGNNANNGTNNNNGGCACTNNTNNNCNNNNNNMCGNNTNNGNNNNNTTNAGNTGNGNNNNNNGNTATTNANGNNNNGNGNNNNNNNANATNNGNNNNNNNNNCNNTANT-GNNNNTCNNNNNNNNGNNCTAYNCNNTNNCTNTGGNGANNANNTNNNCNTNNNNANNNCNGNTANCNNNANNANTNNNNAGTGNNNNCNAANTNANACTNGNNKNTNNTNNNNTNNGNNNNNNNANNNYCNTCGTTCNNNCCNGNNNNNNNGCNNNANNNNAGCCCNNNCNCNTNNNGNNNNNNNTNNNARCANNNNANNTNNACGNYNNAGGNNANGNNTNNYTCCTNNTNNNNNANGGNNGNNNNTKGNNTTTNNNNGTNANNGNNNTN-NANTTNNTNTNTNNNNCNAANGNNGNCCNNTNAGNTNGCNGAAGTCNNCNTCANCNNNTNNCCNNCGCCANNNNNNNGNNNTNANNNACNNNCGNNTANNANNNNNNNGNNTTNNTNGNNGNNNACNGNGGNCNTTNCGNNNNNTCGTNTNNNNTCNNNTGNGNNATNNWNTNNTTNNNNNGNNNNNNNNNANGTNNNNNNNNNNNNNCNNTA-NNCANNCNNGNANANNNNGTATGANNNNNCNGNCNNGNNNNNTNNNTNACNGNCANANNNATNNANNNCNNNGNCNNANNANNNGNCANANTNNNNATGGNGCTNCCNNNNNNNCTCNNNTATNNNNNNNACNNANNTNTNNNNTNTANAGCNNNGGANTNNNANNNNNNNNCNNNNNCNNNTNTNNNNTNNACGNNNNNTNNNNCCNNNNNGNCNNANNNNNNGNNNNANNNGNNNCNNANNNGNNNNTCGNNTNNNTNNCNNCNNCCCNNNANNAGNNCANNNTTNNNAMNNNGGNNNGNNNTCGNNANNCNNATTTTNNCNGANTGNNNCNNNGNNNNGT-GNTNGYNNKCNYNNANANNTATNTANNGNNATNNNNKTNGNNCNAGNNNNCGNNCNGNATNYATNTTANNATACNATGTNCGTANNCNNATNNANATCNNCCNGGGACANCTAGNNANWNNGNNTNCNANNNNANCTCTNTCCNCNANNNGTTGNNNNNCAAAGNCTNANCNCNGANNNNAANNNTANGNNNNNGNNGNGANNATNGNNNNNANCNNANNNNNAANNNNNNTNNCCTNGTCNNNNNCGNNTGNTTNCANTNYCTCTNNNCNNGTNATTGNNNCNNNANCNGNNNGTNAN-GATTNNNTCNCNNCTNANNNNNNNNYNNNCCNNNAGNNTTTGNNCCNNNNNACAANNCNGNNNGNTNNCNNNNNGACNNNNCNNNNNNAANGNTAAANTNGNCCTCNCNATGTNNTCNNCNRTNNNGTNNATNNNAANNNTCCNNNACNACTNACNANNNNAATNNNNTNTNACTCNANNCNNTNNNNGGANAGCNCNNNNNNNCCNNNCNNNRNNNTNNTNGNNNNNNNNNNNNNNGNNNGCGGNCANAAGNGNNACCNNNNNNTNANNNANNGNNTAANGCNNNTNNCNNGANNGNNTANNCNNNNNNNAN-AGCNNNTNNCGNGCANYNCTCNTAGNA-NNNTGGTGNNNATNNNANNNNNNCNTNCNTNATANNNNGANNTNCCANTNNNNGNNTGNNNNNNATNNNNGNNNNGNNCCNNNNNNNNNGNNTNGNNCCNNNNNNNMNNNCNNNATNNGNGNNNNCGNCNNTNNNMTNCNNNNGNNNNGNNNNTNCNNNNNNGNNNNNNNNANCNTANTNGNANNNCTAGGNTNNNNNNNANNNNCNNNNGCNYNNNTNANGNNGNNNNGNNNNNNNTGTNNNNANNNANNGNNNNNGGNNGNNNNNTNNCNNANNNCNNNNNNNNNNANNNCNCNNNCNCNNNNNNNT-NNNNNNNTNNNNATTNNACNNN-NNNTNNGNSNCNNANNNNNGNNNNNTNNCATCNNNNNNNNNNNCNCNNTTNNTGNNNNNNCNNCGNNNNANNNNTNTCTNTNNNNNNTNNNNNNANNGNNNTN-NNNNNNNNGNCANNNWN-NNNNNNNNTNNNNNNNNNNGANNNNNNNNNNNNNNNNNNNNNTNNNNNNNTNNANCNNNGNNANTTSNNNNNNTNNNGNGNNANANTNNTNNNNNGNGNNNNNCNCNNNNNNNNCNGNNNCNNNNTNNNGNRNNCNGANNGCNTNNNNNNNNNNNNNCNNNTNNNAAGNNNNNNNNNNNNCGNNCNNNNNNNNNNNNTNNNCNNNNNNNNNANNNNNNNNNNNNTNNANNNNNNNNNGNNNNYNNNNNNTNNANNNNNATNNCNANGNTANNCNNTNNNCNCCNNNATNNYNNNNGNNNNNNNATCNNNNNNNNANNNNNGNTTNNNGNNNNTGNNNNTAGNCNNGN-NNNNNNNCNCNTGNNNGGNNNNNNGNNNCCNNNTNNNNCGNCTNTNNANNNNNRNNNNNNNNNNAGNCGTNNNNNTGNCNTNCGNANNCNGNGNNNNNNNNNGTNNNNGNCTCNNNNNGN-NNNANG-NTNNGNANTNNNNNNNGNNNNGNNNNNNNNNGNNTGTNNNNTCTNNCNNNNNNCNNNANTNNNCNNNANNNANNGNNNGGNNTNATNTCNNNNNTNTCNNNCNANNNNNNNNNNNANNTNTNANNNN-NNNNAAACNTNANNGAKGTNNNRNAGNNNCNNNTNNNGCNANGNNNNTNNNNANNNANNAGNNNCNNNNNNNNNNNNNNNNNGNGNTGNNNNGNTNNNNNNNGANCNNNTTNNNNNGNNNNCNNNTNNTCNTNNNANNNANNNNNGNNNNANNNNNNNNCNNNNNANTTTANNNTNNNNNNNNGNGNNGNNNNNNNNNNNNNNN-NNNNNNNTNNANNCNNTNNTNTNNNNNNNNNNNNATNNANNNNNNNNNNNNNTGNNNNNNNGTGTNNNNNNNGNNAANNNACNNNNNNTNGANNNNNNCNNNANTNGNNANCNNNGNNTNTNNNNNNCNCCNNGTNTNNNANNNNNGNNNNNNCNGTNNCNNNNGTNNACNNGNCNGNANNNNNTNNNNNYNNNCNGNTNNNTNNNNNNNCNNNNNNNNNANGNTNNNGNGTGNTNNGNNNNNNNNNNNTNNCNGNCNCNNNNNNNNNNTNNNANNTNANNNNANNGNNNNNNNNNAGNNCGNNNNNNNNNNANGNNANNNNANGNAANNNNNNCRNNCTTNNNNNNGNNNNNCNNNNACGTNNNNNNNNNNNGNTNNNNGTCNNNNNGN-CNN-NSNNNNNNNNNTGNNNNNANTNNNNANNNNNNNNNNNNGANNNNNNANANNNNCNNNNNTNNNNNNCNNNNGCTNNNTYNNNNANNNNNNNTNNNNNTNNACNNNNANNNGNNNNANNNNNNGNNNNANNNNNGNANNNTCNNNNCACNANNNNNNNNCNNNANGAANNNNNGANNCCGNNCNNNCNNNGNNNNNNNNNNCNNNNNRNNNNGCNNNNNNCNNANNNNANNNNNANNNNNAGNNNNNACTNNGAGNANANNNTTGNRNNAANGTNNNNNTNNNNACNNNNGNNGNTNNCNCNNNGNNGGNNGNNANNGNGNAGNTNNNNNCNAYTNNNNGCMNGCANNGTNANNGCTNNANNNNCNNNNGNNTNNANTGNNNTNNNATNANNTNNNNGNAANTNTNCGNNGNNNNCTTNNNNNNNNANNTNNTNNGNCNNCNNNNTTNNAANNNNNNTTNNGNTGNNTCNNGANNNTNCCCAGNNNNTNNNNNNNNANNNNNNNGNNNNNNNGNNCTNNNNNGNTGGGTANANNANCNNGNAGNNNNGNNNNNCNNNNNNNNCYNNNANNNNGNNNNNCGNNNGNRNNNNNNNNNNRNNCNNNNNNNNGNNNNNNNCACNNNNNNNNNNGNNNNCGMGNNNNGNNTNNNCNNNNNNNNNNNNNNNNNNCNNNGCNNNNNNTTGANTNNANNTNNNANNCNNNNTNCNTANNNNNAGTNCNNNGTNNCNNNNNNTANNNTNNGNNTNNNNNTNNNNGNNNGNNNNNNCNNNTNNTNYNANCNCNNTGNCANNNNN-CAAAANNANNANTNNNGACNTANCGCTGNNNCGNNNNATGTGNNCNNNNNNNGGNGNGGNNTTGGCTNTGNTTNNGNCTNNCNTGGATNGTNCNNANANNNNANANNCGACNTNNGCNNTNGTNNNNNNNTAGNGNNNNNNNCC-ANNNNNNANNNNNCWNNCNGNNCNNNNNGNCNGNNGCNCNNNNNNNNNNNCNNNGNNNGCANNNNTNNTGNTNNNNNTNTANNNCNNNTNNNAGNANNGANNNNNCAANANNNCNTTCNNANNYNNNG-ANNTNN-NNNMNTNNNNNACGGGNNNNNACTNNNGNGCNNNNGGTACGNNNNNRNAAACNNNNNNGNGNNTACNNNNANTNGANGCNNNCNNNNNNNNCNNNTGNNANNANCTNCNNTNACNNNNCTNCTNNNCNTNCCCTNNNANNNCNNCNGNMGNNNNGNTCCNNANNAGCNNGTNTNCNAANNSNNNATNNNNNGNNATGNNNNCTNNNTANNNNGNCCCNNNACNNNNNNNNNNNNNNNNNCNTCNNNNCTNNTNNNNNCNRNNGNNTNNCCNNNNANTNNCNNNNNNGAGNNANNNNNNNCTNACTNAGNNNNCNNTNCNNNNNTNAGNNNAGNNGNNGGNNACNCNNNNNCNNTGNNTTNNNANNNNNGAGNANNNNGNNNANNCNWGGNANNCTNCNNNTNANNGNNNNANANCNNNNTATANTGANNTNNANNNNTNGNNANNNTNACNANNGNNGTNCNNTTTCANGGNNANGTNCNTCNTNNCGNNANANAGNNNCTNNNNNNNGGANWNNNTNNNNNNNNNCNNTNGNTTTNNTCNNNANNNNNCNNNNTNNNNNCNANNNNCNNNNNNNNNNNCNGANNAGNNNNNNANNNNTTCNNNNACCANNNNGCMATNNNTNCNNTCNNNNANNNCNTCANNNCGNCCNNGNNGTNNNTNNNNNYNTNN-NNNNNANNNCTNNNNGNGTTNGNNNTANNTRATNAGNCNNNNNCNGNNCNNNNNANGGNANGNNNTCNGNNNNCAGGNNNNNNGNNTGNNNNNNNTTNNNCNNNNNCNGGCNAGANNNANTNNNNGNNGATNGNCNCTNNTATTGGNNNNANNNANGATNNNCTNGNGCNNNWGNNNGNNNNGNCNTCNNCGNATNTNCNGANNCNNGNCNGYNNGACNNTNANGNNNNNGGNTTCCNTAGNTNNANGNTNCNATNCAGGTNGNNNANANCCTNNNNNANNAGYCACNCCCNGANANGCNNGGGNNNYTNGNCGNNNCNCNNNNTNNAAANANNGGCNANNCGNNANNNNNNNNNNNNN-NNCNANNNANCNNNCNNNNNNNGYCNNGNNNNTGNNCNATNGGGNNTANNNNNANNANGNNNTNNGANNGTNNNNNNNNNNGCNNNNGGANGNANNNNTTNNNNNANNNNNNCNNNNANNANCNTGCNNNNACNANNRGCCNANNNN-NNAGNNCGNNGNNCNCTGNNGNNTNNTGANNNANNTNNNNTANNNNNNTNCTARNCNNANGGNNNGNNNNTCNANTNNCNNATNCNNANNNCNNSNNNNTNGNA-NNNNCANNNANANNNGNNNNNCGTGCNACNTGTNNNNNNGGNNNCAGCAACAGNNNCNNNTGANTNTNAGNNTNNCNNNCNNNCACGNATGNNCNGNNNNCGTNNTNTTANTGYNAGNANCNNTNNNNGTNNNTNNCNYNNNGNNNNNCNTNNANGNNCNNCNCAGTNNCYGTNNTNCTANCCNNNNNNNANTANNGCANNNGNNGGNCNTNAANNGNGCNNNCNATATAANTNNAGGNTNCNGAANGNACAGNNNNNCNNGTNANAANCNTNNNNNNNCANNNTNNNNNNNNANGNANGNNNGNCNNNNNANNGTTNNNNTNCNNTNNCNNNGNANTNTTNNNNANNNNNNGANNNGNGGNNNGANATGTNNNNNNNNNTNNRNNNNNGNNYTCNNATNNNNNNNNGTNNTCTANGAANNNTNANCAGAANGNNNMANNTNNNTNNGNNNATCCGGATANCGNNNNCACCCNTNNAATNATGCNCNTATNNANSNNCNNTNNNNNNNNTNNNNNNNNAACNNNATANNNNTTANGANNNNNNNATGNTNCGGCNNACCNNNANNNTTNCNNNNCCNTWNCNNGNCNNANCNTCCNNNNCNNGGANNGNTNTNNCNGCTNCCNNNNANNTGNC-NTNNCNCNNNNNNGNNNNNACANCNNNNNNTGNNNNTN-NANNNGNNNNGCNAANTTNNNGNCNNCNGNNANNANCNTGNANANNNNNNNNNNNNATNACTNNANNNNNNGRTNCNNGNNNCCNNGNTNNNNNNNNGNNNNNYGTNNTNNNNTN-NNAWGTNNANNNNNNNNGCNNNCTGNCTTTCNNTNAGNNNNNTGNNNNATNNGGNNNNNNNNCCCNANNNNAACNGNNCCNNNNNNNNNNNNNNGNNYTNANNNNMNCNNNTNNTCNTNTGNNNGNNNNANNNNNNCNNCATNNTNNNNNCNNNNGTCNN-NNGNNNNNNNNNTNNNNTNGNNNNNNNNNNNANNNNNTTTNCNNNNNNNCNANTNNNGNCCNCNNNTNNNANNNNNNANNNNNNNNNGNNNNNTCTNNNNNNNCGGCNNCNCNNNTMNNNNTNNNGNNTNNCTNNNNNNNNNNNNNGNANNNNNANTNNNNNNNNNANNGNNNNANYNNNNNNNCNNCNANNGCTGNNGNNNNTGNAANNGTNCGNNNNANNNTNNNNCANNCCGNNNNNNNNNNNNNNNGNNNCNNNGANNNNNNNNKNNNNCNNNNNNANNNNTNNNNNNNGNNTNNNGNGNNTNNNNNNCTNTNNGTNTTWNNGNTNNNNNNANNNCCNGNNNNNNNNNNNNNNCNNAGCNNNGCTNRNNNNNNCNNGNCNNGNANAAACNCANNNNNNGANNANAANNNNNATANNNNGNWGTCNNGNNNNTNGANNNNTNNNGNNNAANNNNNNNNNNCTNNYTNNNTNNNNNNNNNNCNNNNNNNANTNNAANNNNNNCNNNNNNNNNCNNGNTNNTNNTNNNCNNNGNNNNNNNNTTNANNNNNANNNNNNNCNNANANGNNNANNTANTNNNNACNNGNNNNAANNRNNYNNANNNNNNNNNNNTNTNNNNNNNCNTNNNCNTANTNNGNNNCANNNNANMTNNANTNNNNNNTNNNTNNNNNGNCNAANNNNTNNTANNNCNNNNNTNNNTNNANNNTANNNNAANNNGNNTNNCNNNNGGGGCNNNNNNNNTGANNAAGNTNNTNNNNNANGNNNNNNTNGTANNNGNANNNCNANNNNNNNNNNNAGNNGGANNANCNGGNNNNNNNNTGNNKNNTNTNNNNNGNNCGNANNANGNNGGCNNAGGNNNGNNNNCNNNNNNANYNNRTMCNNNNNNNN-ANNNNNANNGNCNNNNNGNTGNNNNNNNNCGANACNGNNCNAANNNANNCGNGCTNNNCGNNNNNGNNNNNNNNNNNNTNTNNNNNTNTTANNNNNNNNNNNNNNNNNNNTANNNCNCNNNNCNNGNNTNNCGNNNTNNNNNNNNNNNNNNNNGNNNNNNNNGGNNNAGNCNTNNANNNNNNANANNCTNGNNNNNANNNNNNNNTNGNTNNAANNNNNNNGAGNNTNNNNNNNTNNNNNNGCGNGNCTNATNANNGNNTCANNNNNCNNNNNTNNCNNANCGNNNNNNATNGANNNGNNCNNACANNNNNAATNNTNNNTCNNNNNNNNNNRNCCNCNCANNNKTNNNNNNRTNNNNCNNNNNCNANNGNNNANNCNGNNNNNTNNNNNNCNGNNNNNNTNNNANYNNTNNNNNGGNNNNNCTNNNNNGNNNTNNACNNNNGTNCNNNCNNNNNCNNNNTGNNANCNNGNNNNNGNNNNNCNCTNNNNNSANNNGNNNACTNNNNNNNCNCNNCNYGNGNCATNNTNANCNNNNNNNNTGGNCNACNNTTNTNNGCNNNNNANNNTNNNNGGNCNNGNNNANNNNNANNNNNNNCNNNNNNTNNNNNNTNNNNNNAANCCNNGNGNANNNNYNNCNNCTNNTGCNTNNNNNNNNAATNNNNNNNNNGGNACGNNTNNNNGTGCNNNNTNNNNNNNNNNNNNNNNNTNNCNNNGANNTTNNNGNNNNTNAGNTNNNNNNTNAGNNNNNNNNNNGNNNNNNTNANGNTCNNNCNNNGANNNNANNNNNNNNNTACTNWNNANNNNANNNNNNN-NCNNNNNCNNNNNATGATNNNNCNNCNNNNNTNCNNNNTNNTTNATNNCNNNNAGNNNNNNNNNNNNNNTWTNNNCANNNNTNANNNGNNACNAGNNNTATNNNCNNNNNNNNANNNAANNNNGNNNNNNNGNCNTNNANNGNCCNNCNNNNNNNNNTNTNGNNNANNNNNTCNNNGNNNNNTNNNTNTNNNNNNAGNNNNANGNNNGNTNNTNANNCNNNNNNNGNNNNNCNNNNNANNNNNNNNNNTNNNTGNNNTNATNNNNNNCTGCANNAGNNTCNNNTNNGNNNCNNGNNNNNTNCNANGTCNTNNTANGGNNNCNNNNTNNNNGNNNNCNNNNNNGANNNNNNTNNNNNTCNANNNNNNNANCNTNANTCNTNNGNGNNNNNGNNNNANNNNNNTNNNNTNNNNNNANNCNNTNNGGANAGNNMNNNCNNANNNGGNTNNGNNNNGNGCAGNANNGNNNNNCANGGNNTANTTAANNNNNGNAGTCNTNNNTNNGNNNNNCNNNNNCTNNNNNNCNNCNNTTTNANCNANGCNGNNNTGNNNGGNNNCNNNTNTNN-NNANNNNNNNNNANCNGNNNNNNNNNNANCCGNGNNYNNNGNANNNANNTNNANTGTNNNNTNNNNNNCNNNNRGGNNTNCTCANNNNNNNNNNNNCNGNNNGTNNTGCGCNCNCTCGNNNCNANNACNNNNCNNWNNGGGNCNNNCNNGNGNANTNCNCNCNNNNGNCNNNNAANNNNNGNNNNNNNNNCNNACACWNNGNTGNNATGNNANNNCANNCNANNNGATNANNNNCANNGCGNGNNGGNNNCNNNNTNNNGNNNANNNNNCNNNGNNNNCNNYCNNNNANNNGGGNNNTGNNNNNNNNNNNAATGNTATNNGNNNNNNNRNNNNNNTNNAGNNNTNNNGNNNNANNCGCNNNNNNNNNNNNYNNNNNNNTNNCNNCNNNTNNACCNCNANNANNCNNANNANGTNWNNNNNNNNNNCCNNNNNNNNCNNANANAANNNGNNNGANNNNNNNNNNTNCANNNNCNAANGANNAGNGNNNTNGANNGNGNNMNAANNNTNNGCNNGNNNNANNCNNNNNANNNNATNANNNTNTNNNNCNNNNNNNNNTNNNTCNACTNNNNNNNCNGNNNNCNNNNNNCNNANGCNNGNNNNNGNNNNNNNNNNNNNNAANNNCCTANNNNNTNNNNNNNNNTNGNNNNNNNNNTNNNNNNTGNNNCTNNNTNNNANANNNNNNTWCTNGCNNTNNNNNNNNNTNNCNNTNNNCNNNGNGNCNNNNNNNNNNNGNTTNNNNNNNNNGTNNNNNNNNCNANNNYNNNC-NTCTGATNNNNNNGNCNTANNNNNNCNNANCTNNANNTNANNCNNNTNNANACANNNNNNNNNNNCNANNNNCGNNNNNANNANNNNCTNNNNNANNCNCNNTNCNANNNGNGNNTNNCTNCGNNNNNNNNNNNNNNCNANNNNNNNTNNNTAGGNNNNNNATGANNNNCANANNGTNNNNNNNCNNANNANNNNRNNNNNTNNNTCNACNANNNANNCNNNTCNNATNTNNCNATTNNYNNNNNANNNANCNANNNGNNCNANNGNNNNNNNRNNCNANTNNNNNCNCNNATNNNNNNANNNNANNNNNNNCNNNGNTNNNNNNNTNTNNTGNNTANNNGNNCTTGTNNNNANNNCNNTTNCNATTNNNTNTNGNNNNGCCNNTNANNNNNNNNNNNTGNNNCCNANCNNTNNACTTTNGGNTGNGNNNNNNNNNNCNNTNNTNNNANTNNCNANTNNNTNNNANCNNNNANNNTNGNTANNTNCKNTNNNNNNNNNNCNNNCNNMNNCNNNNNNNNNNNNNNNGNTNNNNNNNTNNNNNNNNNGNNNNYNTTNNNNGNNNNNANCNNTGANNRNANNNNCNTNTTNNNNNNCNNNNNNNGNNCTANNNNTNNNCNNNNNCNGNGNNANNNAGNNNNANNAANANTNNCGNNCNNNNNCNNNANNCNCCGNANNNNNNNNTAGNNNNNNNNNTNNNNCNNANNNNNNNNNNNNNTTNNNANNTTYNNNNNNGNNNAANNNNNNNNNNTNCNNNANNNNNGNNNCGGATNNANN-NNNCNCAGNNNNANNNNGTNNNANNNNNNNNNNCCTNCNNNNNNNNANGNTTNNTTNGNNNANNNNNNANCNCNCCNNNNNNTANRCCNNNNCNANNNNGCNNNNNNNNANNNNNNNNNNTGTGNNNNNATNNAANNGTNNNNNNAGNTNNNNTNNNNNACNNTNNNNNGNNGNNCNNNANNCNANNTACANNTNNTANNNNNGNNNNANCNNNNNNNNNNTNNCNNGGNNNTNNNNNNNNGNTTNNNGARANNNCYNGNNTNCNNNNNNNNYNNGNNNNNNGCANNNNNNNGNNNNNTNCNATNNANANNCNCNNNANGNNNNNNNNANNNNGNNNNNNNCRNNGNNGNNNGNGNNNNNNNNNANNNNNNNNNNNNNNNNCCNNNAGNNNNNNNNNNANTGNNANGNNNNNANNNANNNNANNNCCTNNNTTNNNNNNNTCNNNNATNNNNGNNCRNNNNTNGNNNCNNTNNNNGGNNNCNNAAMANNANCNCTNCNNNCNNNNNNGNNNCRNANNNNNNNNNCNGCNNNNNNNN-NANNCNNNNNNNCNTNNNCNNGCANANGNGNNNNNANGGNNNNNTTNNNANCNCNNNANANNGANNANNNNNGNGTNNTNGNRCNGNNNNNNNNNNTTNANTWNNGNYNNCNNTNTTATNTNNNNNNNYNNCNNACTNNTNNNNNNNNTNNNNNNNNANNANNGCNNNNNNNTTANTNGAGYNTNNNNTNNNACCNTTNNNNNCNTTNNAGTNNCNACNNYANANNCANNANTTNNNNNNGCTNNNGNNNNCNCTNTTACNAGNNTTCNNGNTTNNTANNNTNNNNTGNNCNTCANNTNGANNNNTNCTGTNCNGTNANNNNNCGNCGNANNTNNNCCCGTNANNNANNNNANCNNTTCNNNCGNNNNTNGNNNNCNCNGNNNNNNTNANNATNGGNGNNNNNNTNCNNAGNNNYNTNNNTNNNGNNGNTNNCNTNGTAANGCGKNNNNNNNCNTTNNANTANCNNNNNNNNNNNNNTTATNNNANNTGNNNNGCNANNNNCCNNCCNTTNANNNAGAACNNCNATNNNNNANNNCTTNNNCTNNNNGAATGGNGNANCATNNNNCCCNNNNNTNNGNANTNGNNANGCNMNNNTNTNNNNNNAGTTNCTNNNNTNNTNNNNGNGCNTANNTGCNCNNCCGNNNNTNNTNGNNNNNKNNTNN-NNCCCNATATNNNNNNANNNGNRNNTNNNNNNNTCNNTNAAANNGCNNCNNNNANAGNTWTANNNNANNCANGGNGNNNNNNNNNNNCNNNNNAATTNNTTNNGACNGAATNNNTTNGTNGTNNAATNCNNANATNNNGCTNNCNGNNNNNACNNTGTNTCNNGNNNGNNAGNNNNNNGNTNNNTATNNTCNNANNTNNNNNNMNNNCNNNTNNNAANNNNTNNNGNNNNNNGGNNAGNCNCNNNNNNANNNCTNNTNNNNTNNTTNTNTTANCTNNNNNNNTNNNTGNNANCNNNNAAANNANANACNNNNNANNNTNTNNNNNGNNCNNNTNNKNNNNNNGNNNANTNNCNNTNCNNCNNNNACTATNRNNTGCTNTNGGANTAGNGNNNANRTGCNNGGNMNCNNTNTNNNNNNTYANWNAANRNNCNCNNTCNCTNNTGNNC-NNNNANANCNGNANNNNNNNNTNNNNN-NNNNTNNNANNNNNNNGTNGANNTNNNNNATTNTNNCNNNNCNTGNGMNYNNNANKNTANATANGNGNNTANTNNNNNNNGANNNNNTNNNNNNNNNNNGNNTNCNNTNCNCNNNNNANNNNNNNNNNANNGNNNNNNNNGCNNANNANGNTCNNCNNNNNTTNANCYNGNANNTCNANAATNNNNNTNNGNGNCNNNANNANANTTNCNCNCNNNANNNANNNNRNNNNNTNNTNNNATNNNNNNNNNNCNNCNNCANANNNATNNNNNNGGNNNNNGNGTTCNNNNNNNNNANANNNANTNTANTYNANNCNNANGCNNTNNNNGNNNNNTNAANTNANNTNNNNNNNNNCNNNNNTCNNNNTCNNNANNGNTNNCGNNATNAANNTNRCYNCGTGGCNGNNNNNNNNNNNTGNTCNTNGANNTNNNCTNNNGNNTNNNNNNCNANNNNNNNNGNATNGNNNNNNTNNNCTTTCGNNNNNNNNNRGNNNNNGNCNGCNNACNTNNNNGCNNCNANGATTNNNGNTTGNGNTCNNACNNCNGTGNCGNCNNNTNGNATNNTNNNNNTNNNNCANNNNCNNNNNNN-NNCTNCNCGNNNNNTCNTNTATANNNTNNCCNNNNTNNCGNNNNAANNNNNNNNAYNACNAAGNCNANGANNNNNNNAANNGNNNNNNNANCNTNNNGNNNNNNNNNNNNNNNATWNNTNNGCGNCNCNNNNCGNGNNNGTNNNNGANCNNNNNGANTNTANNANNNNNNNCNNCGNNAGANNNNNGNAGTTTANGCNCAGNNCNCNNNTNNGNNCNNGNNNNNNNNCANNNNNNNNNCNCTAANANN-NNNNNNNNNNNNNNNANGNNNNCNNNNNCTNNNNNCCNANNTGNTNNNNNNNANNNNNNC-NNTCNNYNCANTGCGTGNNNNNNNCNNTTNNNGNNTNNGNCNCCCNNNTNNCNCNNANNCNANNNTTNACNNNNNNNTNTNNGANNNGNNNNGNNNTNNGNCNNGNAGCCNTTNANNNNNNNNANNTNNNAGNCAANANNCTGNNAGNNNANGNNNNNNYTANANCNANANNGRNNNAGNNNNNANNANNTNNNNNTNGNNNGGNNGNTANCANNNNTCACNGNNNNNNTNNNNCTACYGTANGNNTNNNANNACNNNNCNNNANGNTCNCNNNNNNNNNNNNNNNACNTNNNANNNCANGMNNNNNNANNNATNANNNGNNNNNNNATNNCNNNNNNNANNNNCGNCNNGCNGNANGNNNNANNNGNNTGNCNGNANNNNNNTCNANANNNNTNNNAGNNNNTGNNTCNCNCNANNTTNTTNNNCTNNNNTNNGNNNANGNNNNNNNNCNANANACTNNTNNGNNTTNNNGNNNATGNNNTNNNANGNCNNNNNANNNNGCNNANNGNANANCANGNNNACNTCGNGNNNNNNNNNNNNRNNNTANCNNNNCGNNNNNNANNNNCNGNNNTNNNAANNNCNTNNCNCNGNNANNNNTNTNNNNNNNNNGNAGTTNNNGCNNNNNNGNNNANNCNGATNNNNNNNNNGCGNNNNNNNNNTCNNGNNG-NGNAGTCNNGCNTNNGNGNNTAANNWGNATNNNNNCTNNRCWNNNNNCANCNNCNGNNGNNNNGNNCASNNNNANTNTNNNNTNNNNNNNNNTANNNATNNGNNANNTNNNCNNNANNNNTANNANCAGNCNGTANNTGNNNCANNNCNTNNTNNAGNNTNNNGGGNNANNACANNNNNNAAACNCNNNANNNGNNNNNNNNNNNNNNCNCGNNNMNNNNNNNNTANNNNTNNNNNNTNANNNNCCACNTNNNNNNNNNGNNNCTNGCNCNNAGGNNGRTCNNNCNNNNGGNNNTNNNGNNNGNNNNNNTNGANNGCNNNANNGNNNNNNAGCNNNNANNGNNNNANNCTTNNNAANNNNNNCNNNNNNNNTNNNTNNGNNNCGCTNNCNNNNNNNNNGNN-NGNNTCACTNCTNNNNNNNANNNCAGNCCNNNNCNGKNNG-TGNCNNNNGNNNNCGNNGCAACCNTTNNTNCANGAANGANNNNNNNNNNATNTNNNNCANNNANNAANNNANNNAGGNNNCCNNNANTANNNNNNGGNNNNANNNNATCTNNNGTGTTNNNNCNNNNNCNNNNNANNANNNNTGTCNNTNANNGANGNGNNNNGNNTNNTTATCGGTMNNGNNGANNNNNNNNNNGNNNNANNCANNNNTNANANNANNGCNGNTGAANNNNGNNANNANNNNNNNNNNTTWCNNNGNNGCNNGNCNCNNNNNNTNNNCNAACRCANTNANGNNNNNGCCATNNANNNNNNNNNANNGGNNTANAGNNCGNANNNTGGNC-NNCGNNNNNNNNNANTCGNGNGNNNNNCNNTNNCNNNNNNNNNGGANNNNNNGNNCNNNANNTNNNNNNNNNNANNNGNGNNNANCATGNGCNANNTNNCNNGGNGCNNNNCTCNTNNAANNNANNNNNNNNNNNGCNNNCNNNNNTNNNNNNNNNANNNNTNNGTANANNANTGNCNTNNNNNNCTGNTCNNNTAANCNTNNCTTNGGNGNNTNA-AANNNNTNCNANANNNNNNTGGNGANNN-NNTNGNNANNNNNNANNNNNNNTGCNNNNNNNTNNNNANNTANTNNNNTTNGTNNNTNNCNNGNGNGNNCNCNTANNANCNAGNAGGNNTNNNNNNANTCNNGTNNCCAC-GTNNGTCNANNGNNNNNGNCNNANNNNNCNATNNNCNNNNNNANNNNACNCNGNGNANNNNNNGNCCNN-CCNNANNCGNGNNNGNAAN-NNNNNNANNNNGNNNNNNNANNTTGNTNANCTNAGNACAANNNNNCGNNNNNNNN-CNCNNNNNNNNNNNANNNNNNNTNNNNNNNNNGNNNCNNNNNNNNNNNNNN-NTNNNNCTNNCNGNNGCNANNNGCANNNNNNN-NCCNNNCNNNNNANNGTNGNGGGNCNNNNANNGNNNNNNNCTCCGTNNNGGNNANNNNNNNNACNGNNCNCGNNNNGNCTNGNGNGGNNTNNNNNNNNNNNNNGNGNNGNTNNTNNGNCNNTNNNNNNNTTCTNNNNNNNGCTTANAGNANNNNRNNGCARTNNNTTTNN-NARNNNNNACGNANNGGNNNNNNNNNANNNNNNNTNNGNNNNNNNNNNNANNNNNNNNTNNNNCNNNNNNRNNNNNNNNGNNGNATTTNGNNNNANNNNNNNCNNNTNGATCGNANCNNNNNCNNYGNNNGNTNNNANNGTNNNNTNNTNTGTTNNCAANANNNNNTNGGNNGNNAGNGTNNNGNNNANNNNGTGTNNANGNNCNNNNNNNNTTANGNNGGCNNNGNNGAGATGNGNCGNNNNNNNNNNGNCTCCCNNNGNNNANNNNNNCNNNAAGRYNNNNTNNNTNG-NTNNNCNNNNNNNNNNCNNNNANNNNNCNNNNNNNNNNNANANNNAANGNCNCANNTNNNCNNNCNNNCNCANNTGNNNNTCGNNNNNNNTNNNNNNNNNGNANNNGNCNNNNNGNNTNCTACNNNNACTNNNNNNNTGNGNNGNNNNTNNNNANNGNNNNNGYATNNGANCNNNNNACGNNNTNNNNNNNGNNCNNNNNNANNNACTTGNNNNANNNNNNCYNNCNNAGN-NNNTTNNCNNNNTNNNTNTNNNAGNNTNNNNNNNNNNANNNNGNTNNNNCNATNNGNANNNNAGNNCNNCNNNTNANCNKNCNNANNGNNCGGNTGAANNNGNNNNNCCNNNNNNGNNNCGNNNNNNNNNNNNNNGANNNNNCN-ANNNNANNANCNNANWNNNATNTNNCNNNNNNTNNNCNTNANNANAGNNKNNNNNACGNNAANTTNGAANNKATCTNNNNTNGNNNNNTNNCNNCNGGTCNNNNNNNNKNNNNNTNNNNNANNNNNCGNNNNGNNNNNNNNGNNNCNTNNGNNNNCTNNTGNNNNNNNGTNTNNNANNNGGNNNNNNNNNACCNCNGNNNTNNNNTNNNANCNNGCTNNNNNNNNNTNNNNNNNNNNNA-TGTCRAANNANNNAANNNACANNNNNTNNGANNNNNNNNTNTNGGNAGNNTNNANNNNNNTCNGNNNNNTNTNNNANNNNNNNNANNNNTNNNNNNNTTNNNGNANRANNNNNNNNYNCNNNGNCNNNNTNNNANCNNNGNNNNNTANNNNNGNNNNNNCNNNCNNNNGNNNGNNNNGNTNACNNNNNNNANNNNNCNNNNTNNCNNNTNCNGGNCNANTNNNGTNNYCNANCNANTNNNNNNNNNNNANACNNNNNNNGNNN-GNNTNNNNGNNNNNNNGGNNNCNCTGTAACNTNGNNANTNATNANNNNGNCTNCGCANANTANNNTNNNCNTNANAGAAAANNNTNCCNNGNNGNNNTNGCNNNNNNNNNANNNNANNANGGAGACNCNGNNNNNCNNAGNNNGTNATNNNGNNTCNNNCAANNNCCGGCTNGNTCNNCTGNCNNTGNN-TNNNCCANNCNNTNNRNTNNNNNNNNTNNANNNCCNNNANNNAAANCNGNNTNNNNGCATATNANCGNNNANTNNTANNNNNCNNGNGNNTTNNNNTNNCGANTGGGNNNNNNNGNANNNTNNNNCNNNCANNNNNTGTTNNNCNGNGANNACGNATNCNTANNGNNGCNNTNTCNNCNGNNNGNNNNNTNANCNGTGNTNNNTCTNGTNCNWNGNGNGCNANGTCANNGTTCNNNGCNNANNNANGCGNTTNNNCNNTTNNNNNANNNNNNNAAANNNNANTNCNANNNNGNAANNTNAGNNNNNANNTTANNCNNNNNGTNGNANNCANNNNNACTNNTNAGANACTNNACMNNNNNNNNNTNNNNCTCTNTGNNNNNRNTTNNNNNNANNGNCANN-NCCNCNCNNNNNNNGNGAGCTGTGNATCAAANCNNNTNGTTNNGAGNNGNTNACCNNANTGGNNNNNNNNGCTNTNCNNTNNNNNTNANANNNKNNCTNANNGWNNNNNMGNNNNNNNNGCTGGGTNNNNNCA-NNNTNNNNNGCNNNNAGACNNNNAGGNNGTTATACNNNNTGNGNNTNNGNCNGANTNNNNCARGNTNCNNNNGNNTNNANNNNGNNNNTTGNNNGCAACNNNNCTNNNNNCNYANGAGNNNNNNNNNCGNNNNGNNCNAGCANNNKNNNNCCCTCTNRGACNGTTCCGGACNNNNNNNTNNNGNNGNNCANNNNNNNNNTCTNTTTCGNNTCNNNANNANGAGTNAGNNNNRANATNNNYNCNNNGNNTAANNNNTNGANNANGCN-NNNNNNCTCCNNCAGNGNANAGNANNCTANGNNGNGAANNCRNGNGAATNANGTNNNTNNNNNNNCTNRTANNAACNNGCCNNNNGGCCNNNNANGNNTTGANNCGTNNCNNACNAANNTTNCCNGNNNANNNNNNTNNGNTNTNNNNNCNNGNNNNTNGNCNCCTNTNGNTTNANCCANNNTGANTNGNNGNANNCCNNNTNNNNNNTTNNNNCNNTNNNNNNGNNGNTNNCYANNNANNCNNTAAKGNNGCNNNNNNTNGNAACGCNNTNTYNNCNGNNNNNNNNGCCNNNNNTNNGNA-NATNNNNGANNCNANTNACNNGNGGNNGNNANNTTNNANNNNANCNGANGGTNTNNNCATNTTNGTGNANANGNCNANCNNNNACGNGTNNNNNANANNGGNNNTNNANTNNANNCNNTNNNNNNNNNGNNCNNNNNNNCNNNATNNNTANTTNGNNNN-NTGNNCNANNNNNNNNNTNNCNNNGGACNNTACTNNNNNNNNANTAGTNNNNNNNNNCNGNNNNNNNNNANNANNMANNNTGGNNANNGNNANNTGNNNTNNNNNNNNCNNANNANANTTNNGNANGGNNCNNNNNCNNNNNNTNNANTNNNNGGCNNNANNNNNNNNGTNTCNNTNNNNNANNNCNNGNYNTNTNTNNNNGNNCNNNNNNNNGNTANNTTNNNNNNNAANTNNNANNNNNCNGNNTNNNTGNANANCNNNNNNNNTNCNNNANNNCTGNNCNTNCANATAGNNNNANNCNNTNANTNNGNANTNNNNGTNNNGTNNNNNNNNNNTNANNNCNANCNNNNNNNNANNCNNGAGTATNNNTNCAAGNNNNTNNCNNNNCNNNNATTNCGNCNNGNNNCTANNTNANNNANAMNNCNNNNTNNGNNNNTTNNNNNNNNNANNNNNNGNNNNNNACNNNAAANAAANNANCNGNANNNCNNNNNNCNNNNN-NNN-NNNNNNNTNTCNCNNNNNNANNGNNNCNNNNNNGTNNNNNNNNNTNGCAGNNTNNACNNNGNATN-NNNNAANNNNNNYTACNATCNNNNNCNNTNTNGNGNCCNNNNCTANTNACNNNNNNTNANNNNNNT-NNCTNNNANNNNANNAGNCNTNANNNNCNGYNNCNTNNCNNNGYNTNANCCCNANCTNCNATNGNNNGNACNTNANNNNNTNGNNCNNNNNANCNNNNTTAAGCNTCNNNNNTATCNNTNNANNNNNCNTCNNT-TNCNNCNNGNGNNCNNCAGCNNGNTAAATNACNTNNNCNTAGNNNNNNNNGNNCNNNNNNNGNGATANNNNNTCNGARNNGATANTNCNACNCNNNCNNCTGANCGGNTNANNNNGNNTTGNNNATNNCNTGNCAKGNNNN-CACGCTNNNNNGNNTTNNNNTTNNANNNGNNNNNCNAGCNNNNNNNNKNTNGNNANNNNNTANNGGGNTNTTCCNTNNNCNGNNNNGANNANCNANNNNTGNNTANNTNNANNANNNNNNAGNNNNTNGNNNNNNNNGNNNNNNTNNGGNNGNNANNNTNCNNTCGCTNNNCNNGNNNNNCANNCNTGNNNNNWNNANTTANNNNNA-GGNNNTNNNYGTTANGNNGNNNANNNNCNNNNCNCNNNGCANCCNNNNNNCNNNNNNANTNCNNNNCNTNTNNTNNNNNTTANCANNNNNGNNGNNWNNMTAANNNANNNCTCGTNANGNNNCNNGCNCANCNNNNNNCCNNANNNNTNNANNNANNTNNNNGGNNCNTACNNNNNNCTNCNNCNGANNNNNTNNNNNNATNNYNNATTNTCNNCNNTNNNCNAGNNTGNANNNANNNNNNNNNTNGTTNNCAAANTNNNTNTNNNGNCNNCGNTNCNAGCNTNGNGNGTGCNNNNTCCNNNNCNNNNNNNGNAGGNGNTNNTNAGTNNNCNNAAGANNNNNNAANNCNNGNNNNNNGANCNNCTGNTNNNCGNNGNNGNNCNNNNNNRCNNANSNNNNNGNNNNNNGNNNNGTANANNNCNNNNNNGNNANNAANGNACNNNNNNNNGNACCNCTYNNANCNNANNAANCTNNNNNGNANNNNNTNTNNNNNNNNTGNAGNNNNNNNNGNTNNNNNNNGTNATGNNNGCNTNTNNACAT-NNNANNANNNNCGANNNNNCNANNAGNNNAGNNNNNNNTNNNNACNNNCNTGNNNNNNNNNGNTNNNNNGNNNNANNNNCNNNGGNGCNCNNAGNANNNGGNNNNNTNNCNGCCTNACNNGNNANCGNAGGNNNCNGNTNNNCGNNNANGNGNGNNNRNAANNGNTGTNCNANGNNNGCNGNCNCNGANNNNGCNNTGNNCAGGNNGANNRNNNCNATNNYNNNNANNANNNTTGNNNNNNNCNNNNNCNNNNNTGTNNANNNNNNGN-NGTACNNGNNNNNNNNNGNNTNCCNNNCNNNANNNGNNTCANNNNNNNNNTCAGNCNNTANACNNNNNANNNTGNNTNGGNNNNNNNNNGNNNNNAGNNNGGNNNNNNCNNNANGNNNAGNNNCTCNNGNNNCCNNKNNGCNGNCNGNANNNNNNCTCNNANNNCNNNNNYNNNGANGNNARCNNNRAANGNNNNNCNNANNNNGNNTTNNNNNCGNNNCATNNNNGNNYANNNNGNGAGNNANNCNTNNNNTNTGGNNNNTGNNNNGNNGNANNTANNNYCNNANANNNNTNNGNTNNTARANTNNNNNNNCCNTNANNAAGNNNCNNNTNNNNNANNNNTNNNNNNNGNNANNNNCTANTNNRANNGAGNNANCNNNNNNNCAKANNNNNGNNNNNNNCGTNNCNNNNNNTGNNNATNNANNCNCTTNTANNNNCNCNGNCNNNATNNAANNNNNTNNNCNNNNTNTGGNGNGTTTNAYNNNNNCNANNCAANCNNNNGNNNNNNNNCANNNNNNNNNTNNNNNANNNNANNNNNGNNNNNNNNANTNNANANNNNNACNTNGNNNCNNNNNNNNNNNNNAATANCNNANGCNNNNNNCANAGGNNNNNCNNNNCNNNNNTNYNANNANNNNNNNTTGGNNNNNTNNNNNNNNNTNNNGNNTGGANNNNNGNWGCNTANGCTTNNNCTGNNTGTANNGANCNNNNGNNNNNNNNNGGNTNNGTNCNNGCNYANGNNNANNGANNCNACNNNANNNNTNNNNNNNNNNGANGTNCAANCNNANNGNTNTNNNNNTTNGANCNARCTGNNNNGCANNNGNNANNNNNNNANATGNATANNCNNNNNNNCGNNNNNNNNCNNACGTNCNNNANNNNNGNNACNNNNANNNTNNTNGNNNNNANNTNNNTNNNNNTTGNNNNTNANNNNGANNTTNGNNNNNACNANNCGNNRNNNNNNNNNNNNNNNGNNNNTNACNCNNAGATNNTANNNNGNCNANNNNNNNNNNGNGCNNTNNNNNNTNNNGGNANNNNNANCNNCNNNNNNNNNNNAANNGNTNNNNNNNNNNCNNNNNNNNTNANNNNNNGAGNNNNNCNCNCNNNNNNNNNNNCTCGNTGTNNCTNNRNNCANNNNTNNNNNNCNNCNNNCCNNGNANCANTAANTTNGACACTACCANNNNTNANNNCTNNNGCTNNNNNGGTNNTGNNNTCNCNGNCNNNNNNAGGCAGANNNNNNCNGNCNNNTTANAMNGGNNNNNNNNTNNNNNNNNNNCGNANNNTNNNNNNNNTCNNNANGNTCNCGGNNCNTNGNNGNGNNNANNNNNGNRNGNNTNANANACGNNGGNTNNNNNNNNNNNNNTANNNNNNGNCANGNNNCNNNNANNRNNNNNNNNACCNNNTNATNANNTANNCNNTNGNNNAGNNNAANNCNNNNNNNNNANCAANNCNNNCAANNNNTNNGNNGNTNNNNNNNANNNNNNGNNAGNNNNNNNNNTTNCGTNNCNNNNGNNNCNNNNNNANNGGNKNNNNNNTGNNCNNNNNNNCNNNNNNNGNNNN-CGANNNNNNNNCGNGCNGNNYNNNGTNNNNANNANNNNTNNNCNANCNNNNGNGNNNNNGNTTNANNNNNNANNNTNNNNTNNNNNATNNGNNNANNCNAGNNNNNNNNNNNGNCNGNNNNNNNNNNNNNNCNNNTNNNNANYNGGNCTNNNANNANCNNNNTANANNNNANNTNNNNNNNNNNNNNNNGNNNNNNNRNNNNNNNNCTANNNNANNNNNNNNNGANNNNTNNTNNNGNNCTNCNNNNNNC-NGCNNNNNNMNNNNGNNNTNTNNNANNTAGNNNNNNNTNNANNNNNNNNNTNNNGNTNNNNNNNNGNCNANNNNNGNGNNNNNNNNGNNNNTNGNNNCTNNANNTANAANNNNNNNNCANNSGGNNAGTANNNGNGTGNCNGNNNNNNNNNNGNNTNNANNNNNNNNGGNNNNNNNGTCNNNTNNANNNNNTNNNNCNTNCNNNNTANGCNNNNNRNNTNNTNNNNGNCNANNNNCNNTNNNTNYNNTTNNNANNTNNNNTCCANNNNNNNGNCNGNNCNNNNNNNTNNNNNGNTNANNCGGNANNNCNNNNCGNTCNTNGCNTNCNNNNAGNNTNNCNNNNNNNGNTNNTNNNNNGNNNCNNNGNNNNNNNCNNNNANNNNNNCNNNNNTNATCNNTGNNANNNNANANCNNNTNNTNTNTNNNCNNNNNNNTNNNNNNNNNNNNTNNNNNNTNNNNCNNAGNNNNNNAGNNNNAGNNNNNNNNANANNNNNTNNNNNNCNNNNNNNAGTNNNNNNANNTGNNNNNNNNNNNNCNNCNNNGNNNNNNNNNNGNNGNNNNNGNGNANNNTG-GNTNTNNNNNNNANNNNNNTNCGNCNNANNNNGNNNTNNCKNNNNNNNNNNTNNNNNNNNNNNNNGNNANNTNATNNNNNTNNNNNCNNACNNNNNNANACNNNGNNNNANNNNNNNNNANNNNCNNNTGNNNNNNNNNNNNNNNNNNNCNGNNCNNNNNNNANNNTTCNCCNTNNTCNNTNNNNNNNGNNNNNNTCNTNCGTNNNTNRGANGNATNCNNNNNNGGNNCNNNCNNNNGNNNNANNNNNNNNNCNANNNTNNNNGNTNNNCNTNANNGCNNNCNNNNNTNNTNNTNNNNNNNNNNNNAANCNAGNNTNNNNNNTNNANATNNNNNNNCNNNNGTNANRCNCNNNNNNNTNGNNNNNNNNANTTNNNNNNNNNNNNNTANNNCNTNANGNNNTNNNNANNNNNNNNNNNNNNGNTNGTNNNNNNNCNNNNNCNGNNNNCNNNNCNANNGTNNGAACNNNCNGNNNNNANNNNNNNTCCANNNNNNNNNNNCNNNNNTNTNNNTCNGNNNNNGNNTNNNNNGNNANGNNCTNCNANACNANANT-NNNNNNNNCTNNNNNRCNNNTNAGNNNNNNNNNANNNNNNCNNNNNNNGNNNNANGNNNNNNNNNANNNNCNNNTCNNNCNNNNNNNNGANWNNGTTNNNNNNNNTNNANNAACNNNNANANNGNNNNNNCNNANANNNNNNTCGNNNGNANKNCNCTANNNNNNCNNNNATGTNNNTNNNTTNCGACCANTNCTCANNCNTGNNNANNTGCANGTCNTANNCTCANNNNNNNNANNNCNTNGNNNTNNNTGNNCNYNTRCNNTGCNNNWNNCNCCANGNNMNNCYNGCGAGNCNCNNTNNAANCNANANNNCYTNGGNANNNANNNNANNNNCNNAACNTTANNTNTTNTGCACNTNTNNGCNCANNCNNNNNNNCTTNNGNNNNNNANCARNCNTNACTNTNNNGNGNNGNNNNNNTATCCTCNNTNTGNNTNTNACNNNGGCANGTNCCNNTNNGNNNRNCNNNNNNNNNTCGNNNCNCNNGNNTCNNNGNNNTNNNNNNNNNNNTATNNNNNNTNNGNCNTNCCAGGNNNNNNNNGTANNNNANNNNNCGNNCNNNCNNNCGTANGAGAGGNCNNGCNNNTANNNNNNNANNGGNTNANNNNNCGGNNANNNGNCCCNTNNNNNTTATNTGANNNTCNTNNNTGNNNNANAGGGGNNNNNNGCNNNNNCGCTTGNNNNNCSGGRNNNACATNNGNNNANNCTGNNNNNNGNNNNNAANNNCANNCCANAAGNNCCCNNNNNNGNNNAANNANNNNTNNTAANNGNNNACNNTNNNNNNCNGNTNNTNCTNCNGANANNNGNNCNNNNNNGAAACTNNNGNNGNCNNNNNANNGNNNNNNNTNNNTNNNNNTAGNANNNCNNNGNNNNGGNANNNNAACNCNNAAGTNANATNNCNCGTTGACNTCCGGNGCCCGANNNAGGNNNGTCTNANGCNTACNTNGACATCGCGNNTGGNAGNGNGNANAANANTNNYCNATNGTNNNNACGAGANNGNNNNKATTTCACGNGGNCAACNCRNNTCGAGNNGTGGNTTNNCNANTNNNGNNGNNTANNTCNGNGGNNNTCCTAANNTKRGGCNNAGNAAGNCAAACCYGNCTGGTNWTTCNWGNCNNACGCCCNATCGAATCNNGGNNCNCNCNTTNAAAGNNNNNNTTCNNNNCNNNYTANCNNTNNTNNNNNNCNANCANNNNANNNNNNNNNNNNNCNNGANNNNNNNNNNGNNNNNNNNNANNNNNNNGNNNCACNGNNNANNTNNNNNNNNNCCNNANNNNNGNNNNNNCNCNNGNNANNANNNNNTNNNCNGNNNNCNNNNGNNNNAANNNNNANNNNANNNGNNANNNNNNGGNCTNNNNNNNCNNCGAANTNNNNNNNNGNCNANNNGNNNNNNNGNTNNGANNNAGNNNTNNACNGNNAGNNNTNNTCNNNNNNNNNNANNNNGNTNNGNAACNNANCNTNNNNNNCNANNNNCNNNGNTANNCMTNGNGNNNATNNGNTNNTNNNMTNNTGATNNNNNNNNCNNNNANNNNCNANNGNTNNANGNNNNNANNCNNNTTNNNCNNGNANGNNTNGNNNATNNGGGTNNNANNTNNNNTNNNNNCANNNNNNMNGNANGNNNNNNNNATNNTNNNNANNNNNCNNTGNTNNNTNNNAANCNNNNNTANNNNNNNNTNCNNCGNNNNANNCNNNNGNNNCGNNNNNNNNANNNNNGTNNNNNTGTNNGNNGNNNNNGGNNNNNANNNTCNCNNTNANCNGNNNNNNNGNNNNNNNNNCGGNNANGNNNNNNNNNANNGTNNGNCNNNNTNNNNNANNNGNNCNNNTNGNNNGNNCNNNCNNTNGATNNCANRTNNNNNNNNNNNNNGGNNNNNNNNNNNNNNNNCNNANNNNNNCGNNNANNCNNGNNTNNNNNNNNNTGANNTNNGCTNNNNANNNNNNNNNCTCNNCNTNNNTMNNANNNCAACNGCNNGCNATNNGNNNNNNNNNCNNNATCNNNNNAACNGNNNNNNTNNANNNNCNNTANNGTNCGNNNNNNNNNNTNNNNNNCNGTGTNNTNNNNNNNGNAANNNNNNANNNCNTNNNGNCNNNNGNCTCNGGNNANNNNNNNNNNMTNNNNANNGNNNNNNNCNNCNGNAGGNNNNNNNNCCTNNNNTNNANNANNNGCAGNNNNNCAACTNGCNNNNTNNNNANGACTNNNNKCNNNNNNTNNGNCGNANTNNCNGCNNNNNTNNNNANNRNNNNNNNNNNNNNANNNNNNNNNTNNANNNNNNNNNNNNGNNNNNNNNNNNNWNCNTRNNNNANGNNCNNNANNNNGNAAATCNNNAGNANAGACNNNNNNNNNNCNTNANNNNNTNNNNNNNNNNNNNNNNANNNCNNNCNCNNNNNTNGNNNNGNNNNNAANNAAWNGNNGTNNNNTNNNNNNTNNCAANTNAAANNCTNTNGNNNTNNNTCGTNTTNNCNCGANCNNTNNANNNTCTCNNGNNNGTNNNTGNGNANGTGN-NNNTGNNNCNNAANRTNNNGNNYNNNANNGNNNTNNTNNNCNNNANGNNYNNANGNNGGNNCNNNATMNNTNNTANNATNTCNNGTACNCNNGNGGANAGNCNNNNTANNNYANNGGTNNKTGNNTGGNTNGATTNNNNNNTNNCNNCAGCNGGKATNGCNANTNNTNNCTTTCCTNNTNGGGCNCGGNCGNNNGNATCCATATNNCTTGAGCCGNNNNNGTNGANTNNTTTANTGGCTANANGNTNNTGANGANNNTNAGNN
cardenasii        TTTAGGCTNGAGNNCGGNGACANCNTGCTGCNTGCGTNGTAGGANCANCCACCTCNNACGACCTNACGGTACTTGCCTTTTTAGCTTAGGCCCGANGTCNNNANAGNTGTGNTGGTNARTAGTCTACNGTTGNTTTCTAGGANACTNYGNTNCTNAGNTNNNNNCNNTNNCNTGAANGAATNACACTAGNTTAAGCTACCNCCTTTNNANTCCNCNNCNGCNCCNGGTNTNTAGNNAAAACMNCNNCTCTNGTANNACGTNTCNCAAGGGAANTAGTCNNG-TGCNGAAGGNNNNNTCGAANTNNTGATCCGAATNTNANGAACCACCNGNANNCTTNTNNNNATNGCTGCAWNAAGATTCATAANGTCNNCAATCATCGANCTNNCNGCCNTNTCGNTAGCTTGANNTACCTNCTNNNNNTNTAAGGTCNACNTATCCNGNCCTNGNTNTCCGTRTACATAGGTTCNCTNANGNTGCCCCGGTAACAACGTCANTAGNANTANCANAGGCNNCCTANTYACNGANNATTAANNGNCTNYTCYRCCTTNGAGTNCCGCYCCNKNAANNATTNNNAAGACANGCACAATCNGTCCNCGTCANCGAATANGTAACTTGTCAANNNATRGTAANTCAACYNAGNCCAGYNNGAGNCNNNATACAGAATGTNNTAAGTNATNGGNTCNTCACGNAKCCGNNGGAG-CATCTAGTCWCNCNNNNAAGANANACNGNAAA-TCCCNTTNNTTGGTCCACMTC-GTTNANTGACTTGCNGTNCCANACTCCNGTGTTANNTNANTNANNCCCTNCCNNTGNNTTNAGACCGNACCTATCTGNACCNAGNTGTTAGAAATNGANCACACTTGANTNNGANGNNCNNGGCANTNNNRNAGAGANATGTAAGACCNACCGGCNGNANGAATGGTNTNCAGNNCGNTTNGACTGGAGGKNNANTTGAGCKTNCACNGGAGTGCGNCCNACTTACNANTGNNTGANNAAGCTN-CCNA-GYATCNGANGANNNATTAACCTTTACTTGGGNTTGGATNCANGGGCAGTTTNNACCGCATTAKACGTGTNNNTNCNACGGAGTGGRCGNANGGGGCNANNGGATTATNTAGAATTWTGNTSNGNAGTNNTAANNGAGGCNNGNNGGTA-NNCGAAGNNTCGNCCANCCNTAGNAGGNCTGGNNCTGNNGNGNNCTGTNANCNACNAKCCGTCCATACCGGCTGTCCNNNCGANCTTNNYTGANGNGTTNTNNNGCCCNCAGNGTTGANCNNNTANANCTCGNNANGATATATCTANTCCANNGCTCNGGCCGAAGANAACTCCNCTATGCGGTTNTTCTGCGTNGTATC-AATTACTNCCACRCCNNCNNTG-NCGACANAGCNTAGATG-AGGNTAAGCTAGNACTTCNGCGCACAAGCAGGTGNTTCANTCNNGCCANGCNCTGTGNATCANCNTNGNTTACAANGKCCACGNNNGCANCGGTCATNTATTCNGCNTTAGCGTANAANGTMTAATCNATTATWTNACGNTTANNNGNAGCNNCGNNNANTNCGNGCTNTCGNGNAAATTTNANNNAGTANNATCGACGGGGANTACNAATANCNAGCCNTNSATNCGTAAATGGNCCNCGNNGNATTNNTANTNATYTTAATTCAACANTACGTGNTGNTGTNNTTTACTTNCG-ATCTAACNGNCGCACNGATCNNNCNACACCNGCAANATNCTTACNCAGANNAAATTCCCMACCAANAACANANTACCTNAATGNATCTNNTCNTTGCCTAAGACNCNCNAAACCNACGATTNACTANNGGCNATGTCGGTGANCCGNNCTNTCNCNNTNANNATCNGTCRTGANTGGAGAGCTNCTAAANNGAAYATTTTGTGTGGNATTGGTTTATCTGNNNGTCTNTCNNGCTCTTGTNACGNATGYANANCGCYCNNATGTNNCACNGNNCGG-TNTNTNGTGTAGNCGACGANTNTTNCGTNCGTCTTANCCNCGTGNCCTTTTCNAGNATCCNTTCTANGACNTCTCGNCCNTNNGTTNCNNGAAGNGGTGCNAGNGGAAANCCNNAAATARGCNNCTATGNGANGTTCNATTCGNGGCGCTANNNGCACCNTTAACCTACCACATAAANNCGANGGACTNCAGGATCTNCATAAGANCTAGGANNACATCCGTNCNNTNTACGTACTCNAGGGY-CCTACNCNNNNNCNNNGGNNNGTCTCMACCAATGNCAAGACGCGTCNC-TCAGNTACTCGNGANNCCTGTGGCCACCTTACAAGTGGGNCGNANTGNGTAATGTCTTNNTTGNCCTGGACCNNCAACNNTGTTNCCGGTTNCNNTCTCACTCACGNCCCNNTNNNATATGCANNTTNCNANCNNNGTCNGTANTAGAATACCCGNNACCTACTGANNANAAGNAACTAAATWTCGCTACGGGNANCACCGACANNNANCANGNNCGNNGTANNANGNCGCNTTGCNTNAANGCATTTTGTTNGACATGTNAGTACTTATCNNMNNWNGCNCNTGAN-AACARACTCYNCNTNNCNTCANAGACTTNCGNCTTNGCAANCCCTNNGANNNTCNNNCTNN-NCNNGNNCNCNGGGCNNNGTNCGNGCGATTNNANNNCGNNNNNCGNANNNTGNCGANGGGCANANNGCCTNTAGCAACNTGNAACATCACCCNAANTGGCNTGGGTCANNTAC-AGAGCTAANGGACTTNN-ATTGAGCGACCNNCNT-NANTCCCCGNACANNTTGNNACNTNNAGNNATTCNCMNGGGTTTANATNTAGNTGATNTNNNWANATNANAGNGNGTTCAGCAGGNAANWANCGTNNTACNACGNARGAGTTTNANNAAGACAGNANNCANCGTGNAANTAACTGNNCNTAGTTAANNNGNCCNTCCGTNGNATNNANNAGTNTNANNAGTNTATNGNAGCCATNANCTGCCCAANNCATAGGNAGAGGTAACNNTTTTAMCCTTGGGTAAGAWCNNGNCACGCTNAGNCGCATCANNGCGCATCKNANANTNANTGGTNTTAGATTNNNNNNAAATGGNTGATATNGCNGNCNGGTTNTTNAGGGNTACTTNTNCATNCNCAAGNTGGNCCAANGATNCCGTTANANACGNNNNATGYCTCNN-CANANGNCAAAGTACAAAATGRTACAGCGCCGTGGGCANCTANTTNGCNTNTCGGTCNGAGGATGGCGCCCNCACGGNANNGGAATANAAGCGANGNAYGGTTAACNGGTNNANTNNNTGNGTACNCKNCTNAANNAGTGATCTNNGTNCNNNAANNTCCTNNGTCNCANTGCKNCTNTAACGAGNCCNTTTNNCNNCNGTCCNTNTNGCCTGGAWTANNNNGTCGANACACTNGCTCCTTTATNANAGGTGCNNNNAANGNAANCGTCSACGNACNGTNGNNTNAGNGNNAGANNANGANCCNTCCGNTCNANNTCNGNGNNCGNAGTCAGNNGNCCNCGNTTNNTNCNTCNNGAGANANNAGAGCCAANATNNNNANNNWTCANAANCGAANTNATNNCNNTANGTATNCANGTNNCCNCCCCGACCANTTTTGTCNCNNCANAAGNNGGNTTGCTGTTNAGACCATGGGNNGTCCNNGNCGTNGNCTCARNTGCGAGTNNGNGGTNNGNNATNCGTRNTNCTNCNNTNNGAGNT-GCANTGCGAAAGTTATGAGCNRACATTNGATNGGANCTCTATCNCNCAANAGNATNGAGNNTCGGGNTNAGGNGNGTCAANNCAACGACNNACATNNATGTTANGACCTNTAACNTCGGNGCAATGGGATANTTGCCCNCATTNCAGTGTNTGCCGTNANGANAGCTGNGAAATAAAAAAATCCCCATRTG-NRTCNCGTCAGANCATTCAGATTCAGTYNGNTAANCNACCACNNATNGNATATTGTNTNANCTTACNCGCACANAATNCANAACAGGGNTAGNGAANANGATTGTACNNTNCCYNAAANNGCTNTTCANGNTATNACAAANANNTTTCCCGNCANNATNNATGAANGNTTGNCCGCACNTTANNCGNAGATNTGGGANNCCCTGGTAACGCNNNANGTGTCGCGCAACNNNNCAACAGTCNATTGGACSNAGCNGTNNAATANNGATTNNANCGGCGNCATCGSTACACGAANCCANGCNCANAAANC-NAGGNTCTTCTCAAATNTANCNACCNCATGGGGTNGNSGANAGCTTGAGNAAG-CAAYRNNANGTACNTNGCT-NNACGATCACGTCGGGGAGNNNNCCATGGGCTGCGANCCNGGTANTANANNAANNGNNCRGNAAAACGGCCCNTCNTAAAGTNTTATNACCGAAGGCNACAACTAATGGTNNTGTA-GNNGCGACANNNGAAATTAGGTNTCACGAG-GCTNCCGTGNNGAGNNWAATGNGANGGTNAACGAANANGNGNYNATTCATNNCAGTCAAGTCAGGGTGNGTAAGTATTNCTNGTTACTWNCAATNCAYTGACANNAANNTGCNNCNTGNCTGNCANNTTGTAGGCATTTANCNNNGTTNCNANCGNTNAGANTNTGCYNNNTATTTTANTCCGAATGCCACCGCWCATAATTCGCGGACCANAGCGAATACTGGACKGAAWCAGGAATTAGTAAGTAACNCCCGACCCCCAAGTNGTGACATG-YCACTCAACGAACAACCCGYTTCGCCGYTCAGTCGATATCCTGATAGCTGTTCTCCACAG-CTAGWCTCTTTGGATCWYTTTATATTAATCCATTTCA-GTATCGCATMKMAACGAGCTGGGGTGGTCGCCCGGATCAGCCAGAAAKTCCGGATTGCTTGCCGTTGTAGTAAKAGCTCGAGCAGCCCCTCGNATAAGAGGGTYTGATCCTAGGRSTAATCATTGAYATGGTTCTNGYAATTCGGCTCGGTCTCCAGCATCCGGTTGCCTACNCYMNGAGATCTAGGAAGCTAATGTTTCGGGGCTGACCTCGGGTTGCTTATCGGTTATTGGAACTMATTCACTTTGTAGTTCAWGCRAGTTATCATCAAACTTCTAGTACTNCTCGCRAAGTGTGGCGCATTCGACTYGGACGAAGRTTCGCAAGCTCTGAGGCGAGAAGAAATGACGTTAACAGCAGYCGGAGTACAAAAGTYTTCCGTTGAATATCWTNMACGAAGCTCTCGGRCTTCAGGGCCACATGATAGATCTGGCTTCGGAGATATATGGTTCCTGTCTGACGCG-CACCGGTGATAATGGT-GCTCCTCGCGATTTAKTTGTAGAGTGAGAAAAAACACTCTTAAAGGATACAAATACCTCTGTACTCTATCGNRGGGGCCTATCGAGAGCATCTGAGCGGGGCACTGAAACGTTAGGACTGWAGTACGAATT-CATACMTATCGTTCACCGATSTACYACATGTCTCGAACTGCCSACGCATNGATMAACTTACRTTCATCTGYGCCGTTAGMCTGTCTAYAACCCCAACGGATGTGTTAAACTGCGGAYCATATATTCATCCCAGGATTTAGATGGACGCCYATATCCCGTAAGTGAAGTWCTGACGGCGGTCCCCACGGGACCATCACGCTTCCYTTNTCTACCGAGTGCCGSAGCTCGCCTYTAATTGCGCTATCTTGAGTTACTAGAACAGGCACTCCAATTGAAMCCGGATAAGTTCGTCCTCAAACCTGCGCTAAGACGATGRAGGGCCTCGGTRTGAAATCAGGGATTGTATTTAGCTAAGAATCGGGATCCCAMTRGAGTTGCTACCGTTYTTTCTTTTYAGCATATCCTTGGRTCCGRAATATTTGAAAGACCMAGCGAACAAAGATGTTGTGCCACTAATGAAGTCGCCGAAGGAGCGCATGGAAAACGAACACTTTAGTTGCAAATGTAGTTCCAATCCGAGGCCCCCAGTACTTTTTCGCTCAGCAAGCCTTCACAAGGTGAGTTAATAGTCTACACCAACCA-AAGCTGAAATTGAGGCTTGCAGGTTRCGAACTTGTGATTTGGAATCATRGAGGGTCTAGTGCAAACGATGCGCAGCCCATGNATCACAAAAGGTATCAAYAATGCCCT-CGGTGTGTWAAATNCCGTNTNGANAAAGTAGGNATNNCTGGTNCGCACCCGGATCATNNNCTACAYANTACACANCCCACGCNNACNCCCAACTAATANNCACCGACAGAAANGTGGGGNNNG-GGTACCTTGTTARNAGNNAACANGGTTGTGGTGNATNANKCTNAAAAGTGTATGNNGGCNGCTTNGGGCTTCTACTTAAANTCNTGNTTCTGGCTNANTTTGNATYGGGCTNTTNCATCCTTTNGTACACANYAAAGNCCANCNTAGTNGNTGG-TANNTACATACNANARGGAATTATTCTCNGCCATTGGTGCGNAGCANGANGCCNTTNATNGGANGGGTTGTNGGGCCGAATGAATTNTTNNGGGCNYNCTGGTANGNTAACATAGGGCTGATANTGGANCNGNNCNNTANGGTNAGGNGCTACCANTCNCNNNNTTNTCTCANNGAGAGANATTATTNGGTTANTNTTCTTATCNTTNCGRGGTCCNANT-NTTTTATACGAGTANCTNGTAACTCAAGATAGGACCNNNTCYCTNACGTTCCCNKANCAAAGGA-AGTATCTCCCNNGNAANCATTGTCCCNCCCTNTNTANCNTNTCCCCGCNAAWANTTCGATGGTCGTNCGWCGTN-NCTNCACTTGAANNACTGCTGNACCNANTNGANTTTNTTNNGTNCGAGTCGTGATACATTGNGNNTTCTNNNACGTNCGANNGNNAACTTAAAAGNACYCATNGATNCGAGCANATNNGNTACCACANGTGCNCAAGTNANTCAGACNTGCNNGARAGNATGCTNCANNNNNANTTGATCCWCCNANGGGTAGACGGCNNGNCGCGCGTNNNCNANCNANTTGNATACCGANNGNAYAANCGGNCANATCGATTTNWNCANGGANANNNTNACATTACCGTANATNTCGGC-TGGNGNTNGGATCGNCCNGTTNNGNNGAC-CNAGGCATTANN-TANNTTTGNNNCATTANNNRTGGCNTTTANNGTNCCCNANTNAATGGTGANANCCACANNTCTTNTGGANCGNCGCGARNCTTNNCNATAAGTNCCTCACGANATATNCCGNGTCCNNGNNTTRATTTCCCGTTTTNCAAGCCAACCKANNNANCGANTAGNNTKANAAGNGCNNACTGTTTANGTCCTCGCNGTNGTNCTNATAAAGCGGNGAARNTAKACTTNNNGTTTAGGNTATNNCAGNCRCGNNTCNNACTKGTTGANCCCTACTAAATNCNNNCNGAGRCTTNTCGNNAATGNAAGAAGNCTCCTCCCCAANCNTTNNAYTAATGTACCTCNGANNNGNNGNNGNMCACNNGTGANNANCCCGTNTNNAAAGNNCCANTGNCGTTTGAACCGTANNGATAG-TGTAGTNCTATNAGGNTNNNNCCGCAGNATTATCCNATNGCGNKACNANGGACTCNTTCCGAATCATCCCAAGCGCACGCNCCRTNCGGNNTCACNNNKNAGATGRCCGNANCANANCTNNTGGAACACTGGGGTNNAGGAGNCTWATGATAGCTNCATAGGCNANGAAGTATTCNNACCWTCNANYTATGNNTCCTGNANNAACTCGNGGCAATTTNNTTNNWTACNCGTCCTGGCNTTTCTNACCGAANTCCGNTCCTCCCCNANTTGNNCTANNGTACACAATGTNCAGTNCNCGCCANGNTTCANNATGANCTGTTNNGTNNNNGNNNTNNCTGNTCNGACTCNTTAANAGNNNANTTCATCNGNCCNTCNTNCGGCCNTCTGNYTAGTCTTNNNNNTAGATGAGNYANYAACCCGNTCAGNCTATNCNACNCCATTTTGAANTCACTYGNTGNMTTGANCNTNCCACATGAGNNNNNGCNGTANNTTCACNTGGGCCTATGTNNNNANCGTGGTGAAANAGTNANGNCAACCTNNACATGTTNGNGNCTCCNGGTNAACCCAGTGCNGTTAGTGAGNAATANGNGCTGTCGAGATRCCACTGGCAACNANATCACTTNCNGTTCCTGAGGCGGNATTCNAAGTNTACCGNAANNTTTATTCGNGGGTGATAAGTGCSNAGGATNTGNNCCAANNGGAGGAGNCGNCGCCCACAGGTCAGNACANACCTGCACATTGAAAGGCAKAACGTNNGGNAGGNNCTCGNGACCGGCNAGCTNANAANNATAAATTNNNGTTAAGNMCACNACACGCANTNTNGNCAATANANTCAAGAGTTTCCATCSCYNCCGNGATRGAGTTAGNNTTNTGGNCCTTCCTNGACTATTAGNWATCTTCATAAGTTACTNCGANCNANTAGTCTCGACCCTGCAACAAGCNAAGGNNANGAGTCATCCNNTGNTNGAGNACTNAGAGNACCGAANCGNTGAACTGAGCTAYCNAGTCACGNGCAGTACAATANGTACANNTNNTNAGTGGAATCNGGATAGWTTGTCNNACNAYACTGTNTATTAAAGNCTNTNCCGACNCAGTTNTNGNAAATAGATCCCGTGCATNAAATGGCWTNANTGN-NGAGNGCNGNNGTNTTGANTTCTATTTTCNCTTCCNCTCGTRGNNANGCTGTTTNCNNANTGNTCNCATACGCNSTAAGACAGAACGNTCAATTTARAGCATGKGCCCTRANGACGATCTNTAGYCNCAGCNTGAATA-ANTATATAGNANANGNCNGYTRTNGANCNCNTGNNGCTTYNGNTTTGNCTTACCGCNCTAGGATANNTANNNNAATTNNATANTNTTGCNNTNAACNGGTACGTKGCATATANNTAGNCGNACAAGGNCNTNAGNNNNANATCNCAANNNCCANNTCNTGTANNCCNGTNNTNTGAACGTTGTATACTCANCANNAANNNCANTTNCTGGYGCGTYNAGNCGNAANGCTTCCTACTCGNNCTNTCGTAAATTNNGGCCAATGTNAACCTCTGGTCATTGANCCTGTWGGCTTGGTGAGGTCCNAGGGNNAACATGTNCCTGCCTRGKTKCTACAACNCCTACCATGGGAATTTATANGGNACTCCTCATNNCC-TGACGAGTCAGAGNCATTAGGCNNTGTANTGTGNNGNTGACGTATNNCGGRYNCNNGGGTCAGGGTNNANACCNNTACNNNTNAATNCGTGCCTAGNACTATTCTTCTANTNCAGCGAGAGNGTATNCTTNTGGGATNCTNGTAACGGGGRAATTAGCNAGTG-WCNCCATANGACACTCNNNGNYNTTAAAATGGGGCNAGNAAAGATCNTCATTCAGCNCAGTGTACTGGCNCNTGTTGANCTCNANTGNGTNNCGTACA-TNTAAGN-TAGAGCAGSTANANGTNTGNGGANAGGCANNNCTTCTCATCGTCNANGAAAGGNAANGGAGTCTANTNGTCNNGGGNATGN-GTKTGATNTTTGGAACAGANTNGNNCCANCNGGGTAGCTGAANTTNTCGTGA-CAGGNCCNTTCCNNCGCCTNGTNGNGNTGTNTTACGTNTATTNANANCTAANGAGGATNNKTTNNNGACAACNGAG-NCNNTACGGGTNTTCGCNTNCANNCTTGTGNGATATNNTCTTCTTCGGTGATGNTNNAANAAGTNTNGNAGNTGNTACATNN-ANNATNCNGAGTGANAGCGAATNAACTTACTGNCNGNNGATTTGNCTNNCNNNCANAGANNTACAAANACTCKACNNNGANNCTNNCGANNTNGTNANGGCGCNNCCTNNNACACNATGANATGACNNAGNCAAATTACTCACCTATATGACTNWRGAGNCCCNCTANGNTTANTYNGCCG-TTTATCTTTAANNNTGCATGNTNCCAGAGAGTCTGANNCNGGGNATNANNTGNRMCCCATCANNNAATCGCATANAGTACNCNNACCTCCCAATGGANCATCANCGANNACANGGWRTGAANGCTAAGCGCGNATTTNCNCGNGNTGCNACNARGATNCGTTNNTAGCTCNCTCNNATATGTATTTCGNANAANNNNRGTTNATNGNGAATTCGTNCGGCATATGTANTANTANACTACNTGCGTNNANNCANACACWTNNGATTNGGNNGAYTAGNAATTNCNTNNGCTANNACANCGCTTNCCGNGANGNNTNGNMACTCGAANNCTTAACNCTGNNCCNANNTTTTANTCATGGNGNTNNATTNCNGTCTANGNAAACNTNNAANAANCANANNCNGNTCTCANACGANCGTTTNCNNTTCCNCGAKCCCGTTGATTNATNCTGGGCCCNTTGGCGAC-NATATTGTCNCCNNTTGNNATGGNCCACTCCGAAAGTNNNTGTGCCNNNNNATNTCCCCNNNNNNTTNCTNCNANACGGGGTT-ANGNGACGTTNNACNAGACNTNCCAANGNTCNNCTC-ATNNCGTTTATNNGAANTGTCCNCNACAACTCNCNAANCRAANCTNNCATNNTTCANNTCTTNNATCGGATANCNCCTCNNNTCNCNCNGGTNAGCTNNTNGTNNNCCNNAGNNANGCAGGCTGCCANAAGGNCTANCNANNCNNAANANANNGNCTANCGCNATTANCNNGAGAGANNANCCNTAGGANACTAGNTNTNNCNNNTNANTNSTGCTAGNATGTATGGTNNCNATNCCANMAYCTCCTNNGTNATNANNNGANTTACTGCTNATYNACTGCGA-ATANGTGTGTAATGGRCCNNGNNCGNAGTTGGGCNNCCCYNCCCATCTCTTCNTNNGANTATGCGACNTTNATATANNGTCGGAANANACTTNCCT-NNAGNNNYCCNCNNTNTTATTGTNKCGNCAGGSTACAGTCNACNAYCCCTTGCACGGCTTA-GTGNCAGNNWC-TCNTTGTCTTGMCTTTTAACCGGTGGTANCATAGTGGNTCNNTANCGNACNTNCCANNNCGCAAACGCTTCNGGATAGANACTTCTNNCNTTNAATTTGCCCGTCCNACT-RANAKYTTGATGCATGTCANNGTNCNCGAGGCNCAGCTTGATGATGCTCAGGCNCCATACTGGTTTNKGNTAGTTNCTNTAGTANTRNTNATCTC-CANTNGAAACGCNANCYGATNCGTATTTCGGACCATCANNAACGGTAGGCNCCCATNNNCNNTNCTT-AACGT-GTGNGTTGACCACTTAGGNGGTNAANTTTNTTYGCGGGGGNTAACNCTNTNGCAGCCNCGTCNGCTTNCAGNGNGC-GACAGCCNCCCCTATNTTCGTTNCNTGCTAANNNTAANCCAGNTTNAANNTANWACGGGTGTAATNTATYCNTAAAGNNNGNCCANWGTAAGATNTCANCNAMRNTCNCCTTACTAWCNCMMNTATCCANTSTANNATNTATGNATSMCGAATNTGCACCGNTTNCAAGNNNGCGN-AAGAGCGGNTTTGTNCY-NTGCAACWAGTCGTGCANATNGNNCGCGTNTCNGRGNTACTGTGACCGGTNGTTTCGNCTCTANAAAGTNGANCNWGATNCAAATATGAGATTGCCCNACANAGTNNGCGTNAGYNNNAATATCNNNCNCGNGAGTG--MNCYGNKTNNNCANTCCNAGGCA-CTAGGNTTGNTNTTAG-NTTNTGTTCNCCCNNCAACNCTAATGNNCATGATTAGGGKANNGNCNTCNTTNCNNNNNTCTACCTTTAGGCTNCCNTNTCATWTACAANCTNGNTNAAGCTNTATAGAGTNCGNGGAGTNC-TNACCCNGCAACGGAGNTAGGTAGTCAAGAGCGCCCGCTAAGAAANGRANNAGTGTTAGCCCGGTGNANCGAGANCGCCTTCAAGAGCATACNANGCCNCGCKAGACGAAGAGTAANNAGAWTAATTNACTNTCGGTTT-NGARNNANRTGTNGTGTGNCGNGCGNCNTTGTTA-AGCGTGATNNGTGMATCAGTTTGAATATCCTCTAATTTAAGTGAGNAC-AAYTGACNAGNNTTGTTGGTCCNGANAATAAACAAACCNNNGNAGCAATCGTNAANTG-AAGCAGTGWTTCTGNAGGCTTCCCGGTGTAANNTAGNCGATCTCCCNGTGACAANANWATACNTGCCNGNAGNTGNTATANNTGNGCATAGACCNNG-AAANNNGGGCGTATGNGNTCGNAGGCKNTCCNCGTGKGTCGNTTANGGAACCCNCNTCNTCCGNTAANGNTCACTGAACGANAAAAGTTCAAAACG-NCANCTANTAGGGGACGTCAYGGNANGAGATCAACCNTANTCCNATNNTCCCGGGACGAGNAMNCTGAATGCTTMNGNTYTGNAGGA-CAC-CGTTAANAATTAGNCTTCRGTTGTAAGTTACNGCCCGCCNCCTTNGANAAAACCAACCTTANAGNA-CAGCGCTAANNCTGCNAACGNACAANCTTATAGNCGTACANTGGAGATGAAGCNCGTNCGNGCANCGARACGTACACCCACNATATAGCCGCGCNATGGAAGACGGNT-CNGCACGGCCCGNNGAGCNGNNCGNNTNCTNACNCTCNNTNGACNYGCGCCATTGTCANTCNCAGACTCGACTTAGNGCAAAGANTN-GATYNANGTNCYTATAGNTACGGSCCNCGTTGACGCGCTNCAGGTCAAGAAAGNGCAGCTACCNACNATTACGTGCCNNCAAAGTTAGAGTTCTGCTCTCCCCGGNTNCGAATGTTCTTT-GTCATTCWCTTGGAACTTTTNNAAGTKATCTTTACTAGGGANNAKATACCGTCCTTCGANNGAAACRTAACTACGAATGGTACTGAWTATTGCCCAGAAGGTCCTGNCATNCWCTCCCACCYCCCAGNTACGTTNTGATGTRTACTNCACCTGGAAGCGATGAATGCTNCAANCCCCCG-TAACNTGCAGNTNGTTTGAGACAGCTCACNGAACTCAAAMTWTNGNATTCCACGTGCGCTACTGGCTATGNGATKCGAATCTGCCATNTACGGNNGCTTTGGCTNGGCCGGGGGTGNGATACACNTCCGATCNTGCTNWTCTAGCCCNACTGNATNGTTACNGATGATACGTTAGGAATTTTNTTNNCAATTGGTNGANTCTTGTAATGCCCGCCTACTGNCTGWAGG-CANAACAAATACCACCGNCGTAACGCNGGGCCATCTNATGNGNAGNGNNTAAGNNGNGGTGNCNGCTNTGANNTAGCCCANCNNGGATNGTTCANANACTTRATNNNCGACTTGYGCNTTGGTCNTATGTTAAAGGAACATAYCGGTCNACTNTNANTNNTGCNNACCTAATGNGTNAGNGATTAATNAAGCGACCNCGGGCAGCACTGNTTACGNCGCNCCTNTACTNCNGNTTNCNNTATCGNTTCNGNANTAAGTNATNCTGATACGACGNANNTGNTCGTCANTNNGTNNGGGNNNGYACTGCCSTGCCGACGGTNCGCANCTATNANCNNGCGAGAGATTACNCATAGTTGATGCTCGNGGTAGTNNCNTGTAGGATGNCMTNCNGTGNNTNNNCTGNTGTACTNTNNCNGGNNTCGCTTCCGTNNGNTNACNCCTCAANANTATNTAAACNAANNGATGACTGGTGNAAATGTTNACTACATACCNGGTCCCTTNNNNGNGYGCGNGNNNAGANCNTGTNCGCTNNNAAATNTTNTNCNATGTNTCANCNCTNGNNGGTTTNAGTANCTTNTNGCTNNCCAAGNGNTCTNTNCCCNNATGNAGCGANGTGTTTGACACTNAGNCCNANCGGCTTNTNANNGTNNGAGNNGAAGNTTAGCCCANGAGGTCTTCATATANATGTTGNACAGCNTNCTATATTNAACTNCGATNCTGAATACCTTGANTNCTGGNGTNCGNTNNCAAAGNNATGTACNNGTNNNCGTGNNAGAGNTTCGCGGNANGGGANANGTNAGNNTTACGNGATNAAGTTSCTCGCCA-GACTNNCNGNNNAAACNACTNATNTNGTTNNGGGCNAAACAAAANT-GAGGTGTNGNTCNAMCNNNCCGGCACNNGTGCNNACAATTNGNTANTCAAAGCGNCNGCANNGNNNRANGCNNNATTATNTTNNACANTTCAAAGGGNTANACTTATTCGATCNGNCGATGNCGGTGCCGNAAAGGGNA-GNTTNCCGGCTNNTGACCCNCGACTCGNYNTNTTNTGCTCNGAGGCARNNAAGANGNAGTNCNNGGAGNNNNAACNTTGTATTACATGTANGRNG-NCNACCTCAANCTTCTGGNTGNNACGNTCNNWACGCTNNTGCAANNNCACNNNNGTTAGACASTNAGGNTGTNGACNTCCACAGTTANANANTNNAWTNNCN-TGNNCNAAACCCWNA-NNNTGAGTCANNCCAGNAANNANCGGAGTCGNNNNNCGNCGNGNATTNCCNATATAAANGCNNNGCNNTNANNANTNNANTANTTTCNACNTAYCYGACTNNCGCAGCCCAGCRCGCGGGNNATNGGSCGNAANACACGAANGTGANNNNAATGTNGANTCCNNCTCNCCAGGAGGGACNTTCTTCNNAACANAGNCRATTANTGCCAAGCGGGGACGAATAGCCGACTNTTGAAGGNNGNGACTNTCTGGYGAACCCTGNNNNACNNTNNGTANAATCNTGNTAGACGNGATG-ANNCCTATCNAGCCNCGTATGCNTNNNACTGNCGCATNGTNNNNNNNATAAGANTTNGTTTAAAGNGACGCATGAAMCNCAGTTGANANCNAAAKCAACNTCTCAGTTNAANAGNCTNTTCCCNACACGARNNGNCAGGGCNNGNTNTCTANGNGNCAGCANCCAACGNNGTG-TTATCCNANTAACNATCNTGCA-AANCGNCGNAGTNGCNGTCANACTRTNNGAATGTGAGNACTNNNGATGATGGANTTGNACANNGTAANCNAANTCACTTTAGGTTCCNNAGNGCNCANGGNTACTANTTGGNACCGNWGCAGNNCNNCGCGANAGAGCAATCATGCNANTNNNANTGNAGTTAAACTGCCNTTGCNNGGCGATATCNGCTAATNCANCAANAGGTGNGNGACNTGTAATNAGATATAGANAAGTGNNTTNAAATTCACAGTAGCCATCTNNGAACNNTTACNAGAATGCGGAANTTAGCTNANAGTATCCGNNTANCGC-AANNCNCATACAGNAATGNAGCNCTGNANNNNNTNTTCWCNTCCTGCATCCTTNACANGNNNNTAACNACGATANNGNTATAGTNCGGNACAGCTNTNCNTTTNCGNYCCNTTTNCTAGACTNAGNGTCCGGTTTMCNANTCGNTA-AACTACTCCCACACTN-NN-CCCNAACGCNNTTGNGCGANCACNCCNTGNGCTGCNTTTA-TTNAGGTGTTGCCNAAGTAANGNCAANNGNAAAGNACCTGAANAAANAAGANCNATATTANNANATGTNNNNGTGCTCGCTANTTNGGCATTGCCNANCNTNCNANGNNNGTTACNATAWTTCGNATTGNNCCGCGTTTNGCCNGTANTCNAAAGGACTGNCAGANGGGGGCYAAGCNCYNTANNNSAACGGGTNCANAGGAATANCTCTGCTCCGTNTGGCNCCGNTCTTCNNNTANTCNCGACAAWCGGTNACNAN-GANNTTCCGCNGNTCGACYNNTGAGNN-GANAGTRTTGNNTCNTNNTGAAGTGCNTTTCCGTTNNTGCAA-TCNNNTCCGGANAANGCAATGCGTAASNACAGCNGAATNTTCTA-MTTATGAGNTCCTCACGCCNNGGTNGNGTCTGCCTAGCCTATGCNNGTGCGCATANGTTCTRNGNCGGCGNGTTGGACTANRACNGTAACTANACCTGGGGGGTCCGTANAANYANGAGNTACTCTNNNGCAANCNGTGATAGGNTGNGANTGCTATNTGCANGCTTGANGTCANCCACCNAAACARTNNGAGNGNANTCNGNCGNNTTNGTGCCTCCATTCTGTTCAAGTGCCNNCATNTCNNTTSGNNTATCTNTAGCTCAGCARCGCTCACNGNGGCGCCCCNGGCNGAAGCNCANCNGGNGTCCAAAATGGCCATGNANANTNGTCWTGCTTMTAGA-GAATYNNGNANAATGCCCAAANTCTAACNGARTNNGACCNCTANGNCACATAGTTKANCCCTTGCGTTTGCAGTCACGCCAGGNGNGCGCGGCGGGTTATNMTTGNCGTNNANTTATNACNGAGACGGANAGNTAGNACCCACANGGGNNANCAGTNCATACANTNCNTTACTRTNGWANNGNCTCCNANTAATNCGCTTCAGTGAGTCTTGACTAAASGTTNNTTYRCAAGGNCAATAGTCGNCATNCTNNANNNTTTTCCANTANNCTTAAA-KGG-ATNCCT-CCGGGGTTCCNNGGANGNGGAAGATATNGGCNGCGGNCTCAATTGNATTAGNAACNCTRNTAAANNGNGGAGCCANACRGCCTGGATTCGTNCNGTAGNGTGANACTCGCGGGNGNGAGGCNNGCNCAAGTTGGTTNNNCANCCCAATTGACNCACCATTGC-AACNAGANCGGCNGCCNANTCGNGGGGRGNAAANNGGATCAAATNNGCTNGNNNNGNNCNGTTNNGAGGGTAGCCANTNTTCGNGCTNTTANNAANAYTGATCATNNGAWTANGNTGNGANGNACGNTCAGCGNNNTCAGGAGNCTTNANNGCNCGANNATRGGGTNGCTNCTNTAATANNTAAATGATNGNTANMGTNGATTCATTACNCNNANGGCGGAGNGRCKCC-NGNATTTGWAAGCG-GCCTNAAGAAGNATNCNGGCCNCCTNNNYGTCAANNCNTNNRNAATAGAGGANTNCNGATGGTCCGAATT-TCAGTCNCGNGANTACGNTCCCANGAATTTCGTGTCNNANAGCTCTCGCNNAGNTAGAAANAGCTGTCNCNTATANAGNTG-GCTNTTACCTTTAAAGCGGCATGACNCTACTGCCNTATNNNAGNGTWCATTCT-TRGCTCGATGTAANCACGCGA-TGATNACCCCNCGGNANGTNCGAGARYTAGNTNGGCACCNCGCANGCCAKTTTGNGCTCAGCNCYTGAACCACNNNTATNNTCGGNACACTNNTANGGGCCCCGNCNANCGNTAWGGCNGGTNTAGGTTNTNCCATAGCTNTAANCCACGCNCGNNAACANNTTGNATTNTNTATNTRTGTANTNTNTANNTANNCNCGNTNMGGTNTCCNATANNCCCCACYNTAGGAANACGCCCCATANTTAGAAGNTNCTANNGTTAATACNTNGATYTACTTNTGGANGTNNGATGCTCNCCTCACCAANNNNTNAANTN-NNGCNAANMCNNNCANCCGGGACTCTNATACAGTTGATANNGGNACTNCTTGANTNNNTNANTGTYNATTTTTNAAANNN-TAGANGWGACTTANANTCNATGANNACNGGGNANNAACCNTATACNCCNCCTTNAGGCNGANACTNNNNNGNNNTCGGNGANGNGCNNGCTCACCNANGTNTGNGTNACTAATTCANNGGGCAATNTNTCTCNGCCNNGTTNNACAGAACAGTATGAAANATTCTCGGGTTNTTCGGTNACTTCGAACCTNGTNTGGCTCNATCCTGCGNTGTGTTGGANTNNNNTNGGNGCCNCNANGNTTTNNAAGTCNNNNNCTNGNN-CNACNNANGAGNAACCNATNCAGNTANNGNTTNNNCNCNGGAGTNNCCRCNNGANTCNTAAGAGNTGCTNNNGTANACAGNTATTCTCTTNTNAGNCNGTCCGGATTGRGCNGCCANNNGCTGNNAGGGGANGCGCNGNANTGNNGCNCGNNNNN-AGTNTNNTNTCGNNNTCATNGCNANNAATTTCCAANCCTGGTCTACNACAGNTTAANCGAGGNCGGCNGGAGCGAGNNNNNNNNCGNCNGATANTCNNACNACGGGNANCCAATGANNCGNAATTAGNGTATNTANGTNGNCTGTNCNNNANTANANCNATGGNGTTNNNNANGANNAGNCGCTTNGTANNTNTTGNNNACNCTCGTN-CANNCACTNANCTNTNGGGNCCAGGCNAGNNGANNTCANCCTCNCGCTNWTNNATAANNGCCNTATNCNCNCNCACTCTGGNGNAANNNAANNANNGNNAAGGNGANCACTNGCANGNCGGNAATNNTCNT-NNTANNACNNAAANTNCNNGGNCAGCTNTCNCNCNGNNGGNTNCTGTCNANGANGNTAATNNTATGTGNNNNTNGNTNCCCNCANAGTNNNNNAGCAGCGNACNCGCAACNANNNNCNNTGNAANNGNNCACNGCTGNANNNNGNNANCNCCNANGATNTNANAATGNNTCNCNTNAGGNANCTNAGANAATNTGGNCGNTNTANGTGNGNNNNNACTCGCACGNNAAGNGTACNCNANGGNGTTNCAAAAATANGNNKATGGANNACCNNGCACCGNAAGAGYCYATGNCNCCTTGTCCNTTGTNTCCNCTCCCGCTTCNNCAACCATGTCGNNTATGCGYGATAAGATTKAANRATNNNCCANCAGCCNACNANGTGSCTTNGNATNNGTGTNAAGGTGGCNGTTGAAANTAACCGATATACGATTGNTCTCGCNGTANCTACNTTTTTCGNTANNCTTGGCGNCNNGNNGTTTNTCCNNGGCAAACTANTCATAATCNCAAYTCCCTGC-NTNTGATGGYGTNGNCCNACTTGTAACGTANTAAATMTAAGGCKTNTCNMGNCNCATCNACAGG-CAN-TGTTTRNTGNTCGA-ANACTGAACTAATTNNTNKTCNANACNAGTATNTCTACGNTTCCATCGTTTNTNCNGNCNCCAACGNTAGANTNANTATGNGNGGCACAGAGTNTGANCKTGTATTATTGCANGNCNTNAGTCGANNANNAGAYCG-TTNTAATATCTCGRNNCTCGGAMCATNNANCNNTTTGNGNNCAGNNANGTNCNNGCCANTACGGGN-CANATCGNGTNAACTTANANANTTCCGTGATGGTANCGCTTGGAGNNNATGTGGACNNGNATCTAGGACCTTTCCTANTCCNTTTTGACCGGCNNTTAAATAYGNGTGYATGANGCCCACCACTCTACNTTTAGNTGNGNACGTATATCCTATCGTGCNANTAACGANCNGTTNGAAATTATGACNCTWGATATTTTCGTTTCTCTCNNTRCATACTGCGGTAGATANTGATCANCNNATNAGNNGATCNGAGNTNGGNTANTGTTANTAGCCATNANCGGNGANGNCNANGYCCTNTTAAGTNCNTTGCGANGAACNANGNGTCTYCGNNANCCGCGANGGTGNGTANAACANA-AN-TMCNCATGANTNCATNAYGCCCCGGANTCTAAGNNAGWTGNNGCACTCACTCTCGANTNGATGTNTGATTGGAANNNTTACACGAGACAAACGGCGGGAWATTYCGNNGGAGTACACCAGATNCA-ATCAGNTCAGNTCATNNCCNTCNANGNTNNGTGGCTCCGCCTTNANACATGNANNCTTCGNCGAGGTAACAGCACACNNTYGCCTAAGNTGNTAGGACGNTACGNGCTGAAACTCGANANCATGNGGTGTCCTGNCTTGCTNTNNATANTTTANTTAGTAC-NGTYGNGAGGACGAGCCTCACNCAACTTANAGNNTNCATCCTGTGATANTNAACTTACATTTAACNTGGTNCNNCANTANTGCTNNTNNNNCNTTNNGGNCTACGCATTGANTGGGNTNANGGCAAACTCGTAAGGCTTNCTNYCAAAANMCGACCCATGAGAAGGGANCCTCACCCAGACCNNNNNGGAGGGAGGACCTATCNNGNTNCMTAGNGNTNTCCNNNNACNTCGNANCNGNGTNTCAARGCNAAAAAANGNNGANAACCTATGTNNWCYNGTTCTTTGATNTGCGTTCGGTNNTNGAAGCGTTGAGGGATNACGCTNAANAANATCTGNANCCNGTGTNGCGTNGCATGNCTCANACCGCCNGNNGNNCAATTNTANANNCCCTAANCACGTTGAGGTATCCATANGCTANCNNTNNNNTNGNANGAGATNNANAAANNTGGTGTGYTCGNACNGAGNTACCNGGNTNNGTNTCGNTATCNCNTTNNNATYGATACNTGCCGNNNTGATTGAANNNCTTCNANNNNNTNNANGNNNTTNANTTCNTAGGNTTTNCTGTGATAANGNTTGGTGNCTNNAANTANCCACACCANANTSAGGNNTTNNGTANNCNNNNGCNTGTCCTATNANNGGGGTTCGNAAATNANAGNGTNNNATGGNGGYCACTTTGAANNNTNCNGNNNNGNCNTTNTGCGACNTAATTTNNCCTNNAANANANAGAANCNGNTCGCNCGNNNNTCGTNCGCTNTGNNNANNNNNNGNTAGGANNTNNCNNACNCANNNTNNCCGNTCNNNANNNTGACGTCGTANNGNGNNAGNCCNANTTNAACTNNNCTCTTGNTNNCCNTTATNACANNTNGCGGKCGNAAGNTNCACNCNNGTCTNAGANCTCCGATCATGRAACACCTNNNCTANNCGAATGGCNNAGNANTCTNCCNCGCATNNGGCNTTCGAGNAGCNCTTNNNCCGANGNGGYTGATACNNTNATNNGNGCGCCNANNTACTCNGACGACGTTNCNGGNANTGGANTNNNGTCCCRATATNNANCNAACNNTNTACTGNTCGYTCTTTTTAATGNCTCNGTNACGNGATNNAAGGAAGNCAAGGNGAGTNCANNTTTCCGT-NNANNCGTCNANANGGAATGTANCGNTTGWGNRATACCAATATNNCNTTCCCCGCGNTNACNCTGTNNNNTGCCTGATAGANGACNGATNANNNTGATCNAANNNTCCNNGCAGACGGCCNTNAATANTTNNNGNCCCNGGGT-AGAAGCAAGNGNACAGCGCANTAAATGNTNGNTTTMGCTTTTTNCGNNNNTGRCGCCNTCTANANNAAANNAYNTNNATNTGGNNNNCNNNCNCTANGNTCNNTANGNNNNTTTGTTNTTCCTTGAGNACTATCGTATACTNTNGGAGCAGCGNAWAGGGGTGCAKGANNGNNTAAGGNNGTTATANANTARGCCCTGTNCCTNNTGNCCNCNTNWNAACTGGANAACAGGTTTGCAAANSANTTCTAS-NCGTAGANAANCACTAGN-TTATAGCNAAGNNTGAGAATATNAANNTNTATACGAAGATANYCCGNNNTGGGAGNTNAAACGAC-TCTNNACCCNATGCGANGANTANNNACANNGNNAANNATGGTTCGCTTAANNNGGTATGCANTNNNTCATTTNGNTAATNGNNAANTNTNANANGAACTNAGATNNCANTTNCCCCCANYNNAGAANGGNNCNTWTTNTGKNNNNNCGGCNNCNATGNGTNARACAAANNACNCCGGGNYAGGAAGTCNGTATGNNGNTNCGANCNATNNCCNAGGCNAAGGCNATNTAANATANATTAATNAACGNGCTAGNGTTCTNAACCCNANATTNTNAATGTTCANGTGACAAAAATAATCGCNTGGCNGGGGGCRATATTNGTTNATCGANTTNGCCTCGCNGTTGTTACTCNANCGCGGNYGAATAGCA-NGNT-NTNATCCGCGTCTCCNTAAACTACGTCNNCNANCGTNNCNGCGTNAGAGATTAGAGTNTGANNTTNNNCTCCNNNGCANATNNCNGGTAWNNTACNGTNCTAANGGATNCCTTNNTAAGNCNACNNGCNTTNNCGNCTATMNNNTNTCCTNGNTNCNGNNNNNNCACNTNATATNAGAANGANNANNNTANGNNAAATTNANANGCTACCNTACNGYAAANNTATGNATCCATNAANGCNCAGCTNNNNNCNNGCCGGNTC-GGAGCTCNCCGAGNCCNNGATTTTGTTCCACNNTAGNGNNNTGGAGCTNANGCACAGGNCCTKNACGCNAATTCGNCTGNNNACANGNTNCNNTCNATAAGANCCTGAGCCTTCGACGATGNGCNTNCGGACGCTACNAGCCCANCTGNTNGTANCAANAGCNCCCCTTNTNCYCAANGCGTGAGCNNTCCTCNTACTGNATATTGCACGCAGNTGTCNNCGAATCAAGGCTNGACGTANNANN-NANNAAANGNTNTGCANTANGTCTCNGNGTNGNTANGTNNCGACCNGACGNAANCAANGTNCTGNTAGYGTGAATNNGCATNGAATCNNCAGCCANGCAGTGNTNANTNCCTNGNTGTCNATGGGNAACTAAANCTCGKNNCANNCNNNGTNACTCNACTNTACGNNTNTNNNTACGNCNCAATAGNCTCCCNANNCTANGANGNNCACSCGNCNTANNNNNCANCNNTATTAATNANANNTAGNNCGATWGNNGCATCGATTGNCGANATTCNGYWAACGNTANACNNNTACCTGAA-TTNACTCGNGANACGGAACMNNTAGTGATTCCNANGTNNNTGNTNAANTNTGGNGTGAGGATGNGTTGAAANANT-NNCTTANGGNANTTCGTGCCGNNGNCNTCGCNNNTCANTGCANTGAGCNCANTNTACATNAAGTGGACTTNGTGGNTCTNCGGNCNNNANNAGCTGNTNGNCTNNNAYNANCNGCNATTCNAANTTCCCGANGNAANCATTGTTNTTTTNCGGATNCANTTGTGGSTNGCANGTTNNTNCGNANATGGTANNTGGGANGCTNNTGTC-NNCNGTTGANGTCNTGCANNTGNTCTNANNCAGAAGCNNGTCCGTGCNGCANCCATCTANNNNTGTNANGAGTNGGTATANNATWTGNTCNNNCCAGNTCANTANNMTNCAACTNTTCNTGAWTGGNAANNNCNGTCNGTATCTNGGNCANRCCNATNWTNCNNCNNNTGTNNAACANTANGNTGNMAACNCNCANGTTGNANCANGTNCCAANCTCGGGTACANNYGGGTAAATTTCGGACTTAATNCNNCGNGTNCNCAGGGNGNANCTCGTNCNAAGNTGGGTCTGTCNTGCGNGANNNNTGGCKA-ANCNNNGNATGGCAATNTGGCCNNAANGCTGCNNACGAAGNNNTNANTNTAANNNNNGTNCANNCNATCAGNNAGGCCCNCNCGNNNGGACANTGCA-GNCWTNANNCCNGRTANNCNNCCCAGANCNGAANGNTCGN-CGGNTTNCGCG-TNGNAGCANCATTNTGTNCCTGNACGACTGNNNCGCNNNNTNACNNNANNACNAANGNATATAGGCNNCCNTCAGTACNNARNCGATCNNANNGAACTACCANGTCTGNNGNGATNCNCCNAAANAGNCTTATNNGTCNCNGGANNNNTWAGNNCATTTANCGNCCNNGCTNATNTCNNCTG-GTANNNCNCNTCGATAANNTNAACGCTNNTNAAGCACGNAAAARN-CANTANCCTNACTANGNAGCNNATCGNGGCNNAYNATNNAACACANYNANGNNCAAGNCANNNGTNCGGNAGGAGTGNTATANNGNCNGGANNNNAGNNNTGCGTCNNTCN--NGTNGGNNGNTNCACNNTGTCNANCATNNGGGNCNANNAATCNRTNAGGTCTGAAGNTCCGGNNGCAGANTTCANNNGNCTGNTNGNATNNNGCNAGGNTCNNNCNNACANANCTGGTGNA-GCTAANNTNNTTNWGTGCNNNAGNNCT-TNTGANTTNGTGANSTCCCKTTCTGNTNCNGTNANCTTNGNCTNGGTGNNNNANNNNAANTNACRNACTTCNGTNGTGNNANATGTNGGCANTNCNNANNNTAACTGCNTTTANCTATNNAANTNATGCGANTTNTNYCTTTCNNCTGGGCTCTCNTNTNNNCNANACGGCTTNACNNNGCNCANNCGGCNNC-GCNNGCCNANANCTTNNGCNAGAGGGNNCNATANACTNTGCNNTARGACTCTGNKNATANCNNGNNCNTGNCNGATNCGNGYGNNGAAN-NAAGNCTCNNAGTCNNCNCNTANNGGAGATCNTNNGACGAMGCNNCGGCCNGNANANGCNGNNC-NAATTNGNNCNGCNNTNANCGNNNCGCNNATNGCNATGNGTG-NTGGTTCTCTCTGGGNNNNCNNGCAGTAGGGANGNNACACGCAGAACCGAAGCGNGCNNNTTAGAGNTTATCCCTCCGTNNGGGNTATNAANCGCACAGNTCNCGTACAGGCTGGAGGGNTCTATATNCNGGGNCTN-TNGGNTTNTCGNANAGTYAGTTNCTASTCNTNNCGNCNTANANTATGNNNTCGCAATANTANNNG-CANGTGTTACGAAGAGGCCCNNTNGGG-CTTGAATTCNTAGCTCANGACANNGGGNGATGGCNCNNGTTNGCACNTATNGTNTTANNTGGGTNNCCTTGYNCCAGGNNGGTCGAANNCGCNANNTNGCCCGATNNNAACTTCNGYTNCTCCGNNNACGNNNGNNNATCTGNGNNTNGGATGGNGAN-AAGNCGCGTCNANGGCNCCAAT-NNGTAAGTGAGAGNTGTCTAGATGNANCGCTTCGATAGNAACNCCCCGGGNNGATNCCCCCTGNNGNGTCTNNANNTTTG-TTNAACCTGACTGNKTCCGANAGNGGATCACNATGCTNNNNAGAANANGTCACNGTCCCNCTNGCNNNCGCACAGGTANNNCGCACCNTCGGNCANGNATGGNNGNGTCCANCGTNGNNCTAKCGCNACANTCGCTATGTGGCGNNCNTNGAAAACNGNCTGSYCTTNGGATNNGNNAAGATNNATNNNTNGGCCNTTNNTANTGANK-ANGCNACACNGACTGTNGNNGAGGNGTTTNCTGTYNNAATCNGGGAGANTNCTGGCATGTAAAANGGTANAACNATATGCATTGNGGTCTCTCTCANAANCCTACACAAANGNCGNGTNNNTTCNTAGNCCTCCNGCNGNGACATGATCNACATANATGGGNNGNCNTACACTGTCAACTAAAATCTNTAGANGATTTANNANCCWNAAANAAANTNGGCATANCGCANANCTCTNNGTGATATNCGCNNGNNNNCTGACATCNSGNCATCCCNTTNCNNATTGNGGGAGAAGANNNTATNTANNANRTGNGNCGTAAGGNNNCTGGNNTCGNGNCGTATNTNAANYAGGGANKTGTKACCACNGTNACTANNNNANNNNTNNCCCNNTNNGCTTCNTNGTAGNATNNNGTCANAANANAGAANNAACNGGNNACANGATAGCTKTATTNCTGGAGCATANATTTGTCNNCGCGCTNNGNKTGNTCTCNTTNRNNGSTGGTTNCTTNGNCGNACNANYATGCGNCGTATNGTNNTGATCNCAGTNANNGTANGCNGAGCNNNGNNTTCNACCTNGYNACCGCTANGGTGGCNTCNCNANGAANANNTGNTTANNCNTGCTGGGCCATTTTNNAANTCCNACTAATAGGNGGNNNNNATNNTACCNTTNNGATNATTAGNAANCTCGCNNGCTNCTTTGNANCNTGGNNATYNNTGNAATNGTATTCGCACTGTANTCTNCG-GTTATAAAANNCNNTACCANNNAGGTATANCNATTNCAGAAATGAANNANGAAGACNCTGWACCNCAAAAGAGGANATANAANNTCCAYCAATGACNGGTTGNTGCGACTGRCNNTGGANTTTCCNAGNNNTTNWNATNAAGNATNTTGAANNTCNGGANCTNNRGCTTTCTCGANNNATATNATNGATNANKCATAATNANNNAGNGNANTCTNMTCNCGCNTGGNAANTNGTNTACAGTATTTCCCNCNANTSCNNTYANATCGTGACNACGCANTNACAGRNNAATNATGNCCNCAGNGNGNNGNNTGATCNNTGNTNGNNCGCGTCGTNNCGNACCNNAGTCAAGGTTNNNAGCANWANAACGCGCNTCRNNCATTATCCNANTCAATGAARTGANACTNNN-AGCCGNANGNNTGGTACGAATNTNNNNCCGAGNGTNAGNGNCANTGTCACTNTTTANAGACTNNTNNGGCCNTTATTTTGCTNCTATGGNCACNCNTCCNNCANAGGTCACGTACCACNCKAGTGAAGNGANCTGNAMATCAAAGCACATCNTTNTGANNCATTNACCCNNANGGGGGNNTCTNCTGNATGTTGANGNTTAAAAA-TCACCAACTGNTGCGYNSTGNCGCNTNNTGNGTNAGTNCANGATCTACNAGNNATNAGCCTNGTGGNNTGTNATANGGCCTTTGCTTGANNAAGWRACTTTNANGGTNCATGAANAYCTAACTCNATGNTNNNGANCAACNNCCNNNCCNNCNTANNAGNAGGANGGNCNACTTACNCCAGCAGGATANTGCCCTCNNAGACTGTTCNGGACNAGANGTGCANGTCNCNTATAAANRNANNCTTGTNCATANNANGACGAGGAGTANGTCNCANGANARNNANT-CGCGNANANCTAT-ANNAAGNTTCANAGTNTCNGGCAGANNAANGTACGCTNGGNGGAGAATNCAAGTGAATAACGTNTTCGTNTTATCTGATNNCAACNGNNNCACAGGCCTCGTGAGGTTTGACTCGTCACGCACNAATATTTCNCGACAATNGNGTACGGTTNTATTATTGGGGAANTAGCCCNCTNTANATTNNGTCANNGTGNNTTNNCGTANCCNTNTTGNAGTCNNTNNNCCTTCCTGCGGANGATTNCTNCNAATCCCCNNANNCCGCCGACNTTCGAAACGCTTYTCTGACCGGCANCTATGNCNGAAATCAGCAGNACTNGAGACACGAGTNAYGNGTNNNCGATACNGNANACGNNANTNGNNNGTATN-NCNTNNNCGTGGATACGNCGNGCTGAAACNAGTTTGGKAGATCGGCCTTATAATTCACACNCTANCAGAGNCGAAC-CANTAGCTCGNNTCTTAGTTATTAACAATCNGCCACNTNAACATTGTCNGTNGACNATACCCTGTNNTNAACAGTAATANTCNNNANNNGATACGNACNNGAANCNATGGGTAACNTAAANTGGATNNTACCTCTCGAATTANWGCCANTNNTGGTCCNAGGACATAAANTTGAANCTTNGTGNGTGTGTAA-TAGTCTNATTNCNTCAGAACTGGGCCTNTSTCGTANTAGGGNNNNGAGNTNGCCCNACANGNNAGTACCANNAATCCAAGTNCTTGAATAGCCCCNWCTATNNATTACCGCCGAGTNTTCGTANAGAAGNAGNTTGTCANTNCGNNGTTYCANCNWCGTGCTTANATNNTGATCGCTAACNR-TNNCNATTNTANAGTNNCTTGCCNAGCAGNNCWCGNGACGCGGAATCCGCCNAGTGACTGANTGNCGTATATTCCGCGGTTNGNACCTACN-TCATNCATTTNANGCCCTTTACAGAACGAAAATAANCTRTAGTGCATANTTTANGGNCAACCTGTTCCGTTTCGNCNANCGACNGNAGCNACAAGGTNCACTACATTGGCGAAGTNGANTNTTTCTNNCTTNANACANACCNACCNNNCNTTGTNCTATTGNGCCCTNGACTATTCACTNNGTCTNANANTTGT-ATCTATNCCGNTAANAGATATTACGAACGGNNGCCTNGCNTAGTCNNANCAYAAGNKACCATAGATTGTGNTAGATGNNGTANNNCTNGNTGCCGCGANTNANCCTNCGNGANATCAANGNNCNNCCTACNTGTTTACGNNGNANGNACCCNCGNAAGTTANATGATC-NGNCANNGTNNNCANCGTNCTCTATNCAAGTTAGAAANNCNAAGNCGATCNTANRACNCNANNNNCTGAANANTTNANCGCGTNTAGNTGNTNTCTTCTCATNGACNNCNNGCGNGGTCANNCTTTNCTTRGANGANGCNGCCAAGCATGNAANTTTTGGCTNANGTTNAACAAGATCNTNNCTNANCAGCTTGAAGGNNNGAAGTANGAATAANTNAANGANANCNTWGTNCNTNGANGN-NACGNTTTTNTGGNAGNCAAANAATGCNNTCNCTNATNGNNCA-TNCGNCCAYNGCTNCAGGAGTNCNCCYTTANGNNNTAAATCCTANGNTGNTTACNTNCANTTCGGNCTGCAACCAATGNGCACCNNGCATTNATCCCTTTYGNYNAGGGTTATCTAANNTGNNRNNNATNTAACGGANNCNTCTNKANGANACANGCGCATCNCTGGCCTAAANNTCTANNTAGNCGTTNTNNGGCCTNAMANNTGCCTACCTNT-ANTGGNTGACAAAANCATCNACCTCTCGCTAATTGATTNTNTGNACACANTTGCNNTWTNNTTCACAAACTTTGTNNGNGGNCGCCGGTATNNGCGTAG-NCGTNNNNAKNTGM-GTCNNTCCNNGCAAGTGATNTTAARTNNGCACAANNTNGCTNAANCCGGGG-NNTNGNNNNACTNCTNGATGGNGNANGCCTCCTCGNNANACCCCNNNGNRAAANNCTNNGNATCNGTCNNGTNNNANNCCANNNTACNNCNAANGNNTCCACTYGCATCTCACNANCNTGATGGGCACNACNTTTANCNTGGCTNNA-TTGTRGACNNTANGCANCCTGACNCAAGYNTGTCGACATNTNNNTTCNKNANGACGAAACGAATAKCTNANGATNMTGNGTNAANNWCCGCGTTAANGCANGTNNGCNCGAATNAGNGTCGGNNNCNCCCGAAGTATTNGNAGGCGTCGCAGCACTACATNGNATCGTAGGGANCTGATTCGCGNNCAGGCGAGANCGNANYNNGTGTACNANGGNGGCTNTNGCGAAAGNAGCNTTGNACAGAGAGGNNGAGNCGATTTTNCCTATNANNNTTNNANRCANCAACTACNNNNGTGTTTNNAGGTAGCTNGTNNATGATNNGTGNGGNCTNCNANNCGGAGACNNCGTCWNTNNCNCTNNCANGCTANNGNNCNGTANNANTGNATTTANNNTTNNGNGCNGTNNGTTGGNNNNNNCCANCNTGCGNAGACGCNNNGGNGCCCNTNTCGCNNWNNGNACNNTTTCTNAAACNCCCCCCCCGNNNNGGTGNNCTTNANATNAGCNNCGAGCCGCGGNNTNNNCNCNNNNTNNTTGGGNTNNCTT-GCGAGNGACTTANNNGTTNTGNGNNNTGGGCAGGCNNANGTAANNNNATNAATGTNNNTGNTNANAAANNNCNNCTTCCCNCGNNAAGCTTCGCCTNGNGGANGCNNTANCNTCGGNNTNNCCNAATCGNNNAGAGANACCCANNNNGNNNAANNCCGCGANNNTCNNTANNTNNTTNNNANANNCNANNYNNTNTAGGTNNNCTGNNNCANNTANAACTGGNTTATANAGTATTNTGNGNTNAATGNNCTNCANNCNACTTNNCNCNNCAACANNGNGNGNTNCCNAANCNNTAGATGTTAGRAAGTNAMAGTGCANAATATMACGTAGGGANTATCNCGCAAGYGAGTAANAAATGTATNCTCNNAAAGTGACGNGCGNCATCCATTNAGGCACAGAGGNTTGGAANTNTACTTANNCTTTCTGTGTNTACACTCGTANTTTAGGYTCNCTCTGGCTGGAAAGCACCRGCGANAAGTCTCNGATGAGTMCGNGCCCATRNGCACNTATCCCACRCAACGTGCRNANTGANATNACGTCCNANCGAATATANTTCCACNCTNGAGNATNCTGGRTGGCATAGGGNATGNTGACATANNAATGTTCCNGKC-CNGNCNNRTTACCTACRTNCAGTAAA-CGGGAACNCATNCATTNATNNTTTNNACTTANANNGCTCTCGCGCNYAATKGCGAACTNMAGGCTANCTASNCGGGATTCAGGAGAATCNATGCANGTCANCCANAGTTCTTAATTCGCCTAATGACAKCNGGTGCACACCNCCATAATNGGAGGTNGGWNANCATTTTTAGTTGACGGGCTTTNTACTNTNCNTGTCCGTTGATNCNGGGNG-GCTCCGCACANATCCGNCNANTNGATGTTNCTCTGNGCATGTATGTTAAGCGNCAANCCCGGGACTNGNAAGTTAAGNANTNACACTCGNNAYTNCYATGTCTCCGAANGTGCNGTTYTCNTTGACNCTTCTAGGTAAAGNGCNTCCGTCATNTTCTAANGGGGAACAANTGAGTGCGACNNGAAATTTGTCCNCAGTCAGGTGNTTTCCAGCTCATNGGGGAGCGNATCGTGGAAGTGGASNGATANTGYGGTTCGWTNTATGCCTGTTCACCCANACACNNTCCAACAAAWGTWAGCNNNACNGTCTTGTNAGCTAGCTANNGGACNAGGNGAANRCNNNAGCTTAANNGACTNAATNAATACANTNGNTGANCGNTCMTNCNAAGCNGTNANNGTTNCNCNTCNNTTTNNGATGNTNTAANAGTAANGGNNNTACNCTGNGNTTATCAGNNANNNGCANCGNCCGATAACTNGNNNCGNCAGTTGTTGCAANAACTAGCATWNNNCTACCCATCGGCCTNNANNTTNTANTNCTAGTCTNTNANGTNNNANGAGNNNACNCGNGNGTCAATRTTCNNNNGNCTNTCNCGNCNTTNCGYNAACTAANAGGTCTANGANNANCCGCATANNNACNAGCTCCCCWAATNCANGNTGTCAGNATACNAGTAMGCTGTAACACNCCNAANGNRNAAGGCNTTAACAGCTACATTGGGTCNGNNTGCNTNGGCNGGGATTTGCCGAATAGNNATACCTGTACGACNCNCATAGNGATTTGGNNGGCGTCNKTANCGANTANGCNGGGTGACAGGCNGTNCNANGTNNNNCNNCNGAGTANNCGGATAG-AAATGAATGGNNGNATNTCYAACRTAGNGNNCCAGNKNANGCNNNACGNNNCRCGRTTGNACTNTACTGTCGTGGNTNTGCGCTCGGGATTCTTNAGTACAARNN-CAATNGGTACAAGANATATATAAGAGCCANNCTCGGGGC-GCGCNATCNCTGNCACCGNTGNGCCRGNNNNTNGTCACGATCATNGTNTNCGCNNNGNNTATCGNTCATNGNATNNNATTNNCNGNCNCNATATTGTANNGGAGCNNACCTTAGGTGTTCNNCGCAACNCAACNNNNNGCGNTNTCTTANNGNAGYNGTAACNNAWGTNCKTNGYYNNTAAACCAACNCANGTTNGAWGAAGGNNNNNT-ANAGANAGTNTNANTTNAATCMTANCTNGTSGANGGGTNAANNTAA-NNNGCCNTAAGNCNNTCAANNCTGGACTTGTGCAAAATA-NATCNAGGGGNCACNNTTATTNGNCGGNNNTCGACCCANTNAWCTCRATAGGATCANNGANAANAAANA-ATNNNNTNAAGGCANTNGNACNNGTAGTTGNCNTNCNTGANTNNTGTTNAGTGTYCAATCNNCCANGAGACGTTTTNTGNCATATCNGNRTNAATGNTNGCNTTGTNCAATNCNCGTNGNCNGNNGCNTTCGTTGTGGGGMCGNATGCAATWNAGNTNNNNNTNCNAGNNTCASAGTCANNCNGACRGNTCNCGNTGGTCNNNATANCCANNNCTNCCTNTGANNCNGCAAATNAAAACCANTTCTNGCNCGTNTAAATCNNGNAACTGNAGTAACCCACACATCNNTGACCGCAMATAAATAANNGGGGACCTNNAAGTNGTAACNAGNGNGTNAACTGTGTSCARGCTGGNGNTATCACTNCGTNNACNGTACNCNGACCCGARGNNWGGNCNATCTGTNGNTNGCYCGATTCYANGNGAANGGANCGTCNCTTYGGTNNTGTNTNCANTNANTNTGTNGGGCGCTNATANANGNNATNNAAGANAAGCTGNACAGCTNNTANNATNSNTACNGTGTCGNTNGGCTNTGNTNNGAGTNNNCGNNTNNTNTCNGATNNCNCTAATTGANGNANTNGTTNCCNNNNTTNTACNTNCTAGGAAACGGGNCNCACCTNGTNNTANCTCGCTNGAATNACNCTGG-ANANCCTGNATGGGTTT--GTTNCNATCANTACTGNNTNNTAGATNCGTNCNGGTCGTANNCTNNTGGGGTGANANTNCTTNCNCNTGTTGCGCNTCTAACGTGCATNTCGCGNCANGNTNNTCTNGCGAGACTCNTWAGGAGAAANAGGACTTNGNTNNNGAAAANNNCNTCTCNANTTNA-NYCGTCCGCGCATTTNANMGNAGAATACAANCCTTGNGGNNANGATGANCTNNGACNTANANGCGANGNATATCTATCNNCGTTTTGAGTCTACNCNTGGCANAMANNANNTGGGNNNNNTAAATNGATT-GNNNNNCGAGANNNACNGGNCNNNCNCTANGGATATATCTTNTTTGTNNTACCAGNGCANGNTGGTTTGGCGGCNNNCNTTCTNANNANTGTAAGANANNCCGCNCNCNTAGNNNNANAAYNGNTNATAGTACGATTATGAGNNCNTTCTNNTTNNTATGANGGTCTTATNNGNTAAANAANNNNNNTACGGGNGCGCGCTTNANNTNNCGNGANNACATTCNTGGNCTCNGCCCGCTGNCTNTATGNACANACNANAAGNNNCNTGTNNNGNNNAANNNCGNNGACTNNTNRNNNACNATACTNGNNCNTNGTNNCTTCNGANANCGGNGCCNCNNTNNANCTTTNGNNNGCNNGNGANNGACNTTTATNCNNNNNTNTAGNNAGNNTTTGACCANGGGNNNNNACCCTAANAANGCATNTCGANTCGNCNTNCGGGGCCCGNGGGNGGNNTNTNNTACGNNTANNTGNGNATCTCNAATNGNAKGGTTAAGAANACTGNCANANGGARCYCNCNAAACTATTAGNCTTTCANANGNCCNTCACGTANCNNGTTNTGNNTTNACGAACNTNGACGTNCANATTCGCNGANGTCCTACTNNGAGNCCANGGNCGGNNNACNNCNCTGNTTTTTYATGGTCNNCNCNNTANCGGRTTNGGAACTNNGCTNTCCNAGCGATGGTCCNTWTTGAGCTATACTTGANGTATNTTNGNCAANGGNACNGTCTCTGACTNCCGACGGAANCGAGGGCAATTCTGATGGANNGCNGARANNNNGGACATAGCTTKCATNTNNAGAGAGGNTGTATCNATTGAAACGATANCNTCATNGGRTCRANCGTGTCGCAAGCGAAANCGTAAGCGNGAGTGCGGGGCNTANNCTNSCGTCNAANNAATNACTNARTGNGWNGGTANTNAGGTGNCATANAGGNANGGACNGGNAGATTGGTTCCNNTARCCTNGAMCGGCGATCTACCTAAGCTTNACNTTCTAAGCNANNYGATACNCATAGGNCNAAGGNNAANTTNNCATAATAAKTANAATCGTNGGNANAANCGNCTGCTNNNGGTTCCAAGCCACGTTGAACGNCGGAGNATGATCAATCGNNGTCNAAATTCTANTTGCNCCATNNGAACCGCNAAGTCCGCTGATTGTCATCAATAGTNNCTGCTGGNGANACANTATNCCGANGAAAGGGAGSTGCNACNAACGCNCGAGAGKANTTCNCTAANATGNAGTGNGNGTGTNTGACGNCNCGGANNNTNANTGTCATNNCGAACCGTATNGNGGCTCCNGCAGAGGNNNCGANANNATTCAACNTTNGTCGTAGTGTNCTGACTGAGCTNGTAGGTAGAGCTCANNACAGATNTCANGTACGAAGTACGTNAGNNTCAANGTTGNTNGSNNGGACATGNGCGCANTCNCTGGCCTTARTNTCNATSAAATTAGCTTACGAGGTGCKCCGTTTNCCTTGCCCCGTNCTTCANCGNCTCNCNATGTNNTRGTGACACCCNATNTTACNCNCGGGTTACTCGCNGGNATGNTCGTGNACGCGTAGCTTGTTTGRTACCAGTGTCTTACNTNTNKGAANTANGNACAGCNCNCANTCTACCNCCCTGKGGAATGAGGGTNNAANSNGGAGCGATCAAGATTNCNTTAGGTTTGCAAAYGTTTGATCANGGATACGNAGATCAGTAACTGGCTAAGTGAGTAGGANNTANYTAACAGTCTNNCANGGANTTANANTTATATTNGGNACNANNCASTGGANNNNNTANCNN-CATTGCNNCGGNGCGNRGNATNANTNNNGNNNNCGTGNGCGANNTGNGGNGACCAAGATACGNGNTNGGAAGACTGTGGNNGTNCNCAATNNAATGAKSTTTTANTNAGNNATGNCNTTTACTGATATTGTGAGGANTCNAAATAAAGNYTGTTANATTNGANNTTANANTTGGNAGACTNTCTNNGTAANTNGYGTNNNNNNNNTNNATTCGGGANCTNGANCNAGTTAAGGNGAGNGTGCCTATTACNCCNCANTGTCNNGNTNAAAAANGNANTGARGANCNNCNAGCTCTNNGGGGGGANCNNCGTNNNTAATNAAATANNCNGCACNCNSNGNNNNAGNCNNNTTANACNACGGNTTATTNAATGRCTNGNNTGNTTTGNCTCNTTAGCGNGTATNGCNAGNNNNNNCNTCNCTGCTANGGNGCGAGCNANNGTATCCATAYCNCTNGAGCNNGNNANGTCNACTATNTTGANGNCNNNAGNTTTNNNANNNCTGTGAGCC
ceratocalyx       TNTNNGNNNGNGNNCGNNNNNNGNANGNTNNNNNMNNNNNNNNNNNMNNCACCNNNNNNNNNNTNNCSRNNCCNNNNNCNNNANNTNRNGNNNNNGGTNNTNNNNGANNNNNTNNTGANNNNNCNNNNNNNNGYNNNNNNNNTNNTNTNGNNNNNAGNNNNNNNNCNNNTNGNGANNNNNNNNNNNTNNNNTANNNTNCNTCNNKNNNANTNNNNNNNTNYATNNNNNNNNTNNANNNANNNNCNNNNTNNNNNNCNNGNNTCNCTNNNNNNNNNNTCNNNNNNCNNNNNGNTNNRTNNNNCNNCTNNTNCNNANNNNNTCNANNNNNNGNNNNNTWNNNNGNNTNNNTGNANNNNNATNCATNNNNTNNNNNNTNNNNNANNTNANNNNNNNNNNNNNAGCTTNNNNTNCNKNNNANNNNNRTNNNNTNNACNNANNCNNNNNTNGCYNNCCGNNTANRTNNNTNNNCNNANNNCNNNNNNNNNNNANCNNNNNNNNNNGNNCNANNNNCNACCNNCNCNNNNNCNNNNNNNNNNNTNNTNCNNNTNNNAGNNNCGCCNYNTNNNANNTNNNNATNNNNANNACNNTNANNNNNCGNNNNNGAANANNNNNCNTNTNNNCNNNNNNTNANTNANNNNANNNNNNNNYNNNNNNNNNTNNNNNNNGTNNNANNNNNTNNNNNNATNNCNNNNNNNNGNGANNNNNCNNNTNNNTNNNGNANGATNNNCTNNNNNNTNNNNTTNNNTGKTYNNNCNN-NNNNNNNGNNNNNCNNNNNCANNCNNNNNTNNNANNWNNTNNANNCCCTNNNNNTNNNNTNNGANCGNNNNNNTCNRNNCCNAGNNGTNNNNANNNGAGMACANTGNNTNNNGNNNGT-NNNNCNNNNNNANAGNNNGNTGNNNGNCNNNSNNNNNGTNTSNANNNNATNNNNNGNGNNNNNACTNNNTNNNMNGNNNNGCNNNNGNNKNAGNNNNNYMNACNNNNRNNNNNNNNNNNANGNCNCNNNANNNANCNNNCNNNNRNNTNNCCNTNNNTNNNGSNNNNATNNAWNGGNNNNNTGNNNNNNNNTNTNNNNNNNGNNNNNNNNNNNNNNGCGNANNRNNNNAGNNGANNNNNTANNNTNNTNNNNGGNANNNNTNNNNNNNNNNNNGNRGNANNNNNNNGAYNNNNCNANNNCNNNNNNNNNNGNNNNTNNNNRNNNNNNNNANCNNNCNNNCGTNNNNNCNNNNNNNNNGNACSNCCNNMNNNNNNNGNTNATNNAGNCCNNNNNNNNNWTNNGNNRNACCNNGNNNNGRTANNTNYNNNNCNNCNCTCNNNNCGNRGRNNACNCNNNNANNCNSNTRNNNNNNNNTGNANN-NANNNNTRNCANNNNNNNNNTGNNCNWNANAANANNGNTNNNNNNNNNSNNNNNNNNNCNGNGNNNNANNNNNNNNNNCNCNNNNGNNNNRNNCNNNNNNTNNCNNTNNGTNANNNNGNNCANGNNNNCNNNGGTNNNNNANNNGGCNTNANNGTANANNNNNNANTNNNNNNTNNNNCNNNNAGCNNNAGNNNCNTNNNNTRCNNNNNNTNNNGNNNNTNNNNNNNANNACNANNGANNNNNNATNNNANNNNNCNGNNNTNGNNANNNNAATNNGNCNCNNNKGNNNNNTNCNNNTCNNAANTYANNNNNNNNTNNNNNNNNNNNNNNCNKNCGNNTCNANCNNNYNNACNGANNNNGNNRNANCNNCNANNNNNNKNNNNNGANNNNNNNNNNCACTNTNNACNANNTANNNNANNGNNTSNNNTNNTNNYCNNNNANNCNNGNNNNNNNCGANNNNNNNNNNCCNATNNCGNNNNNCNNNNCNNTCNNNNNNNNNNNNNNTNNTNNNNGNNNNNNNKNNNAANTNNNNNNNTNRNGNNNTNTNGNNNTNNNNNNNNNNNNNTNTNNYNCNNNNRNNNNNTNNRNNNCNCNNNNANNNNNNNYNGMNCNNNNNNNNNGNNTANKCGNNGNNNTYNNNNNNNNTNNTNGNNSNNNNANCNTNTNGRNTNNNNNTNNWAKNANNNCTCGNNNNNNNRTTNNNCNNNGNGGTNNNARNNNNNNGCNCNNAATNNGNATNKNNNNNANNTNNNNNTNNRNNNGNNNNGNNNNNNNNNNNCNNNNNNNNNNANNNCNANNNNYTNCNGNNTNNNNNNNNNANNNNNNNNNNNNTCNNNNNNNNGYNNGNANNNNNNGNTTCCNNNNCNANNNNNNGNGGNNNNNNNCNNCNNNNNNNNNANRNNNNNCNNNNGNNNYNCGNNANNNCNNNGNNNACNNNNCANNNAARNNNNNNTGNNNNATNNNNTGTNTNNCNNNNANCNCNAMCNNNGYNNNNNNNTNNNCTNNNNNTNNNGNCCNNNTNNNNNNNNNNNNTNSNCNNCNNNGNNNNNNTTNNAANNNCNNNNANCNNNNNANNNNANNCAANNTNAYTNCGNNANNGNNNNNNNNNANNNNNNNNNNNNNNNNNNNNNGNNGNCGNANTNCTNRNNNNNNTNTNNNTANANNYNNCAGNNNNNATNNNNNNNNNCNCANNNNNNNNNNNNTNNNCNTNNNNNNNNNGANTNNNNNNNNNNCNNNNNNNNNGNNNNTCNNNNNNNNNNNNNTKNNCNNGNNNNNNNNTNNNNNATNNNNNNANGNNNNNNNNNGNTNNNCNNNNGNCNNNNNGNNNNNNGNNCCNNNCANNNTNNTNCNNNNNNNCNNGNNTNNANNAN-AGANNNANMGNNCTNNNNNNNNNANNACNNNNNNNNNANNNNCNNNNANNNTNNANNNTCNANGNNNNNNNCNNNNNNNNNNTNNNNCNNNNANNNANNNANNAANNNNNNNNNAGNNNNCNNNNNNNNNNNNNNGANGNANGAGNKTNNNNANNANRGNNNNNNCNGNRNNNNTNACNNAANTNNGNNANNGNGNNCNNNCNTNGNANNNNNNNNNGNNNNNNGNNNNYNNNANCNNNTANNTGYNNANNNNNNNNGNNGNNNTNNNCCNYNNANCNNWGNNTNNN-ANNCGNNNCNNTNAGNNGNNNNANNGNGNNYCNNNNNNNNNNNNGNTTNNNNANYNNNNNNNNTGNNYGNNNNTGNNKNNNNGTNTNNNNGNNNNACTNNCNCNTNCNCNNGNNGGNNCNNNNNTNCNNNTANNNNNCNNTNANGCNNCTNNCNNNNNNCNANGNNNAANNTGNTACANNGNCNNNNNCNNYNNGNNGNCANNTNGGYCNGAGGANNNNNYCNGCRCNNNNNNGNNANNTANNNNNNNNNNGNNNNANNNGNNNANTNNTNNNNTNCNNTNYNARNNNAGTGNNNTTNNNNNNNNNNNNNNNTNNNNCNNNNNNNNNCTCNNNCGNNANNNTNTNNCNNNCGNCCNNNNNNNNNNNATTNNANCNNNGNNNNNTNNNNNCNYNNATNANANGYGNCNNNNANNCANNCGNNNNNNNNCNGNGNNNTTNNGNNNNNANNANNNNNNNNNCNNTNNANTNNNGNGNNNNNNNNCNNNNNNNCNNNNNNNNNNCNNNNNNANNNNNNANNNNNAANNYNNANANNNNNNNNANTCNAANCNNNNNNNANNNNTNTNNNNGNNGNNANNNCNRMNNNNTCTNNNNNNNCANNWGNANNRNNRNTNTNNNNANNNNGGGNNNNNNNNNNCNTNNNCNNNGNNNCNNNNNNNGNNNNNNNNANNNATRNTNNNNCNANNNNANNGNGCNNTNCNNNNNKNAYGANMNNANANTNNATNNGANNNNNANNTCYNANNANMNNNGRNANNNNNRNNNANNNNNNTCNNNNNNNCGANNNACACGAANNNTANGACCNNYAANNNNGNNGCNATNGNNTNNTNGNTCANWNNGNNNTGNNNTNNNKNAGGANAGNTGNNNNNNAANGAAANNNN-NNNNR-NNNYNNNTCANANNATTNNGNCNNANNCANSTNANNANNCACNNNTNGNNTANTNTNNTTGCNNANANNNANAKAAYNNNNNNCAGNN-NNNANAWGNNGANYGNNNNNTNNCCTNAANNNNNNNTCNNNNTNNCACANANNNNTNNCNCGNNANTNNTNNNNNANGNNNNNCNGNNNNTTNNNNNNAGNTNTGGNNNCNYNNNNNNNNGCNNNNTNNNNNGNNCNANKNNNNNNNNNNYNNNTNKNCNNNGNNNNNNANYAG-RNNTARNNNNTNNNNNTNNGNACNCNWANNNANNCNNNANANGNNANGNGNCTNNNCNNNNNTNGNNCNCNNNNGNANNNGNNNNCANCTNNANNANGNNANNNCNANNNACNNNGNTNNNWNGNNCANNNNNNNNANNNNNNNNNNGNCTNNGNNNCNNGTCNNNNANNNANNGNGCNNNAANNCNNNNNNNNNNANNGNNNNANANCNNAAGGNTACNNNTNAWNGNCNTGNNNNTNNCNNCNNNNNANANTNSNNNNNNCNAGNNNNTCCNNNNYGMNNNNANTNNAANGNNANNNNNNNNNNGGNNNNNTCNNNNNNANCNNNNNNNNNNRNNNNNNNNNNCNTNGNTNNNNNNNNNNNNC-NNCNNNNANNNNTNNNNNNNCNNNNNNCTNRTNGNCNNTTNNCNNNGTNNNCNNNNNTG-GANNNNNNNNGNNNTTNTNGNCCGWNNNNCACNKNTNNTNNNNNNNNNNCNANNGNNNANNNNGNNNNNNNNNNNRAMNNNNNNANNNANCNNNNACNNNNNANANNNGACNTNNNNNNTNNNCNNNNANCNNNNNTNNNNSNNNNNTCNNNNTNCNNNNNGCNNTNCTNNANNNNNNANANNCNNTNNATGNCNNNNNNNNNNNNNNNNNNNNNNNNNNNWNMGNNNNGANNNNNNNNGNNCNNNCNNANNNKNNNNNNANNCCNRANTGNTTNNNGNNNTNNTNNNNNCNNNNNCNRNNNNTNNAANANNAGGNNNTNNNNNNNNNANTNNNNNNNNNTNTNNTNNNNCYANNNNNRNTNNNTCTNNNGNNNCNNNNKGNNNANNNCNAGARNNNNNNNCANNTNNTNNTTCGNNGCNNACCNNNNNNNNNNNNNNGGNNNNNGNGANNNNNCNNNNTTNTNGNYNNTGCNNNNNNNCANNNNNCTNNNNGTNNNNNTNNCNNNNNNTNGNGYANNNNNNNTNNNNGANNNNTNGNNANNNYNNNNNCNANANGNNNNGNCNTNNNCNRCNGNNNNANNNNNANANNNNNMCANNNANNNNCWNNCNNNNNNNNNNNNNNCTNNNNNNNNNNATGNNNNNNNNNGNGNNNNNNNNANNTNNTNNCNNNNTNNNNNN-CNNNNNNGNNNNNNNNNGNNNCTNNNNANNNRNTNNNNNAGNNNNNNNAANNMNNNTNNNAGNNNNCNNNNNNNNNNNNNNNNNNNNNNANNNNNNNANNNNNANNANCNANNNNNGNYNCNNNAACNNTAGNANNNNANNNNNANNNGNNNNNNNWNNNNNCNCGNNNGTANNNCNYGNNNCNNANNNCNCACGNNTNKNTNNNCNTNCNNTNNNNNNNGNCNNNNNNNNCNNNNNNNNCNCANNNGANNNNNNNNNNNGCKGNNNAT-TNNNCNNCCNANNANNNNNNNGNANNNNNANNNCCNNNNNNTNNNNNNNNAANGNCNNNNNMNNNNNGANCNNNANGNNNNNNNTNNNNANCGANNNNNGRNNCCNNNNTNNNNNNNNGNTANNTNNNGNTANTCGAANANGNNNNCNNNNNNNNANCGNCGNANNWCNNNNYNNNNNNTNCGNNAGNANGNNNNANGRNCNCNNNNNNANNNNANGGNNNNTNNTNNGNTNANNNNYNGNANNSNNCNANANNNNNTANNNNNNNKNCNNTNNNNNNNNNNNTTNNGNNCGNANNNNNNANNANNNNNNNNTANCANANNNNNTNNNTNNNNNGNNNANNNNNNNNANGNNNNNNNNGNNNANNNNNRCNNNANNNNNNANNNNNNNNCNNNNTNNANNCNNCNNNNNNNNNNTNNNNNNNTNNNNCNTNNCNNNNNGNNNTGNNNNNCNNNACNNNNNNNNNNNNNNNANNNNNGNNTNNNSRNNNNGANNNNNTGNGTTNNNNCNANNGNGGNNNNCNNNNNNNNNANNCGNNGNNNNNNNNNCNNNNMNGGNNNNAACNWTGCNNTNCRGTNTNTRAANNRYCGYNTGGRAAAAGTAGGRNTTGCTGGTCCGCAYCCRGATCATTGGGTAC-CACTACACARMCCACGCCAWCCCMCARCTAAKAGACANCGANAGAAACGTGRKGRCRGANNTCCCTTGTTAGTAGAAAACATRGTTGTGTTGGATTAAGCTARAAAGTGTATGAAGGCGGCTNAGGGYTTYTAMKTANAGTNGTGTTYYYAGCTYAATTTGNAYCGGGCTNTTACATCCTCYYGTACACATCNAAGGYCACCATRGNGGRTGGATAAGTACMTACAACANGGAATYATTCTCAGCCATTGGTGCGGNGCRYSAAKCCCNTYAYGGGRAGGGTTGTGRGNYNGAATGAANTCTTATGGGCANTCTGGTNAGATAACATAGGGCTGATACTGGACCAAAGCTTTATGGTGAGGTACTACCAATCACGGNTNTYTCTCRCTGANARAAATNAKTTGGTTNNTCTKCTTATCATTNCAGGGTSMTAYTGCTTTTATACGAGTACCTTGTAACNCAARATAGGACCTCYNCCYTCACGYYCCCNKATCAAAKGACAGTRYCTCCCGCGGRWTSATTGTCCCTYACWTTCYAGCTN-TNCCYRCTARARCTTSGMTGGGCGNACGWCGTTYGCYCCACNTGAANNACTGCTGGANNNANNGNNNNTNGNTTNNNNNNNNTNGTNNNNCNNNNNGNNTNNNNNNNNGTNNGNNNGNNANCNNNNNNNNANCNNTNNANNNNNGNNNNNGNNNNANYNNNNGNGNNNNNNNNANTNAGNNNNNNNNNNNNGCNNNCNNNANNNNANCTNNANNNACNNATGNNTAGNNNNCNNNNCGCN-NNNNNCNATCNNNTTTNANNNCNNMNNNNNANGNNGNCNNNNNNNNNNNNTNANNGNNNNNNNNNCNTTNNCNNGTRNNNCNNNNYNNNGTNGGNNTCGNNNTNTTNNNNNNANNCNWNRCNNNWNNNTNNNNNNNACNNNNNANNNNNGGNNGNTANTNNNNNNNANTNNNNNGNNAANNNCANNNNTNTTGNNNNNNNNNGNNNANNNTNNNNNNNAG-ACNNNACGANNNNNYNNGNNNNNNNNNNTTGNTTTCNNGTGNTNNNNRCCNWNNGNNCNNCNGAATNNANNGNTNNNNNNNNNNTNNTTNNGNCNNNNNNNNNNNNNTNNNANNNCNSNNNAGNNAGNNNNNKNNNNNNGNNTANNANNNNCANNNNNCNTACTGNNNNNNNCNNANTNNNTNCNNNNNNANANNTNNNGNNNCTNNARGRNNTCNCNNNNCNNNGNNNNCNNTNANNGTNCNNNYNANNAGNRNANNNANNCNNNNGNNNNNNNYNNCTNNNANNNNNNANNNNNGNTNNNNNNGTNANNANAN-NNTANTTNNANANNGNNNNGGNNGNNNNNTNNNNNNNTNGNGNNANNANNNAYTNNNNCNGNNNCANNNNNNNNNNNNGNNCNNNNNNGNNNNACNNNTNNNNNGANNGNNTNNNANNNTNNNNNNCNNTNGNKTNNNNGNNNNTNNTNANNRNNNYANMKNNNANG-ANNNTNNNNANNNNNNNNYTATGNNNNNTNNCNNNANNNGNGNCNNNTTNNNNNNNNNNNCGNNCTNGNNTNTCNNWNNNNANNNCNANCNKNMNCNNNNNGNNNNNNNGNANNNNATNNCNNNTNNNNNNNNNNNTTNNNNNNGNNNNCNNNNGNNNNNGNNNNNANWGNTMNNACNNNNNNTRNNNYNANTNCNNNNNNNNCNYNNGNGNNNNNNNNNNTNNNNNNNNNCNNNNATNANNNNNNNACNNNNNNNGNCNNTNCNNNNNYNANTNNANNTNNNNCGNTNNCTTNNCNNKNNNACNNGNNNNNNNNNYNNANNNNNNCNNNGNSNNWTNTNNNNANNGNGGNNANATAGNNNGNGCNNNYNNYNNNNKNNNNNNNNNNYYNNTNNNNNCANTNYNNNNNGNGNGNNANNNNNNNTNNNNNANTNCCNNNGNNNRNNNNNNNNCNNNNNNNNNCCNAGNCNNNAATCNNANNNNNCNGNAANGTNNNTNCGNNNGTGATAGNTNCNNNGNNNNNNNNCCNANNGNANNNNNCGNYNNNCANNGNNNANNANNNAMCNNCNNNKNGNNANGNNTNNNKNNNNNNANNNCNNCNCGNNNGNNNNNNNNNCNNNNNNNANTTTNNNNNNNNNNNNCNNNNNGNNNNNTNGNNANTNNNNTCNAGAATNNNNNWNNCNNNNGNNANAGANNNNNGNNNNTNK-CCTTNNNTGNNNNNNRNTNANNTNNNNNNGTNNNNTCNNNNNNNNNNKNNNGANNNNNNNNYNNNCNNAG-CNNNGNNNNNNNNWNNNNTNNNNTNNNCGGAGNNNCGNNNYGNNNNWNTNANCNANYANGTCNNGGNCANTNNNNTANNNNNANNNTNNNANNGGANNNNNSANANNNNNNNNNAYNNNNCTGNNTNNTNNANCNN-NNNNGNNNCANTNNTNNANNNTNNNNCCNNNGNNNNGNNNNNNNTNNNTNNMNNNNYNNNGNNGNNTNGNRNWNTNYNNNNNNCNCNNNNNNNNNTNNNNNNGNTNNNNNNNNNNNNNNNNNNNNGNNNNNWCNNNNNANTCANNTNANNNCNTNNTNNNTNNNNNNNNTNNNTANCNNCNGNNTNNATNANNTNNANNNNAGNNNNCNNTNNNCNNWNCNCTNTNNNNNNNGNNNNNNNTNNCNNYNNYAGGNGNGNNNNNNNNNTTNNATNNNCNNGCNNTNNNNNTGNACNTTNNNNNNANGNNSNNNTNNANNNCCNNNRNNNTANNNNNNNNWTTACCNNNNNNNGTNNNNCNNNNANNNNNNYGTNGNNNNCNCANAANNNNNNANANTANCNGNNNCNNNNAGNNGNNNNNCNTNNNNNTNNNNNTNNNGTNNNNTATGNNMAANNNNNNNNNCTGRTNNNNGNNYCNNNNGNNNWNGNNNSNNNNNANNNNNNNNNNNNNNNTGNYNNNNTNCTASNNNNNNTNNCNTGGNANYNNNNNGNGNNNTMCNCANNANN-NNACNNGTCAGANANATNNGNNTNTGNNNNNTNNNGTTRANNNNTNNNNNNNNNNNNGGTMNGNNNTNNNNNCNNNNNNNNNNNNNNNRTGNNNNRNANTANTCTTNTANNNYNGNGANAANNTNNCNNNNNGGNNNNCNGNNANCGNGNGNANNANNNAGNGNTNNNNNTNNNNCNNNNNNNNCNCYTANMATGGGNYNANNNANGNNCNYNNTNCNNCCCNNNNNNNNANNNNCNNNNNNNNNCNNNTGNNNNGCNTANANTCNNANA-TNKNNNANCNANNNNNNTNNGNNNANGCNNCNCNNNNNNNNNTCTNTNNNNGNNAATNGANTNTNGNTNTCNWNGGNANNNNGNTNNNNNNNNNGNNNANANTANNNCCNNCTNNNTANCYGNANYNNTNNWNNNGNNNYNCNNNNCNNCNNNNNNTNNNGATNNNNNANNTNNGNNNRNNANTNNNNAGNANNNNNTGNNGNNNACNRNNNTCNTNNCNNNNCNTSNNNNNNNNNNNTNTNNNNNANNNTNTNNTNCNNTNNNNNNANNATRNNNNNCGNRNNNGNTRNNNNNNRNCANNNNGNNN-ANNGNRANTGANNNNNCTGNCNNNNNNTNNNNNTNACNNCNNNANNNNTNNNANNMCTNNANCNNRNMNNTNNNNNNNNNNNNNNGRCGCNCNNTNN-NYNNNANNNNATNANNCNRANNAANNTNTCANNNNTNNNACNANNGNGNCCNNNNNNNNTTNNNNNNNNNNTNNNNNNNAAAAGNNGNNNNNNNCCNNANAGTNNNANGNNNGNNNTNANNNGGGNNNNNNCNNNNNNNNNCRTWNNNTTNNNNGANNNNNNNNTNNNNNANNNNNNNNNNNNNGNAGTNNNNNMTNNNNNNGNNNNNNNNNNGNTNGNNNNNAGNNNNCNTTNTYNGNNCNCYNNNATNNGNNTNTNNNNNNNTNNCGGNTNNNCNNNANNNCGNNNNNNNTNNNNNNNANNATANNMNNNNNGTANNCTNNNACNNNNNNNANNNNNANGANNNNNNNTNCCNNNNNCNNTNNNNNNGCNNNCNGCNNMANNNNNNNNCNNGANNNNTNNNNNNNNNNCNYNNNTNNTNNNCNNNGNNGNNANNNNCNGNNNANGCNANCNNNNNNYNANCNNANCNTGNNNNCNNNCNNNNGNTTNYNNNNCNNNNNNNNCRNNGNTNGANANTNNNNNNGNTNGCNAN-NANTTNNNNNNNNNNNNNNNNNGNNCNNNNCGANAGNNTTNNTNCNNNNNNNTNNNNCNGNGNGNWTCCNNNCNNANNNNGNN-ANGNNACGTNNNNNNNGNNNNNNNANTNNTNYNCNCNAYNNCNTNNATNTNANNNNNCCNNNNCAANTNNCNANNCNANNCTNNNNNNNNTNANNTNNNTNATCGGNTANYNCCTCNCNTCCCNNCNNNNNNNNNTNNGNNNNNNNNACNNNNKNNNNCNNNNNNNNNNNNNNCNNNNNNNNNNNNNNNNNNNNNNYNNNNNTNNNNNGAANNANNANNNANAGGNNANNNNNNNNNNNNNNTNNNNANNSCNNNNANNNNNNGNNNNNNNNNNNNNNCNTNNTNNGTNATNNNNNGANATNNNNNTNNNNNNNTNCGNNANANNNGTGTNNTNNNCNTCNNNCNANGNNNNNNNNNNNNACNNNTCTCTTNNTNNNWNNNNNNANNNTTNNNANANNNNNGGNNNACWNNTNCNYNCNNGCNCTNCGNNNTNTNATTGNKNNGNYAGGNNNNNNNCANCNAYNNNNNNCNCNNNNNN-GNGGNNNNGNNNTNNNTNTNYTNANNNNTNNNNRNNNGTNGCANNNNGNTNNNGNACNNNNN-NNNCNNTNNNCNNANNNNNCNAGNNNGANNSNNNNNNCNNTNNNNNNNNCCNTCNNNCNCNNANNYNTNTNNNNNNNNNNNNNNCANRNGGNNNNNNNNRANG-NNCTNNGN-NNNANNCNNNTNTNGGNYNNANNNNNNNNNANNNNYNNNTNN-NNNNTGANNNGSNANCNNNNNNNNNTNNNNNNNNNNNNNNNNNGNNANGNNCNNNNTNTNNNNNCNNNANNNTNNTGNNNNGNNNANNTAGNNNNTNNNNNNNNNNNNCNNKGNMNANCNCNNNNNNNGYNNNNTNANNNNTNANNGNNCNNANNGNNNYNSCNNNNNNNN-NANNNNNNNNRGANNNNCNNNNTNNNNTNTANNMYNGNNNNNNNNNATNNNTNNANNNNNNNNATNSNGNNNNANNNNNNNNNNTCNNCTNNCNNNNNCANNNNTCNNNGNNNNNNNNNNNNTANCCCAANNNTGNNTGGNNNACANNNNNNNNNNNNNNNCNGNNNTRN-NNNNNNNRANNNGNNNTNNANNNANNNNNCNTNNNTNNNNNANNNTNNCCNGNNNNNTNNNNNNTNNAANCNNNNNYANNNNNNNAACNNNRNATNNNCNNNMATNNNNNNNGNCNNNNNNNANANNNCNNNCNNNAGNN--NNNNNNNNNNNNNNTCNNNAGNANNNNGNNTNNNK-NNANTNNNNTNTNNNNNNNNNNNMNNNNNNNNNNNNGNNTNNNNNANNNNCNNNNNCNCNNTNNTNTANNTNCNGNCWNNNNNTNNNNTNNNAANNNTNNTTNANCNNNNNNGNGNNNGNNGANTNC-NNNNNNANNNANGGNNNTNRNNAGNCANNNGNGNCCGNTNANNANNNGNCNAGNNNTNNCCCNNNNTNNNGNGANNNNNTNNNNKNNNANNCNNNNNCTNGNNNNNNNNWGANNNANNTNNNANNNNNACTNTNNNTNNTNNNNNANNNNNNNNNNNNNCNRGCNNNNTNNNNNNANCNKNNNNNNWNNNNCANNTTNRNTNNNNTNNNNTTTNNNNNNNNNNNANNYSANTNNANNNGNNNGNNNNRNNNNTANNCANNNNTNNGNNNNANNNGNNANNNGNNANCNNNNNTTNTNNNNGNNNCNNNGNNNNRNANGGNNNNNNNNNNCNNGNCNNNANNNNANGNNNNNNNNNNNNNTNCNNNTNGNNNNANANYNNSYNNNACNNNNNGNNNNNG-TNNNNNNCNYNYNNCNNNNNNNRNNNNNGNNANNNNNNNNNNNCNTNAANNNNNNNNNNNCGNNNANNNNTNANNNNGNNNANNTNNNNNNGGNCNNNNTNNANNNNGNNNNNNNNCACTNNNNTNNNNCNGNGNNNNNNNNNNNGNATNNNT-YNNNNNGTNGGNNNNNNNNNNNNNNNNNANNNTNNNNTNNTAAGNNNNTGNCCGCNNCNTYNNANNNNANNNNNNNNNTNNNA-NANNNCNNNNCNTGCNNANGANNNNNNNWNNNNRNNNNKNGNNNNGRNGNNNNNNNNCCNNGNANCNNNNNGTNCNNNNACNNTNTNNNNSNNCNNNNSNNNNNNNNNNCNNNANNGNNNNNNNNNNNNNNNNNNCGNTNNNNNNNNGNNNANNNGCNNCANTNNNNNNNNNANNNNNNANNNNNNNNNNAGNNNNNNNNNNNAGNNNNNTTNNNNNNNNNMCGCNNTNNCNNGNTGNANGNNNNGNNANNGNANNYRNNNACRNNNANNNANNNNCNANKNNAGANNTNNRMNNTCNNNNGGNNNNNNTNNNNTTNNNTYAYTNANNNGNAANNNTTNNNTGCGNNNTNNNNNNNGNACNNNATANNNNNNTTCNNNNGNANCATMNNNNNNNNTGGTACTGNANNNTNCCCNGANGNTNTNNNNANNYTCTNCNNNCNNNNANNNNYNTNYNNATNNNTRCTNNANNTNGNAGNGANGANNGCNACGANNNNMCRNNANCTNNNNNTTNGNNTGNNNNNGCNNNYNNRNCNNNNACNNNNNNNTNCNNNNTNNNCTNCNGSNNNNGNGNNNCGANNYNNNMNNGNNNNNNNNN-TNNNNYTNNCNGNGNGTGTNNNNNNCNWNNGANNNNGNTNANNNANNNCNANNNNNNNGNNNNNNNNNNTNNKNNNNNAANNNNTNNNNNNNNNNNNCNNNTCNCGTNNNGNNNNCNNACTKTNTNNNNN-CNNNANNNNNNNCNNNGNNNNANNGCNNNGNNNTNTNANNNGTAGNNNGNNNGNNNGGNNGNNNGCNNTGNNTTNNCNCNTNNNGNNNNNNTCNNNGACNNNNTANNCGANNNNTNCNTTGGNNNTATNNNNNNGNNNNANNNNNNNCNNNNNNNANNNTNNCNNNNNYNATNNNTNGNNGATNNNTNNANCGANNNNRGNNAGCGCNNNNNNCGNCGCNNNNTTNNTNNNNNTNNNAGWATNGNNTNNGNNNNNNGTNNTGCNNNNNCNNNNNANCNNNNNNTNANNNNNNANNGNNNNNTNNTNNNNNNNNNNNNGTNCNNNNNNNTNNNNNNNCNNNNRATNACGNNNNGNNNNTGNNNNNNGNNGNCNCNNNTNNNNNNNNNNNCNNNGNNTTNNNNNNTRNNNNNNGNCNGGNNNNNNTNNNNNNGNNNNNNNCCNNNNTNNYANNYNNNNNANNCSANGNCNNNTGNANATN-NNNCNACNTNNNNNNNNNNNNNNNTGRNNNNGNNNNANNNNNNTGNNNNNTNNNNNMNNNTNTNSANNGNNTCRNCNNNNNNNNNTNTNNRNNNNNNNNNNNTNNNNNNNNNNWNTNTNNCNGNATNNNGNGNGNNNNNNGNNNCNNNNNNNNNNNGGCTNNNNANNGNNNAANGNGNNNATNAGNCCNGNANGTCTNNNTNNNNNTNNNNNANANNNTNCNATANNNANCNYNGNNNMNNNNNNNMNWNNNTNNNGNGNTNCNNNNNCAAAGNNANNNACNNNNNNNNNNNANNNNNTNNNNNNNNACGNNANACNTNNGNNNNANNNNNTTNRNNNNCNNGNNN-NNNNNNNNNNNNANACNNCTNNNNNNNNNNNGNGCNNNAYMANNNNNNANNNNTTSANNNNNNNNNNNNNNRCNNNNSNNNWNNNNYNGNNANNNAANNCNCCCNNNNNGNNNNNNNNNNCNNTATNNNANACNACTNRNNNNNNNNNANNTAANCNNTCWNNCNNNNNCNNNGCNNNNNAKNNNA-GNNNGNNNNNNNCNNANNYNCGRNTCNNNNTNNNNNGNTCNGNNNNNRNCNNGAANNNNTNNNNGNNNNTNNNNCNNNGNNNNGNNNRNNGGNNGNCNNANNTNNANNNNNTGNNNGNNNNGNNNNCNANNNTNNCGNNNNNNYNNNNNNNNWANNCNNNNNNNNNGNNGANNTCNNCNNNNANATATNNNNNNCNCNATNNNNNAAACNNNCA-GNNNNNNTNNNNCNNNGAANNNNCGGANTNNNTNNNNGNCNNGNNNNACNNNTNNNNANNNNNNNNNNNNANNNNNNNNNNNN-YTNWNNNTNNNCGNNNNNNNNAGNCNNGNGCNCNNGCNNNRNGGNNNNNNNNANNNNNNNNANMCGNNTNTNNNNTNCNTNNCNNNNGGANGNNNNANNNTNTNANNANAGNNNNNTNGNGNCNARSGNNGNMNNNYANNNGNCTNNTNNANNNNNTGNNNYNCNGNCGNNNNCTGGNNNNCNNNNNGNNNNNNCNTNNNNNNNNNNANNCANNNNTNTCNNGNCNNNTNTNNGNTNNNCNNNNNCAYNNNNNNNNACRNANNNNNNNNNNTNNNNNGNNGCANGANNNNNANGTNNNNNCNNANGNNNCNNYTCARTNCNNNNNNNNCTNNCCGNNACNANTNGKCGNNNNNCGNNNNNNNNNTGNNNGNNNNNAWNNNNNTNNNNNNNNNNNNAMNNNTCNTNCACNNNCNNNNNAGNNNNNGNCNNNCNANCCNNNNNNNANNANTNCNNNNGNNGGNNNNNAWCANMGNNANCNNANTNANTNNAGNNTNNWGNNNGCNNANGNNTNCNANTYNNANNYNNAGNNNNNNNNNGNNNNNNWNCNANCRNNNANNTNNNANNNTNNTTAANNYGNCATNNNNCNNNNNNNNNNNCNNNNNNNNNAANANNGGNN-NANATGNARNNNNANATNNNGNAGTNNNNTCNNNWNNANNGNANNNNNYNNNNNNNNNTNANCNGANTGCGNNANNTNNNTNNNNNTWTCNGNNNANCGCNNWNACNCNNNNNNNANTGNANCNNTNGANNNNNNNKNNNNNNNNTGNWNNNTNNANNNNANNNYNNNTNNNNNNNTNNTNNNGTNCRGNNNAGCNNNNCNTTNGCNNNNMCNYNNNNNGANNNNNGNNNNNGTNNNNNGNNCNYNNNARNNNCTNNCAAANNN-NNNNCNNNANGNN-TTNNNCNNNNNNNNCNNNWGNNNNNNNNA-TNNANNNNNTNNNNNNNNNNNNNNNANNNNNAANAACNTNNNANNNNNAGNACGNTATNNCNAYNTRNYNNNNNNCNNNCNNCYNTGCNGNNRNCNANNTNNCYATGNNANTNANNNTNNNTNGNNNTNNCNCNNNNNNNGCNTNNANNCAAANGTNCTNANANATNGGGNNNNNGNNNNCNANNNNNNCNNNYNCNNNNGANTANCTNNGYNNCGTNTNNNNNNNGTCNTNNNNNANNNNCNNNANNNNNNNANNNTNGNCNTNNNGNRNNNNNANNNNNGNNNTNAATNRNNTNGNNNNNNNNNGNNNNRNNNTTNNNNNNNTKCNAGNNCNNNNNNGNNNNNNNNANGCNNNANCNNANCNGANNTNWNTA-NNNNNNNNNNNCTMNNGNCNNNNKNNNNNCNNNNNAGCNTANGNNNNNGNNNANANGNNCNNNCNNNNCNNNNTNNNNTNNANCNNNNNNTNNNCNTGNNNGNTNNNNNNNNNTNNNNNNTNNTCNNNNNNAANTTNNNNNNRRNNNNNNNNGNNANCNNSNGNNNNNNNNNNNNNCACNCNNCNANTNGGNRNNRNCNCWNNNNNNNNNNNNNNNNNNNNCNNNTNANGNNNNNNCNNNNCNNTNNNNNNNN-YNTNNNTCNNNNANNCNNANNGNNGCNNNCYNNGCNGAAGNNCANNNGNYNWNNNNNNTGNNCANN-NNNNNTRNNNTNCNNANNGANNANNCGRGGNNANNNNNNNNNNNCTNANTNNRNCTNNCNMCNANNGNANNNANNTNNNCNNTNNNNNNNGYNNNCNCGCCNNNTNNNNNNNGCNGATNANNNNWNNNRNNNNNNNNNNANNNNGNCGGNGCGNNNNNNNNNACNNNNGNNANNNGNNNNNNNNNNNNANTNNTNNNRNNNNNCNNNCNANNNNNNNNNNNNNGNNNRNNTNGNNTNGNNNTTNNNNTNNANGNCNAWNAGNTKNNNNNNYGNNNNNTNNTNNNGNNGNNTNNNRNNNG-NNNNNNNNCGNGNTTNNNNNGNTGNNNNNNNTNNNNNNNNNNNTCNNNNNNGTANCNNNNNNNCYNCNNNNNNNNNRANNCANNCRNNNTNNNNTMNNNNNGNNNNNNNWNANTCNNGNNNNGGNNNNNNGNNNNANTNNGNNCACCNGNNNANTTGATNCNGNANNNNNNNNANGANNNNNNNCNTANTNNNNGGNGANRAANNNGANNNANNNGGNNCGNNNNNNNCNNNTNNGANNGNNNNNNNNNNTCNANCNNTNNNNANNNNTRANNNNGGNTNNATGNNNNNAGNNMCNNNNANNNNGNTSNNNARYNNNNNNNNNNCGANNNNGGGNNNGNTCNNNNNNNANNTARANGMTNGNTNTCGTNNTNNNNTTNNNC-NATGNNNGNNNNGCNNNNNNNANNNNNNNNCNANNNTMANGANNNNNNCNNNCNNCCNNNNNSNNNAANCNNTNNNRNTNNANNANTNNNNRNGGNNNNNATTNTNANNCGNNNGNNTNNNNNCNNNNAANNNTCNCNNNANNNNNNTNNNNNNNNNNNANNGNNNGCNGNNNNCTNTNNNGNNGNNNNCNTACCNTNNNNGNNNNNNGACCNTNCWGNNNNATNMNNNANTNNNNCNNYNANNNYGNTNNNANNNCNCNNNNNANNNNCNNNNNNNNNANNCNNNANNNANGNNNNCNNNNCGCNNNNCNTNTNNNNNTNANNNCTNNNNNNNNCNNTNTCNKCNNNNNNNNCNNNNNNNNCNNRNANRNCNNCANNNCNNNNNNNNNTNWNNYNNTNNCNNNANACCNNRNGGNNNNNCNNNNNNNNNNGNGTNNNNNNNNNATNNNTNNATANRNNYGNTNNNNNNNCNCNNNTNNNNNNNCNNNNNNAGNCGNCCNATANNTNNANNNTCNNNAGNNNNANNNNNNGNNNNANNNNTGNRNNNTTNNNNNTCNNNNNANNNANANNTNNANTN-NNNNNANNCNNGNNNNNNNNNNNNCNNNNNNNRNNNATNANNGGRNNGNNTGNNNNNNTNNTNATTRNNNNNNNNNNNNNNTANANNNNANNNNNMNNNANNNNCNNNNGGNANNRANNNNNNTANNNTNNNNNNANNCNGNNANNNANCNNNNNNNNNNNNNNNGNCNNCNCANCNNNGNNNNNNNGACNNNTNNNNNGNNNNNTCTNTCTNGGCTNNGTNNNAMNNNNNANNANNNNNGANNCTNNGNNTTNTCGGTNANTTNNNACNNNNNNNNGNNNNNNNCNNNNNGGNNNTNNNNTNNNNNNNRNGCNNCNNNGNNNNNNNNGTNNNTNYNTNGNN-NNNNNNNNGANNRNCCNNNNNANANNNNNCTNNNNMNCNGNNNNNNCMNCNNNNNNNNTNNNNGNTNNNNNNNTNNNNNGNNNNTNNNNNNNNAGTNNGNCNNNNNTGNNCNGNNNNNNNNNNNTNNNGNNNNCNCNGNAANGNNNNNCNNGGYCNNNNNNAANNTNGGNGNNNTNNNNNNNANTTTNNNNNNNNGNNNNNCNNNNGNNNANNCNNNNNNNNNGNNNNNGGNAANNNNNNNNNCYNNNANTNANNCNACNNNCNNNNNNNNNNNCNNNANTNNNNNNNKTNNNNNGNNTGNTNNRNANNNNNNNNNTGNNNNTNNNNNNNNNGANNNNCTYNNNRCNTTNTGNNNNNNCNNNNNNCNANNNCNNNNNNNTNNNGNCNNNGNNNNTNNANNNNNNCCNNNNNNNGNNANANNNNNGNNNNNNTNNCNNNNNNNNNNNNNNAANNNNNNGNNNNNNNANNNGNNNNNNNGNANNNCNRNNNNNNNNNTNNTNNNNNNTNNANNNNNNNGNNCAGNTNTCNNNNANNNGGGTTNNGKNNNNNNNNNNNNNNNTNNNTNANNNNNNNNNNCNNNNNANTNNTNNNNCNNNANNCNNGCNNNNNNNNNNNNTNNANNANNNNACNGNNNNNTCNNGNSNNTNCNNNNNANNNNNTNNNNNTTCNNNNANNNNNNNNNNNNNNNNNTKNNNNNNNNNMRNNNGTNNNNANTNNNNCGNNANNNNNNNNCGNNNNNNNNNCNAANNKNNRNGNNNNNNNNNNNNNNCANNGNAANNNCCNNNNNYNNNNTNNNCNTTNTNNNCANNNNNCNTNNNGCNWNCNTRTNNCNNNNNCNNNNNNANA-TKNNNNANNANNCANCNNCNNNNNNANNGGNGNGNNNNNNNNNYGNANTNGNNNNNNGAANNNNRCCNANANANNNNNGTNNTNNCNNTNNNNNNGTNTTNCNNNNNNNNNNRNGNCNNNNNNNNNNNGNNTGGNNNNNNNATNNNNNTCRCANNNNNNNGNNNTCKNNTNNNNNNGNNNTANNTNNANCGNNNNNNANCNNNNNNNNNTCNNNNYNNNNCNNNNGNNCNNNNNTYNNNNNNTCGNNNNACTN-NYNNNNTNNNNNNNNNNRCNNGWNNNNCNGNGNNNNNNTNNNTNANNCNNNNNCNNANGNNAGNGCNNNNATGNNGNNCANNANNTNTGNNCNNNTANNNTNNNANNNCNGNNNNNNNNANANNNNNNNNNNNTNANNTNNCGN-NNNCNNNCNNNNNANNNTNNTNNANNMNNNCNNNNNCNNNCNANNNNGNGN-NWNANCGNNNNNNNNTNGWNNNNNCCNNNNTNNNNNNNNNTNNNNNTNNTNNGNACTNNNWNNNNNNWNNTTTNNNAYNNNNTNNNNANCGGCTNNNNNNNNNNNNNGNNTGNNNCNNNNNNSNNTNNNTTTANNTNNGNANGNNTNCNNNNTCNNNNNNNNNNNNGNCNGNNNNANNNNNNNNNNNTTNNTNNNNNNNNTNNTNNNCNTGCANANTNNNNCANNNNNNNNTCNNNTGNNNNSNNNANNNNNGNNNGNCNNYNNTNANWNNNNNNNNNNNNNNNNGNNNANNNCNNNTTANGTSNCTNNNNANSANNNNNNNRNNNNNNNGANCCGNGNGNNTGNNNANNWNANACNR-NNNGNNNGNTNNYNNNNTNCCCCGKNNNNTNNNNNARNTNTNNNNNTNNCNNTNNANTNNNNNNNNNRNTGNNNNNNNTNNANNMGNNNNNNNGNGGNNNNTNNNNNNNNNNTNNNNNAGNNTNA-ANCNGNNNNNNNNATNTTYNKNNNNCNNMNNTNGNNNNNCNTNGNNANANGNNTNNTTNGANNNGNNNNNNNNNNNCSNNNNNNTANNNNNNNANNNNNNNRCNNNCNNNNANTNNANNACNTNTNNNNNCNNNNNNNGCNNTNNAGNNATNNNNNNATANNNNNTNNNNNNNCNNNCNTNANRNTNCNNANNNATNCCNNNCNNNGNNNNNYNNNTNNCNTNTRNNNNNNNNNNNCNNTNTWNCNNCTGRNNNNNNNCNNNYTNCNNNNNNNNNNGNNNNNGGGNNAANNCGTNNRNCNNNCNNNNANNNTCNNNNNNNTNNNNANGNNANNNNANNNANANNNNNNNTNNNGNNNNANYNWNCNNNNNANNNNGNNNNNTNNNNNNANNNNNNNNNGNNNNNNNNNNNNNNNNNRNNGNNNNNNNNNTWNNNTNNNNNGTTCNNNNNTNNNNSNNNNNNNNNNGNNNCNNNGNNNNNNNNNNNNNAANNANNNNTNCRNNNNNNGTNNCNWNGNNNNNNNNNNACCNNNNNTNNNGNNNNTNTNNNNNNCNNNNNNNNNNTNAGNNANNNANNNNNTNNNNCNNNNNTNNCNNGAGNNNNNNNNANNNNNTGNGYTCGNNNNGNGNNANNNNNNNNNNNTTCNNNANNNNNNTNNNNNCANTNNNNNNCNNNCTNNTNGNNANNNNNNNNNNNNNNNNNNNNCNNNNNNTNNNTNGNNTTNNNNNTGNNNCNNTNNSNNGNNTNNAANNNNCNANNCCANANTCNNNNNNTNCNTNMNNNNNNGNNNGTNCNNNNANNNNNNNNNGNANATNNNNGN-TNNNNNNSNNNTNNNNNN-NANNNTNCNGNNNNGNNNNTNNNCGNCGNNNTNTGNCNNNNNANNNNCNNNANCTGNTNNCNNNNNTNNMGNNNGNNNTGNNNNNNTNNNNNNNNNNNNNNNNTNNNNNNNNGNNTNCNNNNNNNNNNNNNNNNTCNTAANNNGNNAGCNCNNNTNNNACTNNNNTCNTNCNNNNNNNTATNNNMNNNGNNAAGCKNANNNTNNNNNNNNNANYNNNNNNNNNNNNCATGNNNNNCCNNCNNTNNNCGANNGGNNNNNNNTNNYNNCNNNNANNTNNNATNNNMGNNNNNCNTNNNCNGWNGNGGTTNNNNNNTTNNNNANNGCGCNNNNNTNNNCMNNYNNNNNNNNNNGNANTGNNNNNNNGNCCNNNTNNNNNNNNNNCNNNNNNNNNANNNNNNYNNNNANNNNNTCNNNNANNNNNNTNNNGNNANNNANNNNGANNNNANNTNNNCNTNNNGNNCGTNNNNANNNNNTGNANYNNTNNNNNAAWNNNNNNNNNNNNNTNNCNNCNNTGANNCNGNNNNNTGNCNGNNAGANNACGNNNNNNNNNNATNNNNNNNNNNNNNNNNNNNNNCTNNNNNNNNTNNNNNNNNNGNNNNNGNANCNNNNNNNNANNNNNNNNNANNNNNGNNNTNNCNNNNNNNNNGNNNGNYNNCNNCNNNNNNNNAANNNNNNNNNNNGGNNGNCNNNNNNTNNNNNNNNNNNGTNNNNNTNNNNNNNCNNRNGNNNTANNGNNNACTANNGGNNCNGCGTNAANGGNNNYNGNANCNCNNWANNNNNTTANANNNNANGYNNNGTNYNNNNNNNNNNNNNNNNNACNGGNNNNCANNNTNNCNANNNAGTNNNNGNNNNNNGANNNGNANTNNNNTTNNNNCNNNGNNNRNGANYNNNNMTNNANANNNNNNGANNNNCCNNTGNGGNAGNNNNNNNNNNNNCNNNNTNNNANNCGNNNANNAANNNNNNNNNANNNNNNGGNNNKNNNNANNNNNNNNGCMNTNTTWNNNNTNNNTNNTNGNNNNTNNNNNNANNNACTNNNANNAYNNTNNCNNNCNNTNNNNANNNGNNNNNNNNNTNNTNNNNYNGNNNCNNNNNNNNNANCNNANNNNNNCNNNNNNSNNNNTCCNTNNNNGNNTNNGNNCNNNNNNCNNCNNNNNGNCNANNNNNNANNNNNTNNNNNANNNNNNNGNNTNNNNNNNNNNMNNTNNNNANNNNTNANGTNNNNANRANNNCCNNNNGRMNNNGNGNNNNNNNNGNNNNTNGNNNNNNNNYNNNGNNNGNNNNTNNNNCNNGWATNNNNNNNNNCGWTNNNNWTTCNCNNNTNAANAANNNNNRNCNNNNNNNNNNNNKNNNNNNNNNNTTNNNNTNNGNNNTNNTNCNNNNNNNCNNNNNNNNGGTATNNNNMNNNNNTNNYNNNNNNNNTNNTNAGNNTNNNCGNNNTNNYNNNTATANARNNNNCNNNNNNNNNNGNNNNNNCNNNRTANCANRANNNNNNNNNNNNNANANNNNNNNANNNNNCNNNANTGNNAANNNNNNNRTNNATNMNNNCNNNNNNNNCNCCGNNCNNNNNNNGNNNNNCGNNNNNNMCNNGNNNNNGNNNYNNNNKNNNGNNNNGNANCTTANNCNNNRNNNNNNNNCGNNNNNNNNNNNNNNNNCNNGCNNCNNTNNNNNANNNCNTGNNCNTTNNANNNNNCNNCNCCGNNNGNNNNNNGNCNNNNTNNNNNTNNNNNTNGCNNCCNNNNNNNNCNNNNCNTGNNNNNTMNTCNNMNNRNATNNTNCNNGNANNNGNNNNNGNNTNNNNNNNNGAYNTNNNANNNNNNNANANNNNCNNNNGTNNGTCTNNGANNCGNNNNNNNNYGNNCGNNNNNANNNRNNGNNYNNNNNNNNNNNNCNNNNANNNNANNNNCNNACNNNCAGNGNNNANNNNNTNGNNGNNNNNNGGNNNNYNNNNNNCGNN-CANNNNNNNNNNNNNNNCNGTNNNNNNNNNANNACNNCYNNGNANNNNCMCNNANCTNNGNNNNNNANCYNNNGNNANNNNNNNNNNNNNNAANNN-ANNNANNNCNANNNNNGNWNNNNTNNNNGNNATTCNNNNNNSNNNANANNNNNNNNNGAANNTNANWNNNNACNNNNNNYANANNNTGNNNNMNNNNTNNTNNYNNNNNTNNNNWGNGNNNATNNGNNNANANNNT-NNNNNRNNNNNNNTNNNNNNGANGNNANCGNNNNNCAGNNNNTTNNGCNNANNNNNCNTCNNNNGNNNNNCGTGNNNNTNNNNNSNGGNNNNNNNNNNNNNNNRNNACNNNCCNCNNNTCNANNNNCNNNNNNNNNNNNNNNNNNNTNNNNNGANNCNNTNNTNGNNNNNNNGTNNANNNNGANANNGNANNNGGNNCNNNNNTNNCNNNNNNNYGANGTNNNNCNNNNSNNNTTNNNNNNNAGNNNGNCCNKGNNNNNANCANNNNNNNNNGTNNNNNNNNNNTNTNNNNNNNNNNNTNNNNNNNTNNGTRNNNTNNAANNANNNNTNATNGNNANNNNCNNNTNGNNNNTNNGGNNNNNNNNNNNNNNNNNNNNNNTNNANNNNNNNNNNNNNWANNNNNNNGNNGNTNNAANNNNNNNNCTNNGNNNCANCNNNNNANNTNNCGGNCTNNNTNTNCNGNGTNCNNNNNGNNNNANTNNCNNNNNNGTNNGNNNNNNNNNNNNNNNNGNNNGNNNNNNNNTNGNNNNNNNNNNTNGNNGNAANNCNGNNNANGNNNNNNNCWNNNNNANNNNNNCNNNANCNNTNNNNTNNNNNNNNNNNNNNGGACNNNGCNNNNNATCNCNCNNNANNNNCNNNNNNNANCNNNNNNNNNSNNNNGCNNNCGNGNNNNNANNNANNTNNNNNNNNTNNANNNNTNNNNCNNNATNTNANNNNNNNNNNNNNNNNTNNNGNNNNCCNNCANTNCNNNNNNGNNNNNNNNNAACTNNCNNGNYTNNCNNNATNNNCCNAWNNANNCTNRTNNNTNNNNNNAGNGNNNANNNCNNNNNNNNGCNNNNCNNNTNNNNTNNNNNNNNNNNNNNNNGNTAANATNNNNGNNNNTNWANNNNGNNNNAGNNNANNNNNNNNNCNNNNNNGNNAATNNNNGCNNANNANCNNNCANNNNNNNGNNNNANNCATNNGNNNNGNNNNNNNGNNNNANNNNCNNNNNNNNNNNGNNNCGNNNGTNNNNNNTNGGNNNNNNNNNCNTNNCNANNNNNNNNGNCNNNNNNNNNGTNNGGTNNNANGANNNNGNNGNNNANTTNNTNNGNNWGNTNNCNNNNNGNAANGNTCNNNCGNNCNAANNTRGNNNNNGNNANNNNNNNNNANNNNANNNNNNNNNNNTNNNNTNNNGANNTTNNNNNCNGNNNNNNNNRACTNNNNNTNNNNNNTNNA-NNNNNNTANNANNNTTNNRYNNNNNNNN-NNNNNNNNNNNCNANNNANNANTNNNNTNAN-NNNNNNANTNNNGNGNNNNNNNNNNTNNNNNNNGNNTNNCNNNNNNNNNNNNANNCNTNNNNNNNYTNATNNNNNNNNNNCNNNNNNNNNNTTNTNNCNNNNNGGNNNNANNCNNTNTGNNNNNNSNNNNNNNNTNNNNNNNNNNCNNNNNNGANNNGGNTNNGNANNNNANGRCTNANNNNCNACNNATANNGNAGNNNNTNNNNCGANGNNNCNNNCNGNAN-NNCNNNNNNNAANTNNNNNNNNNNNNNNNNTNNNNMNNNNNGNNANNNGTR-NNGNNNCTCTNNGNGNNNNCNNNCANTNNNNNNNNCNCNYGCNNANNNNYNNNGNGNMNNNNANNGNNNNTNNCKNNGTNNGNNNNNNTNATCNNACAGNNNNNGWNNNGNNNNNNNNGRTCNNNNNNCNNNNNNNNNNGNGNTNNNCGGACNGNTNNNTNNTNNNNNNNNNGGNNNNNNGNNNNNNNNNNNNNNNNNATNNRNNNNRNNTTNCGNANNGGNNNTNNNNGNNCNNNNMTNNNNANNNNWNNNNNNNRRNNNATNNNNCNNNNTNGCANNNNNGNNNTTNNNTNNNTNNCCTTNNNCCNNNNWGNTNNNNNNNNCNNNNNNGCMNNNNNCNNNCTNCNNNNTNNNCNNTGNCNNNNNNNNNNNNNNNNANAGNNTNNNNAGTNANCNNCNNCNANNNNNNNNNNNNNNNAAGNRNGNNNNGNNNAGATGNNNNNNNNNNANANNANCTNNNNNNNN-NAWNGCNNNTNGMGNNNNNNNN-NNTNG-NTCNANCTNNNNNNGNCNNNNNNNNNNNCNNNNNNCTNNNNNGANANNNNCNNNNTYCNNYNWNCCTNCGCNNRNGNNNNTCGNNNNNTCNRNNNNNNNTGGANNNNNCCNGCGNNNNNCTANCNNNANANNNNCNNTNNNGNNNTSNTNNAAAACRNNNTNNNCNNNGNNCNNNNNNNNRTNNNNNNNTNNNNNNNNNNNARNNNCT-NNGMYNNNGNNNNNGTNNNNNNRNTNNNTNNYNNNNNNNTNNNGGNNNNTNNNGNNATNNNNNNNGNNNNANNNNNNNGNNNTNCGGGCNNNNTNNTAANNNTANNNAANNNGNGNKTNGNNTNGNNNNNCCNNNNNGNNNANATNNTCNNCNTARNNNNNANNNNNNNCNNKNNYNACNNNMNTNTNTNNNNNNTTTNNNANNNNNNNANNANNNNNGNNTNNNGYANANTNNNNNNYNNTNTACNNT-NCTNNNTNNNNNCNGNNCNNNNCNNNNCANATNNNNNSNNANNNNNANNTNNANNNNNNNYNNNGNANNNNCTNNNNNGNNNNGCNNNATNNNNNNNNNNGNNNTRTNNCCNNNNNNNCNNTANNNNNNNNNRNNCNTTNNNNNNNNNNSNNNNNTN-TNNCANRRNACAGNANNNANNNNNNNCNNGATCNCNTTNNNNNNGGANNANNNANNYKNNNNNNNNNNNNNNNNNNNCYCNTNNNNNNCYNNNTACTNTNNCNANNNNNNNNNNGNCNTNNNNNNANGNTCNNNNNNNNNNNANGNNNNGNNNNNNNNYNNNNCNNGCNNNCNCNANNGNNNCNNNANTNNNNANNNNTNNNNANNCNNNNNGNGCCNNTNTNNNNNNNNNNCTNNNNNNNNNNNTNGATNNTNNCNNNNGNNNNANTAGNNNNNNCNNNNNCTANNCTGTNNCNNGNNNNNNNNNNNNNNNNNMNNCGNANWGNNNTNNNCG-NNNNNNNANNNCNNNANCNNNNRNNNATNNNNNNTNNANAANNNGNWNANNNAGANNNNGTNNNNNNNNNNNGNANATNNNANNNCNNNCANTNNCNGNNTGNNNNNASNNNNNTNNNNNNNNNCCNGGNNNNTNNNNNNNNNNTTNNNANNNNNNNNRGNNNAANCNKNNTNNNNNNNNAYNNNNNNNNNNNNNNRNTNRNNGNNNGNANNNNNNTNNNNNCTGGGNNNTNNNNNNCANTNNTNNCNNNNNNNCSNNTYRNATNNTNNNNANGNNTNNNCNGGNGNNTNNNNNNYNNNGNGTNNNNNNNGANNGGNGNTNNNNNNNNTNNTNNNNSANNNANNNNANNGNNNNNNNNRNANANANGCNNNTNNNNNAYNAWCNANNNCNNNGANRNGNNAYTNNGNNGCNNNNNNNNNNNNNNNNANNKNANNNNNNGNNTNNNNNRNNNYNTNACNNNTTANNNANNGNANANNNNNNTNNTNNGYNNNNNNNNNNNNNCNNCNNNNNNNNNNCNNNNNCNNCNNNNGTNNNNNNAGNTNTACANCNNNGNNCNNNNTTNNRNNNNNTNNACNNNAANGGNGGANNCTNYTGNNTNTTNNNNNTNNNNNN-NNNCCNANNNTNNNNTNGTNNNNNNNNTTNNGNNNNNNCNARNTCNNNNANNNNNNNNNSNNNTNGNKNNNNNTNNNNNNTNTNNTTNNNGANGNNTNTTNNNAGGNNNATGNRNANCNNANNCNANNNNCNNNNNNNANANNCNNNNNNNNNNANGANNANNWNGNNNNNNNNNNNNCNGCNNRNNANTNCNNNCNNANACNNTNNNNNANTNGAGNNNCNNGNCNMNNNNNANNRNNNTCWNNNNNNNNNNNNGANNNNGAGTNANNCYNNAGNNNGNCNNTNCNNGNANNNNTWTNAANANGNNTCNNNNNCTNNGGNANNNNNNNNNRNGYTNNGNGNNNANNNNANNNNANTAANNNNNCCNNNNNATCTNRNNNNAANNNNNCNANNNNSNNCGNGNNNNKNGANTNNNNANNNNNNNNTNTNNNNCNNYAANNNNGNNNNNTNNNNTNNNTNNGNNAANNNNCNNCNNNANATNNNNTCNYNGNGNNNNNNSNNNNCNNNNNTNNNGNNNNNNNNCNNNNCNGNNGNNNATNNCNNNNNANNNNCNNNNNCCGNNNRCNNNNNNANNNNNNNNCNGANCNGNANCNNTNNNTNNNNWNAKNNNNN-NNNANNCANGANTCACNTGNGGNNGNNACNNNNNNNGNNANYNRNNGNNNTNNNNGTTNNCNNNGANANNNNNNNCNGNAANNMGTNNGGNNNANNNNNNYTANNNTNNNNNCNCNNNNNNANNCNRAMNCANNANNNCNNNNNNNNNYNNNTNNNAACNNNCCANNN-ANNNTTGNNNNNNNANNNTANCNNGNCNNNANCNNNANTAGTCANCAGANNANNYNNACRNGANNNNNTGGNTANNNTAANNNGNNNTNTNNNNNNNNNNNNANNNNCNNNNNNNGNNNNAGNNNANNRNANNNNNTNNYNGNNNNNNNGNAN-TNNNNTNNTTANNNCANANCTNGNNNTGWCNNGTANTNNNNANNNNNNTN-NNNNNNCANGNANNTANCANNNNNCNNNGTNCNNGAANARNNCNNNNNANNNMNTACNNCNNNNNNTANRNNNNGNNNCNNNTNNTNNNNCNGNAGTNNNANCANNGTNNNNNYNTNTNNANNNCNANNNNNNNNNNNTNNNAGNNNNTNNNGNNNAGCNGTTNNCNNNNNNNNGANTCNNCNNWNTNNCTGNNNRANNTATNNWCCNNRGNCNGNANNNNCNNNCNNCNNNNTNANRNCNNNNANNGRANNAARNTNNNNNNTANTGCNTNCNNTNNNNGNANCNNNNNNNNTNTNNNYG-CAGNNNGSNRCNNCANKNTNCNNNANATTNGCRNNNNNNASNNTNWNTNNNTNNANNCANNNNTNNNNTNNNNNNNNNNNNTRNGNNNTNNWNNANNYANTNNGNCTCNANNNNNTNWTNNATANYNNTNNNANANNNTNNGMNCNANNNNNTNNNCNNNTNNANNYNCANNNTANNATANANNNNNNNTGANNNNRTNNCNNTNNNNNCNGSNAATNRNNCNNNNTNNNN-NNNNNNNNNNNNTANNNGTNNANNNTNNNANKNCNANANCNNNNNANANNANCNANNNNNNNNNANNNNNGTNCNNTNNNNRNGTCRGNNNNCCNNNNNNNANNNTNCNNCNNNNNNNTNNNAANNNTTNANNNNNNNNNGNTGNNCGNNNNNNNNNNAYNNCNNNCNNGNTNANNNNTNNNNNANANNNNNCAGCCANGNNTNNNNNYN-TNNCNNNNKTNNNACNNRNTCNNNNNNNANCNNNTTNNNNGNNNGNANNNTGNNTNANTNANNNRNNNNNNANNGNNTARMNNNNNNNKNTNNNNTNNNRGNNAAAGNNNRCWNNCNNNNANNGNNNNGNNNNNCNNNNGCTNYANNNNNNNWCNNNNANNNNATANNNNNNNNNCN-NNTANTTGCNNTNNNNNNNNCAACCNNNRNNCNNCNAGCATNNNNNNCNTTTRNTNNGNNTNNNNNNNNNNGAKNNNNANNNANNRNNNNNNNNNNNANNAGANNNNCNCNNCTCTGNGNNNANNTNCTANANNNANNNNNTNNNNNCNNNCNNNNNNNTANNNNN-NNNNGNNGNNNNAANNANNTACCNNNNGCTRANNNNTNNGNTNNNCNCANNNNCNNTNNNNNTNNCANNCNNNGTNTGNNGNNNNNNNTNNNANCGNNGNNNNYGNANNNTTNANNTCNRNNCNNNNRAGNGNNNTNRANTNNNCACNANGYTGNTNNANTNGNNNNNATGNNNCNNNNNCTNGNNGGNNNNNGNCNNNTCKNNNAANNNCNNNKNANNNNNCNNNNNNNCNGNNNNGTNNNNNNNSAGNNNNYNNNNNANNNNNNNNNNTGNAKCNCANNNNNNNGNNNGGNANNNNNTTTNNSNNNNCNNAWGWNNNNNNNNNNNNNNATNCTNNNNCNANNNNNNCNNCATNNNNNNTNNNNNNNANNANANNNATAGNNNNNNNYNNNNNSNANNNNNCCGNGNNNNNNNNNGNNNGNNNNNNNCNNNNYCNNNNNNNNNCNNNGNATNNNNNNNNNNSNNNNNANNACANNNNNNNNTNGNNNGCWNATNCGCGANNANGNGNNAGNGNWANNNGTGTNNTNNNGNNGCTNNNNNNNRNNNNNNNNTNNNNNNNGAGGNNRANNNNNTNNNNNNTNNNANNNNNGNANRNNNNANNNNNNNNNNNGNNNANANNNNNNNNGNNNANGNNNNNNGNGNNCNNCNNNNCNRNGNNNNNNNNNNNNGNNCTNNNNNGCNNNNNNNCNSNNNNNRTNNNNNNNNNGNTNNNNNNNNNNNGNNGNGANNNNNCAACNNGNNNANNCGCCNNGNNNNNYNNNNNNCNNNNNGGNCNNTNNNNNNANCNNNCNNCCNNNANNNGNNNNNNTNANATNNNNNNCNAGNNNCGRNNTNNNNNCNYNNTNNNTNNGNNNNNNNNGNGRGNNANNYANNNNNTNTGNNNNTTNNTCNNNNNTNNNTNANNNNRNNNANNNNNNNNNNGNTAANTNNNNNNNNCCNNCNNNNANCTNCGCNTNNNNGANNNNNNNNNNNNNGNNNNNCNNNATNNNNNNNNGANNCNCNNNNAGCNNNNNNNCNCGATGNNNNTNNNNNNNTTNNNNNNNNNNNNNYNNNNTAGNNNNNNNGNNNNANNNRNNNNTNGNTNNNNNNNNNTNNTNNNNNNNATNNNNNNNNNNCAANTTNNNNNNNNNNNANNNGNNNNNNCCNANRCNNNNGANGNNNGNNNNNCNNNNNNCANNNTNNANNNTNNGRANCNNCNNNNNNNYKARNWNCNANNNNANTNNCNANANGNN-NGNNNNTCNTCNNNNNAGGNNNNNANGGNTNGNNNNNNNNNTANTCNTNNTGNNNNKANNNNCGNAATTNAGGCNNNTNCNNGNNGNRRNGCACNNNNNNNNNNKNNGNGANGAGTNNNNGCNCATNNNNANNTANCNNNCNNANNGNGNNNNNTNANNNNNCNNNNNNNCRANTNNNNNT-CANNNNAGANNANACTGNNNNGNATNNNGGNNNNNNNCANNNNNNNGNNCNANTNNNNGNNNTGTNNNCNNCNTNCNNNNANNNNGNAACNCNNANNTTNNTNNNNTNNANTTNNNNNNCNNNCNNNNTNNANNGNGNNCNNNNNNNNWNNNNNTCGNNNKNNNNNNGAGNNNNNGNANNNNANCNNNNNTNCYNNNTTSNCNNNNTNNNNTNNNNTGYANNSCNNCNNANNNNGNGNNNGNANNNNNNNNNNANTNNNNNGNNNNTNNNCNGTNCNNNNNNNTNNNNANNGGNNGNNSNNCNNNCAGANNNNNCCNNTNNNTNTNNCNNNNNGCNNNNATNNNNNGCNACANNCNNNGNANTNNKAAGTTWAGMANTNACNYNNNNNNNNNCNNNNKNNCCNAANGNGNNGNRNTCNTNGNNNCNCNNNNSNNNAGCNCNNNNGNNNNNTTNNNNNNGGNNANNNGNNNNNGCNNNNCNNAATNTNTCNNNNNNCNNNNNNNNTNNNGNNCNTGNNNGNNNGNANCNNGGNAGNNNNNNNNNNNNNYGNNNNGANTNNNGNNNNTNNNNNCANNNANGCTNCANNNANANN-NANGNYANCGNCTTGNNAGNN-NNNNNNNNNACNGNNNNNNNCNNGNNSNTNNNNNANNNNANCNNYNNNNNNNNTNNNTNNNNNNNNNANNNNNTNNRNNTNNCTNTNNNNNNNNNNANNNTNTANNNNNNNCNNNNNNNNNNTGNNNNNNTCWNNNNNNNNNNNNNNCCGAYNNNNNNNNNNNNCNNNNNNNNNNAANANNRNTANNNGNCNNC-NNNNGGNNNNNANNTNNNNNTNNNNGNNTNNTNNNNCNNNNGNNTNNNNNNGNGTGKCANNNNNNNNNNNRCTCANCNNNCNNNNNNNNNACNNNNANNNCNANGACNNANCNNNTNANNACNNGNTCCNCNNNNNCANNANNNNNNNNNANNNGTMNNCNGGAANNNNCNGNNNNNNNNNNNCGNNANCNNNTACNNNNNNNNNGNNNSGNNCNNNNNNNANNNNNNNNANANNNNNNNNNNNNNNNNNCNANNANCNANNNNNNNGGGNTNNNYNWNNAANNNNCNN-NNNNNNNNNNNNNNNANNNNCNNNGNNCGNNNNNNNNNNNWNCNNNNNNANNNNAGGGNNNNNNNNNNNNNNAACNNNNNNNNNNCNNNNNNNNNNNGNNNNNNNTNNANCNTNGNGGNTNNNNRNNNNNGNTNCNNNANNNCRNNNNNNNNTNNNTANNNNWNNNNNNTNNNANNNNGGNNNNGGNNNGNNCNNNNNNNGACNNNGNTNNNCYGNNANNTNNNNNNGANNANNGNNNNCGNNMNNNGNANNNNNNNNNRNANTNNNTNNNNNNNNNYNNNNTNNKNNTRGNNNNNNNNNNNNNTNNNCNNNNNAANNCAANAANNNNTNNNNGNNNANNNNANNTNTNNNNGANNTNNNTGNNNNANNANNNANNNCANGTNNNATGNNNGCNNNTTNANNANNNNNTNNANNNNNNYNANNGNTNNNNGNNNNNNNNNNTNNNCNCNNNNNTNNGNCGNNCANNNNNGNNCTTNTNNANANTNNNNTCNNNGNGANNNNCTNNTNNNNNRNNTNNNNANCNNTNTNNNTNNNNANNNNNNNTNNNNNCANNNA-NTNNCGNNNNNNYNNTNNNNNNNNNNNTNNNNNNNNNNNNATNNNANNNANNNNNNNNNNNNNNANNNRACNNNNNNNNNNANNNNNNNGTNNANNNNNNNNNNNNTNNANNCNNNNNNNCNNNNGCNNNNNNTGNNGNGMCNNATNCNNNNTNNNNNAGGNNNCNANNNNCANNNNNATACNNNCNNTNNTNKNNNNNCNNNNNNNNNNNCGNTNNNNNNNNTACNNNNNNNTNNNNCCNNNNNNNNNNNNTNTNNNNCNNGNNANGNARGTANNNNNCGNANNNNNGNNNNNNCNTNNTTRNNNNGNNNCNNNNANNNNNNAANRNNNNNGTNAANNNTNNNNNGNNNGRTNNNANNANNNCNNNNACNNNANNCNNANNNRNAGWNANRAN-ANNNNNANNNNNNNNNNNTCNAAGNNNNNNGANCNNNNNNTTNNNNNNGNNNNNNNNNATNNNNTGGGNNNCNNATNNWNNNANTTNNNNANNNNCTNGNNAGNWNNNANGANNCTCRCTANRNNNNNNNNNTNNNCNNANNNNNNNCNNNNNNNNTNNNNNNNNNCNNNNTGNNGNAWNNGNTNNNNTNNTTTTNNNNACNNNNNAANNNRNNNNANNNNNNNNNRRNTCNCNNGANTGNNNNTNNNAGAYNCTRNANGNNNNNNNNTNNCNANNANTNCTGANNNNNNNNNNNNNNCNNNTCNNRNNNTNNWNNNNTNNNNNNCNNNNNNNNTNNYGYNCYTNNNMNNNNCATNNNNNNNNNNNGTNANCNNNNNNGNCNNNNNNGGANAGATAGNACTTNGNNNANNAANMNNGNNNNNNNNNTTNANNNCGNNNGNGNATNNNNNCNNANNCTRNNNNNNTNNNGNNNNNGNTNNNCNNNNANTNNYNNGCNANNCNNNTNTNNNNNCKNNTNGNNTNTNNNCATNNNANRNNNNNNTNNGGNNGNNTMNNTNNNTN-NNNNNNNNNGNNNNNCNGNNNNNNCNNNNNNNAYNNATNTNNYNNGNNNTNCCNGNNNNKNNNNNTNNNNNGNNNNNCNTTNNNNNNRGTNTNNNANNGNCNNCNCNNNNANNNNNANNNNNGNNNNNNNTNCNNNTANGNNNNCNNNCTNNNTNNNNTGNNNNNNTNANNNNNNNNNTNANNGRNNTNNGGNNNCNCGNNTGNNNNNCCNNRNNGNNNNNNNNNNNNTCNNNNCGNNGNCNCNRNNNACNNANNNNANGNNCCNNNTNNNNNNNNANN-NNRGGACNANNNGNNTRCNNNNNNNNNNNGNNNNNNNTTCNNNNNNNGGNNNNNNNCNGANNNNNTNNNNNNCNNNNNNNNANCNNTNNTNNNNGNNNNTANNNANNNTNTGNNNANGNNTTAANANNCNNANANNNCNYNNNGNNNNNNCNTNCGNGGNCNNNNNGANGSNTGKNNNANNCNTACNTNNNNNTCTCNNNNNNGNNGGTGANNANNNNNNNNNNNNNNAGNTNANNNNANNRNYNNNNNTTNANANNNNNNNCACNNNNCNNNTNNTGNNNNNNCNNACNNNGANGNNNANNTNNGNNNNNKTCCNANNGNGNNNCCNNNNNCNGNNNNCNNSNCNGNNNNNNNATNGNCNNNNCNNTNNNGGRNTNGGAAYYNNNCNNTNCNNGCGANNNNNCNNTNNNNNCNANNCNNNNNGTNNNTTGNNNANNGNNANNNTNNNNGANNNNNGANGNNANNGARGNNANKNCNNNNNGNCNNNTNNNANNNANNNNNTNGNNTTNNTCTNNANNNNNSNNNNNCCNNNTNNANNNNNNNNANNANNNGNNNACANNNGNNNNNNNCGNANNNNNRNNCGNNAGAGNNNNNNNNRNNNNNCCNTNNNNNNNNYGNNNNNNNGNNNNNNNNNNANGNNGNCANNNNGGNNTGNNCNNNANGNNNGNCTNNNGNNNNNNGNNCNNGNNNNNTNNNNANNNNTANNNNNCTAANCNNCNYG-TANNNNNNNNNCNAANNNNNNNNNNANNTNNTNN-NNANNNCRTGNNNACNNNNNNCNNNNNNGGSKNNNNAGNNNNNTTNNACGNNNNANNNNNNGNWANNNNNGTNNNNGWNNNNNNNNNACNANNNNNNCSNCNNNGTNCNNNANNTNNTNNCNNNANNCTNNNNNNKGGNCNCAGNNNNCNGNNNANNGNNTNNNNCNNNGAANNNNCNNNNNNANNNNNNNNGNANNNANNNAGNNTGTNNNNCGTNNCNNNAAGNNNNNNTCNNNNNGNNNCNTNTNNNNGCTNNNANNNNGGCTGNGNNNNNNTNNANNNTNRNTNNTNNNNNCNTNNNNGNNNNNNNANNNAGNNCTNNCNANNNANNNNNGGNNNNANGTNNNNCRNNNNCNNNNNNNNNNNGNNNNWCANNNNNNCNGNNCCNNNNNNTNNNNTCNNTNANNTNNGCTNANNNNNT-YGNNNNTNNNCTTNCYNNNTNNNNCNWNGGCTNTNNNTNNNNTNNNNNCNCCCNATNNTNNNCNYNNNNNNNYCGNNRNNATGNTNGNNNMNNNNTNRNTNGNTNNNNNCNNNTGTNNNNNNNNTNNNNNNTANGYNNNGNNNNNNGNNNNCNNNNNYGNGNNATGANNNNNNTANRNNNNNCGANCNASNCNNCN-TANGNNNNCANACNTCNNATCNNKKWNACNNNGNNNNGTANNNNNNNNAGTNNRNWNNANNNNNCNCNNNNNNNNNMNCNNANTNNNNNNTNTNNTNNANNNTNNNNNNNNNNNNNGNTRNNNGNNNKNGCNNNNNNNNNNAGNANNNNNNNNGNNWNNNTGNNNNANRNNNNNNNTNNNNGANNCNAGNNGNGNNNANNGNNGTNGNNNANNNTNGNNNGANNNNNNNNNNNGNNATGCNNNNNANNGANANNNNNNGGANYNGANNTNNNNNYTNNWNNNNNNNNNNNNNNANNTGNNANNNNNTNGNNNTAANNNGNNTNNNNNNNNTNANYNCNNNANCNNNANCNAGYNNAGNNGNNNGNNNNYNNTANNNNNNNATNTNGNGNNNANNNANGNANTNNNNNNCGNNNNGCTNNANNNGNGNNANNNNGNNNNTNNNANANNNNNNTNCANRNNNNGNNNNNGANNNGTNANNNNANNNGNNNTTNNANGRCTNNNNNNNNNNNNNNCCTNARCNNNNATTGCNWNNNNNNNCTNNNNNKCTANGNNNCGANCKANNNTANCCANNYNNNNNGNGNNNNNNNNGTCNWNNNNNNTGNNNNCNANNNNTNNNNNAAGNNNNNNNNNN
chacoense         TATANGCATGACCNCGNGGGTAGNATNTTGNANGNGTTGNAGGANCAACCNCCNCATANGNCNTCANSGTACNNGCNTCTTTAGNN-AGGCCCGAGGTTCYCAATGATGTNTTCGTGAATNGNNTNNAGATGNTANGTAANNTRCNTTNNNCCTCAGNNAAANTNNNTATNGTGAGNGAANAACACANGGTTNGGCTACCTCTGNTGTACTACCNTANTGCATTNGGTATNTNGNTAAAGCCTCNCTTNTGGTATTACNTNTCGCTNGNNNANTAGTCGCN-TGCAGNNAGNTCANTCGNGNTNCTGCTCNGANNNTGNTNNACNNCCGGATTCNNANTANGGNTCGNTGCAAGGAGANTCATNATGTNCNAAATCTTNGATNTAAATCTCCTTNNGCTAGCTNGACTNNCCTGCTAGTCNCATNAAGTCGACNTATNCNGACCNGGCNCTCNGTGNACATTGGTNCGCNTANGACGCCCNNGTGANAACNTCNCTCGCGGTATNACAGGCNACCTACCCACGGAMNCCTANACGNCTANTACGCCTTGGAGTGCCNTCCNCNNANANATTCCNGTAANAAGCACNATCAGTCCACGTCGNNGAATANGTNACCTTTNNNNGCACGNTAAATNANCAGAGTCCGGNCNNANGCCGGATACAGACTGTNCTAGGTGANCNNCTCATCACNTATCCGANAGAGNNNTCTNGNCTNTNNAGGAAGATNAANTGNANNNTCNNNATTTTNGTYYCACNGCGGNCTAATGNNNTNCNGTNCCANNCTCNGGTGNNNNATCGTNNANACCNNTCCACTNAGTTAAGNCCGNANCTNTCTGCACCAANANGTTAGAMNTTGNGAACACTGGATNTTGAAAGTCGGGGCAGTNGGAAAGANNGATGNAAGACNNNNNNGNGGTNTSAANGGTATGCAGTGAGTTNNGACTNGAGNNGAAGTNGAGCTTGGNCANGAGTGCGANCCACTTANNAGNGCTTGANNANGCCACCCGNAANANCTAACGACNAANTNACCCTTACTTGGGGAGGNATNCAAGNNCNNCNTNAACCNCNTTANACGTGTGNNTACGACGGAGNNGNCGAAAGAGACAAGAGGATTATATNANATCNTGANGGGCAGTAATNAGNGANNNATAGCGGNA-TACNAAGANTNGACCATCCCTNGTNNNACCNGCACTNCTNGTNTCTANTNNCANCCATACGTCCATNCCGGCTGTTCNTACCANCTNC-NTNANAGGTCGTTCAGCCCTTGGGGTTGATNAGTTACACCTNGNGA-GATA-ATNCACNCCACCNTTCAGNTNGAAGANAANTYCTCNAGGCNNTAGTTNTGCGNNGTANCGTATNANNANCAAACCGCCANTG-NCAAANNAANATNGATGNAGNCNAAGNNNGCACTTCCTCGCAAAAGCANNTGCTNCACTCGANCCACGCNCTGTGNANTACCCTCGNNTACGACGTCCACNTAAGCNTCGNTTNTNNACGCGNNCTTAGCGTAAAANGTANANTCCANTATTTGANACTTAGCTGTAGCGCNGTNGAATGCGGCYTGTCGNGGNGGGTTNAAANANTACTATNNACGGGNTNTACTAATAANCAGCNNTCGNTACGGAAANGNGNCGCGCCNGATTGTTNNTTNNCTNAATTNAACANTACGTGNTGTNNTTGTNNACTGACG-NTCTNACNGNCGNACNNATCYNGCGNNACNTGCAATATGCNTAC-CGNNTNAATNTGNCCACNATAAANNNTTNANCYTAGTGTNTGTATTNGTTGCCTNAGACGCTNGANNCCAACGNTTCACTNCNACCNATGGCGATGN-CCNTNNTCNCACNCTTATCATTNGTNATAAGTG-NGACCTTCTAAAGTGAANATTTTGTGTNGNATTNGNNTATCNGNCGGTCTGTNNTNCNCGTNCNACGTATGCGNANCGCTCACATGNGTNACNGCTCGNGTCNANNGTGTAGTCGNCNNGTTTTCCGTGNATNTTAGCCNCGNGN-CATTTCGAGTATCCCTNCTNNGACCGCNCGGCCGTTTNTCGNACGAGGNGGTNCNAGGGGAAANCCTCGAATAGGTATCTNYGNGAGGNTCTATTGGGGNTGNTAGGCGNACCNTTNNCNTGNCACANAAAATCNA-GGATTACGNNATCTGCNTGANAACNNNGAACAARTCANNCCCANGTTCGTANGCANGKGNNNNTANACGATSTNTCGGGGANGNCTCCNCCNATGNTAAGNNNCGTANCNTCAG-TNCACGTGATGCCGGGGACCNCCTTACAAGTAAANCGNANTGTGGNATGTCTTGTTTNCCCTGNACCRCCAANAACGTTACCGGTTNTGCTCNCTNNCACGACCNNCTAATNNANGCNTNTTCCCATCNTGGTCCANATTAGNATANCCTNTANCAACTTNA-RNAAGCANNTTAANTTCGTTACGGNTTTCANNGANACGTACNNAGTNCGCCNTAANNGGTNGNATTACNNGNAYGCGTTTTGGTANANNNGNCGGNACYGATNGACCATCNCTCATNAN-AANAAACTNGGCTNNNNATCATNGACTTGCTCNTTCGNGGGCCATGCGACCGNCTGANTCC-CCNCNTNNTCGGGNCTGNNNNNGN-CGANTNTATCACNGAAAGTNGAGTTTCACGA-GNGCAAATNGCCTNTAGCNCNNTNCANNATCNTCCGAANTGNCNNGGNTCAANTAN-ATANCTNNCGGACTTAA-NTYNAANGANCCNCGTTGAANCCNCGNGCANNTNGAAATNTNGAGGCNTTCNCCCGGNNTNNNATCNAGCTGNNNNYCCANNNTAAANNNGGGTACAGCAGGCNATN-ACGTNCTNCGANGGAGNAGTNTCAAAAAGANGGNAGACACCCTGNNANTAACTGNTCNTAGTANAAGNGGCCCTCCNKTGNANNNNNNAANGNNNTANGNMNANCACAGCNATTANCTGTTCANNNNAKAGGCNGAGGTAATCCTTNCAMCNTTGGGTANGANCACGNCTCGTTNAGACGCAACAGGGCGCATCGAANACTTAGTGGTTCNNGATTTNTNATNANTNGGTGATANTGNNGTCNGGTTTTTNANGANNNCTNGTACATTCNCAANNTNGGNNAANGATTNCNNTANATNCGNGNTATGCNTNNN-CACANNCCNATGTACAAANTGATACNGTNCCGTGGGCACTTAGTANACNTCNNGGNCTNANGATNGCGCCCNCACKGTAANNGAATANANNCAANGCCCGGTTAACNGGNTAATTNTCTGCGTGCGCNNTNAAATAAGNNATCTTAGTACCGNNANTCCCTCCGTCACACTNNGTCTCTNGCGNGNCNNTTTTTNNNCCGTCCGNANCGCNTGNATNACATCGTCGNNATATTNGCACCTTTATTAAAANTNCNTTTNACGCANCCNNCGNCGGACNGTGGTCTTAAGGTNANNNCATGANNNTTCCNGTCGAATNCNGCGTACNTAGTCNGATGACCNCGGTTNNTNCGTCTNNANNNNNAAGNNCNAANNTACAGATNNNTCNTAATCGAAGCCATGTCANNNANTNTTCNNGTWGCCACCGCGAACANTNNTGTTGCGACNACAGCTNGATCGNTAYTNNGANCATGGGNNGANCCNGACNTNGCCTCANCTNCGNGNNNGNNGCCCGCTATTCATANTTCNGCTATNNGAGAG-GCNCNACGNNAGGNNNGAGNNGACNCTNGATAGGNNCTCWAANNCNNANNAGANNCGANNNTCNNGNNGAGGNCAGTCNATNCAACGCCNNANACGNATGTTANNNCCTNTAACNNTNNNGCAATGNGNTAGTNGCTCATTTNTCNTTNNATNCCGTNANNANAGTTGNGAAATAANGAANCCTGCGNNNG-AGNTTTGTCAGAGCANTNANACNCAGTNNGCTAANCAACCANANANGNAANATNGTNTNTNNNTACNCNTACNGAATNCAANNCAGGN-TAANGAAGACGATCNNNNGATNNCYTNAAAACCTNNTCNNGWTATCACAAANATANTTCCCGNCNTNATTGATNAATGNTTGTCNGNACNTTANAGGNAGATGNGGGANNNNNTNGTANNGCCANANNTGTCNCRCN-CTNNNCAGCAGTCCNTTNGNCGGAGCAGNGGAACAN-GATTNNNACGTCGACATCAGNACACGNNACCANGCGCAAAAGTC-AAAAGTCTTTTCCAANTTAGCCNCCNNATGGGNTGNNGGACAGCTTNAGGAAG-CNMTGCGANGNNNTNGNNNGTNNCGATCNNGTCNGGNAGNGNTNCNTCGNCTNCGNTCNNGGTCGNTGNGCNANNNNGCGNAAAAACGGNNC-TCNCAATGTTTTATNACCGAANGCNANAACTAAAGGTNCTGNC-GTNGNGACAAANGANNTTANATGTTACGAGAGANTCCNNGRCGAGGANANTTNAANGGCNCNNNAAANAGGGTNNATTCNCACCAATCNAG-NACGNTACGTAAGTATNCCTGGATACGANNNATTCNCGGANANNNANCTGTNNCNNNNNNNNCNNNTTGTAGCCATTTNANNNNGTTNCCTNCGTTGAGAGNATTCCNGANANTNTAGTCCGTATNCCACNNCTCNTNANNCGTGANCCAAANAGAATANCGGNCANANTNNGAANNCGGTCAGTAACNCNCGNCNNCNGANNNNTGACATGNTCANTNANCGNACAACNAGCNTNGNCGCCNNNTCTATATCCTGAAAGCTGTTNTCNACNN-TGAGNCTCTTTGGNTNTNTNTGAATTNANCNNTTNCA-GANNATCATMGAAANGNGCNNGGGNGGNCNCCCNGATCAKCNNGAAAGTCNGNNTTGNNTNCNGNTGNAGTAATANCCNGAGNNGCCCMTCGAANAAGAGGGNCTGNTCNTAGCACTAANTNNTGNTATNGTNCGACCNATTANACTCNGTNTCCAGNATCCGGTNGCCNANTCCARNANATNNNGNCANCTAATGWTNCGGGGCTNACCTCNNANTGGATATNGNTNATNGNGACTANCCCNCTNNANNNTNTNNTCGNNTTATCATNNACCTTNTNGTNCTNCTCNNANNNNNNAGTGCNTTNNANNTGNNCGNNGGTNNGCNAGCTCTNANGYNNNAAGNAATGACGTTAACNGCAGNCNNAGTNCAAAAANCNTCCGNNNAAAATCANCCATGNNGCTCTCGGGCTNNNNGGCNAGNTGANCGNTNTNGNTTNGGNNATATNTNGNTNCCNCCTNACNCNANACNGGNGATANTGNTGGNNCTTGGNNNTTCANTTACAGNGNNANAAAAANCNCNTTTGWAGGATANANATACNTCNNTANTNTATCGNAAGGGNTTANGGAANNTATCCNAGCNGNGTACTRNANCATTNGGNCNAAAGGACGAANNGCNTACNTNNCGTTNNNGTANGNNNTACATGNATCGAANTACNNANGCNTATATNNACTTACGNTCATMNNNGCCGTTAGCNNNTCTNNNGCCCCAACGGANNCGNTNTNNNNCNGGTCATNNATNCATCCCAGGANNNGGATSGNCGCCYATGNCCTNTANGNGGTNTACTAACNGCGNNCCNNNCGGGACCATCACGNTTCNTNTATCTACCGAGNNCCGGANCCGNNCNTCGANTNTNCTANCTTTNNTTNCTCGNATAGGCANTTCNATCGNNACNGNCGNNNTTCNTNNTNANAYCNNCGNTANNACGNNGNAGGACCNCGGTNNGAANTNANGAANNNTATTNGNCTNANAANCNGNATCCNACTNGANTTANTACNGNNTNTNCTTNTNGACACATCCTTGNGTNCNGAANATNTAAANTACCANNCGAACAAANNTGNNNNTTNACNTGTGAAGTTNCCTAAGGAGANCANANAAANCNTNNACCNTAGTTNCAANNGTNGTNCNGNTCCGAGGNCGCCGATANTTATTCGCACAGTNANCCGNNACAAGGTGANNNGNTGANCNANACNANCCATNANCNGNAATNANGGCTNACAGGNTGNGNACTNGNNAGTTNGANCCATAGAGGGTNTCGTGCCAGCGANGCGCAGCCNNNGGANCNNAACTGGTATCAACAATGCCNTCCAKTATATGANNTGCCGTATGGGANNAGTNAGRATTGCTGGTCCGCACCCGGATNATTGGNTACNCAN-ANACAANCNACGCNNACCCCCAGCTANGANACATCGNTAGAAANGTGGNGNCAG-GGNCCCTTGNNAGTNGANNACNTNGTTGNGTTGGNTNTAGNNAAANAGTNTATGAAGGCGGCNNNGGNCTNTTACGNNAAGTCGTGTTTNNNNCTNANTTNGNANCGGNCTATTNCATCCTNTTNNANACANNAAAGGTCACCGTNGTGGNTGGATNNGTNCATACAACAGGGNAKCANTCNGANCCATTGGTGCGNNGCNNCAATCCCTTCACNGGAAGGATTNNGGGATCGAANNAATTNNNAGGGGCA-TCTGGTTAGNTAACTTAGGGCTGATANTGGNCCAAAGCTTTANGGTANNGTNCTNCNAATCACGGGTGTNTCNCANTRANAANAATTNTTTGGNTAATNNTCTTATCATTCCNNNGTGCNACTNNNTTTNTACGAGTACCTTNTAACTCAANATNNGACNTCTCCNCTMNCNTNCCCTGATCANAGNANAGTACCTCCCGNGNNATGATTGTCCCTTCNTTTCNANNTNNTANCCACNANANCTNCGATGGNCNTANGNCGTN-NCTCNNNTNGAARCACTGATGNACCGAGAGGATATTGTTTTGKAAGAGTCG-GATACAATGTGCTTTCTNTTACGTCCGAGAGTCAACTCAAAAGTACCCATTTATATGAGCAGATGCGCTACTAGNAGTGCCCAARTTAATCAGACCCGCACGAAAGCATGCATCAGACCAACTTGACGCACCGATGGGTAACCGGCATGGCGCGCGGCCACGANCAAATTTAATACCTACTGGATAAGCGGACACATCGATTTTATGAAGGAAAACCTAACGTTACCGTGTGTATCAGTTTGGCGTTNGATTCGACCTGTTRCGGTGACWCAAGGCMTTATATTAACTTTGACGCATTAAGTGTGGTGGTTAATGTACCCCAGTAAATGGTGAAACCCACAGCTCTTGTGGAACGGCGCGGAACATGACGATAAG-ACCCAACGAAATATCCCGTGYCCGGGCGTTGGTTTCCCGTGATATAAGCCAACNGACCGACTGAATAGACTGATAAGASCATATTGTTTACGTCTTCGCGGTAGTCCTGAGAAAGCGCCGGAGGTAGACTTGKTGTTTTGGGTATTACAGCCACAAATCATACTGGTTGATCCCTACTGCATACTAACCGAGGCTTTTCGCCACTGGAAGGAGTCTCCTCCCCANGCATGCAATTAGTGTACCTCCGATGAGTGAAGGAAGACTGGTGCGCACCCCGTCTNNAAGAACYTAATGGCGTTTGTACCGTAATGATAG-TGTAGTTCTATAAGGTTAAGGCCGNAGTATGRKCTGATTGCGGGACAAGGGACTCYTTCCTAGNCATCTCAAGCGCGCGCCCCATACGGACTCACTNGTCTGATGACCGCATCGCMGCTTTTGGAACATTGGATTGCAAGAGCATAATGAGTAGTATATCKTCTAGGAAGYATTTGGACTTTCTACTTATNAAACCTGCCCCAACTCGTGGCAACTTCGTTAAATATACGTACTGGCTTTTCTTACCGAAACCCGATCCGCCCCAAGTTGAGCAAGTGTACTCGATGTCCAATCCCCGCCACATTTCGGGAAGACCTCTTCCGTTCTTGCCATGACTGTTCTTACTCATAATGAGACTATCTTAACAGACCCTTCCACGGCCATCTAACTAGATTTAGTCATAGANGAGACAATAACTCGCTCAGTCTATACAACCCCAATTTGAAATCACTYGATGGCTTTACGAGTCGACACGAGTTGACGCCGTATAGTCACGTGGGGCTATATCGGAAGCGTGGTGAAATRGTCAGGNCNACNCGTNCATGTTTNGNACTNTTGGTCANCNCCNTGTCGTGAGTGAGAAATGCNTACTSNNGNAANACCACTGGCAGNGATATAACTN-CGGTTTNCGNGGCGNTANTTAGAGTGTWNCGNAAAGTNNATTCGNGGGTGATAGCTACNTAGGANNTNNNCCAANGGGNGANGCCNNCGCCCACAGNNCNGAANATACNCNCACNNTGNAAGGCATAACGTNGGGGANGCNCTCNNGCCCNNNCNANTCNCAAGACTAAATNTNTGCNNANTCCACGACACGNNNWTTGGTCANTTCNATNAAGANTNTCCNACNNNGTTGNNATAGAATNCGGTTTNTGTNCCNTTNTTNNTTATTG-TNANCTNANNAAGTNANTTCAAGAGAATGNGCTCNAGCNTGNAATNANCCNAGGCNNCGAGNCATCCATNGCTTCANTANTNGGAGGACCGAANCNANGATCTGANCTATCAAGTCNCGGGCANTNTAATCNGTACNCCTTGTAAGNNGAATCNTGN-AANTWNTNNAANGNCNCTGTNTNTTAAAGCNNCTGNCGNCCNANATATTNAANATNGATCCCGTACATNNNATAGCNTGNGNGCACGAGCGCTGNGNTNTNGAGNTCCATTNTCGACTCCTCTCATNATNATGCTGTNTGCNATATACCGCNATACGCNNTAAGNCAANATANTCAACTTAGAGNATNGGCNCTAAGGNNNATSTNTANCCTCGGCGNNNATANATTNTATAGNAGGGNNCCTTTANCGANNCCNTNTTGTTTCCSTTNTGACTTNCCGCTCTAGGAGAGTNGGGTGAATTAAATTANCCTGCANTGCACNNGTNCGNTGNNTATNTGTGGNCGTTCNANGCCTNGGGATTNNNANCNCANTTACCNCNTCNTGTATNCCAGTNATATGNATGTTGA-TACNCACANAAAATNNCANTATNNGNTGCGTCNNNCNGGNAAGCNTCNTACTCATGCNGNCGNNCANTANGGCCNANGTTAGNCTCTNGACCANNANCCNNTTGGCCNCGTGAGGTTCNAGNAGAANNNTGTANCTGCTTAG-TNCTACANNACCTACCNTGGNANCTTNNAGGGCNCTCNTCANCACCNNGACGAGTCAGAGNCATNAGGTTGTNTNCTNTGNNGNTGACGTNTTNCGNNCCTGTAGGTANGGATNCNNACCCGNANTTGTAAATNNGTGCCTAGGNNTATTCTTCTACTACAGCGAGNANGTNYCCTTTAGGGNTNCNGGTAANGGGGNAATTAGCCAGTG-TCTCGATNTGACACNCNNTGCNNNNANAATGNGGNNATGNANGATCNTCATTCNGNCCANTGTACNANCNNCANCNCANCNCGNGTGCGTNGCGTAYAANNTGANA-TATAGCAGCTNNANGTCTGAGNANAGGCANCTCNCNTCATCGTCTANGATANGTAANGGATTTTAGTTGTNNTGGGNATGTGGCTTGATCNCTGNAANANACNAGNANCANCNGGNTAGCTGAAGTCTTNGTNN-NANACNCTCCCCGNCGANGNNNAGAGNTGTATTACNTNTGTNTANGACTAAANAGGNTNGGNTGTAGAANANAGAGGTCNTTCCGGGCCTTCGCCNGCANTCNTATGNGNTATAATCTTNTTCNATNATGCNANAATAANTNCCNGNNANGNTACNTTATNNCNNCCNGANT-AGAGCAANNGAACTTANTGNCNNGAGNTNNGTCTANCNANCNTNNAANTAYAAANANTNGNCNTAGACACNNNCNAANTANTNANGGCGCNCCCTAGNATGCTANGATNNGACNNAGANAAATNTGTCNCCNATNNGACTANGGAGNCCCNCTACACNNAGTTCNCCN-TCTNTCNTAAANGTTGCATGNTTCTANMNAGTCNGANGCTRGNAATCATNNGGGACNCANCATTNAATCGCATTCAGTTCGCCGACCTCCCNCNGGANCATCNNCNAGAACGNGGAGNNNANGCTGAACGCGGATTNNCANNGGTTGCGANGAGGNTCCGTTNTTAGCTCTCTCGGATATGTANNTAGAAGNGTNTCGGTNNNTCNNGAATTANTNCGGNNTNNNNATTATTNTNNNACGTGCGTACACNTANANACATNTGATNGRGANNACTAGAAANTCNGTCTGCNGTNANAGCGCNNCCCGCGGCAANTNGNAANTCGAANNCTTAACCNTGNCCCNAACNNNNANTCATGGNNGTGAANTACGGTCTAANNANACNTCNNATAACCGKAGCCTGANCTNANACGACCGTTTTTNNNNNNNCGANCCCANTNNTTNATACTGGGCCNNTTGGCNANNTATTTTATCCNCCNTTAGAATGGCNCACTCCGAAA-TNNTTGTTTAGNTGCATNTTCCCNCGCNNTNCCTNCCAGACGNNGTT-ANGNGACGTTATACNAGACNNTCNAATGNTTTNCTC-ACNNCGTNTATNTGAANTNTCCNCNGCANCTNNCTAAACNAANCTNANATCGNTCANNNCNTNGANCGGANANCTCCTCNCNTCCCNCCGGTNANNTNTNTNTATNNCANTCNNACTNNGGCTGCCACAAGGNNTNCCNATCCGTAAGNNACGANCTAANGCAATTANCATGAAATANNACCCNNAGGATACTTTNNNNANNCGNTNANNNCTGCTANAATGTNNGGTNNCGATNCNANCACCTCCNTCGTNATNNNNNGANATANTGCTNATCKACTNCNACNNATNNGNNTNNTGGACC-CNTACGANNTGNGGNNCC-CCNNCNANCTCTNCNNCTNTGNANACAACCTTNNTATANNGTCGGNATATTNANNCCCNCTTGCGCTNCNCGNTGTNNTTGTTTNGCTAGGGTANAGTCNAYNAYCNCTTGCANGNCNTT-GNAGCNAGNNN-NCNTTGTCCTNACTTTTAACANNNGNTNGMATNSTGGTTNANNNCCNGNC-TGNCANTACGCAAANGCNTCTAGATTGNYAGNNCTNGCATTNANTTTG-CCGNCNNANTNAGANNTNTGNNGCATGTNATCGNCNATGNNGCCCCANTNANNNANGCTCAGGCNCNATNNNAGTNTCGGNNRGACANTNNAGTATNGTTNATTTCNNANTNGAAANGGNATNCNNCGCGTNTCNTGANCCANCAACAATGNNAGGCACCCNNTNTCNNTNNTN-NATTN-GNGANTTGACTNCNTAGGGGGNGAANTNAANN-GCGGNGNCNAACACTCTNGCAGCCGMGNNAGCNTTCAGAGAGCGGACAGCCGTTNCTGNNTTTG-TACGANTNANNGATAANNCNGNNTNTATTNANNATGGNTGTACTNTATCCATAAAGCAAGATCATTGTGTGNTANNNTCTACANTCAANTTNCTAANTCNAGTNTCNAAGNNNNNCNTTNTGNATCACAN-TNTGNNTGGACNANAANGCGGCNGCAANNGCGGATT-GT-NNNNAGTANNTAGNCANGCANNCNGGNCTCGTGNCTGNGTNANTGNGNCCGNTNGTTTTNCTNCTATAANCCGGAGCATGANGCNNACAYGAGNNTGTACTGCATANCCGGCGNNAGTCGNAANGTNCNTNTCGCTAGTG--AACNGTGNATNCAATCCANNGCACNTAGGCTTGNGCTTANTGTTNTKTTNANCNTTGANMNCTGNTNGNNATGATTAGGGGACNGGCNNCAACTCTNTATTCTAACATNNGGTANNCGNTTNANTNACANTCTTNNTTAANNCNNANAGNGNTCGNGGNGTGC-TCACNCAGGNACGNGGATAGGNAGTNAAGAGGGGCCGCNANGAAANNGACTAGTGNTAGCCCGGTGNNNCGANANCGGCTTNANTNGCNTGCAAGGCCTNGCTNGANNAAGNANAAG-TGANACACTNACTGTNGATNNT-GNGTNNTGNGTGNTGTNGCGNGCNCNYTTGTNNNNGCNTCNTAANTGNNNCANT-TGAAGNNTCTNTCATTNACATGNNGNCTAATTGACTAGACNTGTTNGTACNANNNATAANCANNCNNGNGNAGAA-TNGTNAATTG-ANGCAATGNNTNTGNAGNCTTCCCGGNGTANNANAGTAGATCNCCTCNTNACAATNGNGCNCGTNNCTGGAGCTGATANNTNTRGGNATAGACTGGGNGNAACGGNGCGTNCNAGCTNGCAGNCGTTNAGCNWGGNNCATTTNTGGAANCCTTGTCANCCGTTNANNCTNNNANARCGAANAAAGATCAANATG-CCAGCTANTAGNGGACNCCATGAANANAGNTNAATTTTNCTNNCNTNNNCCCGNGACGNNCAATCTNNANACNTCTAGTNTGTANGANCAN-NNTTAAGAATTNGNCNTTAGTTGTAAGTTANNGCNCGCGGNCTTNGAGNAAACCNATNTNATANNANCANCGCNAGCNCTGCGAACGANCANANTTNTNNACNTNCAGTGGCGGTGAANCACNTCCNNGCATCGANACGTNCGCCCANCATATAGCCGCNNAANGGAAGATNGAN-CNGCACGGCCNGTNGATNCGNCCGNNNGCNNCCTCGCNTTCGNCTTGNNCCATTNTNAATCGCAGANTNGACTCAGAGCAANGNCTTAGNTTTAANTTCNTTTNGNNNANNCACGCGTNGNCANGNNGCNGGNNNAGANANGGNAGNTACCGACGATTACNTNNNGACANATTNNGAGNTCNGCCNTCNNCNNGGCNNNCTNNNNTTT-ATCATTTANNTNTAAANTTNCNTNGCGGGCTTCNCTNGGNANNNNATNCNNTCCTNCGNCTGAAACNTNNCNNCGGATGGNANTGNATANTNCCCAGNAGTTNTNNANNTNCTCTCCNACCNCCTAGTAACRTNCANATGNGTACTNCACCTCGNAGCGATGANNGNANCGNGCCTCCANTAACCTGCCGTTCGTTNGAGANNGCTNNTCGRACTTANACNTCTGCANNCNACGTGTGCNACCGNNAATGAGANTNGAANNTNCCTNGTANGNTAGCNTTGACTNNGCCGGNGGTGTNNNACACGNCAGANCCNNCTNANCTANNNCCAGNNNGTTGTTNCTGANNATNNTTTAGGNATNTCNATACNNNNTNGTCNAATCNCGTTATGCCCGCCTACTGTCNNTAGC-CAANNNGAATNCNANNGNCGTANCGCNGGGNCATCTGATGTGNAGTGNGTAAGAAGGGGTGTCNGCNTNGNTNTNNCCCANNGNGNA-TGTTCATNNNCNTAATNGCCNNNTTGTGCATTGNTCCTATNNNNNAGGNNCATACCGGTCAANNATCATTCTTGNCNNCNTNATGNNTCGGGGANTANTAGANCGACCCNGNNTAGCANTGNNTACGGNGCACCTTTATNNNNGTTCNCNNTATCNNTTCNGNANGAAGTNATGCTNATNNNCCG-AANCNGTCNTCNNTTCGANCNGARCCGTNCTTCNNTGCCGACGGTANAGATCTATNGGCTCGNGAGGA-TTACGTATANGTGAYGCTNGCGGTAGNCTCAGNTAGNATGACNTGCTGNGANTTNNCTGNTGTACTTTGTCTGGNATCNNTTCCGTNGGANAANNCCTCANNANNATNTAANCAANACGATRNNTGGTGNANANNTTANCTANACACCGGNCCAATNNACTGGNCGCGCGNNAAGANCCTGTNCNCNATNNANTNTTNTNCANTGTTTCGGCGCTAGCCNGTTTNAATCGNTNNCGGNTGAACGNNTGCTCTTTCNCCGTNTGNANNGAAGTGTTTGNCNNGCAGCTCCANCNGCTTNNNANTNTAGAAGNNGAAGANTAGC-CAGGAGGTNTTNANATAAANGTTGCANANCNTNCTATATTCANNTCCGANNCTRANTACCANNANTACTGGNGTNCGATNTCNAAGTNATNTACGNGNTGGCGNANNAGNGTTTCGNGNAACGGNAGACGTNAGTTNNACGNGANNNNGTTNCTCGCNAGGANTTACAGTGNAAACTACNTNTNTCNTNCTGGGCNNAACANAANTNNAGGNGTTGNNNNACCAGNCCGCCGCGAGTNNGNANAANCNNATAATCANAGTGCNNNCANNGNACGNGGCNGCATNNTGTTNNANNACTNGAAGGGTTGGAANTANTCGATCTANNGATGNNGGKGCCGANAANGNAANGCTTNCNGGCTACTNACCTGCGACTCTCTGTNTTNTRNTNCGAGGCAGNCAAGATGNNGTNCANGGNNATCANCNNTTGTANNNGATATAGGGAG-CCAACTTCAANCTTNTGGATGNGACGCTCNNTNCNNTTNCNGAAANTCNANCCTGTNAGANNCNTNGAGNGNAAACTTCNACANNTACATNTTNCNATNGCNATNGCCAAAACCCTCN-NNANGANTCNTTCCNGCAANNACNGGNNNCGNTANNCGTNGNNCANNACCANTANAAANGCNNNGCNATNANTGATNAATNACNNTCAACGTATCCGACNNTNGCAGCCCAGCGCGCGTGCNATGGGNNGNNAGAAA-GCAGGTGANNNNAATGTANGNTCCTTCNCNNCNGGAGGGACANTNNNCTTAATANAGANNANTAGNGNCANGNGAGGANNANTANNCGACTTTTNNAGGGCGNNNCTTTCNGNCGNGCCCTGNCNNANACNAAGTGTNNNCGTGCTAGACGNNATNCATNCCTATCNNGNCACNNATGCGNTAGNCTGCCNCNTNGTNNTANACNTNNGANTNNGTTNAANGCGCCGNANGAGNCGNNTGNGACANCGAAAGCAACCNCTCAGTTNAAGANNTNCTNCNNNANANGNANNGNNGNNGCNCNTNCTNTAAATGTCAGNANCSANCGNAGTGNTTATCGTNCNACTCATCNTNCATNATCNNCGCAGTGGNNGYCATANTATCNGNTTGTNAGTNCNGNNNANGNTGGACNTGNACAGAGNANCNTGAATAACTTTAGGNTTCAGAGNGCACAGGNTCCCTN-TCGGAACTGTNGCAGNTNACCGNGNNGNTGCGATCGNGCNANTNNTACNGTAGTTAATMTGCCATTNCNCGGCNNTNTCCGCTAATNNACCNAAAGGGGGNNGACATGTANNNAGATATANAGNNGTGNNNTCAAAATCACNGTAGCCTNCTNNGAANAATTATCNNNNTGCGNANCNTAACTCAGANTTTCCGNCTACCNC-ANCANCCANNNNGNAATGNAGCNCTNNNANNNNTATTGTCGTNCTGNATCTTTNACACNANNNCNNTTACGNTAGTGGNATAGTGCGGNACAGCTNNNCTTTTNCGANCACTCNNCTNGACTAANGNCCCGGTTNCCNGATCNCTA-AANNGNTCCTANACTN-CGACCNNAACGCT-TNGTNNGNNGGCACCGNGAGCTGNCTTNANNTTAGGNGTNNCCGNNNCNNTGACANCNANNAAGAACCTGCAAAAACNAKAACGATATTNNTNCATNNNNNGGTNCCCGCNACAGTGCTNATGNCGAANTNNCTNTGTCAGTTANNNTNNGTCGCATTGANNCNNNTNTNGNATNTACACNANNGTNCTGNCANATGGGNGTTAAGNCCCCNANNCGNNCCCGCCCACAGGAATNNCNTNGCTCCGTGTAACTCNGGTNTNNGNGTNNTNCCGNNAGNNNGNCACGAT-GNCCTTCCGNGCGTCNACNAGNGAGCTNAATNATNTNGCTNTTTNCNGAAANNCSTTTNCGGTGTNTCNAGTCNCGNACAGGGANAACANTGCGTNAGCANANCGGNAGTNACTANNTTATGNNCTNCNCACGCCCNGGTNANGCCTNCTNNGCCTGTNCNTGAGNGNRTATGTTCNNGCCCGGCGNNNNGGAATGNAANGGNAACTAGANCTGNNNGNTTTGTAAAATTGAGAGTTACTCTCAAGTANCNTGTGANCAANCGAANTCGCNANCTGNAGGTTKGAANNNNCNCASNCANCCANTAGGNGCGGNC-CTNGCGATTNTGTGNGTCCANTCNGTTCAAGNNCGNCCATANCCTTTGGNMAANCTNTNGCTNANCAATGCTNANNNNGGCGCCCCTNGCANAAGCCCAANTGGTGACNNAAATGGCCATGCAGAGNNGTN-NTNTNNTAGANNAANCNNGGATAAAGCCCAAAATNTNANNNANTCGNACCCCCNNNGNANANAGTTGAANCCWTGCNTNNGNNGTCACGCCCATTNNNCNNNGCGNATTATANTTGGNGNNNNCTTATGACGTNGANGNNNCGTTAGNACNCACGANGNTAAANNGTGCANANAGTNCANTACNATCGNATNNNCTNCCAATAATCNGCNNCNNTGGGTCNNGNCTAGNGANTGTTTTACAAGGYCATCAGTNTNNATNNTGCCATNNNTTGCAGNAGANTTAAAAGGG-NTTNNTNNCGGGGTTNACNNGANGAGGNAGATNTGGGCNAAGGTCCCAATAGTATCGGTAGNGCTACNNAANTGGGNAGNNAGNCNGNCTGGANTAGTC-AGNNGANTGATACTCGCGGNNNNNAGGCNGGCNTNAGTTGGTTCACCAGCNCAATTGANCCCGGNNTNCCAACNAGAACNGCNGCCTANTGGNAGGGGNTAANANTGNTCAAATCNGNTCNANNNNCACNNTNTTTAGNNTGGCCAACNTCCGAGCTCTTAANAACACNNANCAGGGGTTTATNANNCGNGAGNCGGTNAGCGAGCTGGAGNNCCTNGCATNNGCGANTATNGGNTCGGNCCNGTANGAAATAANCGATNGANNTCNTANTNTCANNACGC-AATGNNNGAGAGGCTCCCCGTACTNGTAAGCGANNCTCRTGNANGATTCAGGCNCCCTGCATNTTANNTCNTNNGNNATAGCGTAAAGCGGATNGTNNGAATTNTCAGNCGCGTGAGNACGTTCNCACAAGTTTCGNGTCATANAGNTCTCGCTAANANNTAGNCAGCTGTNTCNTNNNNANATGCGCTCTTANNTTNNAAACGGCATGACCCTNTTGCTNTNNNAANGANTACATCCNNNAACNTGATGTANACACGCTNTTNATGNCCNCTNRNATGATCCGNGNNCTAGGNTGGCNNNGCNCAARNNATCTTGGGCNNNNNGNNNNNNCCACCNNTATCCGCGNAANACTCTTAGGGNCCTNAANNAACGCCANGANATNNNGCGGNNTTNTCATANCTNTANACCATANGCNGAAACNCTNTGTNTTGCGTANANATATAATCTCNNGATAGGCACGTNTAGGTNNCTCACNTGCNCCANC-TNGGAANACGCCCCATANNTAGACGCTCCTAANGTTGATTCTTNGACNNATTTCTGGRNGGTTNGNGCTCNNTTCACCAATNNNTNNAATT-NTACNAATCNNGNNAASNCAGNCTCNGATGCNATNGATAATGGGACTGCTTGATTGCTTNGNNATTGNTTTTTAAAANTTNNNGAAGAAACNTATATNCAATGACGAGTGGGAACGAGCCNTANATTCTCCTTNCAGGNAGAGATANAGCNGTNANCAGTGACNNGCNCGCCCACCGATGTGTAGNTGACTATTTAANTGGGCAATCNATATNGGCTAAGTTTNACNGANGANTATGNNNGANTCTGNNGTNTCTNNGTGACTTCGNACCTCGTNTGGNGCNNTCCNGNTNTGNGTTNGNNNNNNNTNNANGCNNCNANNTTNTCNAAGTCNTNGTNTNGCT-CTANNNANGATNAACCNACGCANANAATKNTNAGNNTCGGGAGTANCCNCGNGANTCNTNANNNCTGCTNCCGTANNCAGTTATTATCTCTTAAGTCGGTCNGGATTGGNCGGCCNNCCGCGGCTNGGGGACGCGCNGAAACGTTNCNCNAGGNCTAGTTNAATNTCNKNNCCATTNCNGANANTTTCCAANTCTGGNCNNCGNCNGNTTANTCTAGNCCTNNGNGAGCNGGAACNCTCCCNTCTGANANNNANACAACNGANANNCNATGATNCGNAATTAGGGTANNNATGTAGNCTGTTTAATACTANANCGNTGGNNT-CNNNAGNAGGAGTTGCTTANTACGTNT-NNGNNCCCTNGTGTNAANCACNNATCTTTNNNGNNCANNCCNGTNGANNTNACCCTCCCGNCGTTANATAANGGTCGNNT-CACGCACACTCTGGTGGAANNAAANNNNNNTNAANGNGATCACTNGNACNNCGGGANTNGTCAT-NTTNNAACTAANNCNNCNTGNTCAGCTTTCACNNNGNNGGGTTCTGTNCAGGNCNCTAATNNTATGTGAANGTGGNNGNCC-CAGAGNACNNNAGCNGCGGNCGNGCANYAACCNANTNTGGNACNCNCCACTGCTGCNNCTNGNGANTTCCAAGAATNTCATATTNATTCCNNNAAGGNNTNTNANNGAANNTGGTNGNTNTNAATGTNTCCTTACTCGCNNGAGAAGNGCNNNCGNCGGAGN-ACNAAAATTTACGGACGGNNGACCGGGTANCGNANNAGNCTATNGCGCNTNGTCCGTTNTCNCNACNNACGNTTCAGCNANCNTGTNNCNTNTGCGNNATNANATNTANNNATNAACCNANNACCTACNAAGTGGNGTGGGATGNGTGCGAAGNTGGCGNTTGNATCGANCCAATANACNNCTGTTTTCGTNGTAACTNCGTNKNTAGCNGTNCNTGGCGCCGCGGNNTTTCTNGTNCGYANANNNATANTAATCGCAATCCNCNGCNTTCNGATGGCGNNNTCCTACTTGTAACGNANTNNNNCTAANNCGTTTCTAGACACATNNNNAGGNCNA-NGTTNAGNGNTCGNNATACNNANTNAANTTACGTTCTANACGAGAATNTCTNCGTNNCCATCANTTATNCNGNCTNCAACGGTAGAGCRANCATGAGNGGNACAGGGTNTGANCTCGCACTATCNTAGGNCGTNAGCCAACNAANAGATCGTTTNTAATATTACGATCNTCGGGCNANGNAGCANGTTGNANANGGGCAANTCCACGNCANTACCGGN-CANATNGNGTCAACTTANAGNGTTCCGNGNNNNNNNCACNTGGNGNTTATNTGGACTAGTANCNAGNACCNNTCCTACTCNGTTNTTACNNGCTNTCAANTATGANTGNATGANNCCAACCANTCTNCTTNTAGNNNNGCANGTNTNTCCTNTCNTTCCAATNACAANNTGNNCANNGTNATTACTCTTANTANTNTNGTTCCTCTNNCTGCNTANNGCAGCNGANAATGANNNGCTGNNGACGTCATNTGNGGTANNCGACTGTTNANAGCCANGANCGGTGAAGANTAAGCCCTTTNANNTCCCNANCTACGAACTAAGNATCTCCTTGNCCCGCGNGGACGAGTANAACANANAA-TCTGNNCGATNGCATNNTGCCCCGNACTCTAANNTANTNGTNGCACTCNNTNKNGATTGGNCNTTAGGTTGNNAGANNTGCACNAGNCNAANGGCGNGATATNCTNNANANGTGTACYNGTTTTA-N-CNGNNNAGATCNNNNTNATNNACCNNANNTGGCCCNNCNTNGATACAGGCTTNCNTCGATGAGNTAGCAACACACCGGTGCCTAGGTNGNTNGGANGNGACGAGNNGNNACTAGANAACATATNGNGTCCTGGCTNGCTTTAANGARATNTGTTAANANACGNTGANANGNCGAGCCNCACRNTNCNTANAAATTCCATTCTNNGTNANNNAACTNACATTNAANGTGNTNCNAAGNTATNGCTTCTAGANCACTTCGRTCTANNCANTGANTGGNANCNNGGCAAACTCGNAAGACNTNCTANNACAANCCNANNCANNAGNAGGNANNCTNANCNAGACCNNNGANAAGGGAGGACCTATCAAGATACNNAGGTATCNCCCGCGCCCTNNAGTCGAATTGTNAAGGCTAAAAGAAGCCGGTNNCCTANGTNNACNNNTTCNCNGNTGTGCGTTCGGCNCTAGNTNCTTTGAGGNATCACGCNNAAAGATATCTNCANNNCGTGTNGNGACGCNTACCTCNAACNTCCTNTNNGT-AATTNTANGGCGCNTAATMACGTTGAGGTNTNNATNTGCTAGCTCTGGANTNNCNTGAGNNCGAANAAAANGGTGTGCTCNCNNAGAGCNACCCGGNTAAGNNTNGCTANCNCTTTNNCATCNANACNTNTCNAACNNATTGAAANCCNTNNNNNCGNTCNNNGNNNTNTAN-TCNTAGANTNTNATNTGATACCNNTTGGTGNNTCAGAGTANCNACACCAANATCANGNNTTGNGTNNNCACTTGCATGTCYTNNTANCGGGGTTCGTNNNNCANNGGNTNTCATGGNGGTCACTTTGNACAATA-TGTNMGGNNATTGTGCGTCGTANNTNNNCCTNNNANAAACAG-ACCNGTTCGCACGGNTNTAGTANGCNNTGCNNANNNNCNNNTAAGAGATNNNTTACNTANGGTNTCCGGNCNGGAGAGTNACGTCGNAAGGNGNGAGCNCTCGTNCNACTNANNTNTTGCCNNNCCTTATGACANNTGGCAAGCNNNAGATCANCCCNTGACNNAGNNCTNCGATNATGNNNCACCTGCCCNAAGNGTNTGGNGNAGCATTCNGTCCCGCANNTGGNATTTNAGAGGCNCNTGTTCCGACGTGGTTNCNACNTTCANTAGAGCGCCTATNTACTCCGACGNCGANCCTGGTNATGGANTANGGNCCNAATATNAANNCAACNNTNNACNGATCGCNCTCTTTAATGG-TCCGTGACGAGATTTAANGAAGCCAAGGCNNGNCCAGTTTNCCGT-GAGNTCGTCTANANGNAATGTATTGGTTGANNAATACNTANNATGCGTNCCCTGCGNNNACNCTGNNTNTTGNCTGANNGACGACGGATGANNNTGATCNNACGCTCNNCTCANGCGNNCTTCNATAATNNNAGCCCNNGGGT-AGAANCANGGNAACNNNGCATTAAANNNTCGTNTTAGCTNTTNNCGTGNTTGNNGCNNNCNATNTNANAAGMNATGNATTNGGNANNCAGGCCCTATGNNCCNNACNTNTATTTGTCANTCCCNGAGGNCCATCGNNNNCTATCGGNGCAGNNTANANGNGNTCAGGACNNNNTTAGGNNGTTATNCANNAGGCCCTNTCCTTTANGNCCNNTTGANAACNGGAGGACNGNTTNGCNAAANAGTTCNNGNNCGTAGAGAAGCACTAGA-TTATNNCAAANCNNANGAATANCACNTNATATACGNNGNTAGYCCGNNGTGGGAGCTNGAACAGC-TNTNAACCCNATGCGNNNATTAAATACAGACCTANNNNNGGTNCGCTTAAAAAGGTATGCCNTGTTTCATTTAGNTAATCGANAANTATANNAGGNACTGAGAGAACANTTCCN-NCNNTNTAGANTNGGGNATWTNNTGNTANTNCGGNNANGNNGCGTCNAANNAANTANANCNGGCTANNAANTCN-NATANGNATGNGAACNNTATCNCNGNCNNAGGNN-NCTTAGATAANNTAATNAACGNNNTGGNNNTTNTNNNCCCNCATTATCANT-TTNNCGTGNNNAAAANANNNNCNTNGCNGGGGGNGATATTNGTTCATCGAGNTANCTYCGNNGTNGNTCCNCTNTCGCGTATNNATNGNN-CNTT-NTCATTCGCNTCTCAANAAACGACAACCGCAANCGTCTCNNCGTCANNGATNAGNNTTTGTNTTNATNCNCCTGNGCAGANTACNGGTNNGGTANTNTNCTAANGGANGCCTTTCTGAG-ATANNNGNNTTNNNGCCTATAGNGNNTCNNGGNGGCCGNNTANNCACTTCATATCNCGANGANGANNNTATGNTATNTTNANANGCTACCATANNNNAANATCNAGAATNCATAAATGCKNAGCNNCNNCCGRGCNNGNTNAGGAGNGCGCCNANTCCAAGANTNTNTNCCACTATAGTGNNCNGNAGCTTNTGCNCAAACCNTTNACGCNAGTTCATCTGCNNACATGCNNNNCNCNCTAAGATCCTGAGCNTTCGACGNTNNGCCTCCGGANGCTNCTAGNCNANCTGTTAGTANCNATAGCACCCCCGNTTCNCAATGCGTGNNCNCTACTCNNCNTANATATTGCNCNCNGNTGTCATCGAANCAAGGCNTGACGNNNNAAN-TATNAAAGGGNCTGCAGNNNNTCNTGGAGTCGNTANGTANCGANCGGNCAGAATCGANG-ACTGCTAGNGNGANNTTNCATCGAAGCNANANACANTCAGNGCTNATNNCCTNGTTNTCN-TGGGNANCTAANNCTCGTCACAGGCNNAGTGACTNNNCTGNANGNNNNTGAATACGGCCCAGTAGNCNCNCTTAGCTNCGACGAACATCTNNCATANNNTACGCCANTATTAATAG-AAGTNNNGNGANAGNNGCNTCNATTGNCGANATNCNCNNAGAGGTANACNANTNGCTGAA-NTTACACNNGNCACGGANCNGATGGTGATTCNCNCRTAATTGCGCNNNTATGGNGNNAGGATGNGNCGNAANAATAGACTTGTGNGACTTCGNGCANANGACNTCGTTTNTCNGTNCANNGNNCACAANNTNCATCANGTGGANTNCGTGGNNTTACGGACANNAGNAGCTNNNCGTCNNCGACNACCNGCTATTCNAANTGCGNGNNGNNAGCANTGTNNTTTTTNGGATGCNGTTGTGGNTNGCNNGTTGANTNNGANNTGNTAAGTGGNACNNTNCTGTC-NNCNGTTGANGTCCNGYATGTGGTCTTANTCAGAAGCCNGNCCNNGNTGCAAACACCGATCNNNGTANGGTNTAGTTNNNTTNNNNNTTCTNANCTGTTCNGTANAATTCNANTCTTCCTGATTGGNAAANCCNGTCTGTNTCTNGGNCANACCNANCTTCCGNNCAGTCTNGNACGANNNGNTNCNAACGTTCNAGNNGTTTCAANTNNCANGCTNGGNTACACCCGNGNNAATTTCGGANTTANTCTNCCGNGNNNGCANNNGGAANCTCNCNCAAAGGTNGGTCNTTTTNACAGGNTTTTTGGTTN-ACCTNNGNNTGGCNATATGGCCNGAANNCNGCGNACGNAGNNNTCNTTNNAANNAGNGCTCANNCGATNNGTTAGKCCNGCTCGNNNNGNCATTGCA-GNCATNACNCCNNATATNCNNCCCAGNNCNGAACGNTCGNNCGNNNTACGCG-CNGTAGCAACATTNTGTANANGNACGACNGNNNCNNTNNNTNATNNNACTNCNAAANTATANAAGNNNCCGTCAGTACAGANACGATNNAACNGAANTACCATGACTGNCGANATNMNCCTNTACAACCTNATTCGTCACNNAAGNNNNNAGTNCANNNATCNNCCGTGCTNATGTNNNTNGGRTANTACGCATNGATAAGNNTAANGCTGTTNAAGCNCGCAAAAGN-CATTNGCCTTNCTANGAAGCTAATCGCGGCNGANGATNTAACACAGTNANGCNCANGCNNTNTGTTCG-NAGGNNNNGTATATNNCCCGGNCNNNGGNGNTNCGNNNATNACNATTCGRNTGNTTCACATNGNCGAACATCGGGGACGANNANTGNNTTNNGNCTNGAGNTCCGTAAGCANACTTCATNTGNCTGGNNNCATNNNGCAAGGCTCNNGCNAGCAAANATNGNNNNGGCTNACTNANNTNAGTGCNNGAGNGCTTTGTGAATTAGTGANNTNCCNNTCTGGTTCNGTNAACTGAGNCTTGGTGCTTGANNTCAGTTACCAAANTTNCATGNGGNNANATGTCGGCASNNCNAACNATNANTGNGNTNATCTNTGNAACTNNNGNGNNTTGTANCTTTCNCCTAGGCTCTCCTNNNATNAAAAAGGCNNNACNNGGTNCATNNGNNNNC-GCAAGCGTACANTTTTNNCNNANAGGTNNTATANGNTTNGNTNAAACANNCNGCNNATANGCARANCNTNNCTGANGCGNGTGTNGAANTGAAGNCTCAGAGTCNACCNNTATNGNAGATNTTNNGACNTNGGNNCGGCCANTACNNGCNGGCC-TAATTNNGANGNCNATNNCCGTGGTNACNATCGCAATGNGTA-NTGGNNCNCTCTGGNGNCACGTGCAGTAGGGNNGNNACATGCGGAACCGCANCGGGCNTANNAGAGNTTACCCCTCNGNGTGNGCTACNTATCGNACNGCNCGCGNANAGNCTGGNNGGATCGATNGACTGGGNC-GCNGGGTTNGTCGGACNNTNACTNTNTACTNCTNCCGGCCTAGAGNATNAGGNCGCAATNCNNWTTN-CAGATNTTNCGNNGAGGCNATGTAGGGGNNTGAATNCGTAGCNCANGGGANNANTCGATNGCTNAGRNTNGNACATATNCTNTTATCTNGNNCNCCTTGNNCCARGNAGGNNGGNTNCACTATNTNGCCCGATGCNATCNTCNNNTTNTCNNNNGNCGANNGACAANNTGGGGANNNNNTCGTGAGCAAGCCGCGTCAAAGKCCNNAATAC-GTNAGTGAGAGATGTCTANNNGAACCGATTCNNNAGGAACNCNCCGGGANGATTGCCNCNGGAGNGTNNGG--TTNTG-TNCNNC-TNANCGTGNCCNATANTNGNTCACNNTNCNGNANAKAAA-NNTCTAAGTCYCNCNANCCTACNCAAAGGTNGATCGGACCGTCNGCCAGGNNTGGNNGANTNCAGCGTTGNNCNACCNCNACANTNGCTATNCGGCGNTNGTCGANAACGATCTNGNCTTNGGNCNTGTNAAGATATTTAATTNGNNCCNT-TTANTGANT-ANGACACNNGAACNGTCNGNGNGNTGNTTCCTGTNNNGATCNGGNAGNNNTCNGGCATNTANANNGNTAGNNNGATNTGCANTNCGGGCTCTCTTATANNCCTACACNAANNNTGGTTGGNTTTNTNGACNNNCAGCGGNNANATGNTCTACGTANATGNGANGCCTTANANNGTCAACCAACANCTATNGTACNTTTGNTNTCCTNCAACAAAGANNNCATANCGCANANTNCTAANTGNTNTANGCTAGNTCNCTNACATCNGGNCNNNNCNTNTCAANTTNNGNGAAANGNNGATATNTANNAGGTNCGNCGNANGGACTCTGGNNNANCNCCGNNTCTNANGCNGGGATNGANNACCNCGGTGACNNTATAAANTNNTGCNCATNCCGCTTGANNGTA-NNTANTGTCANANCACAGAANNNACNGGTNACGNNATCCCNNTTTTTTGGGAGCANTNATNNTNCTCCGCGCCGCGTTNTANCTNTNNTACAGNNGNNNAGTTNGNTGAACNATYATNCGNCGTATTGTTATGANCNAAGTGANGGNAGGCNAAGNGAGGNTNTCNACTTNGNGNCCGCNATNGTGGCNGCNCTNMGANAACCTGNTANCTNATGCNGNGNCNTTTTGANANTCTANCTAATAAGAANTTTANATANTNCAGCNNNANNGANTAGNAANCNCGCGGTCTACTNTGTTGCNNGGNTAGNNTTGANNTCGTNTTCGCANTGTAATCTACNCGTNANNNNANACANTACCCNGNGGGTANAACNATTCCANAAANAGNTNWNNANNANNCTGTNNCACANNAGAGNANANATNAGNNCCATCNNTGNCNGGTTGGNGCAACTGNTCTTGGANTTTNCCNRNNNTTTNNATAAAANATNNCGANTTNCNNTGCCNGAANNTGTCTCGGTACATATNNTNNNTAAATCATNANNNNNNNGNGGN-TTACNNCNCGCCTGGNNANTCGNNNACANTNTTTCCCANANTNNCTNTCGGANCGTGACCACGCATTCACAGNGGAGTCATGTCTACAGTNTGTNGGCTGATCNNTGGTNGCTNTTGTCGTNA-GCACCTAAANCAATNTTCNTNGNGCAAAGNCGCRNNTNANCTACTNNCNNANNCAGTGAANNGNGANTTNGANGCNAATAGANNAGTANGANTANTAANNCGANGGTAGNAGGCNGCNNCNCNTTTNANAGANTGNANANNCGCNNATTTCGCTNCCATGGACNCNNNTCCNNCNNNGGTCACGTNCCRNNANAGTGANCTGAGCNGTACATCNANGCNNNNNNNNATGNAACATTNACCNNGAAGGGGGNATCTGTTGNATGTTGANNTNNNAAAA-NNNCCAACTGTNGNGNAGTNNNNCCTGTAGNGTGNGTGCNANATCTACAAGCGATNAGGGTCNTAGGNTGTGATACNAANTNTGNNTGNNGANGAGACTTTCNAGNTACATNANCNTCGAACACGATNTTCGTGAGCAACNACCCNNCNCNCTNNNNAGAAGGNTGGNCGACTTNCNCCAACAGNTTNCTGCCCTCNCAGACTNTTCNNGANNAGAGNTGCNGGTCNNNNNTANNCNNGNNCTTNTTTGTGNNNGGACNNCGNGTANCNCCTANGANNGNCNCNCCGNNTANAANNATTNACNAGCTNCNTNGACNCNGGCAAANCAANGTGNGCTNGGTGGNGAATCCAAGTGAATAACGTTNCCGNANTATCTGRTANCAACTNNNCNANANGCCTCGTGANGTKTGACNCGTCNCCCACNAATATNTCNNGACAATNGAGTNCGGTTATATTNCTNGGNAARTAGTCCNCNTTANANTAAGTCNNTGNGNNTTTCCGTANCCNTTTTGNNGTCNCTGGNCCTCNCTGNCGNNGATTCCTNCANATNCCNGGNNNNCGCCGACTTTCNNANYNNTTTTCWGACCGNCAGCNNTGNTTAANATCAGCANNNCTGGAGATACGAGTCACNNGTNGNGGNTACTGTNAANNNANNCCGAGGNTATACCNGTTTCCGTGNANACGNNNAGCTGAAACGAGTTNGGTAGATCGGCNCTATAATNCANACANTAACAAAGCCNNACTNATTAGNTCNNTTCTTANTTNTTAACANTNCTCCACCNNNNCATNGGCTGTGGACNNTNCCCTGTCNTAAACAGGAANNNTCNTNAGACGATATGGACAAGAMACNNTNGGTAACNTANNNTGGTTNTTNCTNNTNGAATTNGNNNCANTTNTGGTCCAAGGGCACAGANTTGNNNCNTAGNNNGTGTGTNA-TANTNTANTTNCCNCAGAGCTARGCCTGTNTCGTAGTAGGNAACCNNGGT-GNCNAANATNNAAGTANCANANANCNNAGTGNNTGAANAACNCNCTNTNNNCNTTACNGCNGANTNTACANANNNANGCAGATTGNNANTCNSANNTNNNAGCAACGTATTTACATTTT-ANNGCTAACCNNTNWCCNTNNTAGNRNATCNTGCCTAGCAGTTYACGNGNNGNGGAATCCGCCTNGTGNCTGNNTAACGTATATT-CGCGGTCAGGACNNNCANTMATCCATNNAAAGCCNTTNANNGAACAAAGATNANNTGNAGYNCATACTTTNNGGNNAANCNGCTNCNTNNNGGNGCNNGNNTGCANNTANANGGTTCACTANATCGGCAGAGNCNASNCTTACTNYCNTNANACAAACCTACNNNTCNNCGTACTATTAGGCCCTCGACTATTCACNRNGNCACAAATNTGT-WNCTATNCTGATANCAGACNTTACGAACNNTCGCNTNGCCTAGTCNNANCCCAAGCTACCNTNNATTGTNNTTGANGNGGTAANTCTNGGNNCNNCGAATNAGCNTNNNTNNTATCTANGGNNCNCCTACCCGTTTNCGTNGNAAGGNCNCNANCNAGNTANATGANCTAGNNGTGGTNANCANNGTNCCCTNTGCGAGNCAGAANGCCGAAGGCGANAATACNACCNNAGNTTCTGAACNNTTTGATGCGTCTNGTTNANCGCTTCTNNTGTNTGNCANSCTCGNTCACCNTTCCCTTATATTAGGCAGCCAAGNATGNTNATTTTNNCNAANTTTCAACNAAATCNTCNCCAANCAGCTNGNAGGAANGTAGTANGAANAATTGANN-AAAACGNAGTGYNTAGACAATNANGTTNNNNTNGNAGNGNAAGAATGCTNTCGNTNANCGTNTAANTCNNNNNNNNCTACAGGAATNNACCCTTANNCCATAAATCCTANGCTGGTTACTTNCACNTCGNNNNGCANCCNANNNGCACCTAGNATNCATCCNNTTTNTTTAGGGTTATCAANATNGAGNGANANCTAANNACTCCCTCNAGAAGNNNCNNGCNCATCNCTGGGCTAGACNNCTNGACNNNCGNNNTAACNCCNTACANNTGCMTNNCTNN-ATNGGCTNTANAAATCATCNNCCNTTCACTAANYNATNNTATGANCNCNNCTGCCCTTTCGTTCACAANCTTTGTANGAGGNCNCCGGTATGAGCGNGGAACNNGNANNGTNCACCNCNANCCTTGCGAGCGNNGTTGANTTGGCTCAANGNTNCTGAAGNCGGGN-TANGGATCNANTGCTGGANGGAGNAGGCCTNCTCTNCAAACNCCNCNTAAAAATNCTAAGNNTNCGNCCNGTANNATNNGAGTGTTCATCCNANGTATCCACTTGCATCTCACNANTNTGANGGGCACCATCTTTNCCNTNNCTGATGATGCGGACGNTRAGCANCCTGTCACAAGCGTGTNGNCATCTATTTTNGTAACGANGAANNGAATNGCTAAAGATACTGTCTAAATTNCCGTGNTANTAYATGNTNGCGNGNANNAGGGTCNGGNNCNCCCNNAGTATTTGNAGGCATGGNGGCANTNCATNGCATCNNCGGGANCTGATNNGCGNTCANGNGTGAGCNCAATNNGTGTNCNANGGTGGCTNTCTCNAGGNGANAANTGNANAGNGAGGGNNAGNCNATNTTACCNATCACNGNTGGANACANNNANNNCCNNNGAGNTTNCANGTNNCTNGTNNATGNTNTNTGNGGACTNCNANNCGAAGACGGCGTCANTTGCCCTNTCAGGCNACNGNNCNCTANGAATGCRTTGATNNTTANGNGCTGTANGTNNGNAGNNTCCAACATGTNCAGNCGCNNAGGGNNCCATNTNGCAGTNAGGACACTTNCTNAAACNCCCCCCCNGACNNGGNGAGCTTNNCATGAGCNNCGNGCCGNGGGTTCATNNCGTNATNNN-GGGGTTNCTGGGCGAGACACTTANNGGTTAT-GGNTTNGNNNNGG-NNANGTAAAGNNGNANATGNNNNTGGTGATAAANTNNTNNN-CCCNCGCNNAGCTTCGNCTNGNNGATNCCTTNCCNTCGGANTANCCTAATCGGAAAGAGAAACCCANNNAGNNNAANCCCGCGATGGTCNNTANTNTTTTTNCAGNTNCANACYCNTNTAGANGGTCNANNGCAATTAAACNTGGNTTACGANATATGATGNGNTTAATANGCNNCANGCAACTTTNNNANACAACACNGNANGNTNCCNNAACATATGATGTKAGNNNGNCNCAGTGCANANTNTNACNTAGNGANNAGCNCNCAANTTAGTNACNAACACATNCTNCAGAAGTGACNCGNGTCTTCNNTTCAGATNNAGAGGNTTNGGANCTNACNTANNCTTTCNGTGTATNCNCTNGTAATTNAGGNTCRNNCTGGCNGGAGNGCACCNGCGACCANTATGGGANGANTCCNCGCCCATNAGCNNGNNNCNNACACAACGTGCGNATTAAANNGRNGGNCAAACGNATAGGCTTCNACTCTNGANCATNCTNNNTGNCAANAGGGNTGATGACANAANNAANTTCNAGTN-CCGNCNTANANCCTACNTTCAGNAGA-CGGNAACGCNTATNTTNNTATTTTTGACTKNAATTGCCNNCGNTCTNAAYGGCGANCTTCANGCTTNCTNCTCGGNATGCNGGTGANTCCATGNNAGTCATCCA-AGTTCTTATTTCGNYTAATGNCANNNGGTGCACNGCNCCNTAATGGGAGNTAGGAAACCANNTTNAGNGNACNNGCTNNTNGCNGTACANGTCCRTTNNNNCNGGGAGNGCNACGTANAGTNNNGGCCNCTNGATGTTTCTNNGNNCATGTATGTNAGGNNACAACCTNGGNACTAGGAAGTTAAGCACTNACACTNRNTNNNCCTANANCACNGAANGCGNTGTGCTCANTGNCCCTCCTNGCNCAANCGCTTCNGTCTCNTTCCNNNGNGGCACAAGTNAGNGCAANACKNANTNTGTCCCCAGTCAGTNGGTTTNCNGCTNATGGGNGANNNTATCNTGGNAGGGGANAGANGCGTNGGNTNGATNTANGGN-NTTCANNCANNGANGCNGCNACAAAAGN-AACNCTACCGTCNTGTGAGCTAGNTNAAGGANCAGGGGNAGNCGCGTGNTTANTNNACTCGATCANTACATCNGATTNTNCTTCATANAAAGTGGTAAAGGNNNCNCTTCNGTNNTGGNTNTTTTNAGNGTNNCNGCTWTANNNTNTNCCTATC-NCGNGTAGCATNGACCGACANANAGNNGNGCNNGNTGTGGNNAAAACTANTANTTGTCTNCCCGCCGNGCNAGNNNTTTCANTCCNAGTCTGNNATGNCCCACGAGTNNANACGAGTGTNNNTAGTNGTCNGGCTCTCNCGACCTGNCGCTAACTATTACGTCCNNGACTATYNGTNTAANCACTANNTNCTCCANNNCNTTANNNCANTANATTANNCCNCTGGAACACACCGAAAGCANAGGGCNNTNTCAGCTACATTGNGTNNGCTTNCGNCNGNAGGGATTNNCCGAATNGTTANANCTNNACGANCCCNATAGCNGTTTAAATGRGGTCANCANCGNGTANNNCGANTG-TAGGCANTNCCACGNNCNACGATCGAGTAATCGGGTAGCAAATGAATGGCAGGGTTTCTAANATATTGAACCNGGNNGNNNCAGAGNTTANNCGANTCTACTATACCNTCNTGGCTNTGNACTCAGGATTNTNGNGGACNAGNC-NAATNGNTACANGTNATATGTNAAAGCCNGNNNCGGGNNNGNGCGAACACTGNCCCNGGTGAGCTGGNARTTCGTCANGANCAGTGTNNACGCANAGGGNATMNNTGNTCGNACTNNATTRNNNGCCCCGNTNTTGGAGTGGAGCAAANNGAAAGTGNTYNTNGNANNACAAAAACANGNNATCTNTTAACNTAGNTNTTACANCANTTCGTGCCNCAGAAACCAACGYACNNTAGANAAAGGCGTCTYAATNGAAAGTNNCANCTGAGCNATAGCTGNTGGANGGGTCANNTAGACNCNGTCNTAANCCNANCNANGCWNGCCKTGTGCNNAATNAGNTCTNGGGGNCACYCTTNTNNNNCNAGTTTCGCTCCATTTNNCTNAATAGGCTCNTTGAGACCAAATA-ATNATGNNANNNCNTTCNGANTNANNATTGCNGTANTTGAATNC-ACANANGANCTANTNGTNCNANTGNCGTNNTNTNNCANNTCANTGNANATGGTCGCCTTGCTCNATTCANGNCGACCGGAGCTTTCGTTNTGGGGMCNTATGCANTATAGTTGAGGGNCCAANANTCANAGTCNTACGGACNGTTNTCGTTNNTCCTGATANCCNTCNGTNCTNGTNNNGCNNCAAANNAAAGCCAATTCNANCCCNTGTANNTCAANGAACGNNNGTAACCNACGANNAANTGNCCNCACNTAATTAAGTAGGGACCNGTAANTCATATNGANCGNGTTAACTATNTGCANGCTGGTNGTATCACTGCTTTAACTGTACNGCNANCNANAGANAGAACGATCTGTAGATAGCCCGANTCCANNGGCATGNATCGTCCCTTTGNTTGTGTACTNATTTATTCCGNCGGGCGNTNNTAAACGCANTTGNAGCCANCNTGGACAGCTCCTAAGATTNCCNCTNTGNNNANGGGTNNNNCTCNGAGTTGANGATNANNATNANANCCNTCNNATTGGNANATTTGTNACATNNATTNNA-GTACTNNANAACGNACCCCNNTTGNTTCNANNTCNCTTGNATNACACTGNNANATCCTGNANTNNCTTN-GTNNCGANCNATNCTGAANNNTAGNTNCGTNCAGGTCGTNNACTCATGCGGTGANATTCCTNRCNNCNGATGYTNTTNTNACNTGCATTTNCCGNCGTGGTCATCTNNCGAGNCTCNNTNGGANAAATAGGANNTTGNTNANGANACNNNCNNCTCAANTTNA-ATCGTCCGCGCATNTGANCGTAGANNNCAANCNTTACGNNNANNATCAGNNANGACNTANAGGCGNCNCNNANCNATCCTCNTTTTGAGTCCGNNCNTGGCAGACANCACTTGGGNGGNNTATATNNNNN-NGCNNGCNAGANACGCNGGCCTATCTCNANNGATATATCTTNCTTGTNNTACCAGNNCTGNTTGNTTNGGCGNCNNNCNTTCCGGCGNGTGTAAGAGAGNNCACNCTCNTAGNNNNNGNACNGNTAANAGTACGANTATGAGNYCNTNCTATTTGNTANGNGGGTCNTATNNGGNAAANAANNNNNCNACGGGAGCGCGCTTGAGNTNNCCNAACGACANTCGTGNNNNCNGNCCGCAGNNTCTNANTACANANNANAAGGTCCNTGTANNGGCNAANGACGNGGACCAATNGGCTACNATACTNGNNCNTCGTNCCTTCNGANANNGGCGCCGATNTGAANCNTTCGNNNTCN-ANTANNAACCTTTGTNCCAGCANGTAGAAAGGNTTTGACNA-GGGNNANNACNCCNNNATNNNATNTNGCGTTGNCNTCCGGGGCCCGNGGGNGGNNNNTNTTANGCNTACGTGNGNATCTCGNNTNNGNNGGTGAAGAANTTNNNCANANNNNGCTCNNNAAANNGTNRGNCTTTCACATGGCNANCNCGTANCNGSTTNTGNNTTGACGAACNTNGACGTCCANGTTCGCGGANTTCCTACTNNGNGNNCNGNGNCGNNANACNNGNCTGGCTNTNCATNGNCNNNNCNCTNNNGGGTTNGGAATTNNGCTNTCCGNGNGATGRTTCNTTNNNANCTAGACNNGNNGTCNNTTGANCARNGGNANGGTCTCTGACTACCGACGGNNGCNNGGGCAANNNTGANGGANCGNTNANACGGNGNACATAGCNTTACTCTACAANAANCATGNANNNCTTGANNCGANATCANGANNGGNTNACATGTNTNGCAAGCNNANCCGTGNNNGGGANNGNNAGNNCTANNNNNCCRTCGAANTAACNGNTGNATGAGATGGTATTNNNNTGNCATAGAGGCATNNACTCGNAGNTTNSNTCCNGTAGYNTNAACCGGCNATCTANANNAGCTTNGCGTNCNAANCTACCNGATNCCCNTAGACCCNAAGNGNNTTTNACNTANTAAGTNAAANCGTGGGTACCATNNAYTNCNCTGGCGTCNAANCCACNTTGNNCGANGGAGAGTNNKCAATGGTGGNCCAAGATCNNTTTGCACCNTATGANCGGCATAATCCGCNGATTNNTNTCNATAGTCTCTGCNATGGNCNCANTANCCCNNTGANAGGGNNNCGCGNNGANNGCNCGAG-GNNGTTCNNNNNNATGCAGCNANTGTGTATGACGNCGCGGNNANTGATTGTCNTGTCNAACNGTATGGNGGCNCCGANAANGGNTGNGGCANAATNCANCGTTAGNCGTNNTANNCTGGCCGTGCANGTANNCNGAGCTCAC-ATAGNTCNCNGGNACGAAGTACGCNNGNCTAAATNTNAGTTGGANNGNCNTNTGCRCANACCCTGGNCTTNNTTNCGNTGAAATTN-CCTANCAGGC-NGCCGTTTACCTTGNCNCNTNCTNCANAGGCTCTCTWTNTGGTANTGACGCNCTATNCTNCGCATGGNTTNNCCGNANGNATGNTCGCGTACNCGTAACTTGTTTGGTACCAGTGTCNTANANNTCGGANTTNGGTANNNCGNACAGTCTANCGTCCCNGGGAANNANNNTCTTATNTGNAGCNATCGANNCNACATTAGGNTNTCAAACGNCTGATCANGNNTACGCAGATCNGTAANTGTNTTANTGAGGTGGACGTNGCTCGNANCATNG-ACGGATNNA-AGTTNTATTNGGNAGTAAGCNCTGNNTTNTATAGCTG-CAGTGCYGNGNCNCGNAGGATNACCATCGCGTACGTGTGCGRTGTACNGGNTNCNACANACCNGNANGGNAGACNNTGGTNGTYCANNATCGANNGAGCTNNTANCGAGNAATGCNTTNTAATGNTANTAAGNGGNNNCNAAANAAAGGCTGNTNNANTTNANNTTACAANTGGAACNNTTTCGNGGNNANTCGNGTNACNNCGNTNANTTCGGNANCNNNANCCAGTTNAGGAGAACGTGTNCANNANCCCRACANNTCNNGNTNANAAANGNNNNGAGGATNGANTAGCTCTNAGANGGGANCGGCGTAANTNANNAAATANNNTGCNCNCNANGGGCCAGNTCMNTTAANCNACGNNNTATTGANTGRCTNGANTGNTTTNCCTCCNTARCGNGNNNTGCCAGTCANANNTTCNNTGCTNNNGANNGAGCTGATGTATCCATANTACNCGNGCNNGCGNGGTNNANTATTNTGATNNCNNCAGGNNTNNNANGCCTGNAAGNC
chinense          NATN-GCANGAGNNCNNGGNNAGCNTGTNNCATGCGT-NTAGGNYCANNCNCYTNANNANNCYTNAGSGTNCNTGCCTNNNTAGCT-AGGNCCNAGGTCNTCAANGATNNGNNGGTNAATNGNCNNCNNNNGGNANNTNGNNTANTNTNCNCNNCNGNNNNAANCCTNNTNGTGAGNNNATNNNACTAGGTNAGNCTACYNNCGTTNTANTNNCCNACTRCATNTNGTATNNANNNAAARCNTNNNTTTTRGTANCANGTNTCGCTAGGGNARTNGTCNCN-NNNANAAAGGTCNATNNNGNNCNTNNNCNSNANNTNNTCANCNANNNGAANCCNANNGMGNATCGNTGCNNGNAGATTCANAANGTNCWCNATCATCGANCNAANTNTCNTTNCNCTAGCTYGNNNTACCTNCTAGNNTNGNAAAGTNNANNNNTCNNNNCCTNNTTCTCCNTGTNNRTNGGTNN-CTTNCGATGNCNNTNTRACGNNGTNANTNNNGNTANYANNGNNNNCTTANNCNNNGACTNNTNANCNACCACTNCGCCTTNNANNNCCNTNNCNTNNAARANNNNGATNNCAAGCACAATCANTCCANGNNGNNNAATANANGNNYTGTCNACNNTNGGTNANTCANCTNANTCCGNNNCNNGGCNNNANNCANAMTNTNNTAGGTNANCNGNTCATCACNNATCCNNGAGAGNCANCNNGNNNCTCTNGGAAGNTNNNNTNNNNNTNNNNCNNGTNNNNNCCNCNGC-NTNTNNKGACNNNNNNTNCCAGACTCCGGTGNNANNNNGNTGATANCNNTNCACTAAGNYNANACCGTNCCTATCTGCACCAAGNNNNNNGNAATNNANMACACTGGATAKGGNANNNNNNNNNAANNANANGGAGANATGTAANACTNGCNGNCAGTANGNNTGNNATNNAGTGNGTTTANANTNSAGNTGARGTNNANCTTGCNCNGGAGTACNA-NNNCNTANRANNNNTNGACCNNGNNNCNCNANGNANCTANCGATTNATTAACCNYTACTTNGGCNNNGANTCANGGGCANYNTNNACCGNACTATACGNNTGNNTANRNCGNAGNNGRNGNTNNNGNCNAGANGATTANATNNNATNANGNTGGGNNNNNNNNAGAGNGANNTNGNGNTANCNCNAANATNCGNNCATNNCTANTAGGNNNNNNACNGCNNGNNNCTNNNTNCNNCNNTACNTCNATNCCGGNTGTTCGNACGNCCTNNNNTTANNGNNNGTWNANCCNTYGGNNTNGANCAGNTANNNCTCGTNNNNATACATNNANTCNANCNNNCANGNCNNAGANNANTCNTCNAKNCNNTWNTTNNGCGTTNTNNCAAGTTACTGCNANACCNCCNNTGNNNNACNAAACATNNANNNNGGCNNAGNNAGCANNNCNNNGNAMCANNNGGTNNCNNACTNGANCNACNCNCTGTGTATNANNCTNNGNNANNANGNCCNTNTNAGNCNCGNTTANNNATTNGGCCTNAGCGNAAAATGTNNAMTNCNTNATNNNNCACTTANCTGNAGCGCCGNNNNNNNCGNNCNNTCGNGNNGGNTTNNNANNNNACTNTNNAYGGGNANTACTAATAACNAGCCKNCNNNACNTANNTNNNACGCNNCGGNNNNNCGNTNNTCTNAANTCNWCNNNNNNTGNTGNTGTNGNTTNCNGACGNATCTAACANNNRAACNNNTNNNNCGACNCCTNCAATATGNTTAC-CNNATNAANNNNNCCACTATANNNANTNNATYTNNNTNTNNCNANTNGTTGCCTAAGANNNTCGAANCCNACGANNNACNACNNNNNANGGCTGNG--NNCTGCTCTNNCGCTTATCNTTNGNNANGAGNG-NNNNNKNNTNAANTNNANNTTTTGTGNNNNATTNNNTNATNTGCNNGTCNNTCTNRCGNNTRCNNCGNNTACNNAGCNCTNANRTGTNTNACGNCTCGAGNNTNNNNNGTANNCGACGAGTTNNNNGNGYGTSTNANNNCCNTGNNCNTNNCRAGTNTCCNTGCNANGANNGNTNGANNNTTTANNGCANGAGGNNNNNCAANNGNAAANCCCNGAATNNGTATCNATGNGNNGNTCNANTGNNGGCGNTANNCGCACCGTTNNCNNNCSACANNANNNCNACNGACTNYGGNGTCTGCANGAAANCTNNGNANNCATCCGNCCCNTNTTCGTACNCNNNGNT-NYTANNCGATNTTNNGGGGATGTCNNCCCCANTN-NAAGACNNNNCNNCTNAGNTATANNTNAT-CCNNNGGNCNCNNNANANGTAANGCGCAGNNNGCNNTGTNNTGNNTNNCNNGNANCACNANCNACKTNANCGGTNNNNCTCTCNNNNACTNNNCTCTANTNTNNGCGNNTNNNNNTCCTNNNCCNNATNNGNANNNNNTNTNCCANCTGNN-ARAAGNANNTTNANTTCNTTNCGGNNTTCACNNACACNTACCNNNTANGNNGTNATNNGNCNNNTNGNCTGNANNCRTTTNGNTACACNTGNCAGTNNTNNTCGNCANNNGNTCNTGNN-ANNAAACNCSNNTTNCNATCNNNGANTTNNTNCNTCGNNNGNNANNCNANCCTNNNNCTNN-CCANKNNNNNNGGNNNNNGNNNNTNNGNTNNTATNANNNANNNTGNANNNNCTCNN-NNNCAANNNGCCTNTAGNACNCTGNNANNTCNNCNNANNNNNNCNNGNKCAANNNC-ANANCTNACNNNCTTAN-NTYNNATNANCCNCGNNNAANCNCCNNGCNNGNTGANNNNNNNNNNCNTTCNCCNGNNNTTRNGTNNNGNNGNTNNNNNAANANAANANNNNGTNCAGNAGNNNANA-NCNTGCNNNGANGGAGSANYKTNNNNAAGNCANNNNANACNGTGYNNNTAACTGNACNTANNNAANGNNNCCNNCCNTNGNATCNNNNNNTN-NNTNAGNNNNTNNNAGCCATTNNNTNTNCANNNNANAG-CAGANNTAANCCTNTCAACNNTGGGTA-NANCNCNNCACNNTNANCCNNNWNNNNGNRCNTNGAACAATNANTGGNTNNGNATTCNNNANAANTNNNTGANNTNGNNGNCNNNTTNTTNNNGANTACNNGTNCNTNCAGNANNNNNGNCNNAGATTNNNCNNNNTNCGNGNNATGCNNCNNNCNNANNCCNANNTANAAAATNNTACNGNGTCGTGNNCANCNAGTNRNCATCNCNGTCTNANGNCNGNGYN-NNACNGTNANNGNNTNTANGCGNNGNCCGGTTANCNNGNNAATNATNTGNGTAMNCNNNTANATAAGTGANCTNNGNNNCNCNANNCCCTCCNTCNNACTGNGTNNCNAGNGNANCNNTTTNTNNNNNGTCCNTNNCGCNNGNATNNCATNGTNNNNNCANTNGCNCCTNTATTAANAGTGCCNTNANCGCAACCNNNNNYGNANNNTGNTCNTNNNGNCNGNNNATGNGCCNNCCNNTNNANNNCNNNGNMNGNAGNCAGNNNNNCTCNNTTNNTNCGNNTNGANANNNNNGNGNNANNNNNCNNGNTNNNNNNAATCNANNNNNNNNCNNANNNNNNNNNNGTNNNCNCCGCNANCANTTCTGNNNCKNCAAMNNCNGGNTTGNNANTNAGANNNNGGGNNGANNYNGACGTNGNCTNNGNCNNGAGNNNGNNNCNCGCNATTNATANTNNTNCTATNNGAGNG-GCNCTGCNNAAGNAATGANNNNANATTNNATAGNANCNNNNACNNCNANNAGANNNGAGNNTNGGNNTGNGNNGAGTCNATTCAACGNCNNACANNNANNNTNNGNCYNTTAACNTCGTANNNATGGNNNAN-TGCTCATTNTNCAGTNNNYNNCNKANRNANNGCTGAGANATAANNAANCCNNCGTNTG-NGTNNCGTNNNNGCAKNCNGNCNCAGTCNGCTAANNAACCACANANNNANTATNGNNNTTNNT-ANNNGNANANNNTNTAANNCAGGN-TAANGAAGANANTCGTNCGATTNCYWANANNCNNNNTNTNNTTANNACANANANNTTTCNCGNNNTNNTNGATGAATGCTTGTNCGCACNNTANAGGNNGNTGTGGGANNNNNTNGTNNCNCAANATNTNNCGCNCNNNTNNNCAGNNGTCCNNTGNNAGGNNNNGTGNANNANNGATNANAACGTCNNCATCGGNANACNNNACNNNGCGCNAAAGNC-NARNWNCTTNNCMAANTNNNNCCCNNCNNGGGNTNNNGGNNAGCTNNNGNAAG-CAATGCNANNTANTNNGCT-TA-NGANCACGTNGNGGAGNNNNCNNTNNNCNGCGNNCCNNGNCNTANNGNNATNNNGNGNNNNANCGNNNCCNCNNAANGTTTTATNANCGNANNCNNNAACNAATGNNNCNGTANNNNNNGANNANCRAANTTANGNGTNNCGAGNNATNCCGTGNNNNGNNTANNGNANNGNNGNNCNAANANGNGTNGATTCNYACCAAWCNANTNAGNNNANGTAAGNANNNNTGGTTACGNNNNACNNNCTGACANNAANNTNNNNNATGNATNNNNNCTCGTNGNCNTNTANCNNNNTNNCCACNNTNGNGANTAN-NCGNNNNNTNNNNNCCNTNNNNNACCNNTNNTNNNNCGNGANCNANNGCGATTANTGNNCNNNATNNGNAANCNGNNANTANNMNCNGACCCCCNAGNNGTGNCNNGTTCACNNARCGAACNACNNGNTNNGCNNCTCNGTCGNTNNNCTNATAGCNNTNNTCCACANNNGAGNCNCTNTAGNNGTNNTCGNATNNNNCCANTNCA-NNATCTNANANAANNGANCNNGGNTGGNNGNNCNGANCNGCTNGNNNGNCCGNNNTGCTNRNSGGTGTAGTAANANCCCGNRCANCCCNTSGAANNNGANGGTCNGATNNNAGSNCNNANTATNGATNTNNTNCNNNCGNNTNNNNNCGGTCTCCANCATCCGGTNNNCTNCTCNAAGAGANNNANNNNGNTNATNTTTCGNGGCTGACCTNGGATTNNATATCGGTTMTTGNGACNNN-TCANTTTANANNTNNNNNGAGTNACCATNNNANNNNTNGTNNTNCTCNCNNRGNNTNGNGCNNTCNANTTGNNNNNAGGTNCGNNAGCTCTNNGGCCNNNAGAAATNACGANAACNGCANNNTNANTTCAANANNCTTCCGNNGNANNNCANCNATGANNNNCNNGGGCTNNNGNGCYANNTGANNNGTCNNGCTTCNNNNATATNTGNTTNCCGNNTNANGNNNCNCNNGAGATNNTNGT-NNGNNNCNCGANTNAGNTANANAGTGAGNANANWCCNNNTTNNNGGANNNAMNTNNCTCNGTNSTNCNNCGGAGNANCTNANNGAAAGNANNNAAGCNNNNNANTNNAACNNNAGGACTAWN-TNNGNATTGNNNNCCNNNCNNTGANGNANGNNNTNCNTNNNTCGNANNANNCNCGCATNGANNNACNTACNNTCATCTNCGCNGNTNNCNTNTNNNYNNYCCTANCGGNTGNNTNAAANNGCNGANCANNNANTCNTCCCNNGANCTGAANGGACNCYNNNRTCCNANANATGANGTNCTAACGGCGNTCNNCANGGGNCCATYACGCTTCCNCTATNTACCGANNNCCNGNGCNNGCNTTCGANTNNNNTANNTTNAGTTNNTNGAATAGGCNNTNNNNTCGNAACNGNCGNANTTNGNNCTTAAACCNGNGCNANGNCGATNANNNNCCNCGGNNTGANNNCANSGANTGTATTTGNCTAAGNAANNGRATCNNRNTAGANNTNCTANNGNNTNTTCNNYTTNNCNNANNCTTNGGTCNNNAATNNTTGAANNNNNANANGAANAAANANNTNGNTNNACTNGNNAAGNNNCCNNAGGNGMGNATNGNANNCCAACACNNNANNTNYNANTGTAGTNNNNNTNCGANGNCGNNAATNNTNNNTNGNANANTNNGCCGNTACAARGTNNNNTGNNGGNNNNNNNNNNNNANNAGCGGNAANNGNNGNNTGTANNNNGCGNNCTNGNNANNTGGANNCNNNGNNNGTNNCNNGNNAGNGANRCGNNGNNCNTNNATNNNAAMTGGTNNCNACNANGCNNNCCANTNTGTNNNRTNCCATGTAGGNNNANTAGNGANTNCNGGTNCGCACNCGNATCANNGGGNANNNACTACANAGNCCNCGCYNACCCNNGGNTAANANACACNNACAGNAANNTGNGGNNNG-GGTCNCNTGNNAGTAGANNACATNGTNNTGTTNGATTANGCTAANNAGTGNNNNAANGNNGCNNNNGGCTTNTACTTANAGNCGTGTTTCTNNCTTANNTTGNWTNGGNCTANNNCATCCTCNNNNACANANCANAGGCCACCNYNGTGGGTNTNTANNNNNATNCATCNGGGAATNANTCNGNGCCATTNGTNNSNAGCGTNARGCCNTNYACNGGNAGGNTTNTNGGNTNNAATGAATNCNNNNGGGCANTCTGGTNNNNTANNTTAGGNNTGNTANTNGNNNANNNCTNNANNGTNAGGTANYGNCANTCACGGGNTTNTCTCANNGANNGAAATTATNTGGNNRGTNNTNTNATCNNTNCNGNGTNCYNNTNCNTTNATNCGGNNACCNTGNAACTCNANANNGGACNTCNYNCNNNACNTNCCNTNATNANNNNA-TGTNTNNNNCGNGGNANCATTGTCNCTNNNNNTCNANCNTNTNNSCNNNNNNATTTCGNTRGTNGTNMNANGNT-NNTNCNNNNGNARNNCNGNTGGACCNANNNGANNTNNTTATGNACGAGTNNTNANANNNNGTGCNTTCTATNACGTCNGANNGCNGACTNANNAGTACCNANNGANNNNAGCNNNTNCNCTACNNGNNGTGCCCANNNNANTCAGANCCGCNNGAAANCNTGNNNCANACNANCTNNNNNNNCCNATGGNNANACNNCANGGNGCNNGNNNNCGANCNANNTNNANNNCGNANNGNNAAGCGGNNNNANCNATNTNNTCAAGGANNNCNWNASRTTANCGNGNNTATNGNNNNNGCGCNNGNACCGANNTNTTGTGNNGCCNNANNGNANNNTNTTNANTTNGNCNNATTAAGTGTGGNGGYTNNNGNACNNNAGNNNNTGGTNAAANCCNCAGCTNTNGTNNANCNGNGNGGNNCTTGCCNANANG-ANCCNNCGAAANANYNNGNNTNYNNGYGTTGATTTNNNGTNATNNNAGGCANCNNNNNNNCTRARTNNNCTNANANGNNCNNANNNTTTANGNANYCGCNGNNGTNNTNAGNNAGCGNNGGNNGTANACTTNNNNTTTANGGTNTTACNGNCANNNCTCNNANNNNTNNATCCNNANTNCATNNTNNNCNAGNCTTTNNGNCNCNGGANGANNTCNNNTCCCNNAGNNTNCNNTNANTGTNNCNCNGATGNGNGAAGNAANACTGNNGNNNACCCNGTNTNNNANGNNCNNATGGCGNTTGNACNGTNATGATANNNGNNNNNCTANANGGNTANNGNCGCNNTATTNNNNNATTNCGNGNNANNGNACTCCNTCCGNNTNNTCNCNNNCGCGCGCNCNATAGGGNNNCNCNNGTNTGATGANNNCNNCNNNGNTTNTGGAACANTNGGTTNNANNAGNNTAATGNNNRGCACANAGGNTAGGNNNNNTCCGGACTTNCNANTTNTGNNTYCTNNCNCANNTNNNGGCNANNTNCTNNNNNATNCGNCCTGNNNTTTCNNACNN-ANCCNNATCCTNCNCNNNTNGNGCNAGNGTANNCNANNTCCAATCCNNGCNACNNTNCNNGAAGACCNCTTNNGTNCNNNCNATNACTGTTCNGNCNNANTAAGNNACNANTNNATCNGANCCNNNTNCGGCCNNNNANCNANANNNANNNNNAGANNNGANANTNACNNGNNCNGNCNGNACNAMACCAATTTGAANNCANTYGATGGCTNGANCNKTCCACACGNGNTNNNNCCNTANNNNNNCNNNGGGNTATNTNGGAAGCNTNGNNAAATANTNANGGCAGCCNGCACRTGTTTCGGACTCTCGATCAACCCAGTGCCGTGAGTGAGAAATACATACTGCAGAAATANCACTGGCAACKATMTMACTT-CGGTTNCCGAGGCAKAAATNAAAGTGCACCGTAANGGTTATTCGTGGGTGATAGGCANCTCGGAWGTGGGCCAATGGGAGAGGCCGCCRCCCGCAGGACAGAACATACCTGCACATTGAAAGNCATAACGTNGGGGAGGCCCTGGCGCCCRGCCAACWCACAAGAATAAATTTGTGTTMAGTCCACGCCAAGCAYTTTGGTCAATACGATCAAGAGTNNCCATCGCCGCCGGGANAGANTCAGGTTTCTGTGCCTTTCNTGACTATTANTNATCTTAAKAAGNTACTCCAAGCAAATGGKCTCAAGCCNGCAAYAAGCCAAGGCTACGAGTCATCCTTTGCTTSAGTACTCGGASTACCGAAACTATGATCTGAGCTATCAAGTCACGGGSWRTATAWTACGTACACCTTGTAAGTRGAGTC-KGANAGATTGTTGGAAGACACTGTCTATTANTGCCTCTGCCNACCCAGTTATTANAARTTGATCCCGTGCATAGNATGGCATGAGTGCCCGAGCGCTGAGGTGWTAAGTTTTATTTTCGCCTCCACTCATGGTCATGCTNTYTNCAATATACCCYYATACNCKCTAAGACAGAACAGTCAANTTAGAGCATGGGCCCTAAGGANGATCTGTARCSGYNKCGTGCATNAATTCTATAGAAGAGRCCYKTTACCGATCCCCTGTTGTTTCCGTTTTGACTTACCGCYCTAGGAGAGTTAAGTGAATTRAATAATCCTGCGCTGTACATGKACGTTGCTTATATGTGGACGTTCAAGGCTTTGGGATTAAGAACACAATTACCACCTCTTGTAGCCCAGTAATATGGACGTKRANTACTNACCANAAATGACGTTATCTGGTKCGYCGGGNCGGAAAGCTTNCTACTCGTGCTGTTGTANATTATGGCCAACGTTAGCCNCTNGTCCTNAARCCTGTTGGYTNCGTGAGGTCCTAGGCGAAACATGTACCKGTCNAGKTNCNACAANACNTACCNYNGGANNTTNTNGNGCANTCCTNATNACCNNGACNNGTCAGNNNCNTTNGGNTGTNTACNNTGNNNTTGACGNATTGNGANNCTNANNNTNNGKNNTNNNNNCCGTNNNTNNAAATNNNTNCCNNGNANTATTCTNCTNCNATANCNNGAANNTNNNCTTTAGGGATGCTNNNAACNGGGNAATTNGNNANTGNTCNCNATATGACNCNCNNTNNTNCNAMNNTGGGCCNANGANNGNNCNTCNTTNNGCCCNNNGTNNTARNNNNAGGTCNNCNCGAGTGCNNTGCGNACATTCNNAGANTNNAGCAGCTANANGTCNRANNANAGGTANCTNTNNTCNNYGTNNANGATNGGNNATGNAGTNNAGTTGTNNNGGGGNTNTGGCTTGNTCNTTGNNACNGNCTNNNANCANCNNGNTNGCNGANGTCNTNNTGN-CANNNCNTTTNCNNCNNCTNATNGANATGNNTTANGTCNGTTTNNANCTANANANNATTNNTNNGNGANAACANNGNTCCNNNNGGGCCTNCGNNTNCANNCTTNTGNGANATANTNTTCYTCGGTGATNCTANANNANNTNNNGGANATGGNACNTNANANNANNCTGNNNNAGAGNAAANGNNNNTANTGGNNGCAGANNTNNCTGNCNANNNNNNNNNTNCAAAGMCNMGNCNNAGNAANNNNCGNNANNNTNANNGCNCNNCCTANNNTNCTATGANATNACNCNGNCANNTTTCTNACNNATNNGACNAAGGAGNNCCNCNNNNNNTNNNNCGNCGNTTTANNNTWAANNTTGCANGCTNCNNNAGNNTCTGANNNTGGNAANNATANGNGACCCNNCNTNCAATCGCATANANNNCNNCGNNCTNCNAATGGNNCATCNNNGNGNNNNANNAGTNANNGCNGAACNCGNNCNTNCANGGGNTGCGNCRAGGNTCCGTTNTTAGCTCTNNCGGANANNTNTNTANNAGANNGTNGGNTNNTCGNNAAYTCGNNCGGCNTANNNANGATTANNCTACNTGCGTANANTNANNCNNATCNGNNNN-GANGNNTANNAANTCCNTNNNNNATNACANCGNNTCCCGMNNNANNTNGGNANNNGNANNCTTNNCCNTNNNNCTANCNNNNANNCNTNNNGGTNNNNNANGGNNNAANNANACNNNNNANANNCANANNCTNNNTTNANNCNATNGTNNNTNGNTCNNCGNGCCCNGANNNTNANNNTGGGNCCNTTGNCGAYNNANTNTGTCNCNCNNTAGNNTGNNCCNNNCCGANAGNNNTKGTKNANNTGNANNNNCNCGCNNGGNTCCTMNCANANGGGGTN-GAGNRACGTTNNACNAGNNNTNCCANTGTTTYNCTCNATNNCNNNNATNNGAANNRTCCNNNACANCTNNCTAANCNNNNCTNNNANCNTTN-NNTCNNNNATNGGANAGNTCCTCNCNTCCNNCCNNNNAGNTGTNTGTNTNNCANWNNNANNCNGNCNGCNANANGNNNNNCNNATNNGNAAGRNNCNGANTAANNNGANTANCNTGNNAKNNNMNNCATAGNANACNANNTGNNNNNGNTNANTNCTNCTANNATNNNTNGNNNNNNTACNAGCNCCNCCTNNGTNATNANNNNAGATANTGCT-ANCGNNTGCNNNANANGNGTGTNNTGNNCCACGTNNNNNNTGGGGCTCNCNCNCNTATNWCTTCNTCTNWNTATGCGANNTTNNTATNTCNNNGGNATAYNNNNCNCC-CNNGCNCNCCNCGNTNNNNTYGTTNNGNTNNNGTANAGNCNNNNANCNGTNGCANGNCNTT-GTNNNANGGAT-TNTNTGTCNTNNNNNTTNANNNGNGGNANNATNGTNGNTNNNTNNNGGNCNNNCCRTNNCGCANACGCTTCTNGATANNCAGNTCTGGCNTTNNATNNG-CNNTNCNANTNNANAGYTTNNNGCANNTNANCGNCCACGANNNNNCANNNNANNANNNTNAGGCNCCANANTGNTTTCGGTNAGNNANTCTNGTATTNNTNNTTTC-CNGNCGAAANNSNCTNCGACNCGTNTNTNNNACCANCAANNNT-GNAGGCAMSCANTCNNGNNNCTNCAANNN-GTGANNWNANNNCNTAGGGNGTGNANNTAANT-GCANAGNNTNAMACTCNNGNNGCCNNNWNAGNNTTNAGNGCNCGGANAGCNTTNSCTNTCTTNGNTNCGNNCNNNNGNTNNNCCNGCTTGNATNNANNACGNNNGTNATNTNTCNNNNAAGCANGNYNANTNNGTGATNNNANNNACANTCACNNNNCNAANTCNANTATCNNNNCTATNCTNNNTNTATSACAA-TNGGNCNGNATNACAAGGNGNCNN-AANAGCNGANTNNNNNT-NNNNANCTANNNNTGCMNNTNGGGCNCGTNTCTNNNNTACNRNNCCCNNTTGTNNNGNNNCNANANANNNNANCNTNANNCNNACATNANATTNYNCTGMA-NGCNNGNGTNNGTGGAAANATCCNTNTCNNGANTG-NANNNNNNCATNNANTSCNATGNACCTNGNNTTGNN-TTANTGNNNTKTTCACCNNNGAACNCNRANNNTNNTGATNAGGGNNNTGNNNNNNNCTCNNNANTNTNNNTNNAGNCNNNNRGNNGAGNNNCAANCN-GNTNNAGNNATATANNNGNNGNGGAGTGC-TCNCCNNNCNANNGGGNTNGNTAGNNAANANNNCNCNNTANGANANGNNCTAGTNNTANCCCGNTGTAGCGNSNCCGCCTTCAANNGCATGCNNGNNCTCTNNNNNCGWANGGNAANATGAAANNCNNACTCNNGANNTNNGAGNANTGNNTGNTNTGNCGNNCGNACNTGNNA-GGCGTNATNANTGNGTNAGTNTNAANANNNNCTNATTTACNTNAGNAC-AATTNRNNANANTNGTTNGNCCNNTNNNNNAANAGNNTCGNGNNNCANNNGTNAATTNNNNGCNANGNNNTNNGAGGNTNCCNNGTGNNNTANAGTCGNTCNCNNCNTNANAANTGNGNNCNTGCCNNGNGNTNNNANATCNGNNCNNNGACCNGGCNAANCNGRGCSTATNNGNNCGCANNCGNTNNNNNTGGGCNGNANNNGGAACNCTNGNNCTNCNNTNNAACNCNNNNAACGANAAAAGTTCAAAANANNNNNCNNNNAGAGGACNNNNTNANANGAGNTNNACNNTANTYNNATNNTCCNGGKACNNGNAATNNNAANNSTNNTAGNCTNNAGNANCAYNCGNNANGGANNANNNNTNNNNTNTNAGTTANTGNNCNCNNCNTTNGNNMAANNCANNCTTNTAAGACCANNRCTGGCCNNGNGARCGAACANGCTNNTAGACGTNMANNCNCNNNNARGNNYNTNCNNGCANCCNNTCNTNNGNCNACCATGTAGNNNNGCNANNNNNNANGNANNCNNCNNGGNNNNTNNNTNNNWNYNNNCGNNNCNNTGCNTNNGNCNTGANCCTNTGTNANTCGCNNACNCGNNTNNNNGCAANGACTT-GNNTNNNGTTCNTNTNNNNAMGGCNCGGNTNNGCNNNNTGNNGNTCNNGNAARNGNAGNTACNGNCGATTNNGNGNNGNCANAKTNNGNGNTCNGCTNTCCGNTNGTCCNGNTGNTNNTNNNCCATTNACTNRGAANTTTNNGNTGCRGTCTTNNCNAGNGANNNGATATCNTNCTNNGGCNGNNACNTAANTANGGATGNTNCTNGWTNNTKCCCNGNAGNTCNNANNATNNTNTNMCNCCTNCCAGCNACGNTNTGANGNNTACTCCNNNNNGNNGNG-NGNNTNNWACAAGCCCCCAATAACTTGCAGNTCGNTTGAGNNAGNTCACCGNANTTANNCTNTNGNANNCNANNGGCNCTNCYNGCTANNNGATTNGAATNTGNCWNGTANGNNGGCTTTGNCTNGGCCGGNGGTGNGATACAGGNCNGNNNCNNCKNANCTNACTCYANCGCNTTGTNNCTNANNATNNTTTNGGANTTNNTANNCNAGNTGGNNGANNNATGTNATGNNCGCCTACTNTCTNTNGN-CAANACNNNNMNNNNNGNCGTNACNCNGNGNCATNNNANGTGNANNNGNNAAGNNGNGGNGNCNGCNNNKNNNTANCNCNNCNNNGATNNTTCANNNNCNTAATNNNCGNCNNGTNCATTGNTCNNANGNNNNAGGNGCATNCNNNTNANNNNYCATNNTNGCNNNCATNANGNGTGNNNNANNANTANNGMGNNNCCGGGNAGCANTGNNTNCGNCGCANCTNNNCTNNNGNTNNCNGTNNNNNNTCGGCANNAANTNNNGCNGATACGNNGNANNNANTCNTCNNNNNGWNCNGNNNNNTANTKCCNNGCNGNNGGTANGNNTCTNNNA-CNNGCGAGNANTTNCGCANNGKNNANNMTCGCNNTANTCNCRTNTANGANGACNNGYTGNGNNNTAACTGCTGNNNNTNGNCTGGNANANNTNNCGTANNANANNNCNNNANTANNANNTNNACAANACGNTGNNNNGTGNANANN-NANCTACANANCNGGCCNNTNNNNTNNNCGCRCGNNNAGNNC-TGTNCTNNNTNNAATNTTGNCSANNTTNNNNGCNCTNNNNNNTNNNAATCNNNTTCGNNTGACNNNGNGNNCTTTCCNNNTNTNNAGNNANNNGNNTGANNCGCANNTCCANNGNCTTNNGAANNNNGNNGGNGNANATTNGCCNANGAGNTCTNM-NANANNNNTNGNANANNCTCCNATATTNANCTNCGNTNCTNAATACCNAANNTANNGNGNNCCGATTTCNAAGNNATGTACGNNTTANNGNANTANAGTNTCGCRGNACGNNANANTTNAGTNTNACNNGNTTAAGNTGCNCNNNNAGACTTNCNGTNTANNNNACNNATNNCGTNNNAGNSCNAACANAANTANANNTGTTNNTCNANNNGNCNGNCACNNGNGNGNANANTCNNNTNNTCAANNCGCCCGCNNNGNNNRNGNNCGNNTGNTGTTANACNNYTCACAGNNNTGGANNTANTCGANCNATCGATNACNGKGCCGAAAANGNAA-GNTNNCCNGCTNNTGACCYNCGACTNGNNNNNTNNTGCNNNGANGCNNNCRNGANGNAGTNCNNGRANNTNNANCNTNGYNTTNGNTGNAGGRAG-CNNACCTCNNNCNTCNGNANGNNNCNCTNNCTNNCCTTNCNNANNNTCANNNNTGNTANANATTTRGRNTNTNGACNTCNNCANNNNNANANNNCNATNGCNNNNNCCANNNCCNNCNNGNATGANTCNNTCCRGGNANGANNGGAGTCGTTANNNGNYANGNANNACCNNTNNANNNGNCNNSNNNTNANNNCNNNNNNANTNTCANNNTATCNGNCNNTCNCAGCCCNGNNCGYGNGNNAYGNGGNGNAAGANNNNCNGGTNANANNANTGTANGCTCCNTCNCNCNNGNNGGGANNGNCNNNNNAACAANGNCNATNANTGNCAAGNGAGGACNANNNNNCGANTTNTNAAGGGNGNGANNCTCTNGCGAACCCTGGCNNNNACTANGTANAANTGTNNTAGACGGRANGCANACCTATNANNNNRNNTNTGCGNTNNACNGCNRNNTNGTNANNNNNANNAGNNTANGTTNANANNGCCGCANGANNMNNANGTNACANCGAAAGCNACCTNTNAGTTCNNGNNNNNCTTNCCGNNNNGNRTNNGCGNGGCCCGNNCNCTTARTGTCNGNAGCCNANNNNGTNNNTNNNGTANNANNNATCNTNCANNNNNTNCGNANTGNANGTCAYANTANCNNATTNTGNGTACTNNNGANGNTGGNNNTGNANANAGNANNNTNAANNANTCTAGGNTTCTNANCGCNCANGNKTCCTA-YTNGAACCNTNNCNNCTNNCCKNNNNAGANCNATCNNGCANNNNANANNGNAGTTNANNTNCNANTACTNNGNNANNNNNNCNAATNNACCNANAGNGNGGNNACNTGTNANNAGANATANNRAANTNNNTTCNAATTNACAGTAGCCATCTANGAANANTNNNCANNNTGCGNNANNTAACNNANNGTATCCNNMTANCGCNANNACCCATACNGYAATGNNGCNNTNNNANNNNTNNNGTNNNNNTGNNTCCNTNNCRNNNNNNNAATTACGANMNNGGNATANTGCGNNANNGCNATNCNTNTNTGNNCNNTYNNCNNGACTAAGNNYNCGGTNTNCGGNTNNCTNNAACTACNNCCNTACTN-NKNNCCTAANNNT--TGYGCGNCNNCACNGTGNNCNGNCNNNA-NNAAGGTGTTNNCGNGGNAATGANNNCNNGTAAGAACCTGMNNANNCNAGNNCNATATNACNNCANGNNNNNGTGCTNGCTACNGTNGTAATNNNNAACTTRCTATANCNGTNNT-NTNNNNAGNANTGNNACNCGNCTCNNCTNTANTCAANGGNACTNANAGNTGGGGGTNAAGCNCNCTAGCTGNNCGNNNNCNCNGNNNTACNTCAGYNNNNTGTN-CACNGNNCNNCGNGTANTCCCGANAGANGGTNANNAWNGTCNTNCCGNGGGNNRACTNNTGNGNN-RATAGTGTTGNTTCTTTNTNAAATGNCTTTNCGNTNWNTNNAGGCNNNTNCRNNNNANNCAATGNGTNAACNNNGNGNGNNTTTNTAAATNNNKNGCTNCNNNCGCNNCGGTNRNGTCTGNCCNANNTATGNNTGASCGNNNNNNTNCTNNCYCGGNNTNTTNGAATNNNACNGTAACTAGNCCNGGGGNNTTTNTANAATNNNNANTTACNNNYNNGCANCYNGTGATNGACYNNANNTNCTANNNNGAGNNTNGAANCCNNCMACNNAANCNNNNGGTGCNGANTCTGNNGATCTTGTGCCTNCNNTNTGNTCAATTNCNGNCATATCNTNNGGGCWATCTNTNGCTNANCANTNNTNNNNGNGGCGNCCCTGGNANAAGCCCAANTNGTNTCCNAANNNGCNNTGCASGGNNGTC-TGYTNANANA-GANSCGNGNNNANAGNCCANAATCTNACNGANTNTNNCCCCCACNGCACAGAGTTGANCNCTTGCNNNNNCNGTCACGCCNGKTGNGNNNNGCGGNTNATAANNGGNNNATNCNTANCACNNAGNNGNANNGTTAGNACCYACNAGGNTNAACANTGNNTNCAGNCNNTTANNATCGNNNANCNTCCNNNTNNTCNNNNTCAG-GGRTCTTGACNAGANNNTGTNNTNNAAGGNNANYGNNNGNNANNCTGNMANNTNNTNCANTANNMTTAAAGNGRNANTNCT-NNGGKGTTCNCNGGNNGNNGNAAANATNGGCNNAGNNCCNNANTNTATNAGTAGCGCNACTMGANNGGGNNNNCNNACNGNCTNGATNCGNNNTGNAGANGGNGNNNTGCGNGTRNGAGGCTGNNGTAANTNGNNTNACCAGNNCANTCNACCCCNNNTNGNTANCNANNNNGGCCNCCNACTGNNNNNGNGTRAANNTGATNNAATCNGCNNNANNTNNACRNTTNWGNGNGTAGNNAATTNTCKAGCTNTTANNANCWCTANTCAGGGGTNNNNNACNCNAGNGCCGNTNAGNNNGCTSAGGAGTCNTGCANGCNCGAATANGGGNTNNGTGNTNTNNNANNNNNATNATCGANANNGTAGATNNCTTANNCNNATNNCGGNNAGGCTCCNCNNATNTNTAAGCNNGCCTCATNNNGGATTCAN-CTNTNTACATGTCNNNCCGTTNNNAATAGCNGANNNCNGNTGGTNNGCATT-TCAGTCGNNNRANTANGTTCNNGNANATTTNGNGTCAANCNNCTNTCGCNNAGATAGAGACAGCTGNNNNCNATNNNNATNCNCTCTTNCNNNNNNAGCNGCATGACCNTANNGCNANNTNNNANANTNCNTNNTTTANCTCGNNGNANNCACNCGATTNATGNCNNCTNGNANGATNNGANNNCTNGNTTNGCNNCNNGCANGCCNTTTTGNNNTNNGCN-TTGANCNACNGTTANCNKNNGAACRNTCNTNNGGNNCTCGNCNAAYGCCNNGNNANGTNTCGNTNTNRNCANAGCTATWNNCCMTACGCGNAAACANNTTGNATTGCGTNNANATNNNATCNCTNNNTAGGCACGNNNANNNGTNNCANNTNCNNCATNNNAGGAANNNNCCNCATAGTNA-NNGNYTCTAANNTNNGTACNNNGATCNNCNTCTGNAAGGNTNNTGNTCCTTTCNCCNANACANNANNTN-NNACTNANCNNNGCNNNNCNGANTCNGNTNNGNTTGATAATNGNNCTACTTGNTNGNTTAATNATTGATTTNTANAANNNATNGAANANACTNATANNCAATGACGNGNNNGATCNNNNCNTATACNCNNNNTTCNGNCNNNNNNTNNNCNNNNNNNNGNNATNNGCNCGCTNACCNNNNNGTGNGNGACNATTTCNTTGGGNAATNTANATCGGNTNANNTTARCRGAAGAGTNNGNANGATNCTCGGGNNNNTCGGTGACTTCGNNNNTCNAATGGANCAATNNTGNGTTGTNTTANNNNNNNGNNGANNNNNNNAGGTNTANNNNNTNANTNTCNNNCN-NNNCNNNNGNGNAANNNANNNAGANANNNNNNTGNCNCNNNAGNNNCNNCGNGANTCGNNAGAGCTNNNGNNGTAANCANNNNNTNNCNTTTNAGTCNNTCNGGANTNGNNGRCNANNNNNNGNNNGGGGNNGCGCNGACANGNNNNGCNNNNNCNANTTNANTKTCGTNNNCNTTGNNGNNNATNNCCAATYNTGNNCNNCNNCAGNTTAANCGAGGCNTNNGNGANCNNNANYNNNNNCGTNNGANACNCNNNCAANNNTNANNNNANGATNCGCANNTANGNTATNTANNTANNCTGNNTNANACTAGANNNNNGGNNNNNNNNAGNNNGNGNCNCTCNGTNNNTNNTNNGNNCCNTCGTGNNNNNCNCNNANNNNTNTGGNNNNNGCCAGNGNANNNNNNCCNNNNGCNNNNANANANNNNNNGNNTNCNCNCNNANTCNNNNGGAANNNNANNNNNNNNANNNNNNTCACTNNNANNNCNGGAATNGNNNTNNTTAANNCTNNNANNNNNTGNNNNGNTNTNNNNCNGNNGNNTNNTGTCNANGNCNNNANTNNNATNTNAANGNGGNNNCCNNNAGNGNNNNNNNGCNGNGTNCNCNNANNANNCNACTNTGGANNNNNCNANNGNTNC-NNTNGNNNNCNCNANNGNNNNNANAATGNNNCCNNNAAGNNNNNNANGANAANNTNNTNGNNNTNNNTGNNNNCTTNCTCGCNCGAGNANCNCNTNSNACGGNGT-NNNAAGATNTACNNANGNANGACCGNGCANCGNAANAGNNTANGGCGGNTTGTCYNTTGNCTCCNNTCACNNGTNANNNACCNTNTNANNTNTGNGTGATANNATTTAGAGATNANNCANCANCNTACNAAGTNGCGANSNNNNANTGTGAAGGTGGCGNTNNNANCNAACCNANATANGATTNTNTTNNCNNTANCTACNNNTTTNNNNNTNCTNNNCGCCGCGNNGTTTCNGGNNGGCANANNANTANNANTSGCNNNCNCCCGC-NTATGNWGNCGNCNTNCNNNANGNANNGTACNNAACNTANNNCNTTTCNANANACAYCGACANNNCAA-TGTTNAGTGCTCNR-ANACNGAATNNNNNNANNTTCTATACNNGANTNNCTGCGNCCCNGTCRNTNNTTNNNANTCCNACNCTAGNNNGANTATGANGGNCACANAGTATGATNTNNNN-TNTNNCANNACNTNAATCAACAANAAGANCNTNTCTNNTANTACGANNCTNNGNCCATGTANCATGTNGNGNNNGGGCACANNCACGNCAGTACGNGNCCNGATCGTNTNANNTTNGNGANTNNCNTGCNSGTATCNCNTGGAGNTTNTNTGNNCTNGNATNTAGGACNTTTCNTTNTCCRTTTNTACCNGCTNTTNAGTNNNAGTGCATGATNCCAACCANTNTACNNNTAGNNGNGCACGTNTNTCCNATCGTNNNNNNNNNNNNCTNTNCAANGNNANNANNNNNANTNCTNTCGTTCCTCNTCCNGCATNNYNNAGNAGANNNNNMTCNGNTNANNNCGNGANCNGANGTTNNCTNTNGTTAANAGCCANGNNCGGTGANGACTANNCCCTTTTNAGNNCNTNGCTNNNAACNAGGNNNCNCCGTNGNMCNNGANGATGNGTNNAANNAACANNNNCNCACGANTNCNTNNNGNCCCNNANNCNAANTTAGTNNTAGCACTCANTNTCNATTNNNNNTNANATTNGNANNANNGCACGAGNNAANNGCCGGGATATNCTGNNNGAGTNNNNCNNNNNNA-NGCNGTTNANANNANGTNCNTCNACCNYNGGTNGCCNNGNNTNNANACAKGNNTACTNTGATNNGGTNACNANANACCNTNGCCTAAGCNGANNGNNCGCGACGNNCTGAANNTNGANAANGTGNGGNGNYNTNNCYTNCNCTAAANANATTANNNNNTNCACGNNGNGANGNNNANCCTNACNTWANNTANNAATNNNANNCNGNGTTANNNAACTTNCATTNAACNTNNTCCNWMGNTATTNCTTNTAGAACNNTTNGGTCTACNNNTNGAANGGNNTNAGNGC-NRNTCNNANNNCCTGCTANCAANATCNGANCCATGANANGGNNANCTNAANNNGACCNGNNANAAGGGAGNACCNANNAGGNNANANANGTNTNTCCNGCGACNNNGNANCNGNGTGNC-NGGNNAANNRNANCNNRTNNNNTNNGTNTANNTGYTCTNNGNNGTRCGNTCGGCNCNNGCANCGTTGNGNGATNACRCNNANAGATATCTGCNNNNCGNGTTGCNTNGNANNNCNCN-ANCTNNNTTNGGN-AATTCTNNNNCGTNNANNCANGTTNAGNTNNNNATNNNCTANCNYTNNANTNGCATNNGNNNNNANANNNNNNNGNNCNCGNNNNGNGCTACCNGNTTNNGNNTNGNNANCNCNNTNNNATCNGTACNTNCCNNANTNANTGANNNCNTNNNANNNNNNCNAAGNNNTNTNNTTNNTAGANNTNGNTNTGRNACNNTTTGGNNNCTTNNNNTANCTACANCNNANNCANNNNTTNCGTANNNNNNNNNNTNTCCNAYTANNGGNGTTCGNNNATNANNGANTATNNTGGANGTCANTTNGAACNNTACNGNNCNGNNNTTNNNCGTCGTANNTNNNCCTNNNANAAANNNNACCNNTTCNNNCNGNNNNNNTNNGNNNNGNNNACNNNNNGNTNAGNNNNNNNNNNCNTANGNTNNNNNNNNNNGNNNNTNACNNNGTANNGNGNNAGCNNYNGTNNAANTNTNNTCTTGCCNTNCNTTATNNNNNNTGGCAAGCNNNAGNNNCNNNCTTNANNAANANCTNNNANCANGNNANACCTNCNNNNNNCGWNNGGAGNNNNNNNNTNNNNNGNNTNNNGCATTTNAGNNGCNNTTNNTNCGANGNGGNTNCNNNNTTNAKNANAGNGNNTANGNNCNCNGANNNNRNTNCNNNGANTGGAATNT-GNCCCRNTATNAANNCANCNNNNTACTGATCNNNNTTTNNAANGNCTYNNTGNNNNGNNNNAAGGAANNNANNGNGAGTCCNGTTTTNCGT-NNNNNYGNNTANNNGGAATGNANTNGTTGNGNAATACNNNNNNNNCNTNCNCNNNNNNGNNCCTGNNTNWTGCNNGNNNGACGNNNNATGNGGNTGATCNANCNNNCNANGCASGNGNNNTTNAANNANTNTNGCNNCNGGGT-AGNAGCAAGGNNACAACGNNTNNANNANNTGTTTTANCNNNTNNCGNGNNTNGCGNCNNNNNTATRNAANNANA-NNNTYNGGTAGCCANNNNCTATGGNNCANNNNANNNNTTNTNNNNCCCTNNGKNCNNNCGNNNNCTNTNGGANNAGCGTANAGGNNTGNNGGANNNCNTNANGNNRTTATANANTAGNCCCTGNNCYNKNNGNCNNNNN-ATAACTGGANNNCANGNTTGCAANANANTNCNNGNNCNTNNNGAANCNCTNGA-TNATNNCANNGCNNANGAACANNAANNTANATNCGNANNTNKYNCGGCNTGNNNNNTNNNACNNCNNCTNNANCCNATNNGNNGNNNANATACNGNNCNANNAANGGNNYNCTTAAANAGGTATGCANTGTNNNAYNTNGNTNATNGNNAANNANNNNANGNANTNAGACANCNNTNCCCCCCAAYNNNGAATNGNNNNNNNTNNGGNANNGNNGCANNNCNNNGACNAACAANNNNNAANGGNCTNNGNNGNCNGNNTNNNGATNNGNNCNNTNNCNCCGNNNNAGNCNNTCTNAGANANNTNANTNNACGNNCNGNNNNNCTTNNCCCNNCNNNATNANYG-YNANGTNANNAANNNNATCACNTNGCNGNGGGNNATNTYNNNNNNTCGAGTTNGNCTNNNNGTTNTTNCTNNNNCGNNNANNNATAN-A-CNTT-CTNANTCNCNTCTNAAYAAAATANGNCNGNNANCNTNTNNNCGNNNAGGATTNGAGTNNGNGNNNNTGCNCNTGNNCANATNNNNNGTANGNTACTNTNNTNANGGNNGCNNTNCTGAGNNTNNNNGNNTNTNNGNCTATANAGNNTCNTNRGTGNCGCNTANNNNNTNCNTATNANNANGANGACNNNNNGNNANATNNANANNCTACNNTACNGTAANNTNNNNANTCCATNANNGNKNGNNTTCYNNNNNGCNGGNTN-GGNNNNCGNNGNGTCCNAGATTNNNTNCNANTNTNNAGNNNNGGAGCTNATNCNNANNNCTTNTNCGCNAANNCNNNTGNNGNCANNNTNNGCNCNCNAAGNNNATGNNMNTTNGACNATACNNNNNCNGACGNTNCNNGNCNANNTNNTANTANNANNAGCNCNCNNTNTTCNCANNNCGTGNGCNNTNNTNNNACTATATNTTGNNNGNAGNTGNCANCNAATCAAGGCNTGACGTNNNAAN-TNNNANANGNTNTGNAGTNNGNTTCNGNGTNGNTNNGNNNCGNCNNGANAGANCCNNTNNNNTGCNNNTGNGNNNNNNCATNNNATCNACANNCNNGCAGTGCGCACNNNCTNGNNNTCNNNGNNTANCNANNNCNCGNCNCANACNNANNNACTNNNTTNTASGNNNNNNNNTACNGNNCAGNAGNCNCNCTANNCTNNGNCNANCANCNNNNATNACNTGCANNGNTATTNANARNAANTNNNNCNNNAGNNNCNNNGATTGNNGANNTTCTN-NANSGGTANACGANTNCNTGAANTTNACNNNANNCNNNNANCANANGGTGATTNANNNGNAATNGNTTANNNNNNGTGNNAGNAKGNGTNNAAANNNT-GANTTGNGGNNNTTCNTNNMNNNGNNANNNNTNGTCNNNGCATTGNNNNNRNTNTACATCAANWGGNCTNNNTGNNTNTNCGNANNGSANNASCNGGNNGNCNNCNANNNNCNGCNNTNCTAANNNCGCNANGNNAGCANNGNTNTTNTNCNGANNCNGTTNTGGNNANNANGTTGANNNNNANNNNGNANNNGGNNNNNTNNTNTC-NNNTGNTGNNGYCCNNCNNNNGGNNTNANNNANANNCNNGTCCNTNCNNCAGNCNNNNATCACTGTAANGWNTNGTTNTATTNTNNGNNN-NNNCANNTCNGNANAATTNAANTNNTCNTNATTGNNANANNNNNTNNGTANCTNNNNCANANCNATNTTNCGNNNNGNNTNGNACGNNNNGNNNNAAACANNNANGYTGNTTCANTTANCNNGNTCGGNNNCANCCGNGNNNNTTNCGGNCTTANTNNACNGCNTNCNCARGNGGAAANTCNCNCNNCNNNNGGNCNGTCTNNCGGNNTNNNNGGNTN-ACNNNNGNNNGGCAANNTGNNNNNNAANCTGCNNACGNANTNNTCANNNNAANNAGNNCTCNNNCNNNCAGNNANGCCNGCTNGNNNNGNCNNNGCANNNNATNACNCNNNNNATNCNGCNCAGNNCNNNACNNTNGG-NGGCTNNCGCGNTNGNNGNANNATTNTNNNCNTGNACNACTNNNACNNTANNTNNNNNNANNANNGANNNNTANNNGNNNCCGTCAGTNCNNNNACGATCNNNCNGAACNNCCANGTCTNNCGANATNNNNCTNTANAGNCTNNTTNGTCANNGAAGNGNNNNGNNCNTNNNNCNNCCNTGNTNNNNTCNTNTGNGTNCTNNNNANNNATAANANNANNGCNNNNNAANNACGNNANANNNNANTNANNNTACNNNGANGCNAANNNNNNCNNANNANNNAACNCANTNANGNNNANNCNNNNTGNTCNGNANNANNNGNATNTNGNNNGNANCNTGGNNNTNCGNNNGTCNTCATNNNGNTGNTNNACATTNNCNANNNNNGGNG-NNATNNNTNNNTNAGGNNNNRAGNTNCGGANGCANNNTTNTNNNGNATNGNNNCNTNGNGNAAGNNTCNNNNGAGCNAANCNNGNANNGNNTNACTNANTNTNNTNCANGAGCNCTNTGTNNNTTNGTNANGTTCNNTTCTGNNYCNGTAAACNNANNCTNNNNGCTTNANNTNNNTTANNANNCNTCCATNGGGNNANANGTNGGNGSTNCNNNNNNTNANNGNNTNTNNCNANNNAACNNNTGCGANTGNNACCTTTCNNNTNGNNNCTCNCNTNATNANNAAGNCNTNANNNNGNNCANNNNNCCNCNNCNNGCCNNCNNNTTTNNCNNNNNGGNNNTNNNNNCTKNGCNNNNNNNCTCNNNRNNTNNSNAGNNCNTNNCNGATNCGNGTGNNNANNNGAAGNCTCNGNGNCCANNCNKANNGNNGNNNNTNGNNCGANGNNNCNGCNNNCNNNNNCTNGNN-NNATTNNNNCNGNTNTNNNNGNGNNNNCNATNGCNNTGNNTG-NTGGTNNTCTNTGNNNNCNNGNRCAGTNGNGN-GNNACAYGCGGNACCNTNGNGNGNNTANNANAGTNTANCCCNCCNTNNNGNNTAYTWATCGNACNNNTYRCNNNCAGGCNNGNGNNATCTANNTNNTNNGNCNNCNGGGTTTNNCGNANAGTTGCNWTCTTNTNCTNNNANNNTNNAGTNAGNNNNNNNANNACNANNNG-CAGNTNNTNCGAANNGGNNCTNTNGNGNNNTGNATTNNGANCNNANNNCNNNGNTNGANTNNTNNNNTTNNCNCNNANNSNNNTNTTTNANNCNCNTTNTNCNNANNNGNNNGGANNNGNTNNNNTGCCCNATNCNANCNTCCGNTNCTCCNNTGACGNCNGACNANTTGGGGATNGGATNNNGANCAAGNNNNNTCRANNNNNCCAAA-CNGTNNGTGNGNNNTGNNNAGNTGANNNNATTNGAWNNNANNNCNCYGGGA-GNTTGCCNCNNGNGNGTCTNNNTTNTNG-NNCANCCNNANCGTGTNCGANANTNGATNACNANNCTNNANANNCANANNCNNNNNCNCNCNAGNCTNCNNANANGNANANCGSNNNTTCNGNNRNNNNTNGNTNANTCCANNGNNNNANNANCGCNACACTNGNNNTGCGNCGNTCNNCGANNACRANCNGSNNNTNNGNNTNGNAANGATATNTAATTWGGNCNTTNTTANNNANNNACGNTNCANNNANNNTCNNNGANNNGNTTNNTGNCNNNNNCNGNRAGANTTNNNGNATNNAN-NNGGTANAACNNNNTGCATNGNGGGYNCYCTCATNANCCTACACNNANGNNKNGNNGNNTCNTNGNNNNCCAGNGGGGNNATGNACTNCRNANNTNGGACNCCNNANNNNGTCAACTNANANNTNTNGWACNTTTNNTNNCCTANNANNAANARNGCATNNNGCANAGTNNTAANNNNANTNCNCTNGNNNCCNGANANCGGNNCNTCCNATNNCANANTNNNANANAANNCGATNTNCNGNNNGTRNGANGNNNGGNNNNNGNNNTNGNNNNGTNTCNNANGCNGNGNNGTGNGNCCRCNGNGACTNNNTNAANTNNNNCNNANNCNGNNN-NNNGCNNAATANNGTCAANNNACAGAANTAACNGNNCANGNGATNNNGTNNTNTYNGGAGGANTNATNTGNNTNNGCGCNGNGNNTTATCNCNNNTNTNGCTGGTTACTTNGANGNANNANYATGCGNCGTANTGNNNTNATNNCANTNANNGNANNNANNGNNNGNNTTNNNACCNNGCNNTCNNNATGGTGGTNGNANTNNGNANANNTNCTAANTCNNGNNNNGCCNTNNNGNANNTNNNNCNANTAANANNNNNNNATNNTNCMNTTNNAANGATTANNNANCTCGNGGGNNNCTCNNNANCNNGCNTATNANNNAANNCGTANTNGCACTGNAATCNACNCNNTRNNANAANCWCTACCNNGNGNGNANNNNGNTTNNANAAANGGANTANNAAGANCCTGTACNNCNAAAGNNNNGATANTAGGTCCNNCANNNNNNGGTNGNNGNAANNGGYCTTNGNNTNTCCCAGNNNNTTNNATNNAAYANNNCGNNNTNCNRTRGNNNNNNCTNTCNNNATANATATANTNNATANNTNNTNATNRNCNAGNGNM-NNNCMTNNCGNNTGGGANNNNNNNNANANNNNTNCANNCANGNNNTGTYARATNNTGNNNACGCATTCNCTGNGNNNTNATGNCCACAGNNNNNNGGCNNANNGNNGGTNNNNCTCNNCGTNN-NGANCAAANACANTGNTNNNANNNNNNANACGCGNNTGAN-NATTATNNNANNCAATGANNTGAGANTTCGNANCNGNNNGNNNNGNNCNNATNNTNNTCNNNGNGTNGNAGGCNNNNNNNCNNWTTNNANACTGNNNANGCNNWTNTTNNGCNNCTNTNNNNANNNNNCCNNNANWNNNNNNGNNCNASNCTANNGNAGNGAGNNNTANANCNAAGCNNATNNWTNTNAANCNNTNACNNCNAAGGNGGANTNTGCTGTNTGTTGANGNNTNNAAA-TNACCNANTNNTGCNTNGTNNCNCNTGTTNNGNGA-TGCNAGATNTNCAANNGNNNANANNCNTAGNTTGTTANACNGACTNTNNTTGANNAAGANACTTNNNNGGTNCNTGANNATCNAANYNGATGNNCGGNANCAANNRCCNNNCCCCCTTANNANNANNNTGGNCNNNNNANNCCAGCAGNATNCTNNCCTNNNAGANNNTTCNNGANTNGNGNNGCNNGTCNNTTATAANNATRNNCTTNNNNNNNNNNNGACGANGANNAANTCTNNAGATAGNCNCNNNNCNNANNNNTATTNNNAAGNNTNAYAGNNWCNGGCAGANNAAANNNNNNTNGGNNNAGNANNNAANTGNNTAANGNTTNCNTNNNANNNGRTANCAANNGNNNANNNNNCCTCGNNNNRTTTGACTCGTCNNNCNCNAGNNTTNCCCNNCAANAGNNTACNGTTNTATTNNTNGNGNANTNGNCCNCYNNNNANTNNNTCNNTGNGNNTTKNCGNAACNNNNTTRNNGNCNCTNNNNNTNCCTNNCGRNGATNCCTACAAATNCCCGNANNCCNCNGNNNTNNGAANCNCTTTTCTNANCRNNNGNNNTGNTNNANNTNAGNAGNANTGGAGANANNNNYNNNNTGNNGGCGANACNGNNNNNNNAANCCGASGNNATACNCGTTNNCGNGGATANGTNGNKCTGANANNNGTNTGGNNGANNNNNNTTATANTNNANACNCTNNCNAANCCGNACNNATAAGCTNGNTNCTNNGTTATTNNCANTNGKNCANNNNAANNTCGNCTGNGNACNNTNCCCTGTNNTAAACANNAANNGANNNNAGATNNTACGNACANNAMNCNNTAGGTANCATAAANTGGATTNTNNNTNTNNNANTANAGGNATTNTNGGTCCAANGNCACANANTNNRANCATANNGNGTGTNTNN-TNGTCT-NTTRNCTCANANCTRGNNNNNTNNNNTAGTNNGNANACGAGNN-GNCNNACAGGNNNNTNNAACNAANCNNAGTGNNTGAANAGCCCNCTCNANNNANTACCNNNGAGTGTTCRTNNNGAAGCAGNTTGNTANNCNGANGTTTNNGCNANNTNTNTNTNTANTAATGNCTARNNNNNGACNNTNNNAGAGNNTCNNNCCTANCNGTNNACGGNNCGTGGRATCCNCNNAGTGACTNNNNGACGTANATNCCGCGGNCAGGACCNACACNCATNCATTTAAANCCCTNNANAGAACANAAATNANCTGTNNTNCATANNNTGNRNNNAANCTNNNCCNNATNGGCN-NAGANNGCAGCCACANGGTYCNCTNNNNTGGNAGRGTNGANNCTTNCTANCTTNANANAANNNNNCNANNCCNNGTNCTANNGNNCTANNGACTATTCNCTAAGNCTNAAATTNNN-ATCTNTNCNNATANNAGANNNTNCGAANGGTCNMNTNGNNNAGTNTNNNCCCAAGNTACNNTRGNNWGNNNTTNATNANGTNNNNCTNNNNGCNGCGAATNANNCTNCNNCNNNTNTATGGNNNNNCTANNNGTTNACNTNNNNNGGNCNNNAGCANGNNANNTNATNTAGCCNTNGTAANNAACGTNCNCNNNNNAANYYAGNANNCNNANNGNGANMNTANNNCNNNNNCNTNTNNNNANNTTAAYGNGNCTTGNNGNTCGCTTNTNNTGNATNNCNNGCNNAGGCANCCTTYCCTNAGANGANGCAGNCNANNNTNNTAANTNTNGCTANNNTTNAACNARNTCNTNNCNNANCNGNTNNANGGAANNTAGTANNNNTNNNNNAANGANANCNNNGTNCTNNGACAT-CNAGNTTTTATNGNAGTSNAAGAATGCTNNCGCNNANCGTNNNNTNNNNCCATNGCTNNNGGARTNNANNCNTNGGNNNTAAATNCTNNGNTNNTNNCNTNNNNTTNGNNNTNCANCCNANNNNCNCCTANCATTNATNNNTTNTGNTNAGNNTTNNCNNNNNNGNNGGNTANNTAACNNNTCCNTNNAGAMGGNNGATNCGNANNNCNNNGCNNRNCNNNNNNNCNNNCGNNNTNNCGCCTNACCCCTNCMTNCCTNT-NNNGGNTGNNANAANCNTCTACCNNTCGCTNANTNNTNNTANGANCNCNNTTGYNNNNTNNTTNNCAAACTNTNTNTGAKNCCGNCGNTATGAGCGTNNNNNGNGNANAGTNNANNNCGATCCNYGCANGCGNTNTTAANTTNNCANAAAGTTGNTNNNNTNGGNN-TANGGATCWANNGNTNNNNGGNGNNNGCNTNNTCNNNNNACCNCGNNTNNAAATNCNAANNATNNRTNCNGTNNNATNCGANNGNACNTCCAACGNANCCACTYGNANCNNACAANNNTGNTNNNNNNNACNNNNNNNTNAGCTNANNTNGNGNACGNTNTGNNTCNTNACACANNCNNNNNNANNTCNATTTTNNTANNGNNGNANCGAANAGNTNAAGNTNNTGTGNNANTTNCNGNNNTNNNACANGNTNGCNCGAANNNSNNTNGGNGNCNCCCNAAGTATNNGNANNCATGGNNNCANNNCAYNNCATCNTAGGNANCTGATNCGCGNCNANGCGTGNGNGCANNYNGTGNANNANGGNNGNNNTNNCGANNNNANCNNYNNANNGAGNNGGNRANTCNATNNTNNCNNNNANNNNNGNANNCNNCAACTNNNNNNGWGNTTNCANNTNGNNGGTNNWTGATNNNNGNGGNCTNCNNNNCGGNGACGNSGTCANTNNCNCTNNNNGANNNCANNNCNSNNGGAATGNATNGATNNNTNNGTGNNNNNNGTNNGGNNNNTNCANCATGNNNAGANGCNNANGGGNNCNNGNNGCNNNNNNNACNNTNCNNNNNANNCCCNNNCNNNNNNNGTNAGCTNNACRTGNNCNNNGAGCCGCNGNNTNNNNNCNNTNTNNNTNGNGNTNCTTNNNGAGNNNNTTANNNGTTNTCGGNNTNGGTCANGCNNAAGTNNNNNNNNNNANNTNNNTNNTGNNNARTTNNNNCNTCCCTCGNNNAGNTTCGCNTGGNGGATGCCTTNCNNTCGGANTNCCNTAATCGNANNGAGANNNNCNNNNANNNTNNNNNNGNGANGGTNNNNANTNTNNNNNNAGNNNNNANNTNNTNTANANNNNCTNNNGNNNNCNANCCNNNNTNANNNNGNATGNNGNNNTNNATRNGCTNNNNNCAANTNNNCNNNNCNNCANNNNNNGGNNCCNANACANTAGATGTTAGGNMGNCNCCNTGCANNATGTANCNNAGNGACTNTANCGNAANTNAGTTANCNACNCATTCTCCAGNAGNNNCNNGNGTNNNCCATTNNGNCNNANAGRGTTKNRAGCTNNCTTANTNTTTNNNNNTATACNCTCNTANTNNAGNCTNANTNYGNCTGGAGMKNANCGGNGANAGNTATGGNNKGAGTNCNCGNCNNTGNGNANRNNAMNNACATANNGTGCGRANTAANGNGACGNCSAANCNNAYNNNNNTNNNNTNN-NAGNATACTGGNTNNNNNANGGGATGANNNCAYAAKAAWNTTNCAGTNNCCNANNTATANCNTGCNTTCAGNAAA-CGGNAACGCATACTNTTNTNKNCTTNANCTANATTKNNANCNNGCTCANNGGNGANCTTCNNNCTNNCTNCNCGGNANNCNGGAGAGTCNATGCAAGNNATNNNCANTTCTNANTNCNCNNNATNACATCCGGTGNNCNCNNNNATAAANGGAGGNACRANANCNNGTTNAGTNNNCGGNNNNTTCNCNGTNGATGNCCGTTNANNNNGGGAG-RCANCNTNNANATNNGNNCNCTANATGTTNCTNNGRNNATNNNNNTTNNNCNACANCCCCNGNACTNNKAAGTTAAGCACTNACACNCGTNATTNCTNTATCNNCGAANNNGCNGTRCTCATTGANNCTYNTAGGNNNAGCGCTTCCGTCTCANNNCNAWGNGNNNCAANTGNGNGNANCACGAANTNTNTNNNCNGNCANNTGGNTYCCNGCTNANGGGGG-NCGNANNNTSGAAGGGNANNGANANGNNGGNNCGATNNNAGCATGTNCNCNNAA-NNNGCNNNNACAAAAGN-ANCNCNANNGCCWTGTGANNTNGNTNATGNAANAGGGNAAGACNMNWGNTTAANNGATNNANGNAATNNNNNNNATNATCGNNCANNANAAGTGGNANANGTTNNNCTTNCNNTNNTNNTNTTNTANNAGTANNGGATNTACTNKGTGNTNATCATNGAGTNNCANCGNCCNANANCNAGGCGNNCCANTNGTTNCNANAANTANNATNTNTCNNCNNNTCGGGCNNGNGNTTNTNCTCCTAGNCTNTNATGTCNNANGNGNNANNNNGNGNGNCNATNTTCGNNNGNCNCNCCNGANNNNNCNNNAANNAANMGGTNTGNKACNANNNGTANNAACASTNGNTCCNCCAATNCATNNNNNNNNTANACNNNKMCNCNGGAACNNNCCGAANGCNANGNNCNTTAACANCTACATNGGNTGGNNTTGNNNNGGNRGNNNTTTGNCNANTAGNTANNCCNNTANGNCCNNNANAGCNATNNGNCTGNNNTNAGCAWCNNGTANGNNNNGNNANNNNNANTNNCANNTNCGANNANNGAGTANNCGGRTANNAAATGAANGNCNGNNTNTCTAANNNNNTGANCNNNGTANNNACNNANANTNNNNGNTNNTN-TNNANCNNCNTNGCNNNGCACTSNNNNTTNTTGANGACANNNN-NAATNGGTACNGNNNNNATNTANNAGCCAGGCNCNNGNNAGNGCGNNNACNNACMNTGNTGNGNNGNNAGTTCGNGNCGNTCAGTNTCTACNCNANGGNTATCGTTNATTGGNCNNNANTGGCGGCCTCNCNAYTGTANTGNNNCCAANNGWAAGTGNTCNTCNNANCANAANNGNNNGCGATNTCNNNNCNNNNTTNTTACNGMAGNNCGTGCNCCCKANNCCNACNCNCGN-NGNNGNAGGCGTCNTNATAGNAAGYNNCANCYGNNNNANAGNYNGTGGNANNGTCAAGTANNCTCTGCCGTNNGNCNANNGNANCTGGCNTTNTNCANAANAAANTCTANGNGNCANTNNTANTTGANNGNNNTCGANCNNNTTNACTCANNNGNMNNANTGANANCANNTANATTNNNNNANNNCATTNGGANYCNNAATNNCNGTNCTNGAANNNTNNNNAGTGTNCNGTNNNNNANNTNNCGTNNTATNNNNTNTMNNNNNNAATGNNCACNTTNNNNNACNNACGTNNACNNNTNCNNTCGTTGTNGGGNNNNATGNANTNGAGNTGANGGNNCAANNNTCANAGNCNNACGNACAGYNNNNGNNGNTCNTGANANCCANCNGTCNNNGTNNTGNTNCAAANAAAAGNCAATTNNNGCCNGTGTNANTCNNGNAACNANNNTANCCNNCACATMNCTGNCNSNANATANNTNAGTNNNGNNNNGNANGNNNTANCGAANGNGTTAACTATGNGCNGGNTGNTGNNNNCNNTGCNNTNNCNNTACANCNACCCNWAGTNANGANNNNCNNNAGNTNNCNNGMTNNCRNGGGAAGNNNTCGNCCCTNTGGTNGNGNATTCANTNATTCCGTGNGGCGCTNATAANNNNANNTGAAGNNNACCNNGACAGNTCNTANNGNNCNNANNATNNNGNNNNNCTGNCNNCNNAGNNNACNNNTNCTNTNANNNCNNNCNNNTTGGTGAANTNGTTACCNNTNNTNTANNTACNAGNNARCGGNNNNNACNTGNTTCTNNCNCNCNTGATYNANNCTGN-AGANNC-GCANGGNCTNN-NNCNCGATNAATACTGNANNNTANATNCGNNNNNGTCNTANNCTCNNGCGGTGNNANTCCTNGCNANNKTTGNTCNTCTANNGNGTANNTCGNNNCRNNNTCATCNTGYGAGNCNCNNTNTGANANANAGNACTTNGNTNNNGAAAANGGNNNNNCAANTTNANNNCGTNCNNNCGTTYGANCGNAGNNNACAAACNTTANGNTANGGANCANNTNNGACNNAKNNRCGANGNATATCNNTCNN-GTTTTGGGTCTNNNNNTNGNAGACANNANTTGGGNGGNNTATATNNNNN-NNNNNGNNAGANTNGCNGNNCNNGCNCTNTNNANNTANNTTNNNTGNNNTACCAGNGCNNNTTNNTTTNGNGGNNGNCNTNCNAGNGNNTGNANGAGAGNNCANNCNNNTNNNNNNAGNNCNGNNAANAGTNNGATTATNAGTCNNNTNTANNTNNTANGANGRTNNNNNNTNNTANNTNANNNNNNNANGGNNNCGCNCTTGNNNTNCCNNNNCNNCANNCNTGNNNTCNNCCCGCTGTCTNTANNNACANNNNNNNAGNNCCNTGTNNTCNNNANNNNNGNGGACTAANNRNCCACNATACTNGGNCNNCGTNNNTTCNNANANNNNCNNCNNTNTNAAACNTTNGNNNRNN-GNNANNGNNCNTTNTNCNNNNANNTAGNANGNNNNNNNCNNNGNNCTNANNCNCTNANATNNCNTNTNGCNNNGNMCTNCNGGGCNCGNGGNNGGNNNGTNNNANGNNTACGTGNNNATCTCNNNTNNNAGNGTNNAGNNCNTTGNCATANGNNNCTNNCNAARNTNTNNGTCTNTCACANNNCNANCNNGNANCAGSTNNTGGCTNNNCGAACCNNGANNNCCANNTTCNNNGNNGTCNTANTTNNNNNNCANNNNNNNNNTACNNSNCNGGNTTTTCANNGTCNNCGCNGTATCGGGTTTGGAANTCNNCTNTCCNAGCGNNGGNNNGTNNNNAGCTAGACTNGANNNAANTTGANNNNTNNNNNGGTNNCTGNCTNCCGACGGAAGCNRGNCNNATTCNNANGGACTGNNGANNNNNRNGANNNNGCTNNACTCTANAGNAAGNNNGTNNCACTTGANNNNATANCNTCATNNGNTCANNTNTNNNGYNNGCNAANNNNTRAGCNSNARAGCNGGGCNTANTNNNNNNTCNAATTGANNANTNNNTGNNATGGNATNNAGNNGTCATANAGGNATGGACNCKANGNNNNNCTNCNTTNGCNTGANCNGGCNATSKANCNAAGTNTANCGTTCCAAANTANCCGNTANCCAYANANCCAANGGNAATNTAANATNNTANNTNAAATNNTNGGNANCATAKACNGNNNCNNSCNCNANGCNNNNTTNANCGACGNAGRNTGNNCAATNGNNGNNCNNNTTCTANNTGCACCANRTGAACNGCANAGNNCNNNGANTNTTNTCNAKNGNNTNTGCTGKGGACACNGNNTCNCNANGANNRNNTNNTGNNNNGNANNCCCNNGANNANNTNYCTANNATGNAGTGNGNGTNGATNNNGNCNCNNNNAGTGATTGTCNNATCGNGCNGTNTNGTGGCNCNNANANNGGCTNNNNCANNATNCANNGNNAGNNGTGNNNNNCTGNCTNTNNNNNTNGNNCNANCNANN-ATAGANNGCNGGTNCGAANTACNTNGGNNNCAATANNRNNTGGNYAGWNATNTGAGCAGACNCNGGNCANNNTNTCGNTGAWNYNAGCNTNNCANNTACNCCGTNTNCCTTGCCCNNTNCTNCANNGNCTCNCNANGNNTTNNTGANRCTCNNTCCTMNGCCNGGNWTNNCCRCANNNANGNTCGNATMCGNGKNANTNGNTNSNTNNNAGTGTCNNNCANNYNGGAATTAGGCNCNGCNCACNGNCNNCCGCCCYGNGNNAYGAGGGNNTTNTNNNNAGNGATCAAGGCTANNTTAGGTTNGCNAANNTNTGNTCAATGATANGCNGATCAGTAACNGNCTNAGTGAGTNNGACNNANCTNGNAGTCTNGNACGGACTNA-ANTTANATTNGGTNCTNNGCANTGGNNTANNTNNCNG-NNNNNNTGNNNNNNNNNGNANNANNRNNNCNTNNGTNTGNNATGTGNNGAATNCANNATACCAGGAGANAAGACNGNNGNNGTCSANAATCCAMTGNNNTTTTARTNANNNANGNNTNWTANTGATANTNNGAAGACTCNAAANANAGNNTGTTNNATTNNANANNNCNNTTNNNANANTTTCGNGNTAACNNNNGTNNNNNNNNTTAATTCGGNGTCTNGANCTAGTTANGGAGNNCGTGNNNATTACCNNRCANTGTCNAGNTNAAAAACGNANTGNGGANCGNCTNGCYNNNNGNGGGANNCRGCNTNANNGANAANATANNCTNNNNRCNANGGNNCAGNNCCGTTANATNNCGGGTTNTNGNATGNCTAGNNTNNNNYNNNTCCNNARNGNNNWTTGCNANNNNNNNCTTNCNT-CTNNGNNGCGNGNTNNTNNATCCATAYCNNTCGNGNGNNCNAGGTCNANTNNNNTRNNGNCNANANGNTNNNNAAGACNGNANNCC
coccineum         TTNNNCCNTGNNNTCNNNGNNNGNNTNNNGNNNNCNTNNNANGNNNANNCACCNNATNNNNNATNANSGNANCNGCCTNTNNANNNNRNNNNCNNNGCNNTNANNGNTNNNTTNNYNNNANN-CTANNNNNNNNNNNTNNGNTNNKNNTNNNNNNAGGNNNNNNNCTTNTNNNNAANNRNTNANNMANNNNTNANNNNNNNCNGNTGTANNNCNNNNNTGNANCNGNNNNNTNNNNNNNNCCTCANNNNNNNNATNANGNNTCNNTAGNNACNTANNNGCN-NGCNNNNNGNNNNNNCNANNNNCNNMNNNNNNNGNNATNANCNANNNGANNANNNTTGCNGMNNGNNNCANNNANANTCATANNGNCNACNNNNNTNNANCNGNCTNNCNTGNNNNNANNTNGNNNKNYNNNNTNGNYNNNNANANTCGRNNNATTC-GNCNNNGCNNNNNGNNNANRTTNNYNCNTTNNMANNGCCNCNNTANTANCNTY-NTNNNGNTCNNANNNNCAACNNNNNNNNGGNNNNNNNNANGNCNNNNNCNNNTNNNANTNCCGNYNNNNNNANNTNNNNNNNANCWNNNNNNRNNAGYNNNNNNNNNCGAANANNTANNTTNNNNNNRNANNNNNAATNANNNNANNCNGGNNNNNNNCNNNATNNANANTGNNNNANNNRGNNSKNYNNTNNCNNNNNCGNNNGANNCANNTNGANWNTCGNNNAANNTNNNNTNNNNNNAYNNNNNNNNNNGTNNACNNNNGNTNNANTNNTNGNGNNATCANNCNNNNGTNCNNNNNNNTNNATANCNNCNNGNNNANCNNAGACCNNNCCANNCTNCNNCNNANNGNNAGANNNNNANNACNNCNNANNNNNANNNTNNNGNCAGNNNGARNNN-AGNTGNNNNNCTNNNCNGCNNNANGNNNNNNNNNNANTGNTNNTAGNCNGGNKGNNANNNTNNNCTTNCNNNNNNNNNNNNTCCACTNNNRNGTGNNTGGNNANNCCNCNNNNANNNNNNNACNANNNNTTNANNNNNCCNNNNGNANNGATNNANGNNNNNTTNGANCNGNNTNGNW-GTNTNNNNANNNNGGANTNNGNNNTNNNGNNNNNNGNANNNNAYANNATCNTNNNNNNNNNNNNTNNNNGNNGNNNNNNNNNANTNNNNNNNNNNNNYNANNNNNANNNGGNNNCNNANNGNTGNTCNNNNNNANCNNNNNTCCNTNNNTNCCGGNTNTNNNNAC-GCNNNNANNNNNNNNTNNNNNRNCCCNNANGNNNNNNNNGNNANNTCNNGTNNNNNNANNNCNACNNNACCNNNNNGGNNTNAGNCNNNACCTNTANGNNGNNNTNCNNCRNNATNNGNANNTNNNNCNANANNNCNNNNGTNNNNYANRRNANNGATN-ANNNNAAGTNANNANTTNNGCNNANNANCNNNNNCNTCACNNNNGNCANNCNCNRNGNNNNNNNNKNNNTNANGNNNNANNNNNNARNNKCGGTNNTNNNTNCNNNTTTAGNGTANAANGNANMATNMANNNNNTNACNNNNANNNGNANNNNNGNCNNGNGNNNGCNGTCRNGNANANTNNNCNNAKNANTANNGNNNNGNANNANTGNNNNNNNNNNGTNNNNNNNNTAANGNGCNNNNNNGGNNNGNNNCTNTNCNNNR-TCNNCANNACNTNNYGTNNTTNTNTNCTGNCNNNNCNANCNNWCGNACANNTCTNNCGACNCNNGCNAWANGNTNANNCGGTNNANNNNNNCNACNNNNNNNANNNNNNNNNAANGNATNNNNTNNNTNNNTWNNANNCTNANANCNNGNNNTTNNCNANANSCNNNGNCNNNGNNCYGTNCNCTCNNNNNTNTCANNTNTNNNGWGNNNGGNNCTNNTNNRNTNNNTTTNTAGNKTGGNNNNNNTNTNNCNNNNNNNNNNTNNTNNNNNNNNNNCNTGTNNNNTNNGNNCNNATGNGNCACNNCNCNN-TNNNTNNNNTANNCNNNGANTTNTCNNNNNGTNNTNGNCCNNNNNNCNTTTNN-NNANCCAANNNNNNANGNCNNGNNCNTNNANTNNNNNNNGGGGNGCNNNNNGAAMGCNCNNNNTNNNNANNNNNNCNAGGTTNNNNTNNNGGNGYNNNNNGNNNCNNNNAGNNNNCNCAGNANANNNACNNACTANNGNATTNGNNNNANANCTNNNNANNNNTCNNNCNCNNNCNNGNNNTMNTNGNNTCNTANNNNNNCTNNNNRGNANNTCTNCNCCNNTNNNGAGNCNNNNNNNNNNAGNNNNNCNNGANGCCNGNGGCCACNTTNNAANNNAGANGSNNTGNNNGNKNTNTTGNNTGCCNNNNNNCNNNNMMNNCGCNNCCNGTTRNGNNNTNNNNNNNGANNNNCNANTNNNNRNNNNTTNNNNTCNCNNCCNNCNTNNNNNNNNCCNNCNNNNGCNNNANNNNNGNAANNNAANTNCNTTACNGNNANCACNGANNNNNACNAAGNAYNNNRTNNNNNGNNNNANTGNTNNNNNNYNTNNNR-TASANNCGNCNGTANNNANNNTNNGNCSCNCNYNAN-NANNNWNANNNCNNCNNNTCNANNNNTNNNNNNTNNNNNNNCNNNNCNNCNGNNNNNCTCNNCNNNNNNNNNNNCNNYNNGNNNNNNNNNNTANNNNNNNNAANNNNGNNNTNNRCNN-NGG-ANANNNCNNNTNGCNNNNNGNNNCGCNANNNNNANTNNNCNGGNTNNNNNACGNNAACNNNNNNNNNTNNWNNNNNANNNNYNANNTNGNRTCTNCNNNNNCNTTNAAANATGGANNNNNNNNCCCGNGTTNNNGTNNAGNNNGNANNNANNNANAAAANCNGNTNNNACNNGNAATNNNNGTNNTNNGANNNNGGNGTNTCANGAANNNAGNNNNNNCCNNNNANTNANCTGAACTTAGNTAAAGNGNSYNNNCGNNGYATNGNCGNANNNNNTNNGNCKNYNNNAGCNANTNNNTNNCNNANNNANNNGNAGNGGNNNCCNNNNCANCNNTGRGNANGNNCNNNNNNCNNNNNGNNGNANNNGNRCRNNNCNANCANNTAGNGNTNTNNNNNNCYTNNNNNANNNNNGAYNNTKCTGNCNGGTTTNNAWGNNNCNNTTNNACNTNNNNAGGGTGTNNANANGATNCNNNNNNNNNNGNNNTNNNNCTNT-NCANANNCCNATGNNNAAANNGNTNCANNNNCNNGNNCNNTTANTTNRCNNNCNGNYCTGAGNANNNNNNC-GCANNGTCNTNGNANNTAAGNNNTGCCNGGTTMANNNGNNNNNTNNNNCNGTNCNCNNNNARANANCTGANNTNNANACNNNAANNNNCTNNNTNNNACTGNGNNNCYAACGNNNNNNTTNCTMTGNNNNNCNNANNANCWNNATTNCANCGNCGANACANTNNNNNNNNNATNANNNNCGNNNTNNNNRCNNNCGNNNACGNNCCKTNGNNTKNNNNNNAGAANNNNANCCCNNNGGNNNNNNNNNGNGTNNNNTGTCNNNTNNCCNNNGNTNTTYCGNCNNNNNNGANNANNGNCNNNNNNCNGANNNYTNNNAATNNAAGNNANNTNNNANNNNNTNNANGTNNNNNCNCCNNCCNNNNYNNNNNNNAMNANNGNAGGNNNGNNGTNTNNANNNTNGNNNNNCNCNRANGNCGNCNNNGNTNNNNNTCNNNGGNNCACNANTNNNANTNCNNNNNNNNGANAN-GNANNNCGNANGTTANGNNCANASNTCTGATNGNNNYNCAATTNYNCNNNANANNCGNGAANNNNANTNNGGTNNGTNAANTCAATGNNGNANACNNATNTTACANCCNTTNACNNCGNNGNNATGNNNTANTTNCNNACANWGCNGNNNNNNNCNKNNGNANNNCTGNGNNATNAARNAANNCNCGTNNGNNGTCTCGTCANANCNTTCAAANNNAGNNNNNTAAACNANCNCANNTGGANTATNGTNNNTGNNNNNAANTANNNNNNCCNANCCAGNG-NNANGAAGANGANNNNNCNATNNCNNNAANNNCTGNTGANNNNNNCANANANNNNNNNCNCNNCANTATNNANNNANGNTTGNNNGCNCNTNANNNGTNGATNNGNGNNNGCTNNNNNGNNCANANNCNNNNGCNCNANNCNNCANCNGNNNNNTNNNNNNNNNNNTGNAACAG-NGTTANAACAKNGNCNTCNNTACNNGNNACNATACNTAMAAGNCNNNANRNCNNTNCNNNNTTANCNCNNCNNNNNGGNGNNGNANN-NTNNANGNAG-NANTGCNANGTNNTNNGCNGTNACGNNNNCNTNGNGNNGNNNTCNGTCGNNTGCGNNANNGNTCGNNNNGCNANNNNGNGANAAANCGNCNNTNNNNAANNNYNNNNAWCNNNAGNCTRNNANNAANGGTNNTGNANGTNNNANCNNNNNNNANTAGGTGTCNCGNNNNNTNCCNNGNNNNGNNNANNNNANNNGNNTACGNANNNGNNNNGNNTCNNNNNNANCNNNTCNGNCNGCNNNNNNANNNNTNGTTANKNNNNNTNNAY-NWNANNNANCTNNN-SNTGNNCNNCNGNTNATAGNNANTNAGNNNNGNNTNNANNNNTNNGANNANNNNNGNTATTTNNNTCCGNANNNCNCNNNNCATANTNNNCGAACCNNNGNGANTNNNNNNMGNNANCANGNNNNGRTNAGNNNNNCCCNNNNYYNNAGANNNNNCRTG-NNANNCNANGANNGNCNNNCTNNNNCNNNNAGTNNNNNWNCNGNTANNNGTNNNCCNNNN-NGANNCNCNTTGRNTNNCNNNRAANNANTNNNTNNCN-GNNNCNNNNNNNANNGTNCNNNGNNNGNCNNNCNNNNCNNCTANGNAGNCCNANTNGNTTANNNNTGTNNNRANNNCMNGNNNANNNNNTCNNNTNNGNNGNNCTNNNCCNNASNNNNANNNNNGNTNNGNGNNNNNNANTNNNNCNCGNTCTNNNNCANNCGGNNNNNTNNNCNNNNWNNANNNGACAGNNNANNNTNCGGNNCNGNNCTMNRNCNGNNNNTCGGTNNNNNNNNNTAANTNACNTNNNNGNNNNNNCNNGNNANNANNNNNMNNNNNGTNNNNNTCNNRGGNTNNNNNGCANTNNNNTNGGANNANGNTNNGNNANNNCNNNNNCNAGAAGNNNTGACNNNNGNGGNNGNCGGANNNNNANNATCTKNNNNNNANAANNNNNCANGNNNTNNTNNGGNNNCNNNNCNNNNNGANNNNTNNNNNNTNNNANNTANNTNNTNCCCNNNTNNMNNNGCNNNNNNGANNRTNGNNGYNCNNNNNNNNNNANNTNNANAGNNANNNAANNNCCNTTNNNNNNWNNNAANTNNNNCTNNNNTNNNNCNGNGNGGCNTANNGNNANTNNNNNNNCGNNNYNNTNRANNNNTAKNNNYNANNTGCNAATTNNNTNNMNNNYGNNGANNGANGNANTACNTGTNNCGAACTANCNANGCNTNNNNNNANTNNNNNTNNTNNNNNCCNTNNGNCNCNNNNCNANCNNANCNGMNNNNNWANNCWNCGGNTNNNNTAN-CNNCCCAGRATNTNNNTGNACGNNNANNNNCNNNNNGTAANGNNNNNNNNNCNGTNNNNAYNGNACNNNNAYNNTNNNNTTNNNNNNNGANNNNNNNNNCCNNNCTTTNNTAGNNCNNNCTNKAGTCANY-GANCANNCNN-CNAATCGNNACNNNCNNANNNCNNCNNNNNACNTGYNCTNNNANSNNNNNGGNCNNNNGTNNNANCNCNGNNNNNNTNTNTNNCNAANNNTNNGGATNCCNNNNNAGNTNNTANCNNNNTTNNNNNNCGNNNNANTTTNNNNNNNNNAANNTNNANNNNANNAMNCGNGCAANGNTNNNNNNTNANANANGNNNNNGCCNANNNANCGNNTGNAN-ANNNNNACCNNNNNTNCRTATGNNNNNTNNTNNNNANNNNNNNNNNNCTCNNNNAYNNNGNAAGNNGTCNCNRGGNNNNNNGNNRNNNNNNAYNNNCNANNNGCNNANWTNNNGGNTTNNACNNTNNGNNCNNGNNANNTNGAANNNCGNANNNNCNCNNNCNNNNNANNNGTNGCNTNTNNRNNACAAANGGTNNCNACNNTGNNCTCNAGTNTNTNNNGNNCCRTNNGGNANNNGNAGNGNNNNNNNATNNGCGYNYGNANCNTTGNGTNCACNCTACNCANCNYANACNNNCACNNANNTNNTANANANNGNCAGNNACGGNGGGGNANANGTNCCNTGTNANNAGAANACNNGGNNNTGNNNGNTTACGNNNANANNTNNANNANGGCNGCNNNNNNNTNCTANTTNAAGTCGNGTTNNTNNCTNAAYNNRNNCNNNNCNRNYACATNNTNNNNTANACNNNANNNNNNACCNNNGNNNGTNN-TNANNNCATNCNNNNNNNNNTNANTCTNNNNNNTNGNTGNNNAGNNNNANGNNCNTNNTNRGANNNNTNNNANGNCNNNNNGNAWTCTTNNNC-CA-NMNNNTANRATAANATANNNCTGNTANTNGNNCANNNCTNNATNNNNGGGNNNNNCNANKCNCNNNNTNNTNNCANNNNGNNNNANTTKTTGGKNNGNNTTNTTNTCNNTNCANGNNCNNNNTNCTNNNNNNCGANNANTTNNTNNNNNNNNATNGSNNNNNTNCNNANACNTNCNNTNATNANNNNNNNNNANNNNCCNNGNNTTCNTTNNNCCTCNNNNNNCWGNNNNNNNCNGCNANANNTNNGMNNNGCNTNNGNNGCNCNCNNTANTNGMANNNCTGCNGGACCNNNTNGATNTTNNTTTGTNCNNNTCGNNNNNCNWNNN-NNTTCNNNTANGNNCGNNCNNCNACNNANAANNNCNCNTT-MNNNNNGNAGNYNYGNNNCNNGNNGTNCCNANGTNNNTCAGNNNNGCGNGANNGNANNCNTCNNANNANCNNNANCCACCNANNNNNNNANNNCNNNGNGCNCGGNCACNNNCNNNTNNANNNNYNANKGNANANNCGGTCNNNNCNNNNWTNNCANGNNNANCNNAANANNNTNNNNTNTATANNTNCGNNNCNNNNNNCNANNTNNTNCNNNNACNYANNANNNWWNNTKNNNNNNGNNNTANTNANNNNTNTGGNNNNTGNNNNNNNNNNNNNGGTGNANCNCANNNNTNNTNNNNAACNGNNYGNNNNTNNNNKANNAGTNNNTNRCGNNATANNCNGTGNCNNANCNNNNATTNCNCNTNANNNNANNCNNCNNTNNNNNNNAANNNACNNNNNNNNCNNNANNNNNTACRTNNNNNNNANNGNCNTGNTNANGNNNTGNAGGTAGNNNTNGNNNNNNNNGNNTNNNNGCCNNGANTNNNNNNNNNNKNNNNANNNNACATANNNNNCGANNNNANNMNCNNCTNNANGNNNTCNNNTNNCNAANNNNTNNANTNNTGNACNNNNNNNGANTNNNGNNANACNNNNGANNANCCCNNNNNCANNNNYNNAATGGNGNTTNNNNCRTNATGNTANNTNNNGTTNNNNNANNKTANGGNNGCNNNNNNATTNKAWGGNNNGNNAAGGNACNTNTTCNNNNTNAYNNNANNNNNNNGCNCNNTNNNGANTCACTNNNCTGANNNNCGNNNNNNMNNNTNNNNANCNNTNGNNTANNNGNGNNYANTNNNNRNNNNANAGNNNATGNNNNNTNNNNANNNTNNANYTNTGNNTCYNNCCSNAANNCNNGGNMNNTNNNNNNANNNNNCNTCCNGNNTNNNNTNTNTNNNNCNNNANCNNNCYNNNNNNSNNCNNNTNNNCTNANTGTNTNNNCNNNGCNANNNTNNRNNNNGANNNCNTCCNNNCNNNNNANGNNNNNNNNGACNNNNNANNANNNNANNNNNNNNRGCCCNNNTNYGGNNNNNNNNNNNGANNTANTCTNANNNNNNNNANTATCCNRNNNNNACNNTNCNANNNNNNNYNNAAANNNNNCRNNGNCNTNNCCANTCNNCANGNRTNNNCNNTNNANRTNNNNNKNGNNNNNTNYNNNAAGCNTNGTNAGRNNGTNNGGCCNNNCNNCNCNNGTNN-GNNNTNNNGGTNNNNCYNNNGNNNNTNGTNAGNANTNNANACNGNNNNNANNACRCNGNCNNNNATNNAACTNNNNNTTNCNGNGGCNNNRNTNGAAGNNNACNGTANANNNNANTCGNNNGTGNTGNNNNNCTNGNANNNNNGYNANNNNNANNNNNYNNNGCCYANNNGNNNNNANNNACY-NNNCNNTNNNAGNNNNNNNNNGANNCANNNTCNCNCGNNCGGCNNANTCNCNANNNNAAANNNNNNTNNAGNNCACNNNNNNNNNTNAGGANANNNNNNTNNNGANTGNCNANNGCNGYNNGGNNNGNNNCNAGNNTNTNGNCNTTNGNNGNNTNNNANNTANCTTNANNNGTTACTNC-NNNNNNNNNNNTCGNNCNNGCNNNNRNNNNNGANNNNGANCNNTCNTNNGNNNNGNNNNNNNGNGGGTNCNNANNNTGNNNTGNNNNANCNNNNNNNNNNNNANANAATNNNTACNNNNTGNANNTNNANTNANNGTAGANTNNNNNACANNACNGTNTNNNAAANCCTNNNNNGNCNCANTTNNTNNAAANT-NTCNNNNRCNNNNNNTNNNNTGNNNNNNNNTNNGNNNNNGNNNNNANTTNNNNTNNNGNCNNTNNNCGTNNNNANNNTGNNNNNNNTNNNNCNNTNTNNNNNNTNANANNNRACNNKCAATTTWNNNNANNNNNCCTNNNNNYGNNCTNWAACCNCNNCGYNNNNN-NNTCNNNNNNNNNNNNCNGTTNTCNATNNCNNNNTNNNNNNNTNNNNN-TNNCTGNNNNNGGANNGNNNNGYNNATTNNATNNNNCTNNGNTNNNNNNGNNCNNTGCNNNTNNGTNNNNGTNNTNNNCNTANNNNNCNAGNNNANNNTTNNNNNNNCNNNTNNNSNANNNNKNNGATNGNNGNNTNNTCANNWNNNNTNANNTNWACNNNNNNNTCNGGNCNNNANNYNTNCNRCNNNNNNNNNNGTNNNNTNNKGNNNANRNTNACNTNNNGTNCNNNNNNNNNTNNNCTTNNNNNCNTCNNNNGNGNNANNNNNNNCTGNCYGNNNNNTANAACACCTACCRYGWRAATTTCTAGGGCAYTCCTCNTCATCYTGACGWGTCAGAGACANTAGGCTSTGTACTTTGNTGTTAACGTATTGCGGRCCTGAAGGTCAGGATTCATACCCNTACTTGTNRATCCNTNNCTAGGAYTANTTTTTYACKNTAGCGARAACGTATCCTTTNGGGATGCTGGTANCGGGAGAAYNAGCTAGTG-TNTGCRTATGACACNCGTTGCTCTTAAAATGGGRYTWGKAAASATCATTGTTCAGCCCTNTGKACTAGCAMCAGYTCAACTCNMATGCGYTGSRTAYAATYTNAGA-TWGAGTAGCTWRACRTCTRAGGACAGGCAAYGCTCCTYATCGCCTATGAAARGTAATGNRGGNTARTTGTCATGGGAATGTTRNTTGATCTTTNGSACAGACTAGGACCAACNRGCTANCTGAAGTCTTCGTSA-CAGGTSCTTTCCGCCGCTTGGTRGAGATGWTYTACGTYTGTTTATAACTAAACAGKATGTGTTGGTGANRACAGAGGTCMTTACGGGCCGTCGCCTGCANTCTKNKGTGATATAATCTCCTYCGGTGATGCTACTWYAGGTGTCGGAGATRGTRCATTM-ACCAKCCTGARNGAGAGYRWATGAACTNACTGGCCGGAGATTTATCTGACAACCACAGAAATACAAAGCCCNKAGCTAAAAGATCGCAAAATGGNTACGGCNCCTCCTAGTA-ACKATGAANTGWCACNRACAAATKTCTCMCCTATANGANTNARGAGTCYTACTACGNTTAGTTCRCCG-TTTATCYTTAACSYTRCMTGCTTYCAGAGAGTCTGMAGCTGGGAACMATATGGGACCYACCAGNNAANCGCGNNNANTNNNCCNAYNNNNCAANGGNNCATNNCNNANNNNGNGGAGNNNNNNNTRANNNCNNNTNYTNNNGGNNNGCNNCNANANNNNGTTNNNNGCTCTCYNAGATNNGTNYTTANNGNAAYNNNNGTNNNNNNNGRANTNNTNCNGCNNNNNCANTANTANANNACGNGCNTANACNTANANNCATNNGANTNGNACGACTAGNNNTTNCNTCNGCNANCNNAGCGCNNCNCNCNANNANTNGNNNNNCGNNRNNNNNNCNNNRNCCNNRNNTNTNANKNATNNTGGNNAANTNCNGNNNANGNANACNNNANANAANCNNNNCCTNANCTNANNCGATNGNTNTNANTTNNTCGANCCNGGNNANNRANACTCNNNCNNCTG-NAAN-TANTNGNWNNNNCNTNRNNNNNGNCNANTCCGANNGNATTNGTNCCNNNGNNNANNNCNGNNNGNNNNCNNTNANACNNGNNCNAMGGNACGTTNTANNNGNNNTNCCNATGNNTTNCTCN-TNNCGTTNATNNNAAANNTNCNNNACNNCNNNNNANANNNANCTNNNNTCNTTCANTTNTNNNNGCGNANANCNCNNNNNNTNNCNNNNGYNANCTGTTTGNNNNCNNAACNNNTGYGGGNNGNCANNANNNNNACNNNKCCTTNANAGNCNGNNNAACNNGNNTNNCNNNANNGNNNNNNCANNGNNNNNTNNNTNTNNNNGNTAANNNCTCCTNNNAWNNNTNGNNCNNATRCCANNNYCTCNTGCGNCANNNTTNGANNTNNTNNNNATNNNNTNNNNNANATNNNNNTNANGGNCNNNNNWNGNNGNNGGNTNCNNCNNCNTANNTNNTNNTNTRNGNNNNNNCTNTTNATANANNNNNNNNNN-NNNTTNCNTNNNNGNNCNNNNNGNNNCNANNNCGNCNNCANNNTNNANNCAMNNACCCNNNGNANGNNNNNNGCNNCAN-NNN-TNTTTGNCTTNACNNNNNACNNNNGNTANCANAGTSNTTCANNNNCANNCNCNCCNNNANACNNATGCTNCNNNNTNRNNACNNCNNNCNNTNNNNNNNNNNNNNNNACTNNNNNNYNNANTNNNYNNCAANNNCCNNNANGNNNCAYKNNANGANNNTNNCACNNNATNNTNNTTTNNGNWNNTCNNNNKNNNNNAGNNNNNTNCNNNR-NNNNRNGCNNNNCNNNNNNNNKNNCNNANCANNNRTNNCNNNANGNNCNNANNNNCNANNCTNNAACNNNRNNNRTNSNNNNCNNANGNNGTNNNANNNNTTNNNNGTGNNKNANNCNNNCNNNKNCG-GNCNGNNCTNAGNGNGCNGANNGNCNNCNCTATNNTCGNTNCNTGNTAANGNNNANNNNGNNNNNANNNNNNMCGNNNNNGNNTTNNNNATNNANCANGNNNNNNNNNNNNKNTNANCNNNNCNCNCNTNNTTNANNNANNNANNNNNGNNANTNNNTNNNNANCNCNNNNNNNCNNGNNNCNCNNGNNGNNNNTNAGNNNGNNNTTNT-NNNNTNNGNNWANTCNNGCANNNNNNGNNCNNNTNNNNNNNACTNTNNCNNGTNGTNNNGNNTNTANANNNNGGNNNNNNGTGNAAANNTANNNNN-NNYNNCNNNGCCNNNGTNNNNNGNNATATNNNYCNCNNGAGTN-NNNNNNCGTNNTNANTNSNNANNACCNANNNNNNNN-YTNGNGNNNNNTNNANNNNNNNNCNCNANNSNNCANGANTANNGGACNNGNCNNNNNNCNTYNNTNTANNTNNNGNNNCNNGTNNCATTCNNNNNCN-NNTNNNGCNNNANNNNGNNNNNNGAGTGY-TNNCNNNGNANNNGNNNTNGGTNGTNNNAAGNNNNMNNNANNNNWNNNANNNGNNTTAGNCCGNTNNMNCGNNACCNNNNNNNNNNNNATNNNANNNNNCNNNNGANNNNGNNTNANNTNNGNNNNNNNNTNWNNATNNT-NNGNNANNTGTRNNNNNNNGNNNGNANTTGYTANNGCNNNNNNANNGNNCCANNNNNANNNNNNTNNNNTTNANNTNNGNANYANNYNNCTAGANNNGTTNGNCNTGNNRATNNACANNNCNTNGNNGCMNNNGNNANNNN-ANNCANNGNNNTNNNNNGNTACNNNRNNCAGTATNNNNNANNTNNCNKTGNNANNNNTNCNCGNGNCNSGANNNGRTANNTCNNNNNAGNNANCNNNNANNNCNNNNMNNANNNNNTNGNNGRNNNNCCNNNNGNGNNGTT-GTCNNNCNNNNNNCNNCCGNNNNNNNANNNTNNANGNNNANNNNNCNNNNCNNCNANNNNNNNNNGGNCNTCNN-NANNNNNNTCANNNNTACTNNNNTNGNNCNNNGRNNNNNANNNNNNNTGCNNNNNNNNNGNNNGNNNNCNNNTNNNGNNNNNGNNNYNAGTNN-AAGTNNNNNYNCNNNNNNTNANANNNNNCNNNNNNKNTNANANNNNNNANANNNNNNNGNANNNNNNNNNNNANNNNNNNNCNNTNGNGNNRANNNNCNNNNNNGNATCNNNACNTNCGCNCWNNATNNNNCCNCNNAANNNNNNNNGNATNCNNCNNGGNNMNTNGGNNNNNNNNCGNNNTANNNNNCNNTNGNCTNGNGCCNNNGNCNNYCNNAGNTTNGACTTANNNCNNNNNCAYNNANNNANRTTNRNTNNGNNANNGNCCNNNTNNGCNNGNNGNNGNNCNNNANANGNTAGYNNNCNACNNNTNYGNNCNSGCNNNGNNANNGNNCTGCNCNMCNNKGNNNNNNNTRNTNTNNNNNTANNNNNNTGGAANTNTTCNATNNNATNNNNNNNNGNNNCNANNTNNCNNTNTNCGNCNNNAACANNNYTNCNGANGNTA-NGNATNTTNCCGANNNGNTNTTNNNNNNNTGTCNAANNNCCNAGNANTGYNNNCNTGNNTNNTCCNNNTNGAAGNGATGANNNCNACNNNMCCNCRNTNANNNGNNGTTNNTN-NAGNCNGYNNNCCGNNCNNNNNNNNTNGNATYNYANNTNNGNTRCNGNNNNTANNNTNNGNNTCTGCNNANNNNGGNNNNNCNNGCNNNNTYNNNNGTGNNNTRNANNTYNGATNNNNNTNANCTANCTCCNNNGCNNYGNYNCTGANNANNCGNTNNGNNNTNCNNTNNNNNNTNGNNNAANCTNNTNGNNCCNNCNNNCTGTTNNNNGNNNRANNCANNTACNNYNGNCGNAANGCTGNGNTNTCNGNNNNNNAGTGNANANGNNGNGNTGNNNGCNNTNNTTTAGNCNNTCNNGNANNGNTCANNNNMTTNNTNGNNNACNNNNNCNTTGGTCNCATNTTNNAGNNNNNTNCNNGTCNNC-NTNNTNNCAGCNGACCNNNNGNNYGGGNGN-NANTANAGCNNNNNCGNTNAGNANNNNTNNCGGNNCNNNNNTNCNNCNGTTTNNNNTANNNNTNTNGNNANAGGTCATKCNRNNMCGNNG-CNCNNGNCNNCANTNCNTNNNGAANNNTANTGNCGTGCNNNNNGTANGCANCTNTANACTNNCNANNNNNNACGCATAGNNNANGCNNNNNGTNGNCNCNTNNRGNATNNNNTNNNNNGNNNTNACTGNNGNNNNNN-NCNGGNNTCNNNTNNNTANNATNANNCCNNAANAGTNNNTANANNNNACSANNNCTNATNNNNANNTTNACTACANNNNNNGNNNNTWCNCNGNNNGNGCNNGNNNNANNNNCNCNNNNNNNNATNNTGNNNNNNNTTTCNNCACNNGNNNGNNNGARTNNCNTTCGGNTGANNNAGNNMNNTNNNNCNNNATNAANNNNNGNGNNNANCRNNTNGNTCNNNTGKNNTNTNANNNNNNGNGNNGNAGNNNANYCTANANNGNNNTN-NANNNNNNNNNNNCANNNNNCTNNANTNANNNYNNNNGNTNAATANNNWNAN-NNNGNGGTNCNNTANCNARNNNANGNANNNCNNNGMNNGNANGNNNNACGNGGNACNGNANANNTNNNNNTTNNNNNRNNNGNNTNCNCRNNAGNNNNTNCNNTNTNAA-TACYNNTNTNNNNNNGGGCNGNAYAANANTNNANGNGNNNANNTACCNNNCNNNCNCNNNNNCGNTN-NTNNNNNANNCAANGCGNCNGNNCNGNANNTNNNNGNATTANNNNNNANNANTCANANGGNTNNNNTTANNNGATCAGTCNNNNNNGNNGCCGNNNANNNWA-GNNTGCCGNNNNNWGANCCNCGNCTCNCNNNGGNNNNCNNNNNGNCAGNCGRNANNNAGTNNNGGGANANNNNCNNCNGTNTNNNATGNNNNNNNGCCNANCTNNNNCNNNNNNNNRNGNNNCCNTNNNCNNNNTCNNANNNTCNNNNNTGTTNNANNCNNAGNGNNNNGACTTCCANANNNNCATNNNACNATCNCNNTNGCNANANYCNNNA-NNNNGANTCNNCCTCNNNNNNACNNNNGNCGNTNNTNGTCNCGCNNNNCNNNNNNANNNGNNNNGCNNNAAGNNNNNAACNNNNTTCNCNNNANCNGANNTTNNSNGCNCAN-NNGNNNNNNANGGGNCGTANNACNCNNNNNNRNNNCGNANNNNGNNTCCNNNNCNCCNNNNNGNANANNNTNNNNRNCANANNCNNNNNNNNCCWNGCNGNNNCNNNNNGCCGACTTNNR-AGNNNGNNNNTNNCNNGNGNNNCCTGNNANANNNNNNNNNNNATCGTNNTANNNGNNANGCATNNNTANCNNCNCRCNTANNCGTTAGACNNNCNCNCNGNNATNNNCNNNAGNNYNANTTKNNNGNGMNGCATGANCNNNNNGNNNNNNCAAAAGNNNNYTNNNANTNNNANNGNNTCTNCCNNNCACNNATNGGCGNNSNCNGTNCTCNNANTGNANGNANCNANNNNNRNNNNNNNNCNNNTNNNCNTCNTCCATANNCNCYNNAGTNNCCGNCATNCTNNNCGNNNNNGATNWNTNNNNANNTCGNANNTGNANANANYNANCTNNNTNACTTNAAGNNNNNGANNGTNNNNGGTNNCWNGTTGNAANNNNNSNNNNTNNNNNNNNNAGNNYAANNNTNNNNNTNNNANTNNANTNNNNCNNCNNNNNNTNNNCNNNNTCCGCTAANNCANNNANNRNNGNNTNACANGTNNNNNNATNNNNANNNNTNNNNNNANNTTNNCANNNGNNANCTNNGNNNNNTTANNNNCANNCNNNATNTANCTNANNGTNTNCGCNTANCTNNNNNNCCNNNACNNTNNTNNNGCTNNNNAACNNNTATTNNNNTNNTNTATNCNNNACNCNWNNNYNNTTANGNT-NNNGNNNNNNNNNNNNYNNCNANNCNNTT-CNRNCNCTYTACNNGNNTNANSGNNCGNNNTNCNGNYCGNTN-NANNGCTCCCNNACNNNNNNCCNNANNGNTCTNNNNCNNNNNNACNGNNNGNNNNNNNNN-NNNANGNGTNGNNARANTNNNNNNNANNNNNAANNNNCTNAANANNNNNGAANNANNNNANNNNNNNNTNNNNTNCNNNNNNNNNNGNNANTGCNRANNNNNCNNNNNNANNNNNNNTNAGTMGNNNGNNNNCNNNNNYCGCNN-TMCTCMANGNNACNGNCNNNTNNGGGNNANNCNNNNNAGNNNNNCGNGTNCNNNNNNNTNNNNNNNSNCCGNNTNNCNCNNGNCNTNNTGTANNNNCNNCAGANNGNCANNANNNNNMTNNCGCNNNTCNNCTGGTNNNNTNAACNGTGTTRNNTNNTNCNNAARNGNNTTTNCGNGGNNNCNN-TNNNNNNNNGNNANNACAANGNNNANNCNNNGNNKNNNTNTCTANNNNNNNAGYNCCTNNNGCCNNNGNNNNGNCNANNNNGNNTATNCANNNGNGNNTNAGTNNNNGCNNGNCNNNTNNGANNAGNNNNRCNNCNNNNNCNNNNNGNTCNNNANNNNTNCNAGNTNYTCNCNNGCNNNTNGWNNNMNGNNRNNTCTNNNRTNWNGNNNNNNN-NNNNNCNCNNCNNANTNNTNNGNNNGGNNNNNNNCGMNTTNGNGNCTNNNNNCANTNNANNNGNNACMATNTCCNNANGNNNANNNNNNNNTNNNCNNNGNTNNNTNNGNNTNNNNNRGNNNAWNCNCAANNGNNGANCANAANNGCCATNNANNGNTGNNNNGNNNNTNGANNANNCNRGNNNAANNNCNRNNANNTNNCNNNNNNNNNNCCNCRAGNCANANAGNNGNAMNNTNNNNNNTNNACNCNCGCNNNNNNNNNNCNGCGGNTNRNNNTNGNNGNNNANTYNNCANNNANRNGGNGCNNTNNNNNNNNGANGNNNNANCANNNNANNNANNNCNNNANNNTNNNNNGGCNTNCNNANNNTNCGNNTSNN-GNANNTTGNNTNNNNNNNGTTNTNNNNGNCNNATGNNTGNNANNNNNNNNNNNNTTNCNNNNNNCTNAANNNGNNNTNNNNNNNGNNNCTCNNSNGNTGAGGNNGNTNNNNGNNRNNGNNCNNNNTGNANCNNNNGNNCNNNTANNTTNNGNNNNNNNNTNGCNNNGNNTCNNCNNGNNNNNNGWGANNNGNGNGNNNRNNGCNNNNACAANTNNNTNNANCNGCNCANTNNACCCNNCATNNN-NACANNNANGGNNGCNTNNNNANNGGNNNNGANMNNGNKNAAANNGGNYCGANNMNCACGGNTNNGANGNYNNNCANNTNTNNNNNNYNNNNNNNCNCTNNNNNNNNNNNNANNANGNNANNNANKNTCAGNNGANNCNNNNGTNNTNANNGCNNGANNNTNGGNNNNNNNCNANNNNANNNANNNGNTNNNNANNATNNNTNNNNTNCACNNANGGNGGANNNNNNNNNNNNATNCNNNNGGGNGNNNCANNNNNNANTCANNNNNNNTGNATNTCANANCNNNTGNANNNAANNANNNCGNGNGNNCCNNANN-TNAGTCNNNNNANTNNGNTCNYNTAANNNNCNAGNCNNNNNNCTCNCNTNNNNNNNNNGNCNGCNNNNNCNNNNNYAGACNNNNNNNTANCTNNANANNKNNATGNCCNTNNTGNNNNNNANNNNNNWNCNTNCANNNACNNGNTGNAAANNCNNNNNNGATGNNCCCYNNNATNATNNNNNNANNANGNNNNCANNGCNCNNNNCATNNNNNNCTNANCNCNTNNACCNCCNNTNTCCGNNRANCNANNNNANNGGNNTNGNN-ANCNNCANNNNNNNNNNNNNNNNNNNNANNNCNRTANACCANGNGNGNNNACNNNNNGTNNNGNGTNTNTNNNNAATCNNNANNTNNGCANGTNN-TNTNTNCCNNATGNCNCNCNGNAGNANGANGNCNCNNNNTNNGAAANNNCTRNNNNNNNTACTNAGNTN-NCTNNTGGANNNNTNANNATCNCCNNNCNNATNNRNNANATTNNTANNNNNCCAGGCAACNNNNNNNNNNNNNCANNNNATAATGNGACNNCTNGNTTGNNNANNNNNTNNNTTTTNNNAAYTNTNGANGGGNNNNACNNNCNNTNANNANNGNNAANNAGNCNNANNNNNNCNNNNNANNNNGNNANNNNNNNGTNGTNNGNNNNGNGNCNGNNNACCNNNANNNNNNNRACTNNNNNANNANGNNATNNATNNNAGCNNNGN-NCANGNNAGANTNTNTNNGNNNNNNNNGTNTNTCNNTGANNTTNANNCYNNNNTNGNNNNNNCCNNNGTNGCNNCNNNNYCCNNNNNNNGNNTCNNAKNNTNNNANNTNNNNNCNTNNCN-NNNNNTNNNAGGNNCCGACNCRNRNANTNCTNNNNCTNNGNNGNANCNNCNNNNGTNNTNAGAGNNNNNNNNNTNNNNNNNNANTNNNTNNTNNNNNNNCCNGNNTTNNNCNNNCNNNNGNNGNTNNGGNANGCGCNANAANANTNCNCNANGNNNANTNNAANNTCGNAGNCATTNNNANNANTNNNNNANNNNGNNCNNCNANNGNTTANNCNAGNNNNNCNTGANNNRGNNCYSNTNTNTCTGNTANNNNGATARCNGGCNCNCNANNGNNCGNAATTNNNGTANNNANGNNGNNCGNTCNNNANNNNNC-NNNGGGGNTNNTNAGNNNNNNNNNCTCNNTACATNTTGNNNACNCTCSNANNNNNNNNNNNNNNNNGNGGGCCNNGCNNGTNAANNTCNNNCNNCCGNNNNNNNNNNNNGGNNGTNTNCNCGCNNACTNTNNNGNAMNNCNNNGNNNNYTNNGKANNNNANTYNNNNNNCGGGNANNNTNNTNNTTNANNNNNNNANNNNNTNNNNNGNTNNNNNNNNNNAGGGNNNTGTNCANNNNGNNANTNTTNNGNNNNTNTNANNNNNCTNNNNNKNTNNCAGNNNNANNCGCNCGACNANNNNNNANGGANCNNNNCANNGCNGNNNNNNNNGNNCNCNNNNNANNNNANANNNNTTNCNNTNNNNNANNNNNNANNA-NTRGNNNNNTTANNTNNNTNNNNNCT-NMNNNAGNNNNGNNNNNAANNNNGNNNNNANNAKNNNNNGATNCNNNNNNGGNNANNNTANNNGCNTANNGNNNNNANNNNGTYNTNNCNNCNNNCNNNTNNNNATNNANNTNNNRTATNCNNNRNNAGANNKAANNANNNNCCNNNNNNNNAMNNANTNSNGNNNNNNTNNNGTGNNNNNGNNNNNNGRNNCTNNNNGACNTNNGNTTNTNC-CGNNNTNCNNANNNNNNTCNNNNTNCNCGNNGNCNCNNANNNNNCNNTNNNNNNNNNNAYNANNNTNNNN-CNNNCTNCNNTCNNATRGNGNNGNNCTNCNTNNNACNNNNNNNANNNANGGNNCTNCTNNNNNNATNRNCNNNNCNNANNTCNNNNNCTCGA-NNACTGNNNNAANNNNNNNNCNANACNNGNNTNTCNGNGNNTCTANCANNTGNNCNNANNCCAANGNTAGNNNNNGNATNAGGGNCANNGNGTNTNNTCNNGNATTNNNNCANNACNNNANNNRNNNNANNAANNNNNTNTNNNNTNNYGN-NNNCNTNCTANNTANCNTGNNGNGCNANGGNNCNTNNNNANCRNTANNGN--CANAKNNNGTNNNNNNNNNNAKNNCNNNNNNNNTATNNNNTNN-NATWNNGNNGANNNNYNNNTANNNCNTTNNNNNNTCNRTNTTNNNNGNCNGNNNAATNNGANNGNNTGANNMNNANCACTNTACNNTNANNTGNGNNANTNNNNNNNNNKNNGNNNNNNNNGNNNNNTTCNNNANNANNANNNTNNNTACTNTCGNNNNNNTNNNTNCNNNNNANNGCNNNNNNNNANCNNSTNNNNNNGNGNTNNNNNNNNKGNNNNTNNTNNNNGNNNTRNGNNNNGNNGACNNNNCCNNNNTNNGNACCNNNNNNNGAANNANNNNTCTNCNT-NTNNGNGNNANTGAGYNNNNNNNNCAN-NCNNNANGNNANNNNNANNNNNCNGNNNCNNNNNTANNNNNAGNGCNNANTCTNNATTNNANGTNNNNNNGNANNNNTNNNNNNNGNNNAANNGNGGNNNATCCNNANGNANNNNTNCAGNTTNNNANNNGNNNAGNNNATANNNANNGNNNNCNNNTGGCCCNGCNTNGNNACATGCTTNNTNCGATGANGTNNCANNNCANNNNNNNNTNCNNNSNNNNNNNNNNNNKMNCTNNAANTNNANNNCNNNNGGNNNCNNNNNNNNCTCNNNNNNNATTNNTTANTNCANNNTNAGNNGNNGNNNNTNNNNNTNCNTANANNNTNNNNNNNNTNNNNNNNNNNNNNCANTTATCGTNGNNNNNNNCNNNNNNNNNWANANNNNTTCGGNNNNCACNNTGNATGNKATNRGGRCANNNNYNTANNNNNTNCCNTCNNNNNNNNNNNCATKANNNNNNNNNNNNANNNCNANNAGNNANNANNNNNNACNNNNNAANNTACNNNNNGNNNTNCNGCNANNNNNANTCNGNNNNNNNNGNNNANAAANNNNNGNTNNCNTNNNNTNAYNTNTTCNCTNATNNGYGNTNNNTNNNNGCNNYNNNGANGNNNNNNGNANANANNNCNNTNCGANCYGNGNCGCNNNNNNNNNNNNNNNCNNNNNNNNNNNNAATNNTNNNGNNNCTNNTCRNACTNAGGTANNNNTANNCNNNCNNTGNNNTCNNNNGANANNGRNNAANACGNNGNGCTNNCNNNNNNYNACNNNR-NNNNTANCGCNATCNCNTTTNNNTNNATNCNTNNYGNNNGNNTNNNNNANCTNCNANNNNNNNNNNGTCNTNNNNTWNNNNGANTNNNNNNTNANNCCGNTTSNNNTNTNNNNGTAGCTACNCCANANNCRNNNNTTNNGNNNNNNCNNGNNTGNCCTATGACNGGGGTTCNNNNANCNNAGNGTNNNNTGNNCGNNNCNTNGNNCCNTACNGNGCNGTCNNTNNGNGNCGNNNTNNNACNTNANANANACANAANCTGNTCNNNCNN-TNNCGTNNNNTCNNNCNANNNCNNGNNANGNGNNNNCCTNNNNWNNNNNTYNGNNCNNNNNNNTNATGTCNNAAGGNGNNAGNNCNCNTTNNANTGTNNTCNTGTTNNNNCNNATGANNCNTGNCNNGCNNANNNNNCNNNNNTNNNNAANNACNNNGAWNANGNNNNACCNGYNCNNNGCGNNTGGNTNANCNNNNNNCCNNNNATNWNNCNTCNNNGNNSNNCNNGNNNCGANNNGGTNNNNNNNNNNANTANNGCRCCTNNNTNNNCNANCRANNNTNCNNGNAANNNNNNNTNGNCTNNATNNNNANCNANTANNNNACNGNTNNYNCTTATNNANGGNTNNGNGGTNNNNNTNANNNNAGYNANNNCNANNNCNNTTNNCNGY-NNANTCNTNNAGANNNNANGTANNNNTNGW-NNAWNCNNATNNNNNANNYCCNGCNNNNANNNTNNNTNCTNNNAGNNAGNNSMCGNNTNNNNANNATCNANCNTNNNNNGCNNNNNRNCTNNNNNANTTCTANCNCNCNGNNNAGNNGNNAGGGNANAGCTCNNNANAY-NTNGNNTTANMTTTNNNNNTNNTTNNNGNCTKNTNNANNNNANNAYNNNNCNNNGRNNGCCANNCNNKANNANNNNNANGTNTNTNNNTTNTTNNNNNRGTNNTTTCGNNNACTTNNGGNGCNNNGTAAAGNNGNGCN-NANNNNNCTANNCNNTNATAYANNAGNCNNNNTNNCNNNTGNNCNNNTNATNNCANGTGNACNNNNNNNNAANNNANTNCNNNNANANANNGNNNCNCNNGNNTNANNNNNNNGCNNNNNANNNNNAATNNNTNNAYGNAGNTNNYCNGNNGTGGSANCNAAANNNNNNNCNNNANANTATNCGNRNNNNAANNNNNNNNNANANNNNGNNNCGCNWAANNNGNTNTGNNTNNNNTNANNTNNCNANNCGNNNATTNNANNANNNANNNNGNNAGCNTTNCCNNNNANTAYAGANNNGNNNTTNNNNNNNCANNGCNGNANNNCNGNGNCANAGNAATNNNGNNNGNCNNNNAGNTCCNTNTNNNNNTNNNAAYTGNNNTCCANGNNANGGNNNTNNANGNNANNTTANNNNNCNNNNNNNNNTTCTTNNNNCNNNNTNNNNANNNNTNNNGTGNNNANNNNNNNNNCNNNGNTGNNNGNNATNNNNNTTNNTCNNNTTNNNNTNNNNNNNNNNNNNNNANNGNGNANNNATNNNNNNGNTGNTCNTTCGCNTNNNANTNARCNACNTCNGNNNNNNTCTNGRCNNTNANGATTANANTTNGANNTNANNNNNCNGNNCCNNNNNCTNGTATNGNANNGNNNNNRNGNNNNNNNYNNTNNGNNTNCNNGCTNNNNNNCCNNNANNNTNNCCTNCNTGNNGNNANAGCNNTNNRNATNASNANNNCGANNNTNNGNTAWANNTANANNCTNCNNTANNGNAANNNNNNNNRTNNRTNANTGCNNGGNNNNNNNCNGGCCNGNNNNGGNNNNNNYCNAGTMCNNNNNTTTNTNCNNNNNTNNNNTNNNGNNGCTNANNCNNNNANNNTNNNCGNNANNNNGNCTNNNNNCNNNCNNNTNNCNNTANNANCCTGNGNNTWMNANGANNNGNCNNCNNNCGNTNCNANNANNNNNGNNNNNNNCNATAGCATNNNNTCNNNNCANNGNNTNNGNNNNNNTNTNNNNGNRWNTNNNNCNNANNTGGNNCNGNNTNNNNNCNGGANNTGNNNNNNNNNNAANNGNTCTGNNGNNNNTCNCNGAGTNGTTNNNNNCCNACNNGTNNGANNCAATNNNCNGCNRGNNNNNRCNNNNANNGNATNCNNANNNANGCAGNRCNNANTANNNNGNNNNNNNTNNGTNACTANNNNTNNTCACAGNNNNNSNNNCNCNANNNTANNGANNNNANTNCGNNNCNNNAGNNNCNCTNNNCTNNGNNANNNANNCNCCANNNNRTNNANCNNTANNAANNANNNNNNNNNNN-NANNNGCNNCNNTNNGNGNNATTNNNNNANNGNNANNNNNNNNNNNNAANTTNANTNGANACNCGNNNNNGN-NGTNATNCCCACNTNNNANTNNNACTNNNGNNNRANAATNGNNTNNANNNNNAGANTCNNNNNANTYNGNNCCNNNNNCNNNNCNNNNCNGNNNANNNNNYNNANNGNNCATCNAGNGNNCNNNGNGNCNNNNCNNNCANGNNNANCNNNNNGNNNNNNANTANCNACNANNYNANNNNTSCGNNNNANGCANTNTTNTTTTNNNGNTNYANNNNNGGNTNNNNNGNTNATNCNGACANGGNANNNGNNNNNNWNCNNTC-NNCNNNYNANNTTNNNNANNNGNNNNNAATCNNNANNNGGTCCGNGCKNNAATCGNNNANNGNNGNNNNKANNNGNTATNNNGNNNNNTC-NNNNNNNTNNGNNNNNTNNNNNTNTNNNNGNNNGNNNAN-NNNNNCTGTATNTGNNNNNNNNNNWTNTTNAAANNNNNGNNGNANNNTNANTTNNNAANNCNNAAGTTGNNTCNNGNMNNANNCNNGGNNANACCNNNGNANATWTNGGNNNNANYNNNCCNNNNANNCA-KRGGAANCNCGNNCNNNGGNNGGTGNNTNNNNCGNNNNNNNNNNNNNNANNANNNNGTNKCANTANNGNNNNNANNCNGNNNNNNNNNNANNNANNNNANACNGNGCNNNAANNNNNAATTANGNCCGCTCNNNNGNNNANTGCMNNNNNTNACNCTTGANANNCNGNCNANANCANGNNNCNCGN-NGGCNNNCGCNNTNNGNGCANNNTTTTNNNNNNGAANGANNNNNNNGNNNNNTNRNTNNNNNACCNNANNATNTNRNCNNCNNNCATTANANNANCGNTNNRNNNGWACTNNNNTGNTNGNYNNGATNNACCNNANCANNCNNATTNGTNNNNNNNNNGNNANGNNTANNNANCNNNCNNNCNNNNNCNCTNNNNGTNNNANGCNTNNATANNNTTANCGCTNTTNNANCACGNNWNANNNNNTTNNNNNTNCTNNNNNGCNNANNNNNNCAGNTNNNTNNANNCANTNNAGNNNNNGNNNNNNGWNCNNNNNNANKGNNNTATNNNNNNGNCNNNNNGNCNGCNTNNNNNNNNNNTCGNANGNNNYACCTNNNCRNNNATNGGGGANNGNNNNNNCGTNNGGTCTNNANANNCGGNNGCAGNNTNCANGNGNNNNNNNNNANNGNGNAANNTTYNNNNGNANNNNNNTNGNNNNNNNTNNCNNNGTNNNNNANNNNNNNNNTTNNNNAN-TNGWGNTNT-CNNNTCNGNNNNNGTNANNTNANNCNNNGNGCTTNA-NNNNATNANNANANTTCNGNNGNGNTANNNGNNGNNGNNNCNNANNNTNNNTNNNNTNNNNNANNNNACTNATNCNNNTNNNNCCTNNCNCCTNGNNTCNNNGNNCNNCNNNANNNCWTNNNNNGACTCNTNNNNNCACNNNNAGCNNRNTGTNNNNNCNNNNNNGNNNTANRCNNNTNGNCNNNNNNCTCTNCNNANNNCNN-NNCATNNCNGATGCGGGNNNNNNNNNNCANNNTNNNNNNCNNNNNNTATNSNAGNTNNANNNNYNANGNNNNGGNNNGNNC-NNCTNNNNNNNANTNGNANNGMNNNNNNYGNNNNNNCNNTNGCNANNGGTG-GTGNTNCTCNNNNNGNNNNNGNNNANNNNNNANNCCCYNNNNANAANNGNCNNGGGNNNNTNNNNNWNTNTNNCTCCNANNNNGCNNNTNANCGNNCNGNTNNNGNNCAGNNNKGNNNNNTCTNNNTACNNNNNNNNNNNGNTNNGNCRAATNGTTNCTNTNTNNNNNNNNNNRCNNNNTGGNNNNNNNNGCANNNCNANNTG-NNNNTNNNGCGNANNNNNCNNNNNGNGNCNTNANTNNGNNNNNNNCNNCNNNGNTCNANTGCNCNNGTNCNNNCRTNNNGNNKTNNNNNGNNCGCCTTGTGCCNNNNNGNNNNGANCNNNNANNNNGCNCGANTNRNTCNNNNNNNNCNGCATNNANGNNANNCNNNNTGNKGGTNNNATGGNRNGCANGCNNNGNNAANGNCCNNNNNNCNGTNNGNGGGNNNTGWNTANCCGNNCCNNNNNNNTANNGNCNCNNNNGNNNGAANNCNNNTNGNNNNTCNNNNNNNTTGNNNNANNCYGANCGTGTCTGNNAGTNNNNNTCNNNGNNGNNGNNAANNNNNCNNNNNNNCNCNWGCNTACGNANANGNNGNTCNNNNNNNNGNNNNGNTNTGNCNGNNNNNNNNNNNGNANNACNNCCNCANNCNNTNTGNNNNGNNCNTNGNNANCGNTCNNNNCTNCNNNCTNGNNNANNTNNNNNNNTNGNNCNNNNNNNNNGNNNNANGCNNMNNGRNCTNTNNNNGNNNTNNTTNNNNNCNNNANCNGNNANNCTNGNGGCCTNNANNATNGNNGANCGNTNNGNANTNNGGGCNCNCTCNTNANCCNNCANAAGNNGN-NGTNNNNTCNNAGNCNNCCNNNN-NGNCATNNTNNNNNNANGTNNNNNNCCNTNCNCNNNNANCYNNNATCKNTNGNACNN-NNNNANTNNNNWACAAANNNNNNNNANNGCNNANTNNTNANNNNTCTNNNCNNNNNNNCNGNNNNCGNNNNNNNCCNNTNNANNNNNNNNGNGNNGNCNNNNNGNNNNNGNNNNGNCNTAANGNATNNNNNGTCGCGNNNNA-CNCANNCNGNSNNNNNNGNCCNCGGNNANNANNNNATNNNNNGNTNNNNNNNNNNNNTTGNNNAATN-NGNCNAGANNCAGRNNNNANAGNNNANGNNNNNGCTNTNNTNNNNGNGNNNANNTNNNNCNNNNCNCCGNNNTNTNNCNGNNNNANANNTNNNTNCTTNNACGANCNGNCNTNTGTCGTCGNNTCATGANNNNANNNNGNGTAGGCNNNNNGANNNTNNCNACCNGNNNNNNNNNNNNNTNNNNNNWCTNNANNAWNCTNNTNNNNNNNNNNNNNCSAATNNNNNNNTCCNNCNANN-NGNNNNTNGCATANTANNGTNGNANTNATTAGNNANMNCGNNNNCNNCNNTGNNNCNNNGNNANNNNYACWNNNNYNYNNGCNNWGTANNNTNYNNNTNNNNNAANANNCTNCNNNNGNGNNNNNNCGNNNNCNGNNNNGNNNNANTNANANNNNNTCNNNNNNAAGNNNANANNNNANNNCNANCNATNGCNNGNNGNNGNGACNNGCNNNNNANNNTCNCANNNCNTNNNNTAANNNANTTTNANNNTCNNNNGNNNNANCNNTCTNGATANNKANNNNNNNTAANTTNTANNNANNNNNNG-ATNNNNNNCNNNNCTGGNAANTNNGGCACNNTNTTTCCNNNNANWNNTGTNAANNCNNNMNNANNYATNNNCNGNNNNACNNNNTCNACNNNGNNTNGGNNGATNNGNNNNCGNTNNNNTCGNNANGNASCAANNTCNMNGTNNNTANNACANAAANGNGNNTNNNCTNNNANNNAACNNRNTGAANTGNGACTTNGNNGCCGAANRNYNASNTNNNNNNNNANNACNNGGGNNNNNGNNANTNTNASNNNNNANTRACTGNANNNNYNNWTNNTTNNCNTNTNTNNACANNCNNTCNTCANANNNCNNG-NNNANNCTNNTGANNNKNGCNNNANNTNNAAGNNCNTCNNNNGNNNNNNTNNANCCCAGNGGGAKNANCTGCTGNNTNCTNANNNNNANAAN-NNNNNNANNGNNNNNNNGTGNNNCNTNTNNNNNNANNNNANNATNTNNAAGCNNTNNGNCNCGTNGNNTGNNATANNNNNTNTSNNNNTNGANGNGNNNNNNNAGNNNNATNNNNNYCNANCTNGACNCTCGNNANCAGNAACCNNGNNNNCTNAGGANNAGGNTGGNNNNGNTANNSCGGCANGNTACANCCCTNTNNNNCTNNTN-GGNNNNGAGNNNNAGGTCGNTNANNNNCNNNGNYTTGNNNGNNACAAGNNNNNNNGTNAGTCTNNNGANNNNNNNTNNNCGNAAANNTTTTCANANANNTNNTNGNCNNCGSCANNNNAANGCTNGCTNAGTGGNGANNNN-NGTGAATARNNNNNNCNTNNNGTCTNGTNNNAANNNRNNCANNNNCCNCGNGANNNNTGANNCNNCANGNACNNATNTTTNNCGNNAATNNAGNANGNTTNTANNNNNGNNNNNNNGGCNCNCTCTNNNTNNNGNCNNNNNGNNNTNNSKNNANNNNNTNNNNNNCNNNGNGCCTNNCTNCCNNNGNNTCCNNNNNANNNCCGNNNNNNNNNRGNNTTNGNAANNNTTNTCTNANCNNCNGCNANGNNNNAANNNNKCNNNNCNGGAGANACNANTCNNNTGNNGGCGANANTGNNNNSNTNANNAGNGGNTNTNNNNNNNTNCNTGGANANNNCGAGCNGNANNG-GNTNGGNRGNNNGSNNTTATAATTCANACNCTNA-NNNNCYNGANNNANNWANNNSANTNNNNNNTNNTNNCNNTCNNCCANNNAAACNTTGTNNNTNGANNNTNCNCTGTTNTNNACANNANNNNNNNNCAGANNANNNGNACNRNANACTNTGNGCANNNNANANWGGATTNNNNNNNTCGANNNTNNGCNANKNANNGNCN-NGNNCNNANAATNGNNNCNTAKNNCGTGGNNNNGNANNNTCANTANCNCAGAGCTNGNNNTNNNNNGNAGNNNGNNNNNGNNNTNNCNCNNCANNGNANTANNANNNANNNNNNNGNNNGNATANNCNNNNNTATGNNWTNNNGCCNANTGTTCNNTNAGAAANARNTNGTNAATNTNGNNNNNCNNNNNNGTGCNNNTATNNNNANNNCTNNNNNYTNNNCGTCCNAGANTNTNTTGCNNAANNGNNCNCNNNNNNNGNAANYNGNCTTNNNNCTGNNTNANGNNNATNNNNNNGNNNNGATNNNCNNTNNNNNNTTNANANNNNNNANCNGAGCAAAAANAANCNNTANNGNNTANTNNNGNNGNAANCNGNNNNGNNTTGSNNNCNNACTGCANCNNNNNNNTNNANTMCATTNGNANNGNCGANNTTNNCNACCANCNNNYNNNNNNACCANCCNTTGNACTNTTGGGNNNNNNTNNANTCACTNNGTCTNCMNTNNNC-ATSTNNNCNNNTANNAGNNNNNACNNNNNNNNNNCTNNNNNNGTCNNNNCNCANNNNANCNTNNANNGTNNTTGATNNGGTNNNNNNNNNANNNNNNAANNAGNNWNNGTNANN-CTANGNNNTNTNTANNNGTNTGNGNNNNAAGNNNNNNAGCANGNTANATGANNNNGNNNNGNNNATCANNNNTCNNNNNGNANGTTANAANNCCNAANNNGANNAAACNACNNNNNCNNCNGANNNGTNTANNGCNNNNTGNNGNNNNNTTNNNANGNNTNNCANGCTNGNTCANNNTTTCNTNANATGNNGNAGNNNAKNNTNNNACTNNNNNNTNGNNCNNANNNARNTNNNCCNTNAACAGNNNNNNGNNNTGAAGNNTNANTNATTNAANTAAAANNTNNNNCNNANANNNNCMAGNTCNNNNNNNAGNSANANNACACTTNCRCTNANCNNNNNGTNNNNNCNNNNNTNCNGGNGTTNACNNTTNNNCNNTCNNTNTTAANNNGNNTNCNTNNANTNNGNNNNNNAACNNNTRNGCNCCTANCATNNNTNNNTTNTNNTYNGNNTNANCANNANTGNNNNNNNNNTAACNNNTNCNTTTNNANNNNACNNNNGCNTCTCTAGNNNNAGNTNNNNNAYNAANNTTNNANGGWNTNANNCTTNNNTNSCTNTNA-WNKNTNTNNNAANCANCNNYNNNNNNCNNATNGATNNNATGNNCNNANTNGNNNTNTMNTTNNNANNNTTNNTNNNANGNNGNNNNNNTNANCGTNNNNNNTNNANNNTNNA-NNNNNNCCTNGNANGNGNTNTNNNNNTNNCNNNNGNTNNNNNNANTCGNNN-TANNGNTCNNNNNCNNGNYNGNGGNNGNCGCCNNNGNNNNYCCCCCAKNANNNYNNNNNNNNNCNGNCNNGNNCNNNANCNGNGTANNNCCNAYNNNTCNWNTNNNANNTNNCNANCCTNAYGGNNANNNCCNNKANNNTAGCTNNANTNNNNGANNNNNNGCNTNNTGACANNAGCNTNKMGNCNTNWATNNTNNNNNCNNNNAAACNNNNANCTNNNGNTNNTNTGTNNNNNACCGTGNNAANNNNNGNNNGNG-GNNTNAGNNTNNNNNNCNCCCNNNGNANNTGGNNNNNTSNYNNCNNNAAATGNNNTCNNAGGNNNCNGNNNCGNNANCASGCGNGAGCGNNATNNGTGNNNNANNNTNGNTNNNG-NAANNNNGCANNANNCAGNNAGGNNANNNCNAYNNNNCNTNNNNNNNTNNNNNRNNNNAANTNCCCAGNTGCNNNNNNNNNNNNNGNNNANGANTNNNNANNACTANNNGNCNNNGACGNNGNCNNNNGNCCTTNNANGNNNCNGNNNNGNANGNNNGCATTGRNAGCTNAGNGCNNNNNGNNNNNANNNTNCNNCNNGNNCAGANGCNNNNNNNNCCNNNTNNCNRNNNNNA-ANTNNNNNNAANCNCCNNNNNNNNNANNNNNGCTNNANNTNNGNTNCNNNCTNCGNNNTTANCNCNNNNWNNNTNNNNTNNNNTGGCGAGAGANNNATNNGNNNNNGNNTNNGGTNNGNNNNANGTAAANNNGNNAANNTNTNTNNNNNNNANTTNCNNNNNCNCNNNNNNANNNNCNCCTGGNGNNNNNNNTNNNNNCGGNNTANNNTAATCNNNNRGANNAANNCNNNNNNNNNNNNNCCGCGNNNGTNGANANTNNNNNNNNNNNNNNANNNNNNNATAGNNNNNNGGNNGCNNNNANANCYNGNNNN-NNNGTNTNNTNNGNTNAAYNNNNNNNANNCNANTNNNNNCNNCNNNACNNNNNNNNNCCNNARNNTNNGNTNTNNGGNNNTNNNANNNNRNANTNTNACGWNGNGNNNNNCNYNNNANNGNNNNACNNNNRNANTCNCNAAANGNNNCNNNNGTNNTNANYNNAGNCANNNNNGGCNNGNAGNTNNNNTGNTCTKNNTGNNTGNNNNNNNGYAATNNRGGCNCNNTNNNNNNGNAANGNNCYNGNNNNNANGNTGNGNNNNNTTNGNNCNCANGNNCNCNNANNNNACNNNGNNNGNGGNNTNNNANGNNGTNNANNNRNANNNNNTTNNNNNCTNNAGNNTNCTGNGTNGNANNGNNNNNNNNNACANNWNNNTNTNCCANNNNCNNNCANNTNACNNNCGTNNANNNNNNNNNNNACGCWNANNNTNANNGCNTNNANNTNNNNWNNNCTCGCNNTTAATNNCGNNCTNCNNGNNNANNNCTCGNNNTTNNNNNGRNNCNNNRNNNGTNNNNNANNGTTNNTAANTCNMNNAATGANTTNNNGTGNACTNNANYNTANNNNNNGNTAGRANGNCANNNTNNGTNNNCGNNCNNNNNNCNCNNCNNGTCNGYTGATNCNGNGNG-GNNNCNCNCAGATNNNNNCNNTCNNTNTYNCNCNNNNCATNNNNATWNNGNNANNNCCNYGGANCTANNNAKTNTANNNCNANCACNNGCNNNNCCNNNNNANNYNNANGNGNTGNNNTCATNNMCNCTCNNNNGNANNGNNCNTNCGNNTNNTTNNNANGNNNNNNNNNNNAGNNMNACNNNNNNNNTNTYCNNNTNCNNNTNNNTNCCNRNTCNTNNTNG-NNNNNNNGNNGNAGNNNNNNNATANGNYGGTNNNATNNANGNNANTNNNNTYNN-CACNCCNNNNNNANAGNNRNNGNTNCCGNCNNGTNAGNTAGNYANTGNNACANNNNAAGNCNNNWGSNNNANNGRNCNNNNNNNTANANNNNNNGANNNYNNNTNCNNNNNNNNANNNNTTNNNNTTNNNNNNNNNNTNNNNNNNGNNNANCNGNTNTNNTNTNYNNNTNTCNNNNAGNNGNNNNNNCCGATNANNANNCNNGNNNNNNNNNGNANNAATNAGNNTNNNNCTNCCNNNCNGNNNANNNNTNNNACTCNNAGWNNNNTATNTCNNANGNGNNNNNANAAGNGNNNNTNNNNNTNTNGNGNNNNNGNNNNNNNNNTANCYANTNNNNCNNNGACNAWNNANNTNNANMNNNACNCMNCNANNNNNNKNNNNCNGTANNNTNNTNCNCNNGANNANNNNNNNAGCNNANNGGNTNNNCNGNWNCNNNNNGNNNNCNNGCNNNGGNNNGGATTTNNNNNNTAGNNRNNNCNNNAGNACNNNNANANCNANNNGNNNNNGNTNNNNANNNANGNNGCNNNGYGNCAGGNANNNNCANGTNNRANRRNNGANNAANNGNNGNNCNNNNNNANNNNNGNGNTNNTAANNKNNNNTANNNNNNANNNNNNNNNNNCN-GNNNNNCNN-TNNGNNNNCNTGGNTNTGNNCTNNNNANNNTNNANNNCNNRNNNNNNTAAGNNCNGNNNGCANNTNNNAGNCNGNNNNGNNNCTGNNCNNNNNTTNNCNNNGNNGNGCNNGNNGYTNNTNNCGANNNNNGTCNANNCWNNNGGTAWTNNNNNNNGNANNNNNNNGGNNNCCNCNNNNNTTNNGTRNNGCNNNNNNNNNNNNNNNATCNYNACNNANNNNNANGNNATNGCNTNNMGNNNNTNNANCNNNNNNNNNNGGNNNATANNNCANAGNNNNNNNNNNNNANNNNTNNTNANNAANANNNNCANYCNNNTNGNAGNNNNNNGANNGGNNNNNNTNNTNCNNNNATANGN-NNNCAANNCNNNNNNNNNNNNGNNNN-NNTNNNGNNGNANCNCTTNYNNNNNNGNNTNNNNNNCANNTNNCNYANNNGNNNGNTNGAGNNCNGNNNNNTNANNNNNNTGNNTNNNNANNNANNNNWGCNNTANYNNTANCCTNNNNNNNNNNNNNNNNTNNNNGTNANGNNNNNNGNNNNNNCNNTNTACNTGNNCNCCNTNNNNNANNCNCGNCNACCNGNNCNTNNGWTNNNGNGNNNTATNNNANNNAGNKNAGNNNNNAASNNTNNCNNTNNNNCTNACNNNNNKNGNNNGNCNAGNNNGCNANNNNTNNTNNNNTTNCCGNAANNNANNANNANNNNNNGNNNNYNNNNATCNNGGNNNNNNNGTNNCGNACNNNNNNNTGNNNGNNNNNAATTNNNNNGNGANNNNTNANNCANNANNNNCNNNNNNGGNNTNNNCNRNNTGNTGGNNNNNCNNNGNNNACNGTANACNNANCNANNGNNANNWNGATNNGNNNNNANNCNNNNTCTANNGNNNNNNNNCNNNNNNTNNGTNNTGNNNNNNTNNANTNNNNNGNGTGYTNANAAANNANNTN-NANNNARCCNNNNCNNCNNCNNAGNYTNNNNNNNTGNCNNNNNNNTNNGNNNNNANNNANNNNNNNNTATNNNANNNNNCNNNTNNNNGMNNTNKTTACNNWNNTTNTANNNNNNNNNNNANNNNCCNNNCNNNNANNNNNNTNNNTNNNNNNANNCTNN-ANANNCNNNNNGNNNTNNNNTNNCRANCTATNCTGNANNNNNGANNCKTGCNNNTCNTANACTCNNGNGNWNACNNTCCTNNNCNNTGNTGNKCTTCTAANGNNNANNTNNCNNNATRGTNATCNNNCNNNACNNNNTANNNNAAATAGGANTTKNNNAANGAGNNNGNNNTCNNAANNNNANATNGNSTGNGCNTTNGANCGNAGNATNNNNCYNTTNNGNTNNNNNNNANCNNTNACNTATNNNNNNCNNANANNNNTCNTNNTNNTNNGTNNNCNNNTNNNANGCACNANTNRNGNNNNNTANNKNNNNT-GNNNNNNNNGRYTNNCNGGNNNNNCTCNANNGANATANCNTNTNCNNNNTACCAGNNCNNGNTNNTTTNGNGKNNGNCKNTCNNNNGANNNNNNGANNNGNCNCNNTNNTANNNNNANNNNNGNTNATANTNCNNNAANGNNNCNNNTNTNNNNNNTNNNNNGNTNNTNNNTNGNNAANANNNGRTCNACGNNNNNNCNNNYGNGNTNNCGNRNCNNCATNNCTGGNYTCNGCNCGCTGNNTNYNAANANANACNANNAGNNCNNTGTNCTNNNNANANANGNGGNCTNANNGNNTGNNATANTNNGNCNNNNNNTCTNCNGANANCNRNNCCNNNNNNNNNCNNNNGNNGGTNNKNNANNNANNNTNNTNCNNNNNNNNAGNANNGNYNANACNNNGGNNNAANACCYTNANATNNCATGTCNNNNNNNNNTNCGGGNCCCGNNNGAGGNNTGNNNNATGNNTANNNNNGNANCNNNANNNGGAGGGTNANNAACNCTNNCMTANNGNNNNNNMGTANNTGTNNGNCNTNCACNTGNCNNN-ACGNANCNNSTNNNGGNTTGNNGAACNNTRANNNNCAGATTYGNGGNNNNCNNANNNNGANNCCNNNGNCNNYNTNCNNNNCTGNNTNGNNNTNGNCNACNCCNTNNNNAGTNWGGNNCNTCGCNNTCCTNGNGAT-GNNCRNTNNNTNCTGGNCTNGNNNNNNGNCGGNCANNGNAANNNTNTNNNANNNCNNANNNNNTNNARNGCRNNNNTGATTGNNNNCTGNNACNNNNRNCATNNNTNNANNCTNNRNNANGNNTGNNNCNCNTNNANNNATANNNNNATCNGNNNACNNNNNNYGNANNNGNRNNCNNNNNNRNNAGNNMNGNGYNTNNNNTNNCNTCRAATTANTNNNNNAANGANANGGNANNNNRNTGNNANNNANGCNTNNACNGNNANANNGGNTCNNNNNNNCNNANNNNGNNNKGNNNCNANNCCNANCNNNCNANANTANCNNATANTCATANNNNNNANNNNANTNTWANNTGTNANTNNNNATTNTNNGTANNATNNNNTNNNNNNGGNNNNNA-CNNNNATGNNCGRCNANNAATGNNNNATNGNNGNCNNNGNTNNNNNNNNANNACNNNACNCNCNNNNNSCNNNNANNNNTNNCNNNNNYNTCNNCTNNNTNCNCANNNNNCNNNNNNNTNNATNCNGCGNNGTANGNNNRNGANGNNYNTNNNNNNNNNNGNNNNNNKTGNNNGNNNATNCNNNANNTNNNKGTNNTNNCSNNNCNNNNNANNNNNCNGATNANNGCNNCNNNNNNATNNANNGYNGGNNGTNGNNNNNNRNNTNTNCNNNNRNNNNGNNNTNNCNAYNGANNNNNNGNNCNNANNNNNNNNGNNNCANTNNNNNTNNGANNNNNNTSNNNNCNNNCNMNGNNNNNNNNCNNAANGANNTTNNCTTNCNNNANNNNNNGTTNANNNTNNCNNNTNNNTCAWNGGCNNTCNNNGNGTNNNTNNCGCNNTNNNCTNCNNNNGGNNNNCNCGCNNNNATNNNNNNGNMCNCNTGGNTTNTTTNNNNNNNGNNTCNNACNNNTNGNANTTNRNNNCANNNNNNANNCTAANGNCYNNNGNNANNANGNTCNANNNNNNAGNNAYNNNNNCNNNNGNAGGNCNGNANNCGNCTGNNNTAKGANNCNCAGNNNNNNACCNNNNYANNTNNGNNNGANNNNNCNCNCNGNNNNNCRCGNNNNNANNNYNNTGYTNNGNANTNNNTNCTNNANNNGRTNNNNNTNNTCNNTNNNNNNCGCNGGANNNNNANANCNANNNTGNNCNNTNNNNNNANNCNNNSATNCCANSNGGNNAGACNGNNTTNGTNNNTNANNNANNGANNNTTTRNNNNANAAANCNNTNNACTGNTANTNNGNNNANTNGAANNAANKNCNNNNNTNNNCNANNTTANNANNGAAASANTNNNGNNGTANCNCNTNNNNCNNCNNTNNNTNCNGGNTCNCNNGNNANTNANNGNGNANGTGNCNNNTNNCNCNNNNNNTNGANNNNANNANNNNANTNNGNNNCGNNTNGNNNNANNNGGGNNNCGNNNNNANNAANANAANNTNNTNCNNGNGNNNNGNNAGNYCNGTTANANNNNKNGTNATTNNANGNNTNNNTTNATNYGNNNTNNNAGCANNNNNNACNANWNCNWNCCTCNNTNCTNNNGNGCGNNNTNANNTATNNATNNCNCNNGNGNNGNNNNANNNGNGTNNTNNNANNNMNNNNGGNTTNNNNNGNNNNTNNNYC
cornutum          NNNNNGCNNNNSNNCNNGNNNNGNNNNNTNNNNNCNNNNNNNNNCNNNNCNCCNNANNNNNNNTNNNGNNNNNNNNNNNNNNRNCNNNNNNNNGNNNNNNNNANNGRTNNNNTNGNGNNNNNNCNNNNNNNNNNNNNNNNNNNNNNNNNGNMNTNNNNNNNNACNNNTNNNNNNANNNGNNNNNNNNNNNNTNNNNNNNNNCNNNTGNNCNNNNNNANTGNNNNNNNNANNNNGANANANYCNNNNNNTNGNNAYNNNGNNNYNNNNNNNNNANNNNCGCN-NNNNNRNNNNNCNNNNNNNYNNNNNNNNNNANNNNNNNNNNNNNNNANNNNNNNNTNNCNNNNCNNNNNNWNNNNNTNCNTNANNYNNNNNNYNNTNNNNCNNNNTNNNNNNNCNNNNNCNNNNNNNNCNTNANNNNNNNGNNNNNNNGNNNTNNNCNNACNNNNNNNNNNNNANACNTNGGTNCNNNTNCNNNGCCNNNNTNNNNNCNNNNNTNGNNNTNNNAMNNNNNNCCNANNNNNNGNNTNNNNNNYNNCNNCTNCNNNNNNGNNNNNCGCNNNYTNNNNGWNNNNNNNNNNNANNNCNNNNNRNNNNNGNNNNNNNANANNNNNCNTNNNNNNNNNNNNNAANNNNNNTNANNNNRNNNNNNNNCNNNANNCNNANNNWNNTANNTNNNNCNNNCNNNNNNNNNNNGNNAGANNNNNNTNNNNNCTNTNNGNNCNTNNNNTRTNNNNTNNNNNNNNNNNNNNNANNNNGGNNTNNNNNNNNNNNNNNNCNNNNNNNNNTNNYNNNNNNTTGANNCCNNNCNNNNNANTNNNGANNGNACCTATCTNNNCNNNNNNNNNNNNANNNGNNNNNANNNNANNKGNANNNNNGNNNNAGNNANNNNNGNNNNNNNANNANNNNNNNNNNNNNNNNNTNNNNTNNNNNGNGTNNNNNNCNGNNGNNNNNNNNANNNTNNNCNGNNNTGNGNNCNNNNNNNNNNNNNNTNNNNGNNCCNNCNNNNGCANNNNNNNANTNNNWNNCNNTNNNTNNNGNNNNNANKNNNGNNNNNNNTGNNCNNNNNNNNNNNYGNNGNNNNNNNNNNGTNNNNGNNNNGNNNANGNNNNNNNYNNAGNNNNNNNNNNGNNNNNNANNANNNANGNNTAGNNGTNNNNNGNNNNNNCNNNNANNNNNNNNNNNNNTNNNNNNNNNNNTNNCNGNNNNNNNNNATNCNTCNANNCNNNCNNTNNNNNCNNCNNNNNNNNNNNNGNNNTNNANNNNNNNNNNNTNWNNNNCNANNNNNNGNNNNNNNNNNNNNANNNNNNNNCNNNNRNNNNNGNCNNCNCNNNTNNNNNNNNNNTNNNNNNNNNNNNNNNNNNNNNCNNCANNNNNNANNNCCNNNNNNANNNNRATNNNNNNNAAGNTNNNNNNNNNNNGNNNNNNNNNNNNNNTNNNNNNNG-CWNNCNNYNNNNMNNNNNNNNNNNNNNNNNNNNNNNNNAAGNNNNNNNNNTNNNNNNNNNNTNANYGTNNAANNNMNNNNNNNNNNNNTNNNNNTTANNNNNNGNNNNGNNNNGNNCNNNCNGTNNNNNNNNNNNNNNNNANNRNNNNNNNNNNNNNNTANTANNNNCNANNNKTTNNCNNNNANNNNNGCNNNGNNGNNNTNNNNCTNNNANNNANTCNNCNNNWNNNNNNRNNNNNNNNNNNNTNNGNNNCNANCNNNNNNNNNNNTNNNNNNNNNCNNNCNNNNNNNNNNNNNNNANNRNNNNCNNCNCNATNNANNNNNNNNYNNNNTNNNYNNNNTNNNNNNNTNANNCNCNNNNNNCCNACGNNYNACTNNANCNNNNNNNNNT-WNNNNNNYNNNNACNNNNNNNNNNNGTNNTNNGNNNNNANCNNNNNNNNNNNNNNNNNNGNNNNGNANNNNTNNNNNNGNNNNNNNNTNNNNYNNNTGNNNNNTNTNNRNNNNNNTNNCRYNNNNCNCNNNNNNNMTNNRTNGNGNNGNNGANGNANNNYNCNTNNGNNNTNNNNNNNNNNNNNTNNCNNNNMNNNNTGNNRNNANNNNWCGNNNNNTTNTNNNNNNNNGNNNNNCNNNNNNNNNNNNNNNNNNNNNNNNNNANNNGWNNNNCNNNNNNNGNNGNNANNNGNNNNNNTNNNNNNNNANANNANNNCNRNNNNCNNNANNRNCCGNNTNANANCNNNNNACNNNNCNNNNCNNNNYNNGTNCNNNNNNNNNCCNANACNANNTYNCNNNGANNNNWCNNNNNNNNNYNNNNNNNNNNNNNWNNNNNNYNYNNNNNNNNNNNGNNCANNTTANNNNNNNNNNNNNNTNNNNNNTNNNTNNNNNGNNTTNNNYNNCNNNNNNNNNNNCCNNNNNNNNNNNNNNNNNNNANCCNNNNNNNNANNNNNNNNNNCTNNNNNNNCNNNNTNNGNNTNNCNNNNNNCNNCNNNNGNANNNNNNNTNANNTNCNNNNNNNNKANNNCNNANNNGNNNNNNNNNCNNNNNNANNGNNNGCNNNNNNNNNNNNNNNNNTNNNANACNNNNCANNWNNNNNNGNNNNNNGNNCNNNNYNNNNNNANNNNNNNNNNNNNNNANNNTNTNNGNNNTNNNNNNNNNNNNNNCNGNNANNCNNNNNNNNNNNNNCNGNNNNNNNNNNNNNCNNNTANNNNANNGNNNNNNNNNNNNNNCNNNNGNCNNNNNNCCNNNNGNNNNNTNNNNCNNNNNNNNNNNNNGNNNNNGTNNNTNAC-NNNANNNNNNNNNNNNNNNNNNNNNNNNNNNCNNNNNNTCNCCNNNCNNGNTNNANTNNCNNNNNNTTCNCCNNNRTNNNCGTCNNGCNNGNNNNCNANNNNNNNAGNNNNNNNAGNNNNCNANCANNGTNNNNNGRNGNAGSNNNNNNNMNANNNCAGNNNNNNCCNTNCNNNNANNNNNACNNANNNAANNNGNNNCNMCNNWNYNTNNNNRNRNNTNANNNNNCNNTNNNANCNANNNCNTNNNNNANRCNNAGGNNGANNTAACNCNNNNANNNNNNNNNNNGNNCNNNNNNNNNYNAGNNNNNNNNNGGCGCNTCNNNCNNNNNNTGGNNNNNNNNNNNTNNYNAANGNNNGNCNNNGNNNNNNNNNTNTNNNGNNNNRCNNNNNNNNNCNNNANNNNGNCNNANNNTNYNGNNNNNNNNNNNTNNTGNNNCNNN-NCANNNNANNNNNNANNNNNANNCNNNNNNNNGGNCANNNNNNNNNCATNNNNNNCNNNGNANNGNNCCCGCACNNNNNNGNNNNATAANNGNTNNNCGGTTNNNNNNNTNNNTNNNNSNGNANGNNANTNRANNNGNNANNNNWNNNCNNNTNNTNNNTNNRNCANANNNNNNCNCNANGGNNNNCGNNNNNCNGNNNNNNNTANNNNNNNGATNANNNNNTNGNTNCNNTNNCWCNNNNANNNANNRNNNNNNNNMNNCNANCNNNNNYNNRNNGTNNNNNTAANNNNNGANNANNNNNNTNNCNNNNNNNNTNNGNGNAYNTNGNCNNANNNNNTCNNNNNNNNNNTNNANNGNNANNNNRGNNNANNNNCNGNNNNNTNNNNANCNNANNNNTNNNNNNNNNNNTNNNNNNTNNNNNNNCGNNCNNNNNNNNNNNGNNANNNGCWNNNNNGNTNNTTNGNNNNNGGNTRNNCCNKNANNNNNNNNNNNCNNNANNTNNNGGGNNNNYNNTNNNNNNNTNNNCNATTNNNGNNNKNNNNNCGNNANNNNNNNNNNGNCANNNNANANNNNNNCNNTNNNNCNNCNNCATCGANNNNCNNNNNGNGNNNAGNCNNTNNAACNNNANNNNCNNACNNTNNGNNCNNTNACNNCNNNNNNANNNNNNNNTTGNNNNNANNGNNNNGNNNNCNGNNWNNNCWNCTNANANNNNANRNANCNNNYGNGNNNANNNNCNNNNGNNCNNNCNGNNNNAGNCNNNNNANNNNNCNNAGNNNNRNNATTGNNNNNNNNNNCANGCANNNNNNCNRNNNYNNNGNTNNNGNNNANNNTNNNANNANNCCNNNNANNNCNGNNNNNNNTANNRNNANNNNANNNNANNCNNTTNNNNNYNANNRNNNNNNANCNNKNTNNNNNTANNTNNGGGNTNNNNNNGTANNGNNNAATNTNTCNNNCNNNNCNNCANNNNTNNNNTNNACGNNNNNGNNNNANANNNNNNANNANNNCNNNANNNGTNNNNGNYNCNNNNCNNNNNNGNN-NNNANTCNTNNNNWNNTNNNCNNNNNNNKNNNNNNNTGGNCNNNNNNAGNNAGACWATNNGNANTNNNNNNNNNNNNNNNNNNCNNNGGNNNGNNATNNNTNGNNNSCNNNCNNKKNCNNNNNNNNANNNNNNNNNANANNNNCNNNNMNCAAAGNNNNANNNCNGNAGNNNNYNNNNNNTGNTNCNNNNNNTNGCNNNNNNCNANNTTANNTGTCANNNNANNNNNNNNGNNGCNGATRNNNNNAANGNNNNNNNAANNNNNNCGNNTCGNANNANNNNNNNCNGGNNRCNTNNNNNNNCNNGRNNANNNNNNNNTCNYNGANWNNNANNTNNWNNNNNCNTNACNNNTTGTNNNNNTTTNNCNNNNNNNCNANNNTNNNNNNYANNCCNGNNRNNCTANNNCGNANNCCNCNNNNNNNNNNNNGNNNNNNNNNNNNNNTRNNNNNNNNNANNANGANNNNNTNNNNNNNNNNCNANNNCNNNNNNNNGNNNNNNNNNNNCNNNGNANNNNNNNCTNNNNCNNNNANNNNNNNNNNNNNNNNNNNNNNNNCNCNNCNNNNASNNNNTNNNTNNCNNNNNNNNNANNNNNNNCANNNNNNNNNNNNNANNNNNNNNNKNNNNNNNNNNNNNNNNNNNNNNNNNNNNNNNNTNNNNNNNNNNNTAGNNNNNNNMNNNNNNNNNNNKNNNNTNWNNNNGNCNNNTNNTNNNNNTNNNYNNNNNTNTNNNTCNNNYNNNNNNNNNCGNNNTNNNNNNNNCGNNNNNNNNNTCNNNNNNANNNNNNNNNNNNNNGNNNNNGNNCNNNNCTNNNNTNNNNNNTNNNTNNNCNNNANYANNNMNNNTTNNNNNYNNNNNNANNNNNNNTNNNANNNNTNGNANNNNTNNNNNNNNGNNNNGCANNNNNNNNNNACNNANNNTNNNNANNTCNNNNNNNNNNNNNNNNGNNNNNNNNNGNNNNNNNNNNNNAANANNNNNNNNNNNNNNNNCWTNNANNNNNCNNNNGNNNTNNNNNNCNANNNNCNNNNNNNNNNNNCNNNGNNNNANNNNNNCNNNNTNNNNNNNNACNRNNNNTNNNNNNNNCNNNNNNNNATTNANNNNNANAGNNNNNNNNANCNNNTNNNNNNNNNNCANNNNNNNNNNNNNNNNNNNNNNNNNNCTNNNNGANNRNNNNNAARNNNGNYMNNNNNANNNTANGNNNNWNNNNNGANNNNNNNNNMNNNNNTNNNNNNANNNNYNNNNNNNCNNNNNNNNNNCNNRNNTNNNNNNNNNNNNGNTNNTCNGNGNNNNNNGNCNNNNNNYNNNCNCNANNNNNNNNTNNNNNTNCNNNNNANNNNNNNNNNNNANNMTNNNNANGNNNNNNNNNNTNNNNGNNNNNNNNNNNNNNNNNNTNNNNNNANGGNNCNNNNANGNTTNNNNTANNNNNNNNNNNCNNANNNNNNNNTNNNNNNNNNNNAYCNNNNNNNNCTNNANNNNNNWNTNNNNNNNMNNNCNNNNANNTNNNNNNNNRNNNNNGCNYTNNNNNNNNNNNNNNNNNNGGNNNNNWNNNNNNNNNNSNNNNNNSCNNNGANTNNNNNWNCNNCTNNAGNTRNTNCNNNNNTTNNTNTNNNNNNNNTNNNNNNNNNCNNNNNNNNNNNNANNNNNANCNNANANNNANNNNNNNNCNNNNNNNNNNNTANNNNNNGANNNNNNNNRNNNNNNNCNNNNNNNNTGNNNNNNNNGNNNNNANNNNANNNNNNNNRNNNNNNNNNNNNNNGNNNGNNNNNANANNGNNNNNNNANNNYCNNNRNNNNNNNNNNRNNNNNANNNNNGNNNNNANNNYNNNNNNNNGNNNNNTNNACNNNNNNNNGNNCNNNNNNNN-NGANNCNNNGNNNTNNNNNNNNRAANGNNNNNGNNANNGNNNNNNNNNSTNTNNNNNNCNNNNNNGNNNNNNTNNNNWNNNNNNGNANNNNNNNNNANCNNNNNNTNNNCNNNNNACAGNNNNNGCCNNCNCNNANNTNNNNNNNANNNNNNNNAANNNNNNNGNNNNRNNCCNNTGNNNNNNGNNNNCNNNGTNNNNNNNNNNNANGNNNNNANNTNNANNNNGNNNGNNNNNNNNNNNNNCKYNNWNNNNTGNNYCNNNNNNNNNNNGANYNNGNCTNNTNCATSNNNNNNTMNNNNNNNNNNNNYNCNNNNNNCRNNNNNNNNNNNNATANNNNNNNNNNTNANTCNNNNNNNTTGGNNNNNNGCNYNNNNNNCNNNNNNRNNANNNKTGTNGGNNNNNANGNANNNNNANNGGNNNNCNNNNNNGATNANNTNNNNCNNNTNTNNRNCSNNNNNNNNNNGNNNNGNTNNNNCNAATNNCNNNNNTTNNNNNNNNNNNNANNNNNTNTNNNNNNTNNNNNNNNNNNNCNNNGNNNNTNCTNNNTNNANNNGNGNNCNNNNNNNNNNANNATANGNNNNNNNCNNNNNNGTNNNNNNNTNNANNNNNNNNANNNNNNNNGNANCNNNNGTNNNNNNNNNNCNNNNNNNNCNNCNMNRNANNNNNGNNGNGCNNNNNNCGNNNNNNNCNNTNGNARNNNNNCTNNNNNNNNNNNNNNNNNNNNCGNNCRNNTCNNSNNNNNNYNTGNNTNNNNNTNNNN-CNMANNNNNNNNTANNNNNANNCNNNGATNNNNNNNNNYNNNNNNCNNNNNGNNNNNNANNNNNNCNGNNNNNNNNGAANNCANNCNNNNNANNNNNNNNNNNNNCCGANNGNTNNNNGNNAYNNNGNNNNNNNACNNNCNNNTNTNNNNNNNNNNNNNNNAGNGNTNNNNTNGNNYNNNNNANNGNNNANNNANCNNNNNNNNNNNNNTNGNNNNNANNNTNNNNTNNNNNTNNNNNNNNNANNYNNNNNNNNNNNNNNNCNNTNNNNNNNNNNNNNNNNNNNNNNNTGNNCNCNNNNANNNNKNNNNNNNCNCNGNNNNTNNGNANNNNNNNGNNNCNNGNNNANNANTNNNTNNNNANNTNNCNNGNGNNCGNNCNNNNNNNTNNNNNNATRNNAGNCGNNNKANCNANNNNRYNNNNNNNTNN-NNNNNANNNTNNNCGNNCNCNNNGNNNNNNNNNNANNGCNGANNNNNTANNNNNGKNGNNNANGNNNYNNNNGNNNNGNNNCNNACNNNNNGNNNNNNNNNNCNNNYNANNNNNNNNTNNNNNNNNNNNNANGAAGTCNNCNNNYNNNGNNTNNNGNTNNNNNNCNNNNNATNAGNNNNNNNANNNNGNNNNNCNNSNCNNNNNNNNNNNNNNNNNGNNNNNTRNNCNGNNANNNNANATNTNNNNNNNNNNNNNNNNNNNNNNNNNNTNNTNNGWNNGNNNNNNNAGNNANNNNNNNNNNNNNNNNNNANNCNCNNNCNNNNNANGGNCTNNNNTNTNTGNNNNNNGCNNNNNNNNNNTTNNNNNNNTNGNNNNCNNNNNNCNNNTNATNNNNNCNNNGNNNNNGNANNNNNCNNNNNNNNNANYTNTNNNNNNNGCCNNAACNNNNNNCNNNNNNNNNAAANNNNCGNCNTNNNNNNNNNNNNNNNNNNNNNNNCNNNNCNNANNNNNNCNNNNGNNNTNNNNNNNNNNNNCMNNNNNNNTNNNNNNNNGNNNNNNTNNGNNNNCNNNANNNNNNNNNNNNNNNNNNNNNNNNNNNTNTNNTNNGNNNNNNNNNNNGNNNNNNNTNNNNNCNTNNKNNNNGNNNNNNNNNTNACNNGNNNANNNNNNNNNANCNNNNNNNNNNNNNNNTNGNNGNNTNNRNNNNNNNANANNNNYNNNNNNNNNNNNNNMNNNNGGNSCTNTNTCNNNNNYNNNGNGNANNNNTNANNNCNNCNNNNNNRNNTNNNNNNCNNCNGNNNNNNNCNNNGNNNNTNGTNNNNAANNNNNNNKSNNNNNNNNCNNCNNNNNNANANNNMNCNNGMGNNNNNCGAGNNNNNNWNNNANGNNNACNGNNAANNNNANTCNNNNGNGTNNNNNNNNNNGNNNNNNNNCNNNGGNNAGNNNNNNNNRNNCNNANGNNNNNNNNNNCNNNCNNNNNNNNANNNNNNNTNTNNNNNANGNCNNNNNGNNCNNNCNANNNNCNNNNNNNANTNNGNNNNNNNTCNNNGACWNNNNNTNTNNNNANNNCNNWNNNNNNNNNNNNNCNNNGCNNNNNNNNRNNNNNNTNNNTNNANCNTNNNNNANNATNNNNTNNNNNCNNNGGNNANTNCANNNNNNNNGNCYNNNNCNNNCNNNNANNNNNNNNNNNGNNTNNTNNNTNNNNNNNNNNNTNNNNNNNNNNNNNCNNNNNNNTNNNNNNTNNNNNNNNNGGNNNTANNANNCGNNNNNCNNNNNNNTNNNNTNNNNNNANNNTNNNNNANNNNNNTNNNYNTNNNNNNNNNNGCNNNNNCNNTNNNNNNNNNNNNNNCCNGNNCNNANNNNGNCNNNNNNNNNNNNNNNNNNNNGNNNNRANNTNTNNNTNNNNNYNNNNNCNNNNNCNNNNNGNTNANNNNNTNNNNNNNTANNCNNNNNNNCNNNNNNNNCNNNNTANNNCANGNNNNSNNNNNACNNNNNNNAGCNNCNNNNNNNNNNNNNTNNNNNNNNNNNNNMCNNWANNNNTNNCNNGTTNNNNNNNNNNTGNCTNANCNCTNNNNNNNNNNNNNNNGANNWNNNNNNNNNTGNNNTNNNNNNNNNNNNNNNNTNNNNNNNNNNNNNNANNNCNNNNNGNNTANNNNNNNNNNTNNCNNNNNNNGNNNNCNNNNNANNNNNNNNYTNNNYNNNCACNNWNNANNNNNNNNNNNNNNNNNTNANNNNNNNNNGNNNNCTNNNCNNGCNNNNNNNANNTNNNGCNAWNNNNAGNNNNNNNNNNNNNNNNNNNNNNNNNNNNNNNNGTNNNNNNNNNNNNCNNNNNNNNNNNNNNNNNNANNNNACCTNNNNNGNNNNNKTNNNNNNCANTNNTNNNNANN-NGNCGNNTNNGNGNNNTNNRGNTNNNKANTNNNNTNNTGNNNTANNGCNNNNNNNNNNNTNNGNNGNNRNNNCCNNMMNNGTNNMTNNNTNNNNNGNNNTANNCTNYTNCNNNRNNNNGNNNNNANCCNTNNNGNNNNCNNNNANNNNNNGNANNANNNNGNRNNCNNNANNNGANNNNCNNNNNTNNNA-NNNNNNNNTNGNNNNNANCATNRNNNNNNNNNNTNNNNNNNNNNNANNNNANNNNNNNYNNNNNKNGTNNNNNNNNRNA-YANNGNANNNNNNNNNCNNAGGNCNNGNANNTNTNCKNATNNNNNNNNNNNGNNNNNNGNNNNNNNTTGTNNNNNGNATGTNRNNNNNTYNNTNNNANARANNNNNNNNNNNTNGNNNNNYGAWNTNNTNNTNNNCNNNNNNNNNNCNNNNNNNGNNNGNNANNNNTNANNNCNRNNTNTNNNTNNNNRNGMNNNNNNNNNNANNNNNGNGNNNNNNNCNNGNNNTNNNNNRNNYNNNNGTNNNNNANNMNNTTNTNSNNNNNTGCNNNNNNNNNNGNMNNNNANNNNNNNYNANANCANNNTNNNWNNNNNNGNNNNNNNNNNCNNGNNNNNNNNTNNNNWNNNNACNNNNNNNNTNNAAANNNNNNNNNNANNANNTGACNNNNNNNNNANNNNGNNNNCNNNNNNNCNNNNATNNNNCNNNNANNNANNTNTCACNTATNTNNNNANGNNGTNNNCNTNNNTNNANNNNNNNNNTTNNNNNTNNACGNNGNNNNNNNNCNNNNAGNNNNNNNNNGGNNNNCNNNNNNGNNNNNYCANTCAATCGSGNAAAGYNCGCCGMYCCCCCAATRGAACAWMACNGAGAAYGRGNAGNGAATNCTRNRCNYNGANTTTCACGGRTTGCGACGAGGCTCCGTKGTTAGCTCTCTYRGACAKGTATTTASRRGAATGTCGKTTNAYCGAGAATTCGYCCGKCATATGTATTATTATACTAYGTGCGTACACTTATGCACATCNGAYKGGGRCRACTAGAAAYTCCGTMTGCNATCNCASCNCTYTCCGCNANGAGTTRRCACTCNAAGASTTAACNCTGATCCTAACTTTAAGTCATGGTGGTGAATTTYKGTCTAAGNAAAYGNCAAACARCCATAGYCTKRTCTCACACGNTYGYTTTNAGTTCCTCGAGCCCGGTGNTWGATACTGRGCCCRTTGGYGANKKATTYTGTCCCCCCTTAGGATGGCCCACNNCGANAGTANTTGTTCCNGTRMAYAACYCCSCGCGGTNNCTNCCAGACGGGGYGYAAGGNACGNTAAASYRGNCCTCCCAAYGYTNNNCNNNATNNCNTNNATNNNAANNNNNCANTNNAN-TNGCNNNNNNNNTCTNNNNNNNNTCNNNNCNNTNNTCNGANMGCNNCTNNYNTCCCNNNNNNNANNTNNNNNNNNNCNNNANNNNNGNNNGNNGNNNNNNGNNNNNNNNNNNNTWRNNNNNCNRNNNANNNNNNNNNNCNNNANNGNNNNNNNNNNRNNNNNNNGNNNNNATNNNNNNNNNCNNNTNNNATNNNTGNTNNCNRNNNNNNNNNCNNMNNMGTNANNNNTNNANNTNNNRNTNNNNNNNNNCNNNNNNNGNNNNNNANGNGCCNNNNNNNNNNNNGNNNNCCNNNNNCTNNNNNNTNATNNNNNTNNNNNNCNNTNNNATNNNNNNGGNNNNCNCNNNNNNNNTNNNNNNNNNNNNNGTNNNTNNTNCNNNNNNNTNCNNNNNNNNNYNANNNNCNNNNNNNNNGNNGNNNNNANNNNNNNNNNNNKNNNNNNANNNNNNNGNNNNAYNNTNNNYCNNNNCCNNNNNNNNCANNNNNCNNNCNNNNNNNNNTNNNNNNNNCNNNNNNTNNANTTNNCNNTNNNNCTCNNNNNYNNNNNNNNNNNCNNNNNNCNNNNNNNNYNNCNNNNNNNNNCNNNNGNNNNANNNNNNTNTNNNTNNNNNNNNNNNNNANNNNNSNNNNNNNNGNNNACNNGNNNNCCNNNNNGTNNNNNNNNCCNWNNNNNNCNGTANGNNNCNNTNNTNNNNNNNNNNNNNNANNNNNNTNNNCNNNTNNNGNNNGNNANNNNNNNNCNGGNNNNWNNANNNNNKCNGNNGNNTNNNNNTTNNNNNNNMNGNNNGNNNNNNNNNNNNNNNNNNNNTNNNNNGNRNNANNNNNNNNNNANNNNNNNCGNGNNNNNNNNNNNNNNNANGNNNNNNNNNNGNRNNNNNNNANNTNNNNNCNNNNNNTNNANNCANNTNNCNNNNNTANNCNNTNNNNNNCNNNNNNNYNNCTGGNNNANNNNSNNNNNNNANNNNNNGGTTNNYANNNNNGNNANTANNNNNGNNNNNNNNNNNCNTNNNNNGNNNNNYNTNNCCNNNNNNNNNGNNTNTNNNNNNNNGNNCNNNNNNNNNNNNNNNNNNNNNCNNNMNNNNNNNNNGNNNNNNNNNNNNTNNNTNNCNCGANTNNNNNANNNKNNNNNNATNNANNGNNCNNNRNNTTNNTCNTNSNNNNGNKNNCNNCNNNNNNNNNNNNNNNNCNTGANNANNNGNNNGNNNNNNNNTNYNNNNTNNNNNNNNNNKNNNNNNNNTNNNTNNNNNTNN-NNNNNNNCNTNNNNNNNNTNNNGGANTNNNNNNNNCNGNNANNGNNATNNNNNGNCNNNNGNNNNNNNNNNNNNNNNNNNNNGNNTNNNNNNNNNGTANNNANNNNNNNTNNNNNNNNNKNNNANNNNNNNNNNNANNNNNNNNNRNNNNNNNNNNNNNCTNNCNNNNTNNNNNNNANNNGTNNNGTNNNNNNCNNNNNNNTNNNNNNNNNNNNNNNNNNNCNNTNNNNNNNNCNNNNNNNTNNNNNNNNNANNNNTTNNNYNNNNKWGNTNGNNNNNNNANNANANANNNNNTNNNNNNNNNNNNNANNNNNNNNNNNNGWNNNNNNNNNCNNNNNGGNNTNNNATNNTNGNNNNNCCNNNNNNNNNNNNNNNNGNRNCNNGNNNNNNNNNNTNNNNNCGNNNMNNTNNNNNNACNNNGNNNANNNRNNNNNNNGNNCNNNGNNNNNNNNGNTNNNCNNNCNCNNNNNNNCNNTNANARCNNNNTNNNNGNNNNNNNNTNANNNCNNYNANNNNNNANNNNACNNCNNNNANNGANNNNANNCTNNNNNNNNTNNNNNCNNNANNNNNNNNNNNNNNGCNNNNNNNCNNNNNNNNNNNNNNTNNNGNNNNWGNNNTNNNTNNNNANTNNNNNCCCNNNNNNNTNNNANANNCCNANNNNNNANNNCNNNNNCNNNNNNNNNGANNNNNNNAGNNNNNNNNCNNNMNNTNNNGNTRNNNNNCNNNCNNGNNTCNNANNNNNNNCNCACYNNNNNNNNNNNNAANNNNNNANNNNNGCNNNNNNGNNNNTGNNNNNNNNNGNGNNNNNNSCNNCNNNCNNCNNNNNCNNTNNTNNANNNNNNNNNNGNCTNANANNNNNNANNNNNNNNNANNNTCNNNTNNNNNNNNNNSNNGNTANNNNNNNNNNGNNCGNNNNARNNYNNNNNNNGNNNNTTNCNTNNCNNNANNNNNANNGCNCNRNNNNCNNNNNNNNNNNNNNNNNNTTNNNNANTNNNNNNNNANTNNTNNNNGCNNNNNTNNCYNGNNNNNNNNTNNCNNNNTNNNNYNNAANNRNNNCNNNNNNNGNTNCNNGNNNTNNNNNAGNNNNNNTTNNNNNNNTNTNNNNNNNNCNNGNNNNNNNTNNNTNNNTANNNNANNNNGNNGNNNNGMNNNNNNNNNNCNNCCNNNNANNNGNNNNTCGNNNGNGNNNNCNNNNCGNANNNNNNNNNNNNNANNNCANNNGCNNNNCNNNNNNNNAGNNNNGNATNTNNNNNNNNCNNNNNNNCNNNCNNGNNCNGNNNNNNNNTNNNNNNNNGNNNNNNNNNANNNNNNNNNNNNNNNTNGTNNCNNNNNNTNYNNNANNNNTNNNTNNNNNNNTNNNNNNNNNNNNNTNNTNYCNNNNNNNTNNCNNNNGN-CNNANCNNNNNNNNNNGNCGTNNCGNNNNNNCNTNNNANNTNTNNNGGRNNNGNNNNGNTNNNGNNTNTNATTNNNNNYNNNNTNNNYNNNNCNNNRNCNNNNNNRNNNRCNTGTNNNNNNNNCNTNNNNNANAGNNNNATNCCNNNCNNNNNTYNNNNTTNNCGNCNNRANGNNNGRGNNNNNNNNNNNGNNNNNNCGNNCNNNANNNNNNNNGNNNNNNNTNNANNNNANNNNNNNNNANNNANNNNGNNNNANRWNNTKCNNNNNCNNNNNANCNNGNYNNCNNNNNNNNNGNNNNNGTNCTNNNNNGNNNNNNNNANGNNNCNANANANNNNNNNGNGNNTNCGNANNNTNNNNGNNNNNNNNNNNCNCNNNNRNNNTGNNNTNNNNNNNNNNNANNNCNNNNNNNNNNCNNGN-TNNNNNNNNNNGNANRNCNCNNCNNNNNNANNTNNNCNNANNNNTGNNTNNTGNANANGNNNANNANATANNNNNNCNNNTNNCNNNNNNNGCNNNNNNNNNNTNNNNNCTNNNNANNNNNNTNNANNNNYNNNNNNNNNNNNNNNNNGNGNNNCTNNCNNNTNANNNNNNANWNNNKCCMNNNNNGWRNNNANNNNNNNGNSANNNNGCNNNRNNNNNTNYYNNNNNNNNNNNRNGNNNNTTNNNCCNNGNNNTNTNNNNNNNNNNGTNNNANNNNNNNNTANNNTNANNNTNNNNGNNNNANNNANNNNNNANNGNNNNCCNAWNNCAAAGNNNNNNNYNNNTNNNNNNNNNANWNNNNNKNNNNNCNNNANNNNNTNNNNTNNNNCGNNNNNNNNNCNCNCNA-GNNTNNCANTNNNNNCNNNTNNNNNCNNTNNNNNCNNNNCNANANTNNANNNNNNNNTNNNNNAGGYNNNNAYNNNNNCNNWNNNNNNNNTNNNCAANNCGNNCGNNNCGNNCNWNNCNNCNNTNNNCNATANRNNTNNNNNGGNNNGNNNNNNNNGNTCNNTNGNNNANGGNNNNNNNNANNGNANNNTNNCNGNNNNNNNANYNNNGNNNCNNNNNTNNTTNCNNNNNNNCNNGNNNNANNNNNTNNANNNANNTNNNMNNTNGNNNTNNNTNNANGRNGNNNANNNTNRANNTNNWNNNANNGNNNCNNTNNNNGNNNYNNCNGNMNCNNGNNTGTTAGANNNNNNNGNNNNNGNNNTCCNNANNTRNATANNNNNANNNAGNNNNCNNANANCMTNA-NNANNNGNCNNNNNMNNANNRRYNNNNNNNGTNANNNGNNNNGNWNNATCNANATNNANNNNNNGCNANNNNTANNNNACNNNNNNCNANNTANCNNNNNNTNGNAGCCNNGCNNRNNNNNNANNGGNCGNNNNNNACNNNNGNGNNNNGNATNNANNNNCNNNCNCNCCRNNANNNANNNNNNNNNTNANRNNNNCNNTNNNNRNNNNNNNGNNNCNANNNGCNNNCNNNNGNAGNNNGNNNNNNNNTNNCGNNNNCNNNNANACNNNNNNTANNNTNNNGNNNGNNNNNNNGCNNNNCNNTCNNNYNNNNTANNCRNKNNNNNGCNNNNWNNNNNNNNNCNKNNNNAYNAGTNNNAAGNGMNGCANGNANNNANGNTNNNNNCNANAGCNNNCNNNNNNTNNAANNNNNTCNNNNNNNNNNRARNNGNNGNNRNCNNNNCNNNNNNTNNNNGCNNCSNNNNANGNNNTNNNNCNNNNNNCNNNCCTCNANANTCNNCNCNNNNGCNGNNANNCNNNNCNNNNNTNANNANTNNNNANNNTGNNCNTGANNNGNNNNNNNNNNNTAANTNTNNGNTNNNGANNNNNNRNGNNNNNTNNTNNNAANYNNNNNNNNNNMNNNCNNNAGNNNNNKCNNNNNNNTNNNANNNTAGNTNAANNNCNNTNNCNNNGNNNTNNNNNCTNANACNNNNNNNGNGNNN-NANNNGTNNNTNNNNANANANRANTNNNNNNNRNTTNNCGKNNNYNNNCTNNNAANNNTNNNNAGNNNGNNNMANNTNNCNNNNWRNNNCNNNNNANNGCNNNNWSCNNTNNANNNNTNCANNTNTGNANNNNCNNNNNNNNTNCNNNNTNNNNNNNNCNNTANNNNNNNNGNNNGWNNNNTNNNNCGGNRNNNCNNNNCTNTN-NNNNNNCTNNNCNNN-NNNANCNTNCNNNNNCCGGNTNNNTNNNACTGCTCYNNNNNNNNNGNNNNNAACGNNNTNNYNCGNYNNCNNNNNNNGCTNNNNNNNNNANANSNNNNNNNNNNGNNNNRANNNNNNNNMNNNNNNNGNANANNNNNNNNNNNNATNANNNNATNNNNTNGTNCNNNYNNNYNNGNTNNTGNNNARNNNNNNNNNNNNNNNNNNNNANRYCNNNNNNNNNCNNNTNYNGNNNNNNCNNNNNGNNNMTNNCNNNNNNGGGNNNNNNCNCNNNNNNNNNNGGGNNNNNNGNANNNNNNNNNNNYNNNNNANNNNNNKTNNTNNNNTNNNNNCNANNNNNNNNCNNNNNNNNNNTNNNNNNNNTCNNNNNNNNNNNNNNNNANTNNWNNNNCNNNNNNANGNNNCTNNNCNNNNNNNCNN-NNNNNNNNNNNNNNNNCANNNCNNNNNNANANNNNNNNNNTNTNNNYNNYNRNNNNCNNNNNNNNNNNTAGNGNNNNNNNNNCSNANNCATNANNNNNNNNNTNNNNNNYNNNNNNGNNNNNNTNNNNNNGNNNNNNNNNNNGNNNGNNNNGNANTNNTACNNNNNANNNTCGANNNNNTNGNNANNNNNNNNNNNNNNNNNCNNGANNNTTGANGNNNYCNNCNNNANNANTAGNNNNGNNNNCNGNCNNTTNNNNNNNNNNNTTNNNTTNANNTNCNGNNATNNCNNNNNNNNTANNTNNNNNNNNGCNNNNNNNNNNNNNNCNNCNNNNGNAGAANNNNNNNNRNYNNNCNNNANNNCCNNNNNNNNNNGNN-NGNNNNNNNANNNNNCNNGNNNANNNNCNANNANNTNNNTNNNNNNNNNNNNNNNNNCNCNNAGNTNNANNNTNNNNNNNNNNNNCNNNCTNNNNNNNNNCNNNNNNNNNNNNTNNNNNNNNNCNNANNANNNNNNNGGNNMNTTNNTNNNNNNNNNNNTANNNNNNNNNNNNNNNNNNTNNNNNTNNNNNNNNNNNCNNNNNNNNNNNNNNANNGNNNNNNGANTNNNNNNNNNTNNNNNNNNCNNNNANNTNTNANNNYNNNNNTNNNTNNNNNNNNNTNNNNNNNN-NNNNNNNNNGGNGNNNNNNNNNNGNNGAANNTNNNNNNNGNNNTNNNNNNNNNANNNNNANNNNNNNNNNATNNNNNNNNNNNNCNRNCNNGNNNNNNNNNGANNNNNNNNNCNNNNNNNNNNNNNNCNNGNNNNNGTNNNNNNNNNNNNNCNNTNNATNNNNNNNNNMNNNNNNNNNCNNNNNCNNNNNSNNNNGNNNNRANACNGNNNAAANNNGNNNNAGNNNNNNNNNNNNGNNNNNNNNNANNNNTNNNNNTNNNAGNNNNNNNNNNNNNNNNNTTATNNCGMNNNNNNNNGNNNNCNNNNNCNNNNNNNNTNNNNNNNNNANNANNNGNNNNNNNNNNNNNNANNNNNNNNNNNNRNNNNNTNNNTNNNNNNNNNNNNNNNNGNNANNNNTNN-NNTNTTNNNNAGCGNGNCNCANRNNNNWNNYNNNNCNNNTNNNNGTNNNNNNNNNNNNNANNNNNNANNNCNNNNNNNNNNNNNTNNNNNNCNNNNRNGT-NNNYCNNNTNNNWNNCNNNNNNNNCANNNNNYNNNANNNNANNGNNANNNGTCYCTNNNNNNGNNRNNNNNNNANNNTYNNNNNNNNNTGNCCNNNNNGNTATNYNNNNGANNNNNNNNNNNNNCYNNNNNNNNNNNNNNGNNTNNNNNNCNNNNNNNNNNTNNGNNNNNNNNGGNGNCNNNNCNNNNNNCANNNNNRNCWNANNNNNNNRNCCNYNNNTNTMNGNNNNNNNNNCNNNGGNGNNNNNNNNANCNNCNNNNNNNNNNTCNNNNNNNNNANNNNTNNNNNCCNNNCNNRNNANCNCNNTNTNNNNNNNNNNNNYNNNNNNNNNNNNNNGNNNCNNNNNNNNNTNCNANNTNNNNNMNNNNNGNAANNNNNCNNAGNNNTNNNNNNNNCTNNNNTNNNNNNNNNNNNNNNNNNNTGNNNNNNTNNNGNTCCNNYNNCNANNNCANNNNNNNNNTACNNANNNNNNNNNNNNNGNNNNNNNNNCNNNNNNTANTGNNANNNNNTGNNTNNNNNNNNNTTNNTTNNNNNNNNNNNNNNNNNNNNNNTATNNTCNNTNNNNNNNNNNTNNNNNNNNNNTNNNNNNNNNNNNNNNNNNGANNNAGNNGTNGNNNNTNNNNNNNNNNCNNMNNNNTNNNNNNNTNNNNNNNNCNNNNNNNNATNNNNNNNNGNNNNNNNNNANNGNNNANTNTNANNNNTNNNNNNRNNNNTNNNNNANNNNNNNNNNYGNNTGGNNNNNTNNNNNNNNNCNNNNNNNTNNNNNNNNNGNNNNNNRNTNTNNNNNNTNANNNNNNGGNTNNTNNTNNNNNNNNNCCGNNNNANNTAN-NNNTNNNNNNNNGNGNTNNANNNNNNNNNNNAANNNNTGNTGNCNTANNNNNNNNTTNNTNNNNNANTCNNNCNNGNTNNNNCNNNCANNNNNNGNTNRGNNANNNNCRGANANGNTNCNCRNNNNNNANNNNANNNNCNNNNTCNNYNNNANNANNNNNCNNNCCNNNNNNNNNANNNTNTNNNCNAGGNNGGNGNNNNNGRNNANTNNTNYNTNNNNNNNNNNGNNNNCNGNNANNNMATNANCCGNNNNNNNNGYANNNNNNNNKANNGNNYGNNANNANNCCNNNNNNGNTNCNNAGNNNGNNNNNCYCNGNNNGTNN-NNNCNCNNTCGNNNNNNNCNCNNNNNNNTGNGNNNCNNGCCNNNGNAANTYNCNCNNCNNNNNNNNNNTANNGNN-NNNNNNNNNNNNNYNYNNNNGNNANGNANNNNNANTNANNNNNNNNANNNNNNNNNNGGNNNGGNNNNNNGNNNNNNNNNANNNNNNNTNNNNNNNNNNCNNNNNGNNNNGNNNNGTNNANNNNNNNNNTNNNNTGNGNANNNNNGNNNNN-NNNNGNNNNNNNGNANNNNACGNNCANCNNNNNANNNNNNANNNNNNNNNNGCTNNNCNNNGNGNANNCCNNNNANNNCATANNNNTTNNNGNNNNNNNNNYAANNNNANNNGNNNNNNNTNNNNNNNNNNNNNCNNNCANNANNNNNNNNNNCNANNNNNNNANNANNANNNGNNKANNNNAGNCNTNNCANNNTANNRNNNTNTNNNNNNNTGTCNNNTNNNNNNNCNNNCGNNTNANNNANNNNNNNNCNNMNNNNNNATNNNNNNTNNNNANNNNNNNANNNCNTANNNAGNNGTNNRNNNTGNGNNNGNNNNNNNNNNNTNNNNNTNNNNNANNNANNNNNNTNCTNNNNNTNNNNNNNNNNNNCNNNNNNCNNNNNNNNNNNNNNNNNNNNNNNNNNNNNNNNNNNANNNNCNNANYNNNNNGCNNNNTGNTNNCGNNNNNNNANNNNNNNNNNANNNNN-NNNNNNNGNT-NNANANNCNNNNNNANNNCAANNNNNNNNNNNNCGANNNNNNNNNNNNNNYTNNNTNNNRNNNNNGNNNNNCNNCNTNNNNNTMNNNNNNNNNNNNNNNNNNNGNWNNNNGNNNATGNNNNNNNNNNNNTNNNNNNNNNNNNTNTNNNNGNNCNTNANNNNANNNNNNNNTNNNYTNNNANNTNNCGA-NNNNNKNNCANNTAACNANTNNNGYNNNNNNNNNNNNNNGNNANNNNNGGCTCNNWNNNNGNNNNNTNNGNNNGNNNNNCNCNNNNATNNNNTNNNNNNNRNNNNNNCNNNNANNNNNNNCNNNTCCTNNNNNNNNTNNANNGGCNNTNNANNNNNNNNNCNNNNTNNCNANCNNNNTNCNNTNRGNNNNGNNNNNNNNNNNNNNNGNNNNNANNNNNANNNGNTNNNNNNNANTANNNTNNNNNNNWNCGNTNYNNNNNNNGNNNAYTNNNNCNGNNNNNNNNNNNNNGNNNNNNNNNNNNNNNNNNNNNNNNTNNTNNNNNNNNNNANCNNNGNANNCNNNNNNNNWTTNNNNNCNNNNNNNNNAANNANNNNTNNNCNNNNNCCNNNNNNNNNNGNNNNNCAAANNNNTNNNNANNNNNNCNNNNNNNNCCNNANTNNNANNNNNNNNNNGNNCNNNNNNNNNNNNNNNNNNNNNANNNNNANANTNNCNNNANNNNANNNNNGNNNNNNCNNNNNNNNNNGNNNCRGANNNANNNNNGCNNNGNNNNNNNNCANNNNNNNNNNNNNNCNNNNNNNNNNNNNNNNNNTNNNNNGNNNANGNNNNANNNNNCCNNNNCNNANNNNNNNNSNNNNNNNCGNNCNNNAANNNGNGNNNNTNNGGNNNCNNNGNTNNNTCNANNNNNANNNGNNANNNNNYNNNGRNNNNNNNNNNNNNANNNAANNNNNAANWNNNNNNNNNNNNNNNNCNNNNNRNANNKNNNNNNNNNNGWNNNNANNNNTNNNNNNNNNNNNCNGNNTNCANNNNNNNTNNNNNCNNRGNNNNNNCNNNNNNCNNNCNANNANNNTNCNNNCNANGANNNNNNNNNNNNNNNNNNANCRNNGANNNNNNNNNANNNNNCAANNNNNNNNRNNNNNNNNNNYNACNNNNNANNNNNNNGNNANGNNNANNNNNNNNNGANNNNNNANNNTNNNNNNTTCNNNNATNNNNGNTNNNNNNNNGNNNCNNTNNNNNRNNNNGNANNAGNNNMNCNNCNNCCNNNNNYGNNNNGNNNNNNNNANNCNNNNNNNNNNNNNANNNTNANNNNCNTNANNNNGYTNNNNTNNNYNNNNGSNNNCNNTGNANNNKNNNGNNNNNGNANAANNNNNTGNNNTMNNNNNGANCNNNNNNRNNNNGTNNNNNNNNCNNTNYNNNNTNNNNNNNNNNCNNNNNNNNNNAAANNNNNNNANNNNNNYNNNNNNNNNNNNNTNCNNGNNTNTANTNTNATANNNNTNGGNNNYNNNNAGTNGCTANNNCANNATNANNNNTTNNNTANNCNCGNNNNNGNCCN-TNANNNNGNTTNGNNNATNNNANNNNNNNNNNNNNNNNANNNNGNNCNNNNCNGNGCNGNNNNTNNNCNNNGNNNTNNNNNNYCNNANNNNNNGNNNNNNNNNNNNNNNTCNNNNTNNGCNNTNNNNANNNNNNNNNNNGANNNNNNNNNNNNANNNNCTNNNNTCNGGNNNNTNNCNNNGNANNGNNNNNGNNCNCNNTNNNNTNNNNTCNTNNNNNNNNTTATGNNANNNNNCNANNNNNNNNNNNNCCNNTNANTNNGNNNNNNNRNNNTGNANNANYNNNNNNAAGCNNATNNNGNNGCANNNNNCCCNNCNNKNNNNNTNTNNNNRGNNNTTNTNNNNNNNTNNTNGNTNN-NTAAKNNNNGCNNNWANNNACTNCNNCNANNANNCTNNNNNNGGNNNANNNTCNNNRTNNCNNNNNANNSNNNNAYTGNTNNNNNNNNNNANTNGCNNCNNNNCNNNNNNNNNNGANNNNNANNNNNNNNNNGTNNNNNNNNNNRNYNNTNNNGNCNNNATNNNNNNNTNNNNWNANNCNANNNNNNNGNNNNCNNNNNNNANNNTSTANNNNGNNNGNNNGNNNNNNGATNANGNNNNNCNNNNNNNNNANGCNNNNNNNCTTNNANNNT-NNNNNNNNNNNGNNAGNNGNNNGNNNANNGNNCNNNNNAN-NTNRNNNTNNYTNTNNNCGNNNNTGNYNNNNNNTNNNNNNNNNNNNATGTNNTTNNNNNNNNNNNNNNNNNGNNNRNNNNNNNNNTTNYTNNNNNNTNNNNNCTNNNGNNNNNNNNNNGNNTNNNNNNAANRNNNNNNGNNNCNNNTNNNGNNNTTANNCNANMGGCANNNNNCNNNNNNANN-NNTNNNNNCNGNNNNNNANNNNNNNAANNNNNNNCTANNNNNNNNNNNANNNNNNNNNNNANNNNNNNRNNNNNGNNNNNNAANNNNNNNNNGNNNNNNGNCNGNNNNNGNANNTNANNNNNNNNNNGNNNNNNNNNCNNNNNNNRAANNNNGNNNNNNNNNNNGNNNNCTNNANAAGGNNNNCANNNWTNNNNNNNNNNGNTNNAGAANNNNNNTNNGNNNNGNNANANCNNTNNCNCNCNNNANNNNNNNGGNNNNNNNNTNNNNNWNCNNNNANNMNNCGTNNNNNANANTNNRNNGNNNNNNGNNNNCNNNNNNNNNANNNNNANTNCNNNCNNNNNNAANNCNNTNTNNNNTANNTNNNTNNANNNGCNNNCGTNCNNNNNNNNMNNNNNNCAANNNNNNNNNNNCNNNNANNANCNNNTNGCNGNNNNNNANNNNNNNNNNTCGANNTNNNNTNRNNGTNKNTNCNNNNNNNNGNNNNNNTAKNNNNNNTTCNNWNNNGNNNNTNNNTNRNNTNCNNMNNCNAANNNNNNNNCNNNNNNNATTNNNGNNNGAGNNNNNNCNNNNGNGNNGNNNNNNNNNANNNTNNANNTNNNNYNNNNGCNNTNNNNNNNNNNNGNGNNNNTNCNNNTNNAGNGNNNNCTNNNTNNNNNNNNNANNNNNNNNNTCANANNGNNNANGNTANGANAANNTNNNACNCNNNNNTANNNTNANNNNNNNNATNNNNWNNNNNGNRNNNNNNNNNNNNNNNNNTN-GGANNNNGCNGANNNNNNNANTNNGNNCNNNNNNNNNGNNYNGNNNYNNANGCNCNNNNNNNNNNNGCNNNNNNNTNNKNNNNNNNGNNNCNNTCNCNANNANNNNNNNNNTNNNNNGNTNNGNNNNNNNNNGNTANWNNNCNNNNNGNTNNNNRNANNNNNANCNNTTNNNNNCNNNNNNNGNGCNNNNNNNNTNNTGNNTNNTNNNNNNRNNYNRNNNNNNRCNNNNNNTNNNCNNNCYNNNNTNNNANNNNNNNYGCANNNNGNNNNNNNNNNGNTNNSNNNCGNCCNGNNNNANNNNNYRNACNGNNNNNNNNNNNNNGCNNNNNATCNNNANNSANGNAGNNNNNANTNNNNNGNNNNNGNNGNNNNNNNANNGNTNGTNACNNNNNNNNNNNCTCTNCNNNNNGNNNNNNNNNNCNNNNCNGTRNGCNNACNNNRNNNNNATGANNACNYNNNANANNNNNYNNNNNNNNNNANNNNNANNNNNNNGNTNNNNNNNNNNNNNNNNNNNNNNNNNNNNNNANNNNNNGNNNNNNYNWANNTNANNCNNGACNNNNNN-ANNNNNTNNNTNNCNNNNNNNNNNTNNNCTANNNTNNNNGRANNNNNNNNNNCAANNRNNNNANNGNNNNNNNNNNNNNNNANNTNNNNNNNCNNNGNNNNNNNNNNNNNNNNNANCNNNNNNACTNNNNNNNNNNNNNNNNNNNNANANNNGNNNGNNNNCNNNNNNNNNNNNNNNNANNNNCNNNNNNNNNNNNNNNNTGNNTCNNNNNTNNNRTNGNNNNNNNNANGNTRNNNNNNANNNNGNATNNGCNNNNNNNNNNNCNNNNNGNNNNNGTNNNNCNNNNNNKNNNRANNNNNNNNNNNNNNNNGNNNNANNCANNNNNNNNNGNNNNNNNNANNNNTNNNNTNNNTTNNNNCNNNNTNNNNANNNTNMANNNCNNNNNNNNGNGYNWNNNNNNNNNNNNTN-NNNACAANNNNNNNTTNNNNNNTNNNNGNNNSNANNNNNNNNAAACNNNCANNNNGNNNCNNNNNNNNRNNNNNNNNANANCNNNNNANNNTNNNGNNTTNANNNNNCGNGNACNCANNGNGNNNCTNGNNNNANGNNNGNTNNNNNNNNNNGNNNNNNNGNNNNNNNNNNNNNNNGNCNNNNNNNNNNNNNANNNNNNNNNGNTNNTNNCATNNNNANNRNNNNNN-NNCNNNCANNTAGNNNNNNTNNNNNGCNNATNGCNNGNNNTCACGNCNGANNNNNANCNCANACNANNNNNNTNNN-NNGNNNNNGNNNTNGGNNNANCATNNTNNNCNNGANNNNNNNNNNNNCTANNTNANNNNNNNNNNNNANNATATAGNNNACCNWNNNTANNNNNNSNANCNNNCNNAWCNNNNNNNTNNGNCNNNATNCNNNNNANNNNGCYNRNNMNNCNNNGAANNNNNNMGNNNNNNNNTCNNYCNNGCTNNTNTNNNNNNNGNNNNACNCNNNNNTAANNNNNNCNCYNTNNNNNNNNGNNANNNNNNNTNNACNNNNNNMNNNNGCNNRNNNNNNCNGNTNNNCNAACNCNNNNANNNTCNNNNNNNNNNTTNGNNNNNNGNNNNNNNNAGNNNGGNCNNNNGNNNNNNGNNNNNNNNNNNTNNNNNKNNTNNCNNNGNCNNNNNNCNNGG-NNNTNNNNNNGTNNNGNNTNANNNNNNGGANGYNNNNNNNANGNGNCWNNNNNNNNNNNNNANNNCNCNTNNNNANNNNNNNNNTNNNNNCYNNNNNNNNNNNGCNNNNNANNNCTNTNYNNANTANTNNNNNNNSNNTCNGNNNNNNTANNNNTNNCNTNNGNNCNNNNNNNNNNNNACNNNNNNNNCNNNNNGNNNNRTGNNGGNNNNNCNNANNNTANYTGSNNNNANNTNTNNANCNNNTNNKNMTNRNNNNTYNCNNNNNGNNNCYNNNNNNMTNNNNNNNNNNNNNNNNNNNNCANNNNNNNAY-NNANNNCNNNNNYTNNNNNCNNNNRNNNNNATNNANNTNNNNGNNNNNNNCNGNGTATNNNNNGNNNNTNYCNNANNCNRGNNNGNANNYNNNNNNTNANNGTNNNNCNNNNTNGNNGNNNNNNNNNCRNMNNNNNGNNNNNNNNNCNNNNNNNNNNNNNNNNNNNNNNNNGNNCGNNNNNNNCNNNNNNNNNNNNG-NNNNNNNNNTCNNGRGNYNCNNNNANNAGNNNNNNNANNCNNNNNANNNTNGNNNGNCNNNNNNAGTNTNNNNCNNCGNNNNNNCNNNNNANCNNACNNNNNNCGNNNNGNCTSGNNNGRNNTANNNNMNNNNNNNGNNNNNNNNNNNNGACNNNNNNNNNNTNNNNNNNNNNGNNTNNNGNANNNGNNNNNNNNNNNNWN-N-NNNNNNNNNNNNNNNNNNNNNNTNNNNNNNNNANNNNNNNNNNNNCNNNNNNNNNNNNNNNCTNNGNNNNRNNNNNRNNGNNKNANTNNGNNYNNCNWNNNYNNNNNNNGTNNNANCNNCTNNNNNGNNNNNTNNNANMNTNCGNNKNTNNGNNNNCGRNNGNNNNNNNNNNGNNNNNNTNGNGAN-ANNNCNNNTNNNNGNCNNNNNNNNNNTNNRNNNGNGNNGNNNANNNGNNNCNNNNNNNTNGNNNNNNNTNNNGNNNANNNNNNCTNNARGNTNNNN-NNTNNGNNTNNNNNNGNNCGNNNCNNNNNNTNNNNNANNANNNNNANNANNNNNNNNNNCNNNNCCNCNWNNNNNCNNNNNNGTANNTCNCNNNNNNNGNNNNNNNTGNNNNANTNNNNCNNNNNNNNACNNNNNNNNNNNNNNNNNGNNGNNNNNNNNNNNNRNNCNNNNMTWNNNNNNNSNNNNNNTNTNNNNNNNNNNNNNNGNNNNNNACTNRNNNNNNNNNNNCNNTCNNNGNNGNNNTTNCNNNNNNNNNCNNNNNNNNTTNNNNNNTNNNNNANNNNNGNNNNNTANGNANNNNRNNNNNNNNCANNNNCNTGCACNNNNNNNGGNNNNNNNCNNNNNCNNNCNNCNNRNNCNNNNNNTNCNNNGNNNGNNNNNNNNNNNNNNNNMNNNNNNANNTNTNNNNNNNNTNNTNNNTNNNNNNNNANNNNNNATNNNGCNAANNNNNNAKNNNNMNNCNCNNNNNNNNTNNNGNCNGNNCNNNNNNNNNNANNNTGNNNNANNNNNNRNNNNNNA-NNNNTGNNNNNNNNNNNNNNNNNNTNCNNNNNNNNTNNNNNNNNGNNANNTNNNNCCNNGNNNAYNNNNTAAAATNNNNNTNNNNNCNCTTNNTNNNNNNNNANNGNCANAACNNRGAANNANNNRNNNRYNNNANNNNNNNANNNNKNNAGCNTNNANTNNNNTNNNNNNNNNNTNNKNNCTNNNNNRNNGCTNNNNNNNNTNANNAACNNNCNNGNGNCNYNNNNNNNNNANNNCAGNNNNNNTNNGNNNNRNGNNNANNNNNNNCNNNNNNNNNNNNTNNNNNNANNNCNANNNANNCNTNNNNANNNNNNNNNNNCNNNNNNNNNRNNNNNNNNNNNNNNNGGNNNGNATNNNNCNNNNNNNNNNNNTNNNNNNNNNNNNGNNNNCNNNGTNNNNTNNNKNNNANTNNNNWCNNNNNNNCANNRNRNNCNNCNNNNNNNNRNNNNNNNNNNCNNGNNGNNRNNNNGNTTNNNGANNNGNNATNNNNNNANNCNNTNNNNNNNANNNNNNNNTANNNNNNNNNNCNNTNNNTGNNTNN-NNNNNNNGCNNNNNNTNNNCNNANNNNTTNNGNNANNRTANTNNNANNNYNNNNANNNNAANNNGTMTNNNNNNATATNNNNNNTANNTNNTNNNCNNNGNNCNNANNNNCNNCNCNNNNNNGNWTNNNNRNNNNNTNNTNNCNNNNANNNCNNTNNNANCGTGNNNNNGNANNNANNNNGNNGNNNTNTCNANNGNNNGTNGNCTGANCNNNGNTNGNNCNNNNNNTWANGNANNNNNGNNNANGNNCNNARYANANNNNCNCNNNTNNNNTNTNNNNNAANNNNNTNANNNNNNNNNNNNANGNNGNNAGNNNNNTNCNRATNTNNNNNCGNGNNTNNNNNNNNNTNTNNCTNNTNMNNNNCTNNANNGNNNCNTANNNNNNNTNNNTGNANNNGNCNNCANNNNNNNNNNNNNANCNCNCNNNNNNNGTNNNNNNNRNNNNANNGNNNNNNNTNNNGNGNNNTTNNNNNNANNGGNNGNANNNGNNNNNTNNTNANNNNNANANNNTCNNNNNNNNTNNCNNNNNNNNNNNTNNNGNNYGNNNGCNNNNNNNNYNNNCGNTCNGNNNCNTANNNNGNNATNNNNNNNNTGNNTNNKGMNGNRNCTNNNANNNNNNNTNNNNNYCNNANTNNRNNNNYGNNANCNANNNNNNNNNNCCNNNMNNANNNNGAYGGNNNNNNTNNNNCNNNNNNNTNNTNCCNNCNTRGNCNNNTNNGGANNNNNGNTNNNNGNNNANNNNNNNNNANGNCNNGNTNNTANCNNGNNNANNNGTNANNCNNNNNATNNNNNCNNNNNNNNNNNNNWNNANNANGNNTNNNNNNNNCCRNCNGNNCNNAGNNNNCTNNNTGNNNARNNNNNNNNANTNANGNNNNNNNNNTNNMNNANNANAANNNNNCNNCANNCCNCNNNNNNNNTGANNCGNNNNGNNNANATCNTNCNCNNNAANNGNGNNCNGTTNTNTNNNNNNNNNNNTNNNCNNNTNTNGNNTNRGNCAYTGTNANNTGNNGNNACNCNNNNNNN-NCTNNGNNCNNNCCNNNCGRNGNNNCCTANNNATYCCNNNNNNNCNNNNNCCTNCNNANNNCNTNNYNGANCGNNNGCCNTNNNTNNNNTNNGCN-NNNTNNNGNNANNNNTCNCNNNNNGNNGNNNCNNTNNNNNNNNCCNNWNNNNNNANNCNNNNYCGTGGNTACNNNNNNNNGNNNNNNNNNNNNNANNNNNNNNNTNNATNNNANNCNNNNNCNNNNNNNNACNMNNNANNNNNANNSNTANNNNKNNNCNNNNSNNCANNNNNNNNNNNKCNNTNGACANNACN-NNNNGNNNNCANTNANNNNNNTNNNNCGNNNNNNACNNNRNACNNNRNNNANCNNNANNNGNNNNNNNNCNNNNNNANNNNNNNNNNKTNNGNNCNNANNNCANWNCATNNANNNNNNNNSNNYNNGNNNCNNGTNTNNNTNNNKNANNNCNNGNNNNNNNTCGTANTNNGNNNANNNNNTNNNNNNNNNNNNNANTANNNNGNNNNNNNNTGNNTGNANANSNNNNNNNANNCMNNNNNNNYGNNNNTNCRNATNNNNNNANNNNGNNANNNNGNNNNNTNNNYNNNGNNNNNNNNNAWNNNNNNNTNNCNNNNNNNNNNNNNNNNGNNNNNNNNCNANCNGNNCNNNNNNNNNNNANNNNGYCNNNNNNNTGNTNNNNNNNNATNNNNNNGNNNNNANNNANNNNNANNNNNNNNNNNNCNNNNACNNAAMRNANAKAANCNNTNNNRNNNANNNNNGNNNNNANCNNNNNNGNNNNNNNNNNNNNNNGNNNNNNNNNNGNNNNNYNNANNGNNNNNNNNNNNNNNNNNTACNNYCNANNANNCNNANNANCNNNNNNANNANTNNNNNNNNGNNTANCNNCNNNGTNNCNNNNNNNY-ANCTNNNNNNNTANCAGNCNNNNNGNNNNGTNNCNTNNCCNNGYNNNANNNCRNNCNNNCNTRNNNNGTGNNNGATKNNGNNGCNNTNNNNRNCNSNAATNNNNNNNCNNNNNNNCNATNNNCNRNNNNNNNGTTNNCNNNNNNNNNNNNNNNGCNNNNNANANGAYN-NKNCNNNGNANNNNANNNCNNNNANNNNNGNNANNNNKNNNNNNNNGANNNNNCNNC-NGNNNNNNTNANNNGNTNANCNCGNNNNGTNGNNNNNNNNYNNTNNNNNNNNSGCNNNNNNNNCNTNTNNNTANANNNNNCNNNNNNNNNTNNNNNTNNTNNNNNNNNNNCNANNGGNTNTNCCNNNNNCNGNNYGNNNGNNNNANGNNTNANTANNNNNRNNANANCGNNGNNNNTANNNNNNNANNNTNNNGNGNNNNNNNNAGNNTNCNNTCGCYNNNNNTGCNNNNNNTNNANNNNNNCWGNNNNNCNNNNTWNRNNNNNNNNTNNNANNNNNNNNACNTNCNNTNNGCNMNNNAACNANNNNNNNNNNNNNATNNANNCNNTNNGNTNAGGGNTNNCNNNNNNNNNGNAAANNNAANNNNTNCCTNNNNNNGANNNNNNNKCNNNNCCNNNNNNNNNNNNTNNNYNNNNNNNNNNAGNNNNTNNNNNTNACNNNNTNNNANNNNNNNNNANNANNANNNNCCTNNNNCTNNNNNMNNGNNNGNNCNNAANNGNNNTATNGNTNNNAANCTTTNTNNGRNNCNNNCGNTNNNNNNNNANAGNGNNNNNNNNNNN-NNNNNNNCNYGNARNYNANGTTNANTNGNCNNAANNNNNNNNNANNNNNNNNTATNNANNNNNNNCTGGNNNNNNNNNNNNNNCNNNGNNNANNNNNYNNNNANNNNNTNNGNNNNNGCNNNNNANGNNANCANNNNNNNNCCNNNNNMWNNNNTNNCANNTCACNAANNTNANGGNNAMNNNCTNNNNNNKNNCNKNNGTTNNNNNNGNTANGNNTNCNNNYNCNANNNNNNNGANNTNNANNTTNNNNNCGNNNNNASNNNGNGNNANNGNNNCTNTGNNAANNNNCNNNTNNNNNCNNNTNGRNGNNNNTNANNNTCNNGNNNNNNCGNNGNNTNNNNNGNCNNNNNNNCNNNNCANNNNANNNNANGNMGNWNRNNYGCGNNNANNCNTGNNNNNNANNNNNNNNNNANNNTNGCNNTNNNNNNNSNNGCNTTNNACNNNNNGRNNANNNNNANNNNNNNNRNNANNNNNNNNNGNNNCNNNNNNNNNNNNGNNNNCNNNTNNNNNRNRNANNNTNNNTNNGNNCTNNCNRNNNGNNACNNNNTNNNNNGTNNTCNNNNNCTNNNGNCNNNNNNGNNNNNNTNNRNNCNNNNGNNNNNNNANNNNGNNGNNTNCNNNNTGNNNANNNGNNNNNNNNYCCNNGNNNYNNNCNGNACNNNNNCNNNNNCNCCCNNMNNNNNNANNNNNGCNNNNANNNNNNKNNNNNYNGCGGNNTSNNNNCNNNNNNNNNNNGNYNNNTNNNNKARNNNNNYNTNANNNNTNNGNNTNGNTNNGNCNNANGNAANNNNNNAAATNWNNNNNGNNNNNNNTNNNNNNNNNNCNNGNNNNNNNTNNNNNGGNNN-NNNCTTNNCNNCGNNNNNNNNTAATCNNANNNAGNNANNCANNANGCANNNNNCNGNGNNNNNNNTNNCNNNNNNTNNANANACAANNNNNYNTAGNNGNNCNNNNNYNNTNNNNNNNNNNNNACNRNNTNNNNTNNNNNNNANRNNNTNNATGCNNNTNNNNNNNNCNNNANNNNNNNNNNNNNNNNNNNNNNANNNNNGNNNNNNRNANTNCANNNNNTNNCGTNNNNNNNNNNNNGNNNN-NNNTNNNNNNNNNNNNNNCNAANNGNGANNNNNNNNNNNCNNNNNNNNNNNGNNNNNNGNNANCNTANNTANNNNNNNTNNNNNKANNNNNGNNNNNNANGCTNNNNNNNGNNGKRANGNASNNNNNNNNNNKNYNNNNNNANTNNNNGCNNANNNNCNNNNNNNCNACNCNNNNNGNNNNNKGRNNNGNNGTNCANNCRNNNNKNNNTNNNNNNNNGANNNNNNWNNNTNGNNNNNGNNNNGNNNANANATNNATNWNCNANTNNCNNNYNTGTNNCNNNCNTNCNNNNNNNNNNNNACNCNNNNNNTNATNNTNNNNNNNTNNNNNNNNNTNNNNNTYANNNGNGNNNNNNRNGCNNNCNNNNCGNRANNNNNNNNANNNCNNNNNGNNNNTNNNNNGNNNNNANNNCNCCNAANNNNNTNNNGNGNANNCNANNNTANNGNGWNNNAGNNNNCCNNNNNTNNNNNNNNGNNTNNNNNCNGNNGNNNNNNNNTNANNNNNNNNNNNNNNCNCACNNNNNNNNNNNYKNNNNNWNNCNNNNNRCANNNNTNNNNNNNNNCANCNNNGNNANYNNNANNNTNNNCACNNNNANNCGNNANNNNTNNNGNNCNNNNNNTNNTGNNNTNNTNGNCNNNNNNNGNNNRANNGNNNNNGNCTCNNNMYNNWNGANNNNNNNTNANTNNANNNNNNNNNNTNNNNNNNNNNNNNNGGNTYNCRNCNCNNNNNNGTGNNTNNNGNNNAAGNNNNNNNANANNNNGNTTNNNTNNANNNNNNTNMNCNNNGNNACNNTNNANNNANNGNNANCNNTNCCNNYNNNNNNNNTNNNNNNNNNNNNNGNNNNAGNNGNNNGNNTNANNNANNCNNNTNNTNCNTNNNNTGNTNN-NNNNNCNNNNNNNYANNNNNNNNCNNNNNGTTNNTRNNNTNNTNANNNNNNNNGNNNNNNNNNGNNCNTNNNNGCNNNKNNNNNNNNYCGATNNNNNNNCNNNNNNKNNNNNGYANNNNCNANNNNNNNNCNACCNNNCNNNNNNNNNNNNNNNNNNNNAGTNTNNNATNNNNNATGNGNNNNNNNNAGNNNCNNTNNNNNNNNNNNNNNNNNNNNYNNNNNNTNNNNNNNAGGN-NNNNANTNNNNNNNTNNNNNNNNNNNNNNCNANNNNANNNNGTCNNNRNNNNNNTNNNCNNNAANNNNNNNANNGNANNNNNNNTNNNNNNNTNCNANNNGNNNNNTNNCGNCGNNNNGNNNNNNNCNANTARTNNNNCNTNNANNNNNNCNNNNNNNANTNNNNNRNSNNNAN-NNNNNGNNCNNNNNNNNNNNNNNNNNNNNAYNNNNNANNNNNGANNANNCGNNTNNTNNNNGNNNRNNNGNNTNNNTNNNNNNNNNAANNNGNNNNNNNNNNANNNNNNNNNNNNNNNMNNNNCNGNNNNNNNNNNNNNCNNNNGNNNCTNNNNNANNNNNCNNNNTANNNANMNGNNNNANNNNNNNNNCNGNNNNNNNNNNGNNNNANNNCNNNSNNNGNTNNNNNGNNNGNNNNNNNNGNNNANTNNNNNNNNNNNGGNTATNNNNNNNCNGWNNNNNNTNNNNGCNNNNNNNNNNNNNNNNNNNNNNNCNNNNGNGANCNNNNYANCANRANNNNNNANNWNNNNNNNNCNNNNNNNNNNNNNNNNNNCNNNNNNNNTANNNNNNNNNANNNNNGNNNNNNNNNNNNNNANNNNNAGNNNCNNNYNNANNNNNGNNNNNNNANNNNNNNANNNNN-NNNNNCNNNNNNNNNNNNNNNCNNNNCNNNNNNNNNNTANGNNNNNNNNNNNANTNTNANNNKNCGNNNNNNNNCNCNNNTNNNNNNNNNNNANNNNNNNNANNNNNNA-NNNANNNGNNNNNNNNCNNANNNNTANNNNNNNTNCNNNNNNNNNNNNNANNNNCNNNKNNNNNANNNGNNNNNNNNNGNNNNNNNAGNNNNANNGNWNNNNNTNTTNNANNNNCNTNNNNNNNNNCNNWCNNTNNNGNGNCNNATNNNANNNNNNKNNNGNCNNNANNNNNANNKNNNNNNYGNCNNNTNNNNNNNNNCNTNNNNNCNNNNNNYNNNNNNGNTNCNNNNNNNNNNNNNNRNNNNNNNNNCNTNNNNNTCNNNNNNNNGNNNTNAYNSNCNNNNNNCNNNNNNNNNNNANNTNNNNNGNGNNNNGTNNNNCNTAANGNNNNNNNNNAGNNNNNNCNRNNNNNNNNNNNNNNNGCNNNNNNNGNNNNCNNNNCNNNNGNNNGNNNNNTCTNNANNNNNCNNNNNNCNNNNNNNNNNGNNNGNNNNNNNNNNNNNGNNNNNNNNNNNNNNGNNNNGNNCNNNNNNNCNNNNTNNNNNANNNNNTNNNNNNNNNSNNNNNNNNNNNCNNYNNNNTNNNNNTNNNNNNANNNNNNANGNNNNNNNNNNNATNNNNNNNNNNNNNGNNNTNNNTACNNTNNNNNNANNNANNNNNANNNNNRCSNCNNNTNNNNNNNANTCGNTNNNNNKNNNSTRGNNNANNCTNNNTNNGNYTNANNN-CNACNANWANTNNNKNNNRNNNNNNTNCNNNTCNTNRACNNATNNNNNNNNNNNNNNNGNGNNNNNNGCNNNTCNNMNNNNNNNNTNNCNCNAWNNNNNNCNNGNNNNACNCNNNRNRNNCNATANNNNNTNGNTNNNNNNNANGGCNNCNNWNNTNTW-MTNNTNNNNNNNTNTGAGNNNANNNNACNNNNNNTNCGNNNTNNNNCNNNNNNRACNNANNNNNGNCNNNTNTNNNNNCTNNTNYTGNRNNTNNNNANNNCNGNYANNNNTTNNNNNNNNTNANTNNNNTNGNCNNNCGNGANNNNNGGGNNNNNNNYTNNNNATATNNNNTNNTCNNNNNNNNAGNNNANNNTNNNNTNGNAGNNGNCGNTCNNRCNNNNNTNNNANNGNNNNYNCNNNTAGNNNAANNNCNGNTNANNGNNNNNTNATNAGTNYNNTNNNTNNNNNNNGNNGNNCNTANNNNGNRNATANNNNRNNNNNNNNANNGNNNNTNNNNTNNNNNGNNNNNANNNNNNGANNCNGCNCNNTNNNNNNNANNNNANNCCACANGNNNCNTNNANNNNNNANNNNNNNNGNSNNNNNNGNNNCNNNNNNNGNCNNYNNTTNNNNNNNANNNNNNNNNCNNNNNNNNNCTNTNNGNRGCNNGNGWNCNACNTNNNTNNNNNNNNNNNNANNNNYNNNGNCNNNGNNNNNNANNNNTANNNNNNNATNNNNNNTNGNNNTNCGGGNYNNNNNGNAGNNNNNNNNNANGNCTMCNNGNNNANNTNGNNTGGNAGGGTNRNGANNNCTNNNMNNNNNNNNYNNNNNANCNNTNANNMTTNCANANGNCCNNCRCGNNTNNNNTTGNGNNNTSACGNNNCNNGNNGNNCANATNNGNNNNNNNCNTANTNNNNNNNNGNGGNNNNCNWACNNNNCNNNNTNNNNNTNGNCNNCNYCNNNNCGNNNNNNRRNCCNCGCNNTCNNASNNNNNGNTNNCTNNNNNNNNNNCNNNNNNNNNNNNNNNCANNNNNANNNTNNNCNNCNNNNGNTNNNNNNNNANNNNNNTNTNNNNNNCNNNNGRNNNNNNNNANNNNGNNNNACTCNNNANNNRGGNNNNNNNNNTYNNNNNNANNNNNNNNNNNGNTNNNNNNNNNNNNNRNNNNNNNCNTANNNGNNANNGNGNGNNNTNNNNNNNNNTCRAANNNNNGNNNNAAYGNNNNGGNNNNNNNGNNNNANNKAGNNNNNNANNNNAAGNTNNGNTCNNNNNNNNNNNNNNNNCTNNNNNNCTNNNCNNNANNNNCNANRNNNNNNNNTANNNNNNNNNNNNNNNNNNNNNNNNNMTNNTNNNNNNNNTNNNNNNNANNNTNNANTNCNNNNNNNNNNNANNNNNNNTNNNNNNNNRAGNNTNNNNNATCGNGRNNNNAGNNNNNNNNGNNNCNNNNNNNMNGNNNNNNNNNCNNANNNNNNNCNNNNNNNNCNNNTNNNNNNNMNNNNNNCCNANGNRNNNNNNNTNNNACNNANNNNNNNNANNNGNNNNNNNNNNNNNAGNNNGTNTNNNNGNNGNNNNNGNNNNNNNNNNNCNNNNNNANCNGNNNNNNNNCNNNNRNNNMNNNNANNNNNNAWTNNNNNGNNNNNNGNNNTNNTNTNNNNNNNCTGNNNNGNNNNNNNNNN-ANNNNNNNNRNGNNNNNNNNNNNNNNGNNNNNANNNTNNTNNNNNGNNNNNGTNN-NNNACNNTNGNNTTNNNNNNNNNGNANNANGNTNNNNANNNNNNNNNTNNNNNNNNNNNNNYNNNNCNANNNNNNNNNNNNNNNNANNNNNNNNNTNNNCTNCNMNNNGNNTACNNNNNNNYNNNNNNGNNNACNNNNNNYTNGNNTNNNNNCNNNGNNNNNNNNNNNNNANNTNNNNANNNNNNNCANNCNNCNNNCYNGGNGNANGANNNNNNNNNNNNNANNNANNNANNNNNNNTNNGGNNNNNANNCNTNNNNNNNNNGANNNNNANANNNNNNNNTNNYNNNNTNANNNNNANTNNNNTNNMNNNNNGNNNCNGANNTNNNNYTNNNTNNNGNACNAANCNNNNNNNNNNNTNNNNNNNNKNNNNNNRGNGCNNNTNNNNNCNANNNSNNNNNNGNNCNNTGNNCNNNANNNNNNANNNCNNGNGNNANNACNNNNKNNNNNCNNNNNNNANTNCNNNNNNNNTNTNNNANNNNNNNNNCNNNNANTNNNNNNANNCNNNATANANNTTGTNNNANACNNYNNNNCNNTNNANANANNNNNNANNTAMNTNGNGTTNNNNCGRTCANTNNNNNNTNNNRNNNNNGNNRANGNGNNCGTGNNYWNNANCNNGCANN-NNGNNNNNANNNNNGCNNNGNNGANCNANNNGCNNNNNNNNGGNNANRNNNTNNNTNATAWANTNNNMTNYNNNNNNNNGNNNAGANSNNTTANNCTANGGRNTNNKNNNNGRMNNNNTNNNNNNNTNNNCNYNGNNCGNNTTGNNNSTNNNNNCNTNCCNNNTNGNNNNCGANNNNNNNTNTCNNTNYNNNTNGNNNCGNCNAAGNNGNNNNNTNTRNNGGCNNNNNGNTNNNNANGNNYNNRNNTN
[truncated: 931,933 more chars]
