# Supplementary material for: Diversification of chiles (Capsicum, Solanaceae) through time and space: New insights from genome-wide RAD-seq data
Source: Front Genet. 2022 Oct 18;13:1030536. doi: 10.3389/fgene.2022.1030536 (PMC9622771; doi:10.3389/fgene.2022.1030536)
Supplement: Supplementary file 5 [file Table1.XLSX]

## Sheet: Hoja1
Data S3. Ancestral ranges estimated. Detail of probabilities for the most recent common acenstor of the clades defined and the main splits (after Figures 1 and 3).
ANCESTRAL RANGES ESTIMATED (detail of probabilites above 10%)									AREAS
Capsicum root	A	61.58	B	17.63					A	Northern Andes
Node I	B	39.34	D	31.92	A	11.19			B	Central Andes
Node II	D	94.65							C	Chaco
Node III	B	91.39							D	Southeastern (SE) South America
Andean clade	A	90.56							E	Amazon basin
Flexuosum clade	D	87.37	CD	11.45					F	Central America and southern USA
Caatinga clade	D	96.88							G	Galápagos Archipelago
Atlantic Forest clade	D	99.11
Bolivian clade	B	79.54	[AB	9.77]
Crown clade	B	98.83
Pubescens clade	B	99.59
Tovarii clade	B	93.00
Baccatum clade	BD	49.37	CD	25.42	BC	22.34
Annuum clade	BE	27.26	BD	21.90	B	18.80
